# Supplementary material for: Characterisation of the horse transcriptome from immunologically active tissues
Source: PeerJ. 2014 May 6;2:e382. doi: 10.7717/peerj.382 (PMC4017814; doi:10.7717/peerj.382)
Supplement: File S1 [file peerj-02-382-s001.xls]

## Sheet: DS119_Illumina_adapter_list
Name	Sequence	Strand	Alignment score	Action
adaptor_bc1_P2	NNNNNGCGGAACCGGCATGTCGTCCCCGAATCTCTTACTCCTTGGGCCCCGTCNNNNN	Both	Mismatch: 2, Gapcost: 3, Cutoff: 10, Cutoff at end: 4	Discard when found
adaptor_bc2_P2	NNNNNGCGGAACCGGCATGTCGTCCCACACTCTCTTACTCCTTGGGCCCCGTCNNNNN	Both	Mismatch: 2, Gapcost: 3, Cutoff: 10, Cutoff at end: 4	Discard when found
adaptor_bc3_P2	NNNNNGCGGAACCGGCATGTCGTCTTCCCCTCTCTTACTCCTTGGGCCCCGTCNNNNN	Both	Mismatch: 2, Gapcost: 3, Cutoff: 10, Cutoff at end: 4	Discard when found
adaptor_bc4_P2	NNNNNGCGGAACCGGCATGTCGTCGGCTACTCTCTTACTCCTTGGGCCCCGTCNNNNN	Both	Mismatch: 2, Gapcost: 3, Cutoff: 10, Cutoff at end: 4	Discard when found
adaptor_bc5_P2	NNNNNGCGGAACCGGCATGTCGTCGTTGCATCTCTTACTCCTTGGGCCCCGTCNNNNN	Both	Mismatch: 2, Gapcost: 3, Cutoff: 10, Cutoff at end: 4	Discard when found
adaptor_bc6_P2	NNNNNGCGGAACCGGCATGTCGTCCACGGGTCTCTTACTCCTTGGGCCCCGTCNNNNN	Both	Mismatch: 2, Gapcost: 3, Cutoff: 10, Cutoff at end: 4	Discard when found
adaptor_bc7_P2	NNNNNGCGGAACCGGCATGTCGTCCAGACCTCTCTTACTCCTTGGGCCCCGTCNNNNN	Both	Mismatch: 2, Gapcost: 3, Cutoff: 10, Cutoff at end: 4	Discard when found
adaptor_bc8_P2	NNNNNGCGGAACCGGCATGTCGTCTGCCTCTCTCTTACTCCTTGGGCCCCGTCNNNNN	Both	Mismatch: 2, Gapcost: 3, Cutoff: 10, Cutoff at end: 4	Discard when found
adaptor_bc9_P2	NNNNNGCGGAACCGGCATGTCGTCCTTCCCTCTCTTACTCCTTGGGCCCCGTCNNNNN	Both	Mismatch: 2, Gapcost: 3, Cutoff: 10, Cutoff at end: 4	Discard when found
adaptor_bc10_P2	NNNNNGCGGAACCGGCATGTCGTCCTGGCGTCTCTTACTCCTTGGGCCCCGTCNNNNN	Both	Mismatch: 2, Gapcost: 3, Cutoff: 10, Cutoff at end: 4	Discard when found
adaptor_bc11_P2	NNNNNGCGGAACCGGCATGTCGTCGAGTCCTCTCTTACTCCTTGGGCCCCGTCNNNNN	Both	Mismatch: 2, Gapcost: 3, Cutoff: 10, Cutoff at end: 4	Discard when found
adaptor_bc12_P2	NNNNNGCGGAACCGGCATGTCGTCTCGCAATCTCTTACTCCTTGGGCCCCGTCNNNNN	Both	Mismatch: 2, Gapcost: 3, Cutoff: 10, Cutoff at end: 4	Discard when found
adaptor_bc13_P2	NNNNNGCGGAACCGGCATGTCGTCGCCCAGTCTCTTACTCCTTGGGCCCCGTCNNNNN	Both	Mismatch: 2, Gapcost: 3, Cutoff: 10, Cutoff at end: 4	Discard when found
adaptor_bc14_P2	NNNNNGCGGAACCGGCATGTCGTCGCAGACTCTCTTACTCCTTGGGCCCCGTCNNNNN	Both	Mismatch: 2, Gapcost: 3, Cutoff: 10, Cutoff at end: 4	Discard when found
adaptor_bc15_P2	NNNNNGCGGAACCGGCATGTCGTCATCGCATCTCTTACTCCTTGGGCCCCGTCNNNNN	Both	Mismatch: 2, Gapcost: 3, Cutoff: 10, Cutoff at end: 4	Discard when found
adaptor_bc16_P2	NNNNNGCGGAACCGGCATGTCGTCCGCAAATCTCTTACTCCTTGGGCCCCGTCNNNNN	Both	Mismatch: 2, Gapcost: 3, Cutoff: 10, Cutoff at end: 4	Discard when found
P1	NNNNNCCACTACGCCTCCGTTTCCTCTCTATGGGCAGTCGGTGATNNNNN	Both	Mismatch: 2, Gapcost: 3, Cutoff: 10, Cutoff at end: 4	Discard when found
Barcode-001-3-end_reverse	NNNNNGCGGAACCGGCATGTCGTCGGAGAATGTGTCTCTTACTCCTTGGGCCCCGTCNNNNN	Both	Mismatch: 2, Gapcost: 3, Cutoff: 10, Cutoff at end: 4	Discard when found
Barcode-002-3-end_reverse	NNNNNGCGGAACCGGCATGTCGTCTGGTGAGGGATCTCTTACTCCTTGGGCCCCGTCNNNNN	Both	Mismatch: 2, Gapcost: 3, Cutoff: 10, Cutoff at end: 4	Discard when found
Barcode-003-3-end_reverse	NNNNNGCGGAACCGGCATGTCGTCATATTGGATATCTCTTACTCCTTGGGCCCCGTCNNNNN	Both	Mismatch: 2, Gapcost: 3, Cutoff: 10, Cutoff at end: 4	Discard when found
Barcode-004-3-end_reverse	NNNNNGCGGAACCGGCATGTCGTCCTGGCGTAGGTCTCTTACTCCTTGGGCCCCGTCNNNNN	Both	Mismatch: 2, Gapcost: 3, Cutoff: 10, Cutoff at end: 4	Discard when found
Barcode-005-3-end_reverse	NNNNNGCGGAACCGGCATGTCGTCGAATGTGGTGTCTCTTACTCCTTGGGCCCCGTCNNNNN	Both	Mismatch: 2, Gapcost: 3, Cutoff: 10, Cutoff at end: 4	Discard when found
Barcode-006-3-end_reverse	NNNNNGCGGAACCGGCATGTCGTCACAGGGAGCGTCTCTTACTCCTTGGGCCCCGTCNNNNN	Both	Mismatch: 2, Gapcost: 3, Cutoff: 10, Cutoff at end: 4	Discard when found
Barcode-007-3-end_reverse	NNNNNGCGGAACCGGCATGTCGTCCCGTATTGGGTCTCTTACTCCTTGGGCCCCGTCNNNNN	Both	Mismatch: 2, Gapcost: 3, Cutoff: 10, Cutoff at end: 4	Discard when found
Barcode-008-3-end_reverse	NNNNNGCGGAACCGGCATGTCGTCTAGGAGCGAGTCTCTTACTCCTTGGGCCCCGTCNNNNN	Both	Mismatch: 2, Gapcost: 3, Cutoff: 10, Cutoff at end: 4	Discard when found
Barcode-009-3-end_reverse	NNNNNGCGGAACCGGCATGTCGTCCAGCGTTGGATCTCTTACTCCTTGGGCCCCGTCNNNNN	Both	Mismatch: 2, Gapcost: 3, Cutoff: 10, Cutoff at end: 4	Discard when found
Barcode-010-3-end_reverse	NNNNNGCGGAACCGGCATGTCGTCTCGAATGGCGTCTCTTACTCCTTGGGCCCCGTCNNNNN	Both	Mismatch: 2, Gapcost: 3, Cutoff: 10, Cutoff at end: 4	Discard when found
Barcode-011-3-end_reverse	NNNNNGCGGAACCGGCATGTCGTCGCACAGCGTGTCTCTTACTCCTTGGGCCCCGTCNNNNN	Both	Mismatch: 2, Gapcost: 3, Cutoff: 10, Cutoff at end: 4	Discard when found
Barcode-012-3-end_reverse	NNNNNGCGGAACCGGCATGTCGTCAAAAGGAGAATCTCTTACTCCTTGGGCCCCGTCNNNNN	Both	Mismatch: 2, Gapcost: 3, Cutoff: 10, Cutoff at end: 4	Discard when found
Barcode-013-3-end_reverse	NNNNNGCGGAACCGGCATGTCGTCCGGAATGGCGTCTCTTACTCCTTGGGCCCCGTCNNNNN	Both	Mismatch: 2, Gapcost: 3, Cutoff: 10, Cutoff at end: 4	Discard when found
Barcode-014-3-end_reverse	NNNNNGCGGAACCGGCATGTCGTCAGACGGCGTGTCTCTTACTCCTTGGGCCCCGTCNNNNN	Both	Mismatch: 2, Gapcost: 3, Cutoff: 10, Cutoff at end: 4	Discard when found
Barcode-015-3-end_reverse	NNNNNGCGGAACCGGCATGTCGTCGTAAGTTGAGTCTCTTACTCCTTGGGCCCCGTCNNNNN	Both	Mismatch: 2, Gapcost: 3, Cutoff: 10, Cutoff at end: 4	Discard when found
Barcode-016-3-end_reverse	NNNNNGCGGAACCGGCATGTCGTCTTGCAGAGGGTCTCTTACTCCTTGGGCCCCGTCNNNNN	Both	Mismatch: 2, Gapcost: 3, Cutoff: 10, Cutoff at end: 4	Discard when found
Barcode-017-3-end_reverse	NNNNNGCGGAACCGGCATGTCGTCCGCCACTCGGTCTCTTACTCCTTGGGCCCCGTCNNNNN	Both	Mismatch: 2, Gapcost: 3, Cutoff: 10, Cutoff at end: 4	Discard when found
Barcode-018-3-end_reverse	NNNNNGCGGAACCGGCATGTCGTCAGTAGGCGGATCTCTTACTCCTTGGGCCCCGTCNNNNN	Both	Mismatch: 2, Gapcost: 3, Cutoff: 10, Cutoff at end: 4	Discard when found
Barcode-019-3-end_reverse	NNNNNGCGGAACCGGCATGTCGTCGTCAATGGTATCTCTTACTCCTTGGGCCCCGTCNNNNN	Both	Mismatch: 2, Gapcost: 3, Cutoff: 10, Cutoff at end: 4	Discard when found
Barcode-020-3-end_reverse	NNNNNGCGGAACCGGCATGTCGTCTTTCGAACTGTCTCTTACTCCTTGGGCCCCGTCNNNNN	Both	Mismatch: 2, Gapcost: 3, Cutoff: 10, Cutoff at end: 4	Discard when found
Barcode-021-3-end_reverse	NNNNNGCGGAACCGGCATGTCGTCCCTTGGCGTGTCTCTTACTCCTTGGGCCCCGTCNNNNN	Both	Mismatch: 2, Gapcost: 3, Cutoff: 10, Cutoff at end: 4	Discard when found
Barcode-022-3-end_reverse	NNNNNGCGGAACCGGCATGTCGTCAGTAGAAGAGTCTCTTACTCCTTGGGCCCCGTCNNNNN	Both	Mismatch: 2, Gapcost: 3, Cutoff: 10, Cutoff at end: 4	Discard when found
Barcode-023-3-end_reverse	NNNNNGCGGAACCGGCATGTCGTCGTTCGTGGCGTCTCTTACTCCTTGGGCCCCGTCNNNNN	Both	Mismatch: 2, Gapcost: 3, Cutoff: 10, Cutoff at end: 4	Discard when found
Barcode-024-3-end_reverse	NNNNNGCGGAACCGGCATGTCGTCTATGGCTGGGTCTCTTACTCCTTGGGCCCCGTCNNNNN	Both	Mismatch: 2, Gapcost: 3, Cutoff: 10, Cutoff at end: 4	Discard when found
Barcode-025-3-end_reverse	NNNNNGCGGAACCGGCATGTCGTCAGTAGTACAATCTCTTACTCCTTGGGCCCCGTCNNNNN	Both	Mismatch: 2, Gapcost: 3, Cutoff: 10, Cutoff at end: 4	Discard when found
Barcode-026-3-end_reverse	NNNNNGCGGAACCGGCATGTCGTCGCCCGAGGGCTCTCTTACTCCTTGGGCCCCGTCNNNNN	Both	Mismatch: 2, Gapcost: 3, Cutoff: 10, Cutoff at end: 4	Discard when found
Barcode-027-3-end_reverse	NNNNNGCGGAACCGGCATGTCGTCTTCAAACGACTCTCTTACTCCTTGGGCCCCGTCNNNNN	Both	Mismatch: 2, Gapcost: 3, Cutoff: 10, Cutoff at end: 4	Discard when found
Barcode-028-3-end_reverse	NNNNNGCGGAACCGGCATGTCGTCCATCATTCGATCTCTTACTCCTTGGGCCCCGTCNNNNN	Both	Mismatch: 2, Gapcost: 3, Cutoff: 10, Cutoff at end: 4	Discard when found
Barcode-029-3-end_reverse	NNNNNGCGGAACCGGCATGTCGTCGGGATCTAAGTCTCTTACTCCTTGGGCCCCGTCNNNNN	Both	Mismatch: 2, Gapcost: 3, Cutoff: 10, Cutoff at end: 4	Discard when found
Barcode-030-3-end_reverse	NNNNNGCGGAACCGGCATGTCGTCAGAAGCGATGTCTCTTACTCCTTGGGCCCCGTCNNNNN	Both	Mismatch: 2, Gapcost: 3, Cutoff: 10, Cutoff at end: 4	Discard when found
Barcode-031-3-end_reverse	NNNNNGCGGAACCGGCATGTCGTCTGCGTGGTCGTCTCTTACTCCTTGGGCCCCGTCNNNNN	Both	Mismatch: 2, Gapcost: 3, Cutoff: 10, Cutoff at end: 4	Discard when found
Barcode-032-3-end_reverse	NNNNNGCGGAACCGGCATGTCGTCCGTGGGTTGGTCTCTTACTCCTTGGGCCCCGTCNNNNN	Both	Mismatch: 2, Gapcost: 3, Cutoff: 10, Cutoff at end: 4	Discard when found
Barcode-033-3-end_reverse	NNNNNGCGGAACCGGCATGTCGTCCATAGGTTGCTCTCTTACTCCTTGGGCCCCGTCNNNNN	Both	Mismatch: 2, Gapcost: 3, Cutoff: 10, Cutoff at end: 4	Discard when found
Barcode-034-3-end_reverse	NNNNNGCGGAACCGGCATGTCGTCGGAAATTGCTTCTCTTACTCCTTGGGCCCCGTCNNNNN	Both	Mismatch: 2, Gapcost: 3, Cutoff: 10, Cutoff at end: 4	Discard when found
Barcode-035-3-end_reverse	NNNNNGCGGAACCGGCATGTCGTCAGGATGCGAATCTCTTACTCCTTGGGCCCCGTCNNNNN	Both	Mismatch: 2, Gapcost: 3, Cutoff: 10, Cutoff at end: 4	Discard when found
Barcode-036-3-end_reverse	NNNNNGCGGAACCGGCATGTCGTCTACACTCTTGTCTCTTACTCCTTGGGCCCCGTCNNNNN	Both	Mismatch: 2, Gapcost: 3, Cutoff: 10, Cutoff at end: 4	Discard when found
Barcode-037-3-end_reverse	NNNNNGCGGAACCGGCATGTCGTCCCATATTGTCTCTCTTACTCCTTGGGCCCCGTCNNNNN	Both	Mismatch: 2, Gapcost: 3, Cutoff: 10, Cutoff at end: 4	Discard when found
Barcode-038-3-end_reverse	NNNNNGCGGAACCGGCATGTCGTCGATTCTGCTGTCTCTTACTCCTTGGGCCCCGTCNNNNN	Both	Mismatch: 2, Gapcost: 3, Cutoff: 10, Cutoff at end: 4	Discard when found
Barcode-039-3-end_reverse	NNNNNGCGGAACCGGCATGTCGTCTGAGTGCTATTCTCTTACTCCTTGGGCCCCGTCNNNNN	Both	Mismatch: 2, Gapcost: 3, Cutoff: 10, Cutoff at end: 4	Discard when found
Barcode-040-3-end_reverse	NNNNNGCGGAACCGGCATGTCGTCATTGGGAAAATCTCTTACTCCTTGGGCCCCGTCNNNNN	Both	Mismatch: 2, Gapcost: 3, Cutoff: 10, Cutoff at end: 4	Discard when found
Barcode-041-3-end_reverse	NNNNNGCGGAACCGGCATGTCGTCGTTAGGGTGTTCTCTTACTCCTTGGGCCCCGTCNNNNN	Both	Mismatch: 2, Gapcost: 3, Cutoff: 10, Cutoff at end: 4	Discard when found
Barcode-042-3-end_reverse	NNNNNGCGGAACCGGCATGTCGTCATCATGTAAGTCTCTTACTCCTTGGGCCCCGTCNNNNN	Both	Mismatch: 2, Gapcost: 3, Cutoff: 10, Cutoff at end: 4	Discard when found
Barcode-043-3-end_reverse	NNNNNGCGGAACCGGCATGTCGTCTTGGGATCGCTCTCTTACTCCTTGGGCCCCGTCNNNNN	Both	Mismatch: 2, Gapcost: 3, Cutoff: 10, Cutoff at end: 4	Discard when found
Barcode-044-3-end_reverse	NNNNNGCGGAACCGGCATGTCGTCCTAGTAGGAATCTCTTACTCCTTGGGCCCCGTCNNNNN	Both	Mismatch: 2, Gapcost: 3, Cutoff: 10, Cutoff at end: 4	Discard when found
Barcode-045-3-end_reverse	NNNNNGCGGAACCGGCATGTCGTCTCGGTTCATGTCTCTTACTCCTTGGGCCCCGTCNNNNN	Both	Mismatch: 2, Gapcost: 3, Cutoff: 10, Cutoff at end: 4	Discard when found
Barcode-046-3-end_reverse	NNNNNGCGGAACCGGCATGTCGTCAAGCTGCTGGTCTCTTACTCCTTGGGCCCCGTCNNNNN	Both	Mismatch: 2, Gapcost: 3, Cutoff: 10, Cutoff at end: 4	Discard when found
Barcode-047-3-end_reverse	NNNNNGCGGAACCGGCATGTCGTCCGGTAGGGAGTCTCTTACTCCTTGGGCCCCGTCNNNNN	Both	Mismatch: 2, Gapcost: 3, Cutoff: 10, Cutoff at end: 4	Discard when found
Barcode-048-3-end_reverse	NNNNNGCGGAACCGGCATGTCGTCGTGAATGCCGTCTCTTACTCCTTGGGCCCCGTCNNNNN	Both	Mismatch: 2, Gapcost: 3, Cutoff: 10, Cutoff at end: 4	Discard when found
polyA	AAAAAAAAAAAAAAAAAAAAAAAAAAAAAAAAAAAAAAAAAAAAAAAAAAAAAAAAAAAAAAAAAAAAAAAAAAA	Both	Mismatch: 2, Gapcost: 3, Cutoff: 10, Cutoff at end: 4	Discard when found
polyT	TTTTTTTTTTTTTTTTTTTTTTTTTTTTTTTTTTTTTTTTTTTTTTTTTTTTTTTTTTTTTTTTTTTTTTTTTTT	Both	Mismatch: 2, Gapcost: 3, Cutoff: 10, Cutoff at end: 4	Discard when found
polyC	CCCCCCCCCCCCCCCCCCCCCCCCCCCCCCCCCCCCCCCCCCCCCCCCCCCCCCCCCCCCCCCCCCCCCCCCCCC	Both	Mismatch: 2, Gapcost: 3, Cutoff: 10, Cutoff at end: 4	Discard when found
polyG	GGGGGGGGGGGGGGGGGGGGGGGGGGGGGGGGGGGGGGGGGGGGGGGGGGGGGGGGGGGGGGGGGGGGGGGGGGG	Both	Mismatch: 2, Gapcost: 3, Cutoff: 10, Cutoff at end: 4	Discard when found
