# Supplementary material for: Characterisation of the horse transcriptome from immunologically active tissues
Source: PeerJ. 2014 May 6;2:e382. doi: 10.7717/peerj.382 (PMC4017814; doi:10.7717/peerj.382)
Supplement: File S2 [file peerj-02-382-s002.gz › S2_Cufflinks_horse_assembly.gtf]

1	Cufflinks	exon	415071	415360	.	+	.	gene_id "rmCuff_XLOC_000001"; transcript_id "rmCuff_TCONS_00000001"; exon_number "1"; oId "CUFF.24.1"; tss_id "TSS1";
1	Cufflinks	exon	415856	415983	.	+	.	gene_id "rmCuff_XLOC_000001"; transcript_id "rmCuff_TCONS_00000001"; exon_number "2"; oId "CUFF.24.1"; tss_id "TSS1";
1	Cufflinks	exon	417054	417153	.	+	.	gene_id "rmCuff_XLOC_000001"; transcript_id "rmCuff_TCONS_00000001"; exon_number "3"; oId "CUFF.24.1"; tss_id "TSS1";
1	Cufflinks	exon	418147	418251	.	+	.	gene_id "rmCuff_XLOC_000001"; transcript_id "rmCuff_TCONS_00000001"; exon_number "4"; oId "CUFF.24.1"; tss_id "TSS1";
1	Cufflinks	exon	418749	418868	.	+	.	gene_id "rmCuff_XLOC_000001"; transcript_id "rmCuff_TCONS_00000001"; exon_number "5"; oId "CUFF.24.1"; tss_id "TSS1";
1	Cufflinks	exon	420264	420331	.	+	.	gene_id "rmCuff_XLOC_000001"; transcript_id "rmCuff_TCONS_00000001"; exon_number "6"; oId "CUFF.24.1"; tss_id "TSS1";
1	Cufflinks	exon	421129	421451	.	+	.	gene_id "rmCuff_XLOC_000001"; transcript_id "rmCuff_TCONS_00000001"; exon_number "7"; oId "CUFF.24.1"; tss_id "TSS1";
1	Cufflinks	exon	424761	424775	.	+	.	gene_id "rmCuff_XLOC_000002"; transcript_id "rmCuff_TCONS_00000002"; exon_number "1"; oId "CUFF.3.1"; tss_id "TSS2";
1	Cufflinks	exon	426764	426852	.	+	.	gene_id "rmCuff_XLOC_000002"; transcript_id "rmCuff_TCONS_00000002"; exon_number "2"; oId "CUFF.3.1"; tss_id "TSS2";
1	Cufflinks	exon	540612	540909	.	+	.	gene_id "rmCuff_XLOC_000003"; transcript_id "rmCuff_TCONS_00000003"; exon_number "1"; oId "CUFF.18.1"; tss_id "TSS3";
1	Cufflinks	exon	541239	541439	.	+	.	gene_id "rmCuff_XLOC_000003"; transcript_id "rmCuff_TCONS_00000003"; exon_number "2"; oId "CUFF.18.1"; tss_id "TSS3";
1	Cufflinks	exon	541869	542058	.	+	.	gene_id "rmCuff_XLOC_000003"; transcript_id "rmCuff_TCONS_00000003"; exon_number "3"; oId "CUFF.18.1"; tss_id "TSS3";
1	Cufflinks	exon	550699	550868	.	+	.	gene_id "rmCuff_XLOC_000004"; transcript_id "rmCuff_TCONS_00000004"; exon_number "1"; oId "CUFF.16.1"; tss_id "TSS4";
1	Cufflinks	exon	551554	551734	.	+	.	gene_id "rmCuff_XLOC_000004"; transcript_id "rmCuff_TCONS_00000004"; exon_number "2"; oId "CUFF.16.1"; tss_id "TSS4";
1	Cufflinks	exon	1598692	1598822	.	+	.	gene_id "rmCuff_XLOC_000005"; transcript_id "rmCuff_TCONS_00000005"; exon_number "1"; oId "CUFF.17.1"; tss_id "TSS5";
1	Cufflinks	exon	1806449	1806480	.	+	.	gene_id "rmCuff_XLOC_000006"; transcript_id "rmCuff_TCONS_00000006"; exon_number "1"; oId "CUFF.19.1"; tss_id "TSS6";
1	Cufflinks	exon	1813263	1813417	.	+	.	gene_id "rmCuff_XLOC_000007"; transcript_id "rmCuff_TCONS_00000007"; exon_number "1"; oId "CUFF.34.1"; tss_id "TSS7";
1	Cufflinks	exon	1814047	1814130	.	+	.	gene_id "rmCuff_XLOC_000007"; transcript_id "rmCuff_TCONS_00000007"; exon_number "2"; oId "CUFF.34.1"; tss_id "TSS7";
1	Cufflinks	exon	1815989	1816095	.	+	.	gene_id "rmCuff_XLOC_000007"; transcript_id "rmCuff_TCONS_00000007"; exon_number "3"; oId "CUFF.34.1"; tss_id "TSS7";
1	Cufflinks	exon	1816169	1816319	.	+	.	gene_id "rmCuff_XLOC_000007"; transcript_id "rmCuff_TCONS_00000007"; exon_number "4"; oId "CUFF.34.1"; tss_id "TSS7";
1	Cufflinks	exon	1818321	1819258	.	+	.	gene_id "rmCuff_XLOC_000007"; transcript_id "rmCuff_TCONS_00000007"; exon_number "5"; oId "CUFF.34.1"; tss_id "TSS7";
1	Cufflinks	exon	1820902	1821188	.	+	.	gene_id "rmCuff_XLOC_000008"; transcript_id "rmCuff_TCONS_00000008"; exon_number "1"; oId "CUFF.21.1"; tss_id "TSS8";
1	Cufflinks	exon	5313921	5314059	.	+	.	gene_id "rmCuff_XLOC_000009"; transcript_id "rmCuff_TCONS_00000009"; exon_number "1"; oId "CUFF.35.1"; tss_id "TSS9";
1	Cufflinks	exon	5316492	5316512	.	+	.	gene_id "rmCuff_XLOC_000009"; transcript_id "rmCuff_TCONS_00000009"; exon_number "2"; oId "CUFF.35.1"; tss_id "TSS9";
1	Cufflinks	exon	5322810	5323146	.	+	.	gene_id "rmCuff_XLOC_000010"; transcript_id "rmCuff_TCONS_00000010"; exon_number "1"; oId "CUFF.28.1"; tss_id "TSS10";
1	Cufflinks	exon	5323227	5323557	.	+	.	gene_id "rmCuff_XLOC_000011"; transcript_id "rmCuff_TCONS_00000011"; exon_number "1"; oId "CUFF.30.1"; tss_id "TSS11";
1	Cufflinks	exon	5326759	5326923	.	+	.	gene_id "rmCuff_XLOC_000012"; transcript_id "rmCuff_TCONS_00000012"; exon_number "1"; oId "CUFF.29.1"; tss_id "TSS12";
1	Cufflinks	exon	5327014	5327039	.	+	.	gene_id "rmCuff_XLOC_000012"; transcript_id "rmCuff_TCONS_00000012"; exon_number "2"; oId "CUFF.29.1"; tss_id "TSS12";
1	Cufflinks	exon	5330999	5331478	.	+	.	gene_id "rmCuff_XLOC_000013"; transcript_id "rmCuff_TCONS_00000013"; exon_number "1"; oId "CUFF.32.1"; tss_id "TSS13";
1	Cufflinks	exon	5334970	5335112	.	+	.	gene_id "rmCuff_XLOC_000014"; transcript_id "rmCuff_TCONS_00000014"; exon_number "1"; oId "CUFF.33.1"; tss_id "TSS14";
1	Cufflinks	exon	5339344	5339976	.	+	.	gene_id "rmCuff_XLOC_000015"; transcript_id "rmCuff_TCONS_00000015"; exon_number "1"; oId "CUFF.36.1"; tss_id "TSS15";
1	Cufflinks	exon	5384291	5384630	.	+	.	gene_id "rmCuff_XLOC_000016"; transcript_id "rmCuff_TCONS_00000016"; exon_number "1"; oId "CUFF.78.1"; tss_id "TSS16";
1	Cufflinks	exon	5525542	5525774	.	+	.	gene_id "rmCuff_XLOC_000017"; transcript_id "rmCuff_TCONS_00000017"; exon_number "1"; oId "CUFF.52.1"; tss_id "TSS17";
1	Cufflinks	exon	5532704	5532770	.	+	.	gene_id "rmCuff_XLOC_000018"; transcript_id "rmCuff_TCONS_00000018"; exon_number "1"; oId "CUFF.55.1"; tss_id "TSS18";
1	Cufflinks	exon	5537665	5537728	.	+	.	gene_id "rmCuff_XLOC_000018"; transcript_id "rmCuff_TCONS_00000018"; exon_number "2"; oId "CUFF.55.1"; tss_id "TSS18";
1	Cufflinks	exon	6846453	6846630	.	+	.	gene_id "rmCuff_XLOC_000019"; transcript_id "rmCuff_TCONS_00000019"; exon_number "1"; oId "CUFF.57.1"; tss_id "TSS19";
1	Cufflinks	exon	6892555	6892585	.	+	.	gene_id "rmCuff_XLOC_000020"; transcript_id "rmCuff_TCONS_00000020"; exon_number "1"; oId "CUFF.143.1"; tss_id "TSS20";
1	Cufflinks	exon	7007130	7007209	.	+	.	gene_id "rmCuff_XLOC_000020"; transcript_id "rmCuff_TCONS_00000020"; exon_number "2"; oId "CUFF.143.1"; tss_id "TSS20";
1	Cufflinks	exon	7023890	7024023	.	+	.	gene_id "rmCuff_XLOC_000020"; transcript_id "rmCuff_TCONS_00000020"; exon_number "3"; oId "CUFF.143.1"; tss_id "TSS20";
1	Cufflinks	exon	7037457	7037506	.	+	.	gene_id "rmCuff_XLOC_000021"; transcript_id "rmCuff_TCONS_00000021"; exon_number "1"; oId "CUFF.58.1"; tss_id "TSS21";
1	Cufflinks	exon	7111860	7111969	.	+	.	gene_id "rmCuff_XLOC_000022"; transcript_id "rmCuff_TCONS_00000022"; exon_number "1"; oId "CUFF.59.1"; tss_id "TSS22";
1	Cufflinks	exon	7134847	7135233	.	+	.	gene_id "rmCuff_XLOC_000023"; transcript_id "rmCuff_TCONS_00000023"; exon_number "1"; oId "CUFF.60.1"; tss_id "TSS23";
1	Cufflinks	exon	7264450	7264677	.	+	.	gene_id "rmCuff_XLOC_000024"; transcript_id "rmCuff_TCONS_00000024"; exon_number "1"; oId "CUFF.62.1"; tss_id "TSS24";
1	Cufflinks	exon	7266007	7266132	.	+	.	gene_id "rmCuff_XLOC_000024"; transcript_id "rmCuff_TCONS_00000024"; exon_number "2"; oId "CUFF.62.1"; tss_id "TSS24";
1	Cufflinks	exon	7935311	7935495	.	+	.	gene_id "rmCuff_XLOC_000025"; transcript_id "rmCuff_TCONS_00000025"; exon_number "1"; oId "CUFF.72.1"; tss_id "TSS25";
1	Cufflinks	exon	8035879	8035985	.	+	.	gene_id "rmCuff_XLOC_000026"; transcript_id "rmCuff_TCONS_00000026"; exon_number "1"; oId "CUFF.71.1"; tss_id "TSS26";
1	Cufflinks	exon	8036356	8036456	.	+	.	gene_id "rmCuff_XLOC_000026"; transcript_id "rmCuff_TCONS_00000026"; exon_number "2"; oId "CUFF.71.1"; tss_id "TSS26";
1	Cufflinks	exon	8049929	8050186	.	+	.	gene_id "rmCuff_XLOC_000027"; transcript_id "rmCuff_TCONS_00000027"; exon_number "1"; oId "CUFF.73.1"; tss_id "TSS27";
1	Cufflinks	exon	8214104	8214207	.	+	.	gene_id "rmCuff_XLOC_000028"; transcript_id "rmCuff_TCONS_00000028"; exon_number "1"; oId "CUFF.103.1"; tss_id "TSS28";
1	Cufflinks	exon	8229808	8229915	.	+	.	gene_id "rmCuff_XLOC_000028"; transcript_id "rmCuff_TCONS_00000028"; exon_number "2"; oId "CUFF.103.1"; tss_id "TSS28";
1	Cufflinks	exon	8232746	8232963	.	+	.	gene_id "rmCuff_XLOC_000028"; transcript_id "rmCuff_TCONS_00000028"; exon_number "3"; oId "CUFF.103.1"; tss_id "TSS28";
1	Cufflinks	exon	8236613	8236904	.	+	.	gene_id "rmCuff_XLOC_000028"; transcript_id "rmCuff_TCONS_00000028"; exon_number "4"; oId "CUFF.103.1"; tss_id "TSS28";
1	Cufflinks	exon	8256304	8256498	.	+	.	gene_id "rmCuff_XLOC_000029"; transcript_id "rmCuff_TCONS_00000029"; exon_number "1"; oId "CUFF.89.1"; tss_id "TSS29";
1	Cufflinks	exon	8258398	8258790	.	+	.	gene_id "rmCuff_XLOC_000030"; transcript_id "rmCuff_TCONS_00000030"; exon_number "1"; oId "CUFF.90.1"; tss_id "TSS30";
1	Cufflinks	exon	8260137	8260567	.	+	.	gene_id "rmCuff_XLOC_000031"; transcript_id "rmCuff_TCONS_00000031"; exon_number "1"; oId "CUFF.91.1"; tss_id "TSS31";
1	Cufflinks	exon	8262206	8262496	.	+	.	gene_id "rmCuff_XLOC_000032"; transcript_id "rmCuff_TCONS_00000032"; exon_number "1"; oId "CUFF.93.1"; tss_id "TSS32";
1	Cufflinks	exon	8285556	8285892	.	+	.	gene_id "rmCuff_XLOC_000033"; transcript_id "rmCuff_TCONS_00000033"; exon_number "1"; oId "CUFF.178.1"; tss_id "TSS33";
1	Cufflinks	exon	8294689	8294742	.	+	.	gene_id "rmCuff_XLOC_000033"; transcript_id "rmCuff_TCONS_00000033"; exon_number "2"; oId "CUFF.178.1"; tss_id "TSS33";
1	Cufflinks	exon	8308334	8309112	.	+	.	gene_id "rmCuff_XLOC_000033"; transcript_id "rmCuff_TCONS_00000033"; exon_number "3"; oId "CUFF.178.1"; tss_id "TSS33";
1	Cufflinks	exon	8363046	8363303	.	+	.	gene_id "rmCuff_XLOC_000033"; transcript_id "rmCuff_TCONS_00000033"; exon_number "4"; oId "CUFF.178.1"; tss_id "TSS33";
1	Cufflinks	exon	8285575	8285892	.	+	.	gene_id "rmCuff_XLOC_000033"; transcript_id "rmCuff_TCONS_00000034"; exon_number "1"; oId "CUFF.178.2"; tss_id "TSS33";
1	Cufflinks	exon	8294689	8294949	.	+	.	gene_id "rmCuff_XLOC_000033"; transcript_id "rmCuff_TCONS_00000034"; exon_number "2"; oId "CUFF.178.2"; tss_id "TSS33";
1	Cufflinks	exon	8289038	8289249	.	+	.	gene_id "rmCuff_XLOC_000034"; transcript_id "rmCuff_TCONS_00000035"; exon_number "1"; oId "CUFF.182.1"; tss_id "TSS34";
1	Cufflinks	exon	8299562	8299766	.	+	.	gene_id "rmCuff_XLOC_000035"; transcript_id "rmCuff_TCONS_00000036"; exon_number "1"; oId "CUFF.184.1"; tss_id "TSS35";
1	Cufflinks	exon	8309734	8310053	.	+	.	gene_id "rmCuff_XLOC_000036"; transcript_id "rmCuff_TCONS_00000037"; exon_number "1"; oId "CUFF.187.1"; tss_id "TSS36";
1	Cufflinks	exon	8311105	8311904	.	+	.	gene_id "rmCuff_XLOC_000037"; transcript_id "rmCuff_TCONS_00000038"; exon_number "1"; oId "CUFF.188.1"; tss_id "TSS37";
1	Cufflinks	exon	8311978	8312274	.	+	.	gene_id "rmCuff_XLOC_000038"; transcript_id "rmCuff_TCONS_00000039"; exon_number "1"; oId "CUFF.190.1"; tss_id "TSS38";
1	Cufflinks	exon	8312667	8312921	.	+	.	gene_id "rmCuff_XLOC_000039"; transcript_id "rmCuff_TCONS_00000040"; exon_number "1"; oId "CUFF.192.1"; tss_id "TSS39";
1	Cufflinks	exon	8312992	8313566	.	+	.	gene_id "rmCuff_XLOC_000040"; transcript_id "rmCuff_TCONS_00000041"; exon_number "1"; oId "CUFF.193.1"; tss_id "TSS40";
1	Cufflinks	exon	8313654	8313965	.	+	.	gene_id "rmCuff_XLOC_000041"; transcript_id "rmCuff_TCONS_00000042"; exon_number "1"; oId "CUFF.194.1"; tss_id "TSS41";
1	Cufflinks	exon	8314394	8314887	.	+	.	gene_id "rmCuff_XLOC_000042"; transcript_id "rmCuff_TCONS_00000043"; exon_number "1"; oId "CUFF.195.1"; tss_id "TSS42";
1	Cufflinks	exon	8315649	8315976	.	+	.	gene_id "rmCuff_XLOC_000043"; transcript_id "rmCuff_TCONS_00000044"; exon_number "1"; oId "CUFF.196.1"; tss_id "TSS43";
1	Cufflinks	exon	8316865	8317202	.	+	.	gene_id "rmCuff_XLOC_000044"; transcript_id "rmCuff_TCONS_00000045"; exon_number "1"; oId "CUFF.197.1"; tss_id "TSS44";
1	Cufflinks	exon	8318121	8318756	.	+	.	gene_id "rmCuff_XLOC_000045"; transcript_id "rmCuff_TCONS_00000046"; exon_number "1"; oId "CUFF.198.1"; tss_id "TSS45";
1	Cufflinks	exon	8323500	8323826	.	+	.	gene_id "rmCuff_XLOC_000046"; transcript_id "rmCuff_TCONS_00000047"; exon_number "1"; oId "CUFF.199.1"; tss_id "TSS46";
1	Cufflinks	exon	8324526	8325021	.	+	.	gene_id "rmCuff_XLOC_000047"; transcript_id "rmCuff_TCONS_00000048"; exon_number "1"; oId "CUFF.200.1"; tss_id "TSS47";
1	Cufflinks	exon	8325625	8325894	.	+	.	gene_id "rmCuff_XLOC_000048"; transcript_id "rmCuff_TCONS_00000049"; exon_number "1"; oId "CUFF.201.1"; tss_id "TSS48";
1	Cufflinks	exon	8325989	8326540	.	+	.	gene_id "rmCuff_XLOC_000049"; transcript_id "rmCuff_TCONS_00000050"; exon_number "1"; oId "CUFF.202.1"; tss_id "TSS49";
1	Cufflinks	exon	8326765	8326990	.	+	.	gene_id "rmCuff_XLOC_000050"; transcript_id "rmCuff_TCONS_00000051"; exon_number "1"; oId "CUFF.203.1"; tss_id "TSS50";
1	Cufflinks	exon	8327200	8327498	.	+	.	gene_id "rmCuff_XLOC_000051"; transcript_id "rmCuff_TCONS_00000052"; exon_number "1"; oId "CUFF.204.1"; tss_id "TSS51";
1	Cufflinks	exon	8329581	8329935	.	+	.	gene_id "rmCuff_XLOC_000052"; transcript_id "rmCuff_TCONS_00000053"; exon_number "1"; oId "CUFF.205.1"; tss_id "TSS52";
1	Cufflinks	exon	8331351	8331564	.	+	.	gene_id "rmCuff_XLOC_000053"; transcript_id "rmCuff_TCONS_00000054"; exon_number "1"; oId "CUFF.206.1"; tss_id "TSS53";
1	Cufflinks	exon	8333390	8333718	.	+	.	gene_id "rmCuff_XLOC_000054"; transcript_id "rmCuff_TCONS_00000055"; exon_number "1"; oId "CUFF.207.1"; tss_id "TSS54";
1	Cufflinks	exon	8333775	8334088	.	+	.	gene_id "rmCuff_XLOC_000055"; transcript_id "rmCuff_TCONS_00000056"; exon_number "1"; oId "CUFF.208.1"; tss_id "TSS55";
1	Cufflinks	exon	8338742	8338968	.	+	.	gene_id "rmCuff_XLOC_000056"; transcript_id "rmCuff_TCONS_00000057"; exon_number "1"; oId "CUFF.209.1"; tss_id "TSS56";
1	Cufflinks	exon	8340076	8340513	.	+	.	gene_id "rmCuff_XLOC_000057"; transcript_id "rmCuff_TCONS_00000058"; exon_number "1"; oId "CUFF.210.1"; tss_id "TSS57";
1	Cufflinks	exon	8341153	8341364	.	+	.	gene_id "rmCuff_XLOC_000058"; transcript_id "rmCuff_TCONS_00000059"; exon_number "1"; oId "CUFF.211.1"; tss_id "TSS58";
1	Cufflinks	exon	8341665	8342173	.	+	.	gene_id "rmCuff_XLOC_000059"; transcript_id "rmCuff_TCONS_00000060"; exon_number "1"; oId "CUFF.212.1"; tss_id "TSS59";
1	Cufflinks	exon	8350272	8350536	.	+	.	gene_id "rmCuff_XLOC_000060"; transcript_id "rmCuff_TCONS_00000061"; exon_number "1"; oId "CUFF.213.1"; tss_id "TSS60";
1	Cufflinks	exon	8351145	8351843	.	+	.	gene_id "rmCuff_XLOC_000061"; transcript_id "rmCuff_TCONS_00000062"; exon_number "1"; oId "CUFF.214.1"; tss_id "TSS61";
1	Cufflinks	exon	8363847	8366068	.	+	.	gene_id "rmCuff_XLOC_000062"; transcript_id "rmCuff_TCONS_00000063"; exon_number "1"; oId "CUFF.100.1"; tss_id "TSS62";
1	Cufflinks	exon	8366697	8367417	.	+	.	gene_id "rmCuff_XLOC_000063"; transcript_id "rmCuff_TCONS_00000064"; exon_number "1"; oId "CUFF.97.1"; tss_id "TSS63";
1	Cufflinks	exon	8375902	8376238	.	+	.	gene_id "rmCuff_XLOC_000064"; transcript_id "rmCuff_TCONS_00000065"; exon_number "1"; oId "CUFF.95.1"; tss_id "TSS64";
1	Cufflinks	exon	8383346	8383580	.	+	.	gene_id "rmCuff_XLOC_000065"; transcript_id "rmCuff_TCONS_00000066"; exon_number "1"; oId "CUFF.96.1"; tss_id "TSS65";
1	Cufflinks	exon	8386250	8386380	.	+	.	gene_id "rmCuff_XLOC_000066"; transcript_id "rmCuff_TCONS_00000067"; exon_number "1"; oId "CUFF.98.1"; tss_id "TSS66";
1	Cufflinks	exon	8386998	8387089	.	+	.	gene_id "rmCuff_XLOC_000067"; transcript_id "rmCuff_TCONS_00000068"; exon_number "1"; oId "CUFF.99.1"; tss_id "TSS67";
1	Cufflinks	exon	8546530	8546685	.	+	.	gene_id "rmCuff_XLOC_000068"; transcript_id "rmCuff_TCONS_00000069"; exon_number "1"; oId "CUFF.105.1"; tss_id "TSS68";
1	Cufflinks	exon	8548799	8549026	.	+	.	gene_id "rmCuff_XLOC_000068"; transcript_id "rmCuff_TCONS_00000069"; exon_number "2"; oId "CUFF.105.1"; tss_id "TSS68";
1	Cufflinks	exon	8552079	8552303	.	+	.	gene_id "rmCuff_XLOC_000068"; transcript_id "rmCuff_TCONS_00000069"; exon_number "3"; oId "CUFF.105.1"; tss_id "TSS68";
1	Cufflinks	exon	8552404	8552499	.	+	.	gene_id "rmCuff_XLOC_000068"; transcript_id "rmCuff_TCONS_00000069"; exon_number "4"; oId "CUFF.105.1"; tss_id "TSS68";
1	Cufflinks	exon	8554820	8554947	.	+	.	gene_id "rmCuff_XLOC_000068"; transcript_id "rmCuff_TCONS_00000069"; exon_number "5"; oId "CUFF.105.1"; tss_id "TSS68";
1	Cufflinks	exon	8555577	8555699	.	+	.	gene_id "rmCuff_XLOC_000068"; transcript_id "rmCuff_TCONS_00000069"; exon_number "6"; oId "CUFF.105.1"; tss_id "TSS68";
1	Cufflinks	exon	8556397	8556525	.	+	.	gene_id "rmCuff_XLOC_000068"; transcript_id "rmCuff_TCONS_00000069"; exon_number "7"; oId "CUFF.105.1"; tss_id "TSS68";
1	Cufflinks	exon	8557559	8557672	.	+	.	gene_id "rmCuff_XLOC_000068"; transcript_id "rmCuff_TCONS_00000069"; exon_number "8"; oId "CUFF.105.1"; tss_id "TSS68";
1	Cufflinks	exon	8558433	8558577	.	+	.	gene_id "rmCuff_XLOC_000068"; transcript_id "rmCuff_TCONS_00000069"; exon_number "9"; oId "CUFF.105.1"; tss_id "TSS68";
1	Cufflinks	exon	8560265	8560527	.	+	.	gene_id "rmCuff_XLOC_000068"; transcript_id "rmCuff_TCONS_00000069"; exon_number "10"; oId "CUFF.105.1"; tss_id "TSS68";
1	Cufflinks	exon	8546595	8546637	.	+	.	gene_id "rmCuff_XLOC_000068"; transcript_id "rmCuff_TCONS_00000070"; exon_number "1"; oId "CUFF.105.2"; tss_id "TSS68";
1	Cufflinks	exon	8548799	8549026	.	+	.	gene_id "rmCuff_XLOC_000068"; transcript_id "rmCuff_TCONS_00000070"; exon_number "2"; oId "CUFF.105.2"; tss_id "TSS68";
1	Cufflinks	exon	8552079	8552303	.	+	.	gene_id "rmCuff_XLOC_000068"; transcript_id "rmCuff_TCONS_00000070"; exon_number "3"; oId "CUFF.105.2"; tss_id "TSS68";
1	Cufflinks	exon	8552404	8552499	.	+	.	gene_id "rmCuff_XLOC_000068"; transcript_id "rmCuff_TCONS_00000070"; exon_number "4"; oId "CUFF.105.2"; tss_id "TSS68";
1	Cufflinks	exon	8554820	8554947	.	+	.	gene_id "rmCuff_XLOC_000068"; transcript_id "rmCuff_TCONS_00000070"; exon_number "5"; oId "CUFF.105.2"; tss_id "TSS68";
1	Cufflinks	exon	8555577	8555699	.	+	.	gene_id "rmCuff_XLOC_000068"; transcript_id "rmCuff_TCONS_00000070"; exon_number "6"; oId "CUFF.105.2"; tss_id "TSS68";
1	Cufflinks	exon	8556397	8556525	.	+	.	gene_id "rmCuff_XLOC_000068"; transcript_id "rmCuff_TCONS_00000070"; exon_number "7"; oId "CUFF.105.2"; tss_id "TSS68";
1	Cufflinks	exon	8557559	8557672	.	+	.	gene_id "rmCuff_XLOC_000068"; transcript_id "rmCuff_TCONS_00000070"; exon_number "8"; oId "CUFF.105.2"; tss_id "TSS68";
1	Cufflinks	exon	8558433	8558577	.	+	.	gene_id "rmCuff_XLOC_000068"; transcript_id "rmCuff_TCONS_00000070"; exon_number "9"; oId "CUFF.105.2"; tss_id "TSS68";
1	Cufflinks	exon	8560265	8560527	.	+	.	gene_id "rmCuff_XLOC_000068"; transcript_id "rmCuff_TCONS_00000070"; exon_number "10"; oId "CUFF.105.2"; tss_id "TSS68";
1	Cufflinks	exon	8560593	8561217	.	+	.	gene_id "rmCuff_XLOC_000069"; transcript_id "rmCuff_TCONS_00000071"; exon_number "1"; oId "CUFF.101.1"; tss_id "TSS69";
1	Cufflinks	exon	8794210	8794501	.	+	.	gene_id "rmCuff_XLOC_000070"; transcript_id "rmCuff_TCONS_00000072"; exon_number "1"; oId "CUFF.102.1"; tss_id "TSS70";
1	Cufflinks	exon	8853780	8855104	.	+	.	gene_id "rmCuff_XLOC_000071"; transcript_id "rmCuff_TCONS_00000073"; exon_number "1"; oId "CUFF.111.1"; tss_id "TSS71";
1	Cufflinks	exon	8853808	8853854	.	+	.	gene_id "rmCuff_XLOC_000071"; transcript_id "rmCuff_TCONS_00000074"; exon_number "1"; oId "CUFF.111.2"; tss_id "TSS71";
1	Cufflinks	exon	8854749	8855104	.	+	.	gene_id "rmCuff_XLOC_000071"; transcript_id "rmCuff_TCONS_00000074"; exon_number "2"; oId "CUFF.111.2"; tss_id "TSS71";
1	Cufflinks	exon	8855174	8855933	.	+	.	gene_id "rmCuff_XLOC_000072"; transcript_id "rmCuff_TCONS_00000075"; exon_number "1"; oId "CUFF.107.1"; tss_id "TSS72";
1	Cufflinks	exon	8856090	8859927	.	+	.	gene_id "rmCuff_XLOC_000073"; transcript_id "rmCuff_TCONS_00000076"; exon_number "1"; oId "CUFF.114.1"; tss_id "TSS73";
1	Cufflinks	exon	8860095	8860446	.	+	.	gene_id "rmCuff_XLOC_000074"; transcript_id "rmCuff_TCONS_00000077"; exon_number "1"; oId "CUFF.106.1"; tss_id "TSS74";
1	Cufflinks	exon	8860618	8861817	.	+	.	gene_id "rmCuff_XLOC_000075"; transcript_id "rmCuff_TCONS_00000078"; exon_number "1"; oId "CUFF.110.1"; tss_id "TSS75";
1	Cufflinks	exon	8861881	8862300	.	+	.	gene_id "rmCuff_XLOC_000076"; transcript_id "rmCuff_TCONS_00000079"; exon_number "1"; oId "CUFF.109.1"; tss_id "TSS76";
1	Cufflinks	exon	8863218	8863533	.	+	.	gene_id "rmCuff_XLOC_000077"; transcript_id "rmCuff_TCONS_00000080"; exon_number "1"; oId "CUFF.108.1"; tss_id "TSS77";
1	Cufflinks	exon	8863663	8865121	.	+	.	gene_id "rmCuff_XLOC_000078"; transcript_id "rmCuff_TCONS_00000081"; exon_number "1"; oId "CUFF.112.1"; tss_id "TSS78";
1	Cufflinks	exon	8865342	8866107	.	+	.	gene_id "rmCuff_XLOC_000079"; transcript_id "rmCuff_TCONS_00000082"; exon_number "1"; oId "CUFF.113.1"; tss_id "TSS79";
1	Cufflinks	exon	8866319	8867097	.	+	.	gene_id "rmCuff_XLOC_000080"; transcript_id "rmCuff_TCONS_00000083"; exon_number "1"; oId "CUFF.115.1"; tss_id "TSS80";
1	Cufflinks	exon	8867502	8869681	.	+	.	gene_id "rmCuff_XLOC_000081"; transcript_id "rmCuff_TCONS_00000084"; exon_number "1"; oId "CUFF.117.1"; tss_id "TSS81";
1	Cufflinks	exon	8869759	8869957	.	+	.	gene_id "rmCuff_XLOC_000082"; transcript_id "rmCuff_TCONS_00000085"; exon_number "1"; oId "CUFF.116.1"; tss_id "TSS82";
1	Cufflinks	exon	8870008	8870805	.	+	.	gene_id "rmCuff_XLOC_000083"; transcript_id "rmCuff_TCONS_00000086"; exon_number "1"; oId "CUFF.118.1"; tss_id "TSS83";
1	Cufflinks	exon	8870965	8872049	.	+	.	gene_id "rmCuff_XLOC_000084"; transcript_id "rmCuff_TCONS_00000087"; exon_number "1"; oId "CUFF.121.1"; tss_id "TSS84";
1	Cufflinks	exon	8872117	8872422	.	+	.	gene_id "rmCuff_XLOC_000085"; transcript_id "rmCuff_TCONS_00000088"; exon_number "1"; oId "CUFF.119.1"; tss_id "TSS85";
1	Cufflinks	exon	8873540	8873792	.	+	.	gene_id "rmCuff_XLOC_000086"; transcript_id "rmCuff_TCONS_00000089"; exon_number "1"; oId "CUFF.120.1"; tss_id "TSS86";
1	Cufflinks	exon	8874010	8874747	.	+	.	gene_id "rmCuff_XLOC_000087"; transcript_id "rmCuff_TCONS_00000090"; exon_number "1"; oId "CUFF.122.1"; tss_id "TSS87";
1	Cufflinks	exon	8875021	8875513	.	+	.	gene_id "rmCuff_XLOC_000088"; transcript_id "rmCuff_TCONS_00000091"; exon_number "1"; oId "CUFF.123.1"; tss_id "TSS88";
1	Cufflinks	exon	8875575	8875951	.	+	.	gene_id "rmCuff_XLOC_000089"; transcript_id "rmCuff_TCONS_00000092"; exon_number "1"; oId "CUFF.124.1"; tss_id "TSS89";
1	Cufflinks	exon	8876345	8876759	.	+	.	gene_id "rmCuff_XLOC_000090"; transcript_id "rmCuff_TCONS_00000093"; exon_number "1"; oId "CUFF.125.1"; tss_id "TSS90";
1	Cufflinks	exon	8877432	8878619	.	+	.	gene_id "rmCuff_XLOC_000091"; transcript_id "rmCuff_TCONS_00000094"; exon_number "1"; oId "CUFF.129.1"; tss_id "TSS91";
1	Cufflinks	exon	8880306	8880912	.	+	.	gene_id "rmCuff_XLOC_000092"; transcript_id "rmCuff_TCONS_00000095"; exon_number "1"; oId "CUFF.126.1"; tss_id "TSS92";
1	Cufflinks	exon	8881635	8881884	.	+	.	gene_id "rmCuff_XLOC_000093"; transcript_id "rmCuff_TCONS_00000096"; exon_number "1"; oId "CUFF.128.1"; tss_id "TSS93";
1	Cufflinks	exon	8882091	8882368	.	+	.	gene_id "rmCuff_XLOC_000094"; transcript_id "rmCuff_TCONS_00000097"; exon_number "1"; oId "CUFF.127.1"; tss_id "TSS94";
1	Cufflinks	exon	8883127	8883427	.	+	.	gene_id "rmCuff_XLOC_000095"; transcript_id "rmCuff_TCONS_00000098"; exon_number "1"; oId "CUFF.130.1"; tss_id "TSS95";
1	Cufflinks	exon	8883535	8883697	.	+	.	gene_id "rmCuff_XLOC_000096"; transcript_id "rmCuff_TCONS_00000099"; exon_number "1"; oId "CUFF.131.1"; tss_id "TSS96";
1	Cufflinks	exon	8884739	8885062	.	+	.	gene_id "rmCuff_XLOC_000097"; transcript_id "rmCuff_TCONS_00000100"; exon_number "1"; oId "CUFF.132.1"; tss_id "TSS97";
1	Cufflinks	exon	8885285	8886029	.	+	.	gene_id "rmCuff_XLOC_000098"; transcript_id "rmCuff_TCONS_00000101"; exon_number "1"; oId "CUFF.133.1"; tss_id "TSS98";
1	Cufflinks	exon	8886303	8886924	.	+	.	gene_id "rmCuff_XLOC_000099"; transcript_id "rmCuff_TCONS_00000102"; exon_number "1"; oId "CUFF.135.1"; tss_id "TSS99";
1	Cufflinks	exon	8887245	8887390	.	+	.	gene_id "rmCuff_XLOC_000100"; transcript_id "rmCuff_TCONS_00000103"; exon_number "1"; oId "CUFF.134.1"; tss_id "TSS100";
1	Cufflinks	exon	8887590	8887948	.	+	.	gene_id "rmCuff_XLOC_000101"; transcript_id "rmCuff_TCONS_00000104"; exon_number "1"; oId "CUFF.136.1"; tss_id "TSS101";
1	Cufflinks	exon	8888126	8888363	.	+	.	gene_id "rmCuff_XLOC_000102"; transcript_id "rmCuff_TCONS_00000105"; exon_number "1"; oId "CUFF.137.1"; tss_id "TSS102";
1	Cufflinks	exon	8890194	8890455	.	+	.	gene_id "rmCuff_XLOC_000103"; transcript_id "rmCuff_TCONS_00000106"; exon_number "1"; oId "CUFF.138.1"; tss_id "TSS103";
1	Cufflinks	exon	8890550	8890770	.	+	.	gene_id "rmCuff_XLOC_000104"; transcript_id "rmCuff_TCONS_00000107"; exon_number "1"; oId "CUFF.139.1"; tss_id "TSS104";
1	Cufflinks	exon	8893970	8894452	.	+	.	gene_id "rmCuff_XLOC_000105"; transcript_id "rmCuff_TCONS_00000108"; exon_number "1"; oId "CUFF.140.1"; tss_id "TSS105";
1	Cufflinks	exon	8894640	8894789	.	+	.	gene_id "rmCuff_XLOC_000106"; transcript_id "rmCuff_TCONS_00000109"; exon_number "1"; oId "CUFF.141.1"; tss_id "TSS106";
1	Cufflinks	exon	8895926	8896992	.	+	.	gene_id "rmCuff_XLOC_000107"; transcript_id "rmCuff_TCONS_00000110"; exon_number "1"; oId "CUFF.174.1"; tss_id "TSS107";
1	Cufflinks	exon	8897704	8898044	.	+	.	gene_id "rmCuff_XLOC_000107"; transcript_id "rmCuff_TCONS_00000110"; exon_number "2"; oId "CUFF.174.1"; tss_id "TSS107";
1	Cufflinks	exon	8899850	8899995	.	+	.	gene_id "rmCuff_XLOC_000107"; transcript_id "rmCuff_TCONS_00000110"; exon_number "3"; oId "CUFF.174.1"; tss_id "TSS107";
1	Cufflinks	exon	8902958	8903115	.	+	.	gene_id "rmCuff_XLOC_000107"; transcript_id "rmCuff_TCONS_00000110"; exon_number "4"; oId "CUFF.174.1"; tss_id "TSS107";
1	Cufflinks	exon	8918626	8918831	.	+	.	gene_id "rmCuff_XLOC_000107"; transcript_id "rmCuff_TCONS_00000110"; exon_number "5"; oId "CUFF.174.1"; tss_id "TSS107";
1	Cufflinks	exon	8901175	8901677	.	+	.	gene_id "rmCuff_XLOC_000108"; transcript_id "rmCuff_TCONS_00000111"; exon_number "1"; oId "CUFF.175.1"; tss_id "TSS108";
1	Cufflinks	exon	8902063	8902542	.	+	.	gene_id "rmCuff_XLOC_000109"; transcript_id "rmCuff_TCONS_00000112"; exon_number "1"; oId "CUFF.176.1"; tss_id "TSS109";
1	Cufflinks	exon	8903751	8904534	.	+	.	gene_id "rmCuff_XLOC_000110"; transcript_id "rmCuff_TCONS_00000113"; exon_number "1"; oId "CUFF.177.1"; tss_id "TSS110";
1	Cufflinks	exon	8905463	8905974	.	+	.	gene_id "rmCuff_XLOC_000111"; transcript_id "rmCuff_TCONS_00000114"; exon_number "1"; oId "CUFF.179.1"; tss_id "TSS111";
1	Cufflinks	exon	8906897	8907313	.	+	.	gene_id "rmCuff_XLOC_000112"; transcript_id "rmCuff_TCONS_00000115"; exon_number "1"; oId "CUFF.180.1"; tss_id "TSS112";
1	Cufflinks	exon	8907982	8908309	.	+	.	gene_id "rmCuff_XLOC_000113"; transcript_id "rmCuff_TCONS_00000116"; exon_number "1"; oId "CUFF.181.1"; tss_id "TSS113";
1	Cufflinks	exon	8908632	8909432	.	+	.	gene_id "rmCuff_XLOC_000114"; transcript_id "rmCuff_TCONS_00000117"; exon_number "1"; oId "CUFF.183.1"; tss_id "TSS114";
1	Cufflinks	exon	8909695	8909965	.	+	.	gene_id "rmCuff_XLOC_000115"; transcript_id "rmCuff_TCONS_00000118"; exon_number "1"; oId "CUFF.186.1"; tss_id "TSS115";
1	Cufflinks	exon	8912037	8912451	.	+	.	gene_id "rmCuff_XLOC_000116"; transcript_id "rmCuff_TCONS_00000119"; exon_number "1"; oId "CUFF.189.1"; tss_id "TSS116";
1	Cufflinks	exon	8915928	8916562	.	+	.	gene_id "rmCuff_XLOC_000117"; transcript_id "rmCuff_TCONS_00000120"; exon_number "1"; oId "CUFF.191.1"; tss_id "TSS117";
1	Cufflinks	exon	8920500	8920802	.	+	.	gene_id "rmCuff_XLOC_000118"; transcript_id "rmCuff_TCONS_00000121"; exon_number "1"; oId "CUFF.142.1"; tss_id "TSS118";
1	Cufflinks	exon	8921154	8921322	.	+	.	gene_id "rmCuff_XLOC_000119"; transcript_id "rmCuff_TCONS_00000122"; exon_number "1"; oId "CUFF.149.1"; tss_id "TSS119";
1	Cufflinks	exon	8926708	8926856	.	+	.	gene_id "rmCuff_XLOC_000119"; transcript_id "rmCuff_TCONS_00000122"; exon_number "2"; oId "CUFF.149.1"; tss_id "TSS119";
1	Cufflinks	exon	8928626	8930088	.	+	.	gene_id "rmCuff_XLOC_000119"; transcript_id "rmCuff_TCONS_00000122"; exon_number "3"; oId "CUFF.149.1"; tss_id "TSS119";
1	Cufflinks	exon	8921635	8921957	.	+	.	gene_id "rmCuff_XLOC_000120"; transcript_id "rmCuff_TCONS_00000123"; exon_number "1"; oId "CUFF.150.1"; tss_id "TSS120";
1	Cufflinks	exon	8922860	8923154	.	+	.	gene_id "rmCuff_XLOC_000121"; transcript_id "rmCuff_TCONS_00000124"; exon_number "1"; oId "CUFF.151.1"; tss_id "TSS121";
1	Cufflinks	exon	8930185	8930648	.	+	.	gene_id "rmCuff_XLOC_000122"; transcript_id "rmCuff_TCONS_00000125"; exon_number "1"; oId "CUFF.144.1"; tss_id "TSS122";
1	Cufflinks	exon	8931389	8932091	.	+	.	gene_id "rmCuff_XLOC_000123"; transcript_id "rmCuff_TCONS_00000126"; exon_number "1"; oId "CUFF.146.1"; tss_id "TSS123";
1	Cufflinks	exon	8932746	8932977	.	+	.	gene_id "rmCuff_XLOC_000124"; transcript_id "rmCuff_TCONS_00000127"; exon_number "1"; oId "CUFF.145.1"; tss_id "TSS124";
1	Cufflinks	exon	8933425	8933872	.	+	.	gene_id "rmCuff_XLOC_000125"; transcript_id "rmCuff_TCONS_00000128"; exon_number "1"; oId "CUFF.148.1"; tss_id "TSS125";
1	Cufflinks	exon	8934382	8934455	.	+	.	gene_id "rmCuff_XLOC_000126"; transcript_id "rmCuff_TCONS_00000129"; exon_number "1"; oId "CUFF.147.1"; tss_id "TSS126";
1	Cufflinks	exon	8937763	8938232	.	+	.	gene_id "rmCuff_XLOC_000127"; transcript_id "rmCuff_TCONS_00000130"; exon_number "1"; oId "CUFF.152.1"; tss_id "TSS127";
1	Cufflinks	exon	9122377	9122433	.	+	.	gene_id "rmCuff_XLOC_000128"; transcript_id "rmCuff_TCONS_00000131"; exon_number "1"; oId "CUFF.158.1"; tss_id "TSS128";
1	Cufflinks	exon	9127403	9127700	.	+	.	gene_id "rmCuff_XLOC_000128"; transcript_id "rmCuff_TCONS_00000131"; exon_number "2"; oId "CUFF.158.1"; tss_id "TSS128";
1	Cufflinks	exon	9132236	9132275	.	+	.	gene_id "rmCuff_XLOC_000128"; transcript_id "rmCuff_TCONS_00000131"; exon_number "3"; oId "CUFF.158.1"; tss_id "TSS128";
1	Cufflinks	exon	9142555	9142912	.	+	.	gene_id "rmCuff_XLOC_000129"; transcript_id "rmCuff_TCONS_00000132"; exon_number "1"; oId "CUFF.153.1"; tss_id "TSS129";
1	Cufflinks	exon	9829602	9829820	.	+	.	gene_id "rmCuff_XLOC_000130"; transcript_id "rmCuff_TCONS_00000133"; exon_number "1"; oId "CUFF.160.1"; tss_id "TSS130";
1	Cufflinks	exon	9838258	9838408	.	+	.	gene_id "rmCuff_XLOC_000131"; transcript_id "rmCuff_TCONS_00000134"; exon_number "1"; oId "CUFF.159.1"; tss_id "TSS131";
1	Cufflinks	exon	9839115	9839318	.	+	.	gene_id "rmCuff_XLOC_000132"; transcript_id "rmCuff_TCONS_00000135"; exon_number "1"; oId "CUFF.162.1"; tss_id "TSS132";
1	Cufflinks	exon	9840337	9840641	.	+	.	gene_id "rmCuff_XLOC_000133"; transcript_id "rmCuff_TCONS_00000136"; exon_number "1"; oId "CUFF.168.1"; tss_id "TSS133";
1	Cufflinks	exon	9844077	9844095	.	+	.	gene_id "rmCuff_XLOC_000133"; transcript_id "rmCuff_TCONS_00000136"; exon_number "2"; oId "CUFF.168.1"; tss_id "TSS133";
1	Cufflinks	exon	9840360	9840642	.	+	.	gene_id "rmCuff_XLOC_000133"; transcript_id "rmCuff_TCONS_00000137"; exon_number "1"; oId "CUFF.168.2"; tss_id "TSS133";
1	Cufflinks	exon	9843951	9843961	.	+	.	gene_id "rmCuff_XLOC_000133"; transcript_id "rmCuff_TCONS_00000137"; exon_number "2"; oId "CUFF.168.2"; tss_id "TSS133";
1	Cufflinks	exon	9845925	9846140	.	+	.	gene_id "rmCuff_XLOC_000134"; transcript_id "rmCuff_TCONS_00000138"; exon_number "1"; oId "CUFF.164.1"; tss_id "TSS134";
1	Cufflinks	exon	9846972	9847380	.	+	.	gene_id "rmCuff_XLOC_000135"; transcript_id "rmCuff_TCONS_00000139"; exon_number "1"; oId "CUFF.163.1"; tss_id "TSS135";
1	Cufflinks	exon	9899485	9899510	.	+	.	gene_id "rmCuff_XLOC_000136"; transcript_id "rmCuff_TCONS_00000140"; exon_number "1"; oId "CUFF.172.1"; tss_id "TSS136";
1	Cufflinks	exon	9908577	9908743	.	+	.	gene_id "rmCuff_XLOC_000136"; transcript_id "rmCuff_TCONS_00000140"; exon_number "2"; oId "CUFF.172.1"; tss_id "TSS136";
1	Cufflinks	exon	10210044	10210186	.	+	.	gene_id "rmCuff_XLOC_000137"; transcript_id "rmCuff_TCONS_00000141"; exon_number "1"; oId "CUFF.166.1"; tss_id "TSS137";
1	Cufflinks	exon	10211590	10211638	.	+	.	gene_id "rmCuff_XLOC_000137"; transcript_id "rmCuff_TCONS_00000141"; exon_number "2"; oId "CUFF.166.1"; tss_id "TSS137";
1	Cufflinks	exon	10214866	10215070	.	+	.	gene_id "rmCuff_XLOC_000138"; transcript_id "rmCuff_TCONS_00000142"; exon_number "1"; oId "CUFF.169.1"; tss_id "TSS138";
1	Cufflinks	exon	10217568	10217804	.	+	.	gene_id "rmCuff_XLOC_000138"; transcript_id "rmCuff_TCONS_00000142"; exon_number "2"; oId "CUFF.169.1"; tss_id "TSS138";
1	Cufflinks	exon	10907139	10907172	.	+	.	gene_id "rmCuff_XLOC_000139"; transcript_id "rmCuff_TCONS_00000143"; exon_number "1"; oId "CUFF.219.1"; tss_id "TSS139";
1	Cufflinks	exon	10907262	10907333	.	+	.	gene_id "rmCuff_XLOC_000139"; transcript_id "rmCuff_TCONS_00000143"; exon_number "2"; oId "CUFF.219.1"; tss_id "TSS139";
1	Cufflinks	exon	10938350	10938387	.	+	.	gene_id "rmCuff_XLOC_000140"; transcript_id "rmCuff_TCONS_00000144"; exon_number "1"; oId "CUFF.229.1"; tss_id "TSS140";
1	Cufflinks	exon	10940750	10940812	.	+	.	gene_id "rmCuff_XLOC_000140"; transcript_id "rmCuff_TCONS_00000144"; exon_number "2"; oId "CUFF.229.1"; tss_id "TSS140";
1	Cufflinks	exon	10944047	10944150	.	+	.	gene_id "rmCuff_XLOC_000140"; transcript_id "rmCuff_TCONS_00000144"; exon_number "3"; oId "CUFF.229.1"; tss_id "TSS140";
1	Cufflinks	exon	10946412	10946469	.	+	.	gene_id "rmCuff_XLOC_000140"; transcript_id "rmCuff_TCONS_00000144"; exon_number "4"; oId "CUFF.229.1"; tss_id "TSS140";
1	Cufflinks	exon	11095447	11095707	.	+	.	gene_id "rmCuff_XLOC_000141"; transcript_id "rmCuff_TCONS_00000145"; exon_number "1"; oId "CUFF.220.1"; tss_id "TSS141";
1	Cufflinks	exon	11096385	11096549	.	+	.	gene_id "rmCuff_XLOC_000142"; transcript_id "rmCuff_TCONS_00000146"; exon_number "1"; oId "CUFF.221.1"; tss_id "TSS142";
1	Cufflinks	exon	11097368	11097888	.	+	.	gene_id "rmCuff_XLOC_000143"; transcript_id "rmCuff_TCONS_00000147"; exon_number "1"; oId "CUFF.223.1"; tss_id "TSS143";
1	Cufflinks	exon	11215536	11215676	.	+	.	gene_id "rmCuff_XLOC_000144"; transcript_id "rmCuff_TCONS_00000148"; exon_number "1"; oId "CUFF.222.1"; tss_id "TSS144";
1	Cufflinks	exon	11249036	11249193	.	+	.	gene_id "rmCuff_XLOC_000145"; transcript_id "rmCuff_TCONS_00000149"; exon_number "1"; oId "CUFF.253.1"; tss_id "TSS145";
1	Cufflinks	exon	11259891	11260014	.	+	.	gene_id "rmCuff_XLOC_000145"; transcript_id "rmCuff_TCONS_00000149"; exon_number "2"; oId "CUFF.253.1"; tss_id "TSS145";
1	Cufflinks	exon	11275133	11275323	.	+	.	gene_id "rmCuff_XLOC_000145"; transcript_id "rmCuff_TCONS_00000149"; exon_number "3"; oId "CUFF.253.1"; tss_id "TSS145";
1	Cufflinks	exon	11276456	11276604	.	+	.	gene_id "rmCuff_XLOC_000145"; transcript_id "rmCuff_TCONS_00000149"; exon_number "4"; oId "CUFF.253.1"; tss_id "TSS145";
1	Cufflinks	exon	11279953	11280149	.	+	.	gene_id "rmCuff_XLOC_000145"; transcript_id "rmCuff_TCONS_00000149"; exon_number "5"; oId "CUFF.253.1"; tss_id "TSS145";
1	Cufflinks	exon	11288962	11289113	.	+	.	gene_id "rmCuff_XLOC_000145"; transcript_id "rmCuff_TCONS_00000149"; exon_number "6"; oId "CUFF.253.1"; tss_id "TSS145";
1	Cufflinks	exon	11292003	11292123	.	+	.	gene_id "rmCuff_XLOC_000145"; transcript_id "rmCuff_TCONS_00000149"; exon_number "7"; oId "CUFF.253.1"; tss_id "TSS145";
1	Cufflinks	exon	11294428	11294538	.	+	.	gene_id "rmCuff_XLOC_000145"; transcript_id "rmCuff_TCONS_00000149"; exon_number "8"; oId "CUFF.253.1"; tss_id "TSS145";
1	Cufflinks	exon	11295927	11295989	.	+	.	gene_id "rmCuff_XLOC_000145"; transcript_id "rmCuff_TCONS_00000149"; exon_number "9"; oId "CUFF.253.1"; tss_id "TSS145";
1	Cufflinks	exon	11305636	11305702	.	+	.	gene_id "rmCuff_XLOC_000146"; transcript_id "rmCuff_TCONS_00000150"; exon_number "1"; oId "CUFF.227.1"; tss_id "TSS146";
1	Cufflinks	exon	11307397	11307534	.	+	.	gene_id "rmCuff_XLOC_000146"; transcript_id "rmCuff_TCONS_00000150"; exon_number "2"; oId "CUFF.227.1"; tss_id "TSS146";
1	Cufflinks	exon	11309093	11309240	.	+	.	gene_id "rmCuff_XLOC_000146"; transcript_id "rmCuff_TCONS_00000150"; exon_number "3"; oId "CUFF.227.1"; tss_id "TSS146";
1	Cufflinks	exon	11312485	11312627	.	+	.	gene_id "rmCuff_XLOC_000147"; transcript_id "rmCuff_TCONS_00000151"; exon_number "1"; oId "CUFF.225.1"; tss_id "TSS147";
1	Cufflinks	exon	11313285	11313640	.	+	.	gene_id "rmCuff_XLOC_000148"; transcript_id "rmCuff_TCONS_00000152"; exon_number "1"; oId "CUFF.226.1"; tss_id "TSS148";
1	Cufflinks	exon	11313716	11314037	.	+	.	gene_id "rmCuff_XLOC_000149"; transcript_id "rmCuff_TCONS_00000153"; exon_number "1"; oId "CUFF.228.1"; tss_id "TSS149";
1	Cufflinks	exon	12696257	12696345	.	+	.	gene_id "rmCuff_XLOC_000150"; transcript_id "rmCuff_TCONS_00000154"; exon_number "1"; oId "CUFF.244.1"; tss_id "TSS150";
1	Cufflinks	exon	12696930	12697069	.	+	.	gene_id "rmCuff_XLOC_000150"; transcript_id "rmCuff_TCONS_00000154"; exon_number "2"; oId "CUFF.244.1"; tss_id "TSS150";
1	Cufflinks	exon	12697200	12697241	.	+	.	gene_id "rmCuff_XLOC_000150"; transcript_id "rmCuff_TCONS_00000154"; exon_number "3"; oId "CUFF.244.1"; tss_id "TSS150";
1	Cufflinks	exon	12699507	12699608	.	+	.	gene_id "rmCuff_XLOC_000150"; transcript_id "rmCuff_TCONS_00000154"; exon_number "4"; oId "CUFF.244.1"; tss_id "TSS150";
1	Cufflinks	exon	12702720	12702864	.	+	.	gene_id "rmCuff_XLOC_000150"; transcript_id "rmCuff_TCONS_00000154"; exon_number "5"; oId "CUFF.244.1"; tss_id "TSS150";
1	Cufflinks	exon	12705225	12705376	.	+	.	gene_id "rmCuff_XLOC_000150"; transcript_id "rmCuff_TCONS_00000154"; exon_number "6"; oId "CUFF.244.1"; tss_id "TSS150";
1	Cufflinks	exon	12707125	12707225	.	+	.	gene_id "rmCuff_XLOC_000150"; transcript_id "rmCuff_TCONS_00000154"; exon_number "7"; oId "CUFF.244.1"; tss_id "TSS150";
1	Cufflinks	exon	12710297	12710469	.	+	.	gene_id "rmCuff_XLOC_000150"; transcript_id "rmCuff_TCONS_00000154"; exon_number "8"; oId "CUFF.244.1"; tss_id "TSS150";
1	Cufflinks	exon	12710835	12710958	.	+	.	gene_id "rmCuff_XLOC_000150"; transcript_id "rmCuff_TCONS_00000154"; exon_number "9"; oId "CUFF.244.1"; tss_id "TSS150";
1	Cufflinks	exon	12712124	12712242	.	+	.	gene_id "rmCuff_XLOC_000150"; transcript_id "rmCuff_TCONS_00000154"; exon_number "10"; oId "CUFF.244.1"; tss_id "TSS150";
1	Cufflinks	exon	12715737	12715854	.	+	.	gene_id "rmCuff_XLOC_000150"; transcript_id "rmCuff_TCONS_00000154"; exon_number "11"; oId "CUFF.244.1"; tss_id "TSS150";
1	Cufflinks	exon	12716845	12716973	.	+	.	gene_id "rmCuff_XLOC_000151"; transcript_id "rmCuff_TCONS_00000155"; exon_number "1"; oId "CUFF.251.1"; tss_id "TSS151";
1	Cufflinks	exon	12718122	12718286	.	+	.	gene_id "rmCuff_XLOC_000151"; transcript_id "rmCuff_TCONS_00000155"; exon_number "2"; oId "CUFF.251.1"; tss_id "TSS151";
1	Cufflinks	exon	12719892	12719980	.	+	.	gene_id "rmCuff_XLOC_000151"; transcript_id "rmCuff_TCONS_00000155"; exon_number "3"; oId "CUFF.251.1"; tss_id "TSS151";
1	Cufflinks	exon	12720385	12720545	.	+	.	gene_id "rmCuff_XLOC_000151"; transcript_id "rmCuff_TCONS_00000155"; exon_number "4"; oId "CUFF.251.1"; tss_id "TSS151";
1	Cufflinks	exon	12720678	12721169	.	+	.	gene_id "rmCuff_XLOC_000152"; transcript_id "rmCuff_TCONS_00000156"; exon_number "1"; oId "CUFF.245.1"; tss_id "TSS152";
1	Cufflinks	exon	12721313	12721418	.	+	.	gene_id "rmCuff_XLOC_000153"; transcript_id "rmCuff_TCONS_00000157"; exon_number "1"; oId "CUFF.246.1"; tss_id "TSS153";
1	Cufflinks	exon	12721642	12722076	.	+	.	gene_id "rmCuff_XLOC_000154"; transcript_id "rmCuff_TCONS_00000158"; exon_number "1"; oId "CUFF.248.1"; tss_id "TSS154";
1	Cufflinks	exon	12918565	12918664	.	+	.	gene_id "rmCuff_XLOC_000155"; transcript_id "rmCuff_TCONS_00000159"; exon_number "1"; oId "CUFF.260.1"; tss_id "TSS155";
1	Cufflinks	exon	12918787	12919052	.	+	.	gene_id "rmCuff_XLOC_000156"; transcript_id "rmCuff_TCONS_00000160"; exon_number "1"; oId "CUFF.261.1"; tss_id "TSS156";
1	Cufflinks	exon	12919847	12920361	.	+	.	gene_id "rmCuff_XLOC_000157"; transcript_id "rmCuff_TCONS_00000161"; exon_number "1"; oId "CUFF.263.1"; tss_id "TSS157";
1	Cufflinks	exon	12920587	12920953	.	+	.	gene_id "rmCuff_XLOC_000158"; transcript_id "rmCuff_TCONS_00000162"; exon_number "1"; oId "CUFF.262.1"; tss_id "TSS158";
1	Cufflinks	exon	12924578	12924632	.	+	.	gene_id "rmCuff_XLOC_000159"; transcript_id "rmCuff_TCONS_00000163"; exon_number "1"; oId "CUFF.264.1"; tss_id "TSS159";
1	Cufflinks	exon	12929339	12929397	.	+	.	gene_id "rmCuff_XLOC_000160"; transcript_id "rmCuff_TCONS_00000164"; exon_number "1"; oId "CUFF.273.1"; tss_id "TSS160";
1	Cufflinks	exon	12929550	12929637	.	+	.	gene_id "rmCuff_XLOC_000160"; transcript_id "rmCuff_TCONS_00000164"; exon_number "2"; oId "CUFF.273.1"; tss_id "TSS160";
1	Cufflinks	exon	12931547	12931622	.	+	.	gene_id "rmCuff_XLOC_000160"; transcript_id "rmCuff_TCONS_00000164"; exon_number "3"; oId "CUFF.273.1"; tss_id "TSS160";
1	Cufflinks	exon	12932785	12932893	.	+	.	gene_id "rmCuff_XLOC_000160"; transcript_id "rmCuff_TCONS_00000164"; exon_number "4"; oId "CUFF.273.1"; tss_id "TSS160";
1	Cufflinks	exon	12933484	12933579	.	+	.	gene_id "rmCuff_XLOC_000160"; transcript_id "rmCuff_TCONS_00000164"; exon_number "5"; oId "CUFF.273.1"; tss_id "TSS160";
1	Cufflinks	exon	12933682	12933766	.	+	.	gene_id "rmCuff_XLOC_000160"; transcript_id "rmCuff_TCONS_00000164"; exon_number "6"; oId "CUFF.273.1"; tss_id "TSS160";
1	Cufflinks	exon	12934011	12934134	.	+	.	gene_id "rmCuff_XLOC_000160"; transcript_id "rmCuff_TCONS_00000164"; exon_number "7"; oId "CUFF.273.1"; tss_id "TSS160";
1	Cufflinks	exon	12934471	12934491	.	+	.	gene_id "rmCuff_XLOC_000160"; transcript_id "rmCuff_TCONS_00000164"; exon_number "8"; oId "CUFF.273.1"; tss_id "TSS160";
1	Cufflinks	exon	12934592	12934611	.	+	.	gene_id "rmCuff_XLOC_000161"; transcript_id "rmCuff_TCONS_00000165"; exon_number "1"; oId "CUFF.269.1"; tss_id "TSS161";
1	Cufflinks	exon	12935454	12935887	.	+	.	gene_id "rmCuff_XLOC_000161"; transcript_id "rmCuff_TCONS_00000165"; exon_number "2"; oId "CUFF.269.1"; tss_id "TSS161";
1	Cufflinks	exon	12936302	12936527	.	+	.	gene_id "rmCuff_XLOC_000162"; transcript_id "rmCuff_TCONS_00000166"; exon_number "1"; oId "CUFF.267.1"; tss_id "TSS162";
1	Cufflinks	exon	12936931	12937169	.	+	.	gene_id "rmCuff_XLOC_000163"; transcript_id "rmCuff_TCONS_00000167"; exon_number "1"; oId "CUFF.268.1"; tss_id "TSS163";
1	Cufflinks	exon	12970887	12970989	.	+	.	gene_id "rmCuff_XLOC_000164"; transcript_id "rmCuff_TCONS_00000168"; exon_number "1"; oId "CUFF.274.1"; tss_id "TSS164";
1	Cufflinks	exon	12972179	12972266	.	+	.	gene_id "rmCuff_XLOC_000164"; transcript_id "rmCuff_TCONS_00000168"; exon_number "2"; oId "CUFF.274.1"; tss_id "TSS164";
1	Cufflinks	exon	12982262	12982405	.	+	.	gene_id "rmCuff_XLOC_000164"; transcript_id "rmCuff_TCONS_00000168"; exon_number "3"; oId "CUFF.274.1"; tss_id "TSS164";
1	Cufflinks	exon	12994379	12994708	.	+	.	gene_id "rmCuff_XLOC_000164"; transcript_id "rmCuff_TCONS_00000168"; exon_number "4"; oId "CUFF.274.1"; tss_id "TSS164";
1	Cufflinks	exon	13276947	13276977	.	+	.	gene_id "rmCuff_XLOC_000165"; transcript_id "rmCuff_TCONS_00000169"; exon_number "1"; oId "CUFF.287.1"; tss_id "TSS165";
1	Cufflinks	exon	13278325	13278461	.	+	.	gene_id "rmCuff_XLOC_000165"; transcript_id "rmCuff_TCONS_00000169"; exon_number "2"; oId "CUFF.287.1"; tss_id "TSS165";
1	Cufflinks	exon	13280258	13280398	.	+	.	gene_id "rmCuff_XLOC_000165"; transcript_id "rmCuff_TCONS_00000169"; exon_number "3"; oId "CUFF.287.1"; tss_id "TSS165";
1	Cufflinks	exon	13281126	13281261	.	+	.	gene_id "rmCuff_XLOC_000165"; transcript_id "rmCuff_TCONS_00000169"; exon_number "4"; oId "CUFF.287.1"; tss_id "TSS165";
1	Cufflinks	exon	13282356	13282459	.	+	.	gene_id "rmCuff_XLOC_000165"; transcript_id "rmCuff_TCONS_00000169"; exon_number "5"; oId "CUFF.287.1"; tss_id "TSS165";
1	Cufflinks	exon	13284718	13284884	.	+	.	gene_id "rmCuff_XLOC_000165"; transcript_id "rmCuff_TCONS_00000169"; exon_number "6"; oId "CUFF.287.1"; tss_id "TSS165";
1	Cufflinks	exon	13285219	13285961	.	+	.	gene_id "rmCuff_XLOC_000165"; transcript_id "rmCuff_TCONS_00000169"; exon_number "7"; oId "CUFF.287.1"; tss_id "TSS165";
1	Cufflinks	exon	13289638	13289871	.	+	.	gene_id "rmCuff_XLOC_000166"; transcript_id "rmCuff_TCONS_00000170"; exon_number "1"; oId "CUFF.278.1"; tss_id "TSS166";
1	Cufflinks	exon	13364175	13364381	.	+	.	gene_id "rmCuff_XLOC_000167"; transcript_id "rmCuff_TCONS_00000171"; exon_number "1"; oId "CUFF.281.1"; tss_id "TSS167";
1	Cufflinks	exon	13364549	13364684	.	+	.	gene_id "rmCuff_XLOC_000167"; transcript_id "rmCuff_TCONS_00000171"; exon_number "2"; oId "CUFF.281.1"; tss_id "TSS167";
1	Cufflinks	exon	13365073	13365294	.	+	.	gene_id "rmCuff_XLOC_000167"; transcript_id "rmCuff_TCONS_00000171"; exon_number "3"; oId "CUFF.281.1"; tss_id "TSS167";
1	Cufflinks	exon	13366717	13366910	.	+	.	gene_id "rmCuff_XLOC_000168"; transcript_id "rmCuff_TCONS_00000172"; exon_number "1"; oId "CUFF.282.1"; tss_id "TSS168";
1	Cufflinks	exon	13368197	13368522	.	+	.	gene_id "rmCuff_XLOC_000168"; transcript_id "rmCuff_TCONS_00000172"; exon_number "2"; oId "CUFF.282.1"; tss_id "TSS168";
1	Cufflinks	exon	13370148	13370334	.	+	.	gene_id "rmCuff_XLOC_000169"; transcript_id "rmCuff_TCONS_00000173"; exon_number "1"; oId "CUFF.296.1"; tss_id "TSS169";
1	Cufflinks	exon	13373106	13373210	.	+	.	gene_id "rmCuff_XLOC_000169"; transcript_id "rmCuff_TCONS_00000173"; exon_number "2"; oId "CUFF.296.1"; tss_id "TSS169";
1	Cufflinks	exon	13373593	13373691	.	+	.	gene_id "rmCuff_XLOC_000169"; transcript_id "rmCuff_TCONS_00000173"; exon_number "3"; oId "CUFF.296.1"; tss_id "TSS169";
1	Cufflinks	exon	13374858	13374975	.	+	.	gene_id "rmCuff_XLOC_000169"; transcript_id "rmCuff_TCONS_00000173"; exon_number "4"; oId "CUFF.296.1"; tss_id "TSS169";
1	Cufflinks	exon	13375231	13375415	.	+	.	gene_id "rmCuff_XLOC_000169"; transcript_id "rmCuff_TCONS_00000173"; exon_number "5"; oId "CUFF.296.1"; tss_id "TSS169";
1	Cufflinks	exon	13376040	13376387	.	+	.	gene_id "rmCuff_XLOC_000169"; transcript_id "rmCuff_TCONS_00000173"; exon_number "6"; oId "CUFF.296.1"; tss_id "TSS169";
1	Cufflinks	exon	13376836	13376913	.	+	.	gene_id "rmCuff_XLOC_000169"; transcript_id "rmCuff_TCONS_00000173"; exon_number "7"; oId "CUFF.296.1"; tss_id "TSS169";
1	Cufflinks	exon	13373926	13374534	.	+	.	gene_id "rmCuff_XLOC_000170"; transcript_id "rmCuff_TCONS_00000174"; exon_number "1"; oId "CUFF.297.1"; tss_id "TSS170";
1	Cufflinks	exon	13379343	13379427	.	+	.	gene_id "rmCuff_XLOC_000171"; transcript_id "rmCuff_TCONS_00000175"; exon_number "1"; oId "CUFF.283.1"; tss_id "TSS171";
1	Cufflinks	exon	13380018	13380227	.	+	.	gene_id "rmCuff_XLOC_000171"; transcript_id "rmCuff_TCONS_00000175"; exon_number "2"; oId "CUFF.283.1"; tss_id "TSS171";
1	Cufflinks	exon	13379735	13380227	.	+	.	gene_id "rmCuff_XLOC_000171"; transcript_id "rmCuff_TCONS_00000176"; exon_number "1"; oId "CUFF.283.2"; tss_id "TSS172";
1	Cufflinks	exon	13384166	13384299	.	+	.	gene_id "rmCuff_XLOC_000172"; transcript_id "rmCuff_TCONS_00000177"; exon_number "1"; oId "CUFF.284.1"; tss_id "TSS173";
1	Cufflinks	exon	13384945	13385134	.	+	.	gene_id "rmCuff_XLOC_000172"; transcript_id "rmCuff_TCONS_00000177"; exon_number "2"; oId "CUFF.284.1"; tss_id "TSS173";
1	Cufflinks	exon	13384207	13384630	.	+	.	gene_id "rmCuff_XLOC_000172"; transcript_id "rmCuff_TCONS_00000178"; exon_number "1"; oId "CUFF.284.2"; tss_id "TSS173";
1	Cufflinks	exon	13385340	13385633	.	+	.	gene_id "rmCuff_XLOC_000173"; transcript_id "rmCuff_TCONS_00000179"; exon_number "1"; oId "CUFF.290.1"; tss_id "TSS174";
1	Cufflinks	exon	13388444	13388529	.	+	.	gene_id "rmCuff_XLOC_000173"; transcript_id "rmCuff_TCONS_00000179"; exon_number "2"; oId "CUFF.290.1"; tss_id "TSS174";
1	Cufflinks	exon	13388637	13388669	.	+	.	gene_id "rmCuff_XLOC_000174"; transcript_id "rmCuff_TCONS_00000180"; exon_number "1"; oId "CUFF.286.1"; tss_id "TSS175";
1	Cufflinks	exon	13389480	13389661	.	+	.	gene_id "rmCuff_XLOC_000174"; transcript_id "rmCuff_TCONS_00000180"; exon_number "2"; oId "CUFF.286.1"; tss_id "TSS175";
1	Cufflinks	exon	13390537	13390578	.	+	.	gene_id "rmCuff_XLOC_000174"; transcript_id "rmCuff_TCONS_00000180"; exon_number "3"; oId "CUFF.286.1"; tss_id "TSS175";
1	Cufflinks	exon	13390687	13390949	.	+	.	gene_id "rmCuff_XLOC_000175"; transcript_id "rmCuff_TCONS_00000181"; exon_number "1"; oId "CUFF.285.1"; tss_id "TSS176";
1	Cufflinks	exon	13391048	13391798	.	+	.	gene_id "rmCuff_XLOC_000176"; transcript_id "rmCuff_TCONS_00000182"; exon_number "1"; oId "CUFF.288.1"; tss_id "TSS177";
1	Cufflinks	exon	13592855	13592894	.	+	.	gene_id "rmCuff_XLOC_000177"; transcript_id "rmCuff_TCONS_00000183"; exon_number "1"; oId "CUFF.294.1"; tss_id "TSS178";
1	Cufflinks	exon	13614587	13614713	.	+	.	gene_id "rmCuff_XLOC_000177"; transcript_id "rmCuff_TCONS_00000183"; exon_number "2"; oId "CUFF.294.1"; tss_id "TSS178";
1	Cufflinks	exon	13615591	13615735	.	+	.	gene_id "rmCuff_XLOC_000177"; transcript_id "rmCuff_TCONS_00000183"; exon_number "3"; oId "CUFF.294.1"; tss_id "TSS178";
1	Cufflinks	exon	13637036	13637104	.	+	.	gene_id "rmCuff_XLOC_000178"; transcript_id "rmCuff_TCONS_00000184"; exon_number "1"; oId "CUFF.292.1"; tss_id "TSS179";
1	Cufflinks	exon	13639143	13639245	.	+	.	gene_id "rmCuff_XLOC_000178"; transcript_id "rmCuff_TCONS_00000184"; exon_number "2"; oId "CUFF.292.1"; tss_id "TSS179";
1	Cufflinks	exon	13644648	13644720	.	+	.	gene_id "rmCuff_XLOC_000178"; transcript_id "rmCuff_TCONS_00000184"; exon_number "3"; oId "CUFF.292.1"; tss_id "TSS179";
1	Cufflinks	exon	13653942	13653988	.	+	.	gene_id "rmCuff_XLOC_000179"; transcript_id "rmCuff_TCONS_00000185"; exon_number "1"; oId "CUFF.289.1"; tss_id "TSS180";
1	Cufflinks	exon	13654428	13654586	.	+	.	gene_id "rmCuff_XLOC_000179"; transcript_id "rmCuff_TCONS_00000185"; exon_number "2"; oId "CUFF.289.1"; tss_id "TSS180";
1	Cufflinks	exon	13654672	13654941	.	+	.	gene_id "rmCuff_XLOC_000180"; transcript_id "rmCuff_TCONS_00000186"; exon_number "1"; oId "CUFF.291.1"; tss_id "TSS181";
1	Cufflinks	exon	13655041	13656346	.	+	.	gene_id "rmCuff_XLOC_000181"; transcript_id "rmCuff_TCONS_00000187"; exon_number "1"; oId "CUFF.293.1"; tss_id "TSS182";
1	Cufflinks	exon	13656651	13658033	.	+	.	gene_id "rmCuff_XLOC_000182"; transcript_id "rmCuff_TCONS_00000188"; exon_number "1"; oId "CUFF.300.1"; tss_id "TSS183";
1	Cufflinks	exon	13658272	13658738	.	+	.	gene_id "rmCuff_XLOC_000183"; transcript_id "rmCuff_TCONS_00000189"; exon_number "1"; oId "CUFF.298.1"; tss_id "TSS184";
1	Cufflinks	exon	13658978	13659382	.	+	.	gene_id "rmCuff_XLOC_000184"; transcript_id "rmCuff_TCONS_00000190"; exon_number "1"; oId "CUFF.299.1"; tss_id "TSS185";
1	Cufflinks	exon	13969367	13969667	.	+	.	gene_id "rmCuff_XLOC_000185"; transcript_id "rmCuff_TCONS_00000191"; exon_number "1"; oId "CUFF.306.1"; tss_id "TSS186";
1	Cufflinks	exon	13975021	13975262	.	+	.	gene_id "rmCuff_XLOC_000185"; transcript_id "rmCuff_TCONS_00000191"; exon_number "2"; oId "CUFF.306.1"; tss_id "TSS186";
1	Cufflinks	exon	13975812	13975853	.	+	.	gene_id "rmCuff_XLOC_000185"; transcript_id "rmCuff_TCONS_00000191"; exon_number "3"; oId "CUFF.306.1"; tss_id "TSS186";
1	Cufflinks	exon	13976256	13976356	.	+	.	gene_id "rmCuff_XLOC_000186"; transcript_id "rmCuff_TCONS_00000192"; exon_number "1"; oId "CUFF.315.1"; tss_id "TSS187";
1	Cufflinks	exon	13985116	13985204	.	+	.	gene_id "rmCuff_XLOC_000186"; transcript_id "rmCuff_TCONS_00000192"; exon_number "2"; oId "CUFF.315.1"; tss_id "TSS187";
1	Cufflinks	exon	13999036	13999143	.	+	.	gene_id "rmCuff_XLOC_000186"; transcript_id "rmCuff_TCONS_00000192"; exon_number "3"; oId "CUFF.315.1"; tss_id "TSS187";
1	Cufflinks	exon	13999434	13999873	.	+	.	gene_id "rmCuff_XLOC_000186"; transcript_id "rmCuff_TCONS_00000192"; exon_number "4"; oId "CUFF.315.1"; tss_id "TSS187";
1	Cufflinks	exon	13983603	13983849	.	+	.	gene_id "rmCuff_XLOC_000187"; transcript_id "rmCuff_TCONS_00000193"; exon_number "1"; oId "CUFF.316.1"; tss_id "TSS188";
1	Cufflinks	exon	13999947	14000379	.	+	.	gene_id "rmCuff_XLOC_000188"; transcript_id "rmCuff_TCONS_00000194"; exon_number "1"; oId "CUFF.302.1"; tss_id "TSS189";
1	Cufflinks	exon	14281680	14281815	.	+	.	gene_id "rmCuff_XLOC_000189"; transcript_id "rmCuff_TCONS_00000195"; exon_number "1"; oId "CUFF.301.1"; tss_id "TSS190";
1	Cufflinks	exon	14847609	14847893	.	+	.	gene_id "rmCuff_XLOC_000190"; transcript_id "rmCuff_TCONS_00000196"; exon_number "1"; oId "CUFF.303.1"; tss_id "TSS191";
1	Cufflinks	exon	14865482	14865751	.	+	.	gene_id "rmCuff_XLOC_000191"; transcript_id "rmCuff_TCONS_00000197"; exon_number "1"; oId "CUFF.304.1"; tss_id "TSS192";
1	Cufflinks	exon	14869427	14869670	.	+	.	gene_id "rmCuff_XLOC_000192"; transcript_id "rmCuff_TCONS_00000198"; exon_number "1"; oId "CUFF.305.1"; tss_id "TSS193";
1	Cufflinks	exon	14919771	14920010	.	+	.	gene_id "rmCuff_XLOC_000193"; transcript_id "rmCuff_TCONS_00000199"; exon_number "1"; oId "CUFF.314.1"; tss_id "TSS194";
1	Cufflinks	exon	14924268	14925329	.	+	.	gene_id "rmCuff_XLOC_000193"; transcript_id "rmCuff_TCONS_00000199"; exon_number "2"; oId "CUFF.314.1"; tss_id "TSS194";
1	Cufflinks	exon	14925463	14926680	.	+	.	gene_id "rmCuff_XLOC_000194"; transcript_id "rmCuff_TCONS_00000200"; exon_number "1"; oId "CUFF.309.1"; tss_id "TSS195";
1	Cufflinks	exon	14927319	14927557	.	+	.	gene_id "rmCuff_XLOC_000195"; transcript_id "rmCuff_TCONS_00000201"; exon_number "1"; oId "CUFF.308.1"; tss_id "TSS196";
1	Cufflinks	exon	14928517	14928905	.	+	.	gene_id "rmCuff_XLOC_000196"; transcript_id "rmCuff_TCONS_00000202"; exon_number "1"; oId "CUFF.307.1"; tss_id "TSS197";
1	Cufflinks	exon	15264877	15265219	.	+	.	gene_id "rmCuff_XLOC_000197"; transcript_id "rmCuff_TCONS_00000203"; exon_number "1"; oId "CUFF.310.1"; tss_id "TSS198";
1	Cufflinks	exon	15266368	15267032	.	+	.	gene_id "rmCuff_XLOC_000198"; transcript_id "rmCuff_TCONS_00000204"; exon_number "1"; oId "CUFF.312.1"; tss_id "TSS199";
1	Cufflinks	exon	15267347	15267588	.	+	.	gene_id "rmCuff_XLOC_000199"; transcript_id "rmCuff_TCONS_00000205"; exon_number "1"; oId "CUFF.311.1"; tss_id "TSS200";
1	Cufflinks	exon	15427489	15427575	.	+	.	gene_id "rmCuff_XLOC_000200"; transcript_id "rmCuff_TCONS_00000206"; exon_number "1"; oId "CUFF.313.1"; tss_id "TSS201";
1	Cufflinks	exon	15429150	15429292	.	+	.	gene_id "rmCuff_XLOC_000200"; transcript_id "rmCuff_TCONS_00000206"; exon_number "2"; oId "CUFF.313.1"; tss_id "TSS201";
1	Cufflinks	exon	15435535	15435613	.	+	.	gene_id "rmCuff_XLOC_000201"; transcript_id "rmCuff_TCONS_00000207"; exon_number "1"; oId "CUFF.325.1"; tss_id "TSS202";
1	Cufflinks	exon	15442656	15442743	.	+	.	gene_id "rmCuff_XLOC_000201"; transcript_id "rmCuff_TCONS_00000207"; exon_number "2"; oId "CUFF.325.1"; tss_id "TSS202";
1	Cufflinks	exon	15454543	15454623	.	+	.	gene_id "rmCuff_XLOC_000202"; transcript_id "rmCuff_TCONS_00000208"; exon_number "1"; oId "CUFF.318.1"; tss_id "TSS203";
1	Cufflinks	exon	15455185	15455289	.	+	.	gene_id "rmCuff_XLOC_000202"; transcript_id "rmCuff_TCONS_00000208"; exon_number "2"; oId "CUFF.318.1"; tss_id "TSS203";
1	Cufflinks	exon	15456037	15456090	.	+	.	gene_id "rmCuff_XLOC_000202"; transcript_id "rmCuff_TCONS_00000208"; exon_number "3"; oId "CUFF.318.1"; tss_id "TSS203";
1	Cufflinks	exon	15456234	15456295	.	+	.	gene_id "rmCuff_XLOC_000203"; transcript_id "rmCuff_TCONS_00000209"; exon_number "1"; oId "CUFF.324.1"; tss_id "TSS204";
1	Cufflinks	exon	15459191	15459294	.	+	.	gene_id "rmCuff_XLOC_000203"; transcript_id "rmCuff_TCONS_00000209"; exon_number "2"; oId "CUFF.324.1"; tss_id "TSS204";
1	Cufflinks	exon	15460226	15460637	.	+	.	gene_id "rmCuff_XLOC_000203"; transcript_id "rmCuff_TCONS_00000209"; exon_number "3"; oId "CUFF.324.1"; tss_id "TSS204";
1	Cufflinks	exon	15458627	15458838	.	+	.	gene_id "rmCuff_XLOC_000204"; transcript_id "rmCuff_TCONS_00000210"; exon_number "1"; oId "CUFF.326.1"; tss_id "TSS205";
1	Cufflinks	exon	15460998	15461424	.	+	.	gene_id "rmCuff_XLOC_000205"; transcript_id "rmCuff_TCONS_00000211"; exon_number "1"; oId "CUFF.317.1"; tss_id "TSS206";
1	Cufflinks	exon	15461987	15462206	.	+	.	gene_id "rmCuff_XLOC_000206"; transcript_id "rmCuff_TCONS_00000212"; exon_number "1"; oId "CUFF.319.1"; tss_id "TSS207";
1	Cufflinks	exon	15462265	15462608	.	+	.	gene_id "rmCuff_XLOC_000207"; transcript_id "rmCuff_TCONS_00000213"; exon_number "1"; oId "CUFF.322.1"; tss_id "TSS208";
1	Cufflinks	exon	17247915	17248328	.	+	.	gene_id "rmCuff_XLOC_000208"; transcript_id "rmCuff_TCONS_00000214"; exon_number "1"; oId "CUFF.329.1"; tss_id "TSS209";
1	Cufflinks	exon	17301548	17301713	.	+	.	gene_id "rmCuff_XLOC_000209"; transcript_id "rmCuff_TCONS_00000215"; exon_number "1"; oId "CUFF.331.1"; tss_id "TSS210";
1	Cufflinks	exon	17305112	17305172	.	+	.	gene_id "rmCuff_XLOC_000209"; transcript_id "rmCuff_TCONS_00000215"; exon_number "2"; oId "CUFF.331.1"; tss_id "TSS210";
1	Cufflinks	exon	17324460	17324542	.	+	.	gene_id "rmCuff_XLOC_000210"; transcript_id "rmCuff_TCONS_00000216"; exon_number "1"; oId "CUFF.369.1"; tss_id "TSS211";
1	Cufflinks	exon	17326488	17326580	.	+	.	gene_id "rmCuff_XLOC_000210"; transcript_id "rmCuff_TCONS_00000216"; exon_number "2"; oId "CUFF.369.1"; tss_id "TSS211";
1	Cufflinks	exon	17367603	17367690	.	+	.	gene_id "rmCuff_XLOC_000210"; transcript_id "rmCuff_TCONS_00000216"; exon_number "3"; oId "CUFF.369.1"; tss_id "TSS211";
1	Cufflinks	exon	17370818	17370877	.	+	.	gene_id "rmCuff_XLOC_000210"; transcript_id "rmCuff_TCONS_00000216"; exon_number "4"; oId "CUFF.369.1"; tss_id "TSS211";
1	Cufflinks	exon	17382424	17382782	.	+	.	gene_id "rmCuff_XLOC_000210"; transcript_id "rmCuff_TCONS_00000216"; exon_number "5"; oId "CUFF.369.1"; tss_id "TSS211";
1	Cufflinks	exon	17341027	17341251	.	+	.	gene_id "rmCuff_XLOC_000210"; transcript_id "rmCuff_TCONS_00000218"; exon_number "1"; oId "CUFF.369.2"; tss_id "TSS212";
1	Cufflinks	exon	17367603	17367690	.	+	.	gene_id "rmCuff_XLOC_000210"; transcript_id "rmCuff_TCONS_00000218"; exon_number "2"; oId "CUFF.369.2"; tss_id "TSS212";
1	Cufflinks	exon	17370818	17370877	.	+	.	gene_id "rmCuff_XLOC_000210"; transcript_id "rmCuff_TCONS_00000218"; exon_number "3"; oId "CUFF.369.2"; tss_id "TSS212";
1	Cufflinks	exon	17382424	17382782	.	+	.	gene_id "rmCuff_XLOC_000210"; transcript_id "rmCuff_TCONS_00000218"; exon_number "4"; oId "CUFF.369.2"; tss_id "TSS212";
1	Cufflinks	exon	17337815	17338051	.	+	.	gene_id "rmCuff_XLOC_000211"; transcript_id "rmCuff_TCONS_00000217"; exon_number "1"; oId "CUFF.370.1"; tss_id "TSS213";
1	Cufflinks	exon	17374536	17374982	.	+	.	gene_id "rmCuff_XLOC_000212"; transcript_id "rmCuff_TCONS_00000219"; exon_number "1"; oId "CUFF.371.1"; tss_id "TSS214";
1	Cufflinks	exon	17379201	17379493	.	+	.	gene_id "rmCuff_XLOC_000213"; transcript_id "rmCuff_TCONS_00000220"; exon_number "1"; oId "CUFF.372.1"; tss_id "TSS215";
1	Cufflinks	exon	17383245	17383379	.	+	.	gene_id "rmCuff_XLOC_000214"; transcript_id "rmCuff_TCONS_00000221"; exon_number "1"; oId "CUFF.332.1"; tss_id "TSS216";
1	Cufflinks	exon	17386471	17386505	.	+	.	gene_id "rmCuff_XLOC_000214"; transcript_id "rmCuff_TCONS_00000221"; exon_number "2"; oId "CUFF.332.1"; tss_id "TSS216";
1	Cufflinks	exon	17388375	17388463	.	+	.	gene_id "rmCuff_XLOC_000214"; transcript_id "rmCuff_TCONS_00000221"; exon_number "3"; oId "CUFF.332.1"; tss_id "TSS216";
1	Cufflinks	exon	17400799	17400836	.	+	.	gene_id "rmCuff_XLOC_000215"; transcript_id "rmCuff_TCONS_00000222"; exon_number "1"; oId "CUFF.337.1"; tss_id "TSS217";
1	Cufflinks	exon	17403709	17403849	.	+	.	gene_id "rmCuff_XLOC_000215"; transcript_id "rmCuff_TCONS_00000222"; exon_number "2"; oId "CUFF.337.1"; tss_id "TSS217";
1	Cufflinks	exon	17406052	17406143	.	+	.	gene_id "rmCuff_XLOC_000215"; transcript_id "rmCuff_TCONS_00000222"; exon_number "3"; oId "CUFF.337.1"; tss_id "TSS217";
1	Cufflinks	exon	17407388	17407493	.	+	.	gene_id "rmCuff_XLOC_000215"; transcript_id "rmCuff_TCONS_00000222"; exon_number "4"; oId "CUFF.337.1"; tss_id "TSS217";
1	Cufflinks	exon	17409095	17409159	.	+	.	gene_id "rmCuff_XLOC_000215"; transcript_id "rmCuff_TCONS_00000222"; exon_number "5"; oId "CUFF.337.1"; tss_id "TSS217";
1	Cufflinks	exon	17409801	17409862	.	+	.	gene_id "rmCuff_XLOC_000215"; transcript_id "rmCuff_TCONS_00000222"; exon_number "6"; oId "CUFF.337.1"; tss_id "TSS217";
1	Cufflinks	exon	17410469	17410475	.	+	.	gene_id "rmCuff_XLOC_000215"; transcript_id "rmCuff_TCONS_00000222"; exon_number "7"; oId "CUFF.337.1"; tss_id "TSS217";
1	Cufflinks	exon	17411309	17411366	.	+	.	gene_id "rmCuff_XLOC_000215"; transcript_id "rmCuff_TCONS_00000222"; exon_number "8"; oId "CUFF.337.1"; tss_id "TSS217";
1	Cufflinks	exon	17401460	17401760	.	+	.	gene_id "rmCuff_XLOC_000216"; transcript_id "rmCuff_TCONS_00000223"; exon_number "1"; oId "CUFF.338.1"; tss_id "TSS218";
1	Cufflinks	exon	17404293	17404551	.	+	.	gene_id "rmCuff_XLOC_000217"; transcript_id "rmCuff_TCONS_00000224"; exon_number "1"; oId "CUFF.339.1"; tss_id "TSS219";
1	Cufflinks	exon	17412388	17412443	.	+	.	gene_id "rmCuff_XLOC_000218"; transcript_id "rmCuff_TCONS_00000225"; exon_number "1"; oId "CUFF.334.1"; tss_id "TSS220";
1	Cufflinks	exon	17413535	17413743	.	+	.	gene_id "rmCuff_XLOC_000218"; transcript_id "rmCuff_TCONS_00000225"; exon_number "2"; oId "CUFF.334.1"; tss_id "TSS220";
1	Cufflinks	exon	17413803	17414191	.	+	.	gene_id "rmCuff_XLOC_000219"; transcript_id "rmCuff_TCONS_00000226"; exon_number "1"; oId "CUFF.333.1"; tss_id "TSS221";
1	Cufflinks	exon	17414248	17415871	.	+	.	gene_id "rmCuff_XLOC_000220"; transcript_id "rmCuff_TCONS_00000227"; exon_number "1"; oId "CUFF.335.1"; tss_id "TSS222";
1	Cufflinks	exon	17416147	17417886	.	+	.	gene_id "rmCuff_XLOC_000221"; transcript_id "rmCuff_TCONS_00000228"; exon_number "1"; oId "CUFF.336.1"; tss_id "TSS223";
1	Cufflinks	exon	17417983	17418245	.	+	.	gene_id "rmCuff_XLOC_000222"; transcript_id "rmCuff_TCONS_00000229"; exon_number "1"; oId "CUFF.340.1"; tss_id "TSS224";
1	Cufflinks	exon	17418335	17418657	.	+	.	gene_id "rmCuff_XLOC_000223"; transcript_id "rmCuff_TCONS_00000230"; exon_number "1"; oId "CUFF.341.1"; tss_id "TSS225";
1	Cufflinks	exon	17446545	17446691	.	+	.	gene_id "rmCuff_XLOC_000224"; transcript_id "rmCuff_TCONS_00000231"; exon_number "1"; oId "CUFF.343.1"; tss_id "TSS226";
1	Cufflinks	exon	17446775	17446903	.	+	.	gene_id "rmCuff_XLOC_000225"; transcript_id "rmCuff_TCONS_00000232"; exon_number "1"; oId "CUFF.342.1"; tss_id "TSS227";
1	Cufflinks	exon	17452889	17453225	.	+	.	gene_id "rmCuff_XLOC_000226"; transcript_id "rmCuff_TCONS_00000233"; exon_number "1"; oId "CUFF.344.1"; tss_id "TSS228";
1	Cufflinks	exon	17499719	17499842	.	+	.	gene_id "rmCuff_XLOC_000227"; transcript_id "rmCuff_TCONS_00000234"; exon_number "1"; oId "CUFF.368.1"; tss_id "TSS229";
1	Cufflinks	exon	17506059	17506133	.	+	.	gene_id "rmCuff_XLOC_000227"; transcript_id "rmCuff_TCONS_00000234"; exon_number "2"; oId "CUFF.368.1"; tss_id "TSS229";
1	Cufflinks	exon	17507775	17507870	.	+	.	gene_id "rmCuff_XLOC_000227"; transcript_id "rmCuff_TCONS_00000234"; exon_number "3"; oId "CUFF.368.1"; tss_id "TSS229";
1	Cufflinks	exon	17515770	17515859	.	+	.	gene_id "rmCuff_XLOC_000227"; transcript_id "rmCuff_TCONS_00000234"; exon_number "4"; oId "CUFF.368.1"; tss_id "TSS229";
1	Cufflinks	exon	17521296	17521404	.	+	.	gene_id "rmCuff_XLOC_000227"; transcript_id "rmCuff_TCONS_00000234"; exon_number "5"; oId "CUFF.368.1"; tss_id "TSS229";
1	Cufflinks	exon	17527921	17527983	.	+	.	gene_id "rmCuff_XLOC_000228"; transcript_id "rmCuff_TCONS_00000235"; exon_number "1"; oId "CUFF.345.1"; tss_id "TSS230";
1	Cufflinks	exon	17528330	17528368	.	+	.	gene_id "rmCuff_XLOC_000228"; transcript_id "rmCuff_TCONS_00000235"; exon_number "2"; oId "CUFF.345.1"; tss_id "TSS230";
1	Cufflinks	exon	17531074	17531116	.	+	.	gene_id "rmCuff_XLOC_000229"; transcript_id "rmCuff_TCONS_00000236"; exon_number "1"; oId "CUFF.347.1"; tss_id "TSS231";
1	Cufflinks	exon	17532983	17533127	.	+	.	gene_id "rmCuff_XLOC_000229"; transcript_id "rmCuff_TCONS_00000236"; exon_number "2"; oId "CUFF.347.1"; tss_id "TSS231";
1	Cufflinks	exon	17533999	17534031	.	+	.	gene_id "rmCuff_XLOC_000229"; transcript_id "rmCuff_TCONS_00000236"; exon_number "3"; oId "CUFF.347.1"; tss_id "TSS231";
1	Cufflinks	exon	17539609	17539722	.	+	.	gene_id "rmCuff_XLOC_000230"; transcript_id "rmCuff_TCONS_00000237"; exon_number "1"; oId "CUFF.346.1"; tss_id "TSS232";
1	Cufflinks	exon	17539774	17540159	.	+	.	gene_id "rmCuff_XLOC_000231"; transcript_id "rmCuff_TCONS_00000238"; exon_number "1"; oId "CUFF.349.1"; tss_id "TSS233";
1	Cufflinks	exon	17540410	17540667	.	+	.	gene_id "rmCuff_XLOC_000232"; transcript_id "rmCuff_TCONS_00000239"; exon_number "1"; oId "CUFF.348.1"; tss_id "TSS234";
1	Cufflinks	exon	17655415	17655746	.	+	.	gene_id "rmCuff_XLOC_000233"; transcript_id "rmCuff_TCONS_00000240"; exon_number "1"; oId "CUFF.350.1"; tss_id "TSS235";
1	Cufflinks	exon	17655803	17656094	.	+	.	gene_id "rmCuff_XLOC_000234"; transcript_id "rmCuff_TCONS_00000241"; exon_number "1"; oId "CUFF.351.1"; tss_id "TSS236";
1	Cufflinks	exon	17658196	17658222	.	+	.	gene_id "rmCuff_XLOC_000234"; transcript_id "rmCuff_TCONS_00000241"; exon_number "2"; oId "CUFF.351.1"; tss_id "TSS236";
1	Cufflinks	exon	17658304	17658323	.	+	.	gene_id "rmCuff_XLOC_000235"; transcript_id "rmCuff_TCONS_00000242"; exon_number "1"; oId "CUFF.364.1"; tss_id "TSS237";
1	Cufflinks	exon	17665039	17665167	.	+	.	gene_id "rmCuff_XLOC_000235"; transcript_id "rmCuff_TCONS_00000242"; exon_number "2"; oId "CUFF.364.1"; tss_id "TSS237";
1	Cufflinks	exon	17670073	17670284	.	+	.	gene_id "rmCuff_XLOC_000235"; transcript_id "rmCuff_TCONS_00000242"; exon_number "3"; oId "CUFF.364.1"; tss_id "TSS237";
1	Cufflinks	exon	17671492	17671503	.	+	.	gene_id "rmCuff_XLOC_000235"; transcript_id "rmCuff_TCONS_00000242"; exon_number "4"; oId "CUFF.364.1"; tss_id "TSS237";
1	Cufflinks	exon	17678635	17678747	.	+	.	gene_id "rmCuff_XLOC_000236"; transcript_id "rmCuff_TCONS_00000243"; exon_number "1"; oId "CUFF.363.1"; tss_id "TSS238";
1	Cufflinks	exon	17687955	17688200	.	+	.	gene_id "rmCuff_XLOC_000236"; transcript_id "rmCuff_TCONS_00000243"; exon_number "2"; oId "CUFF.363.1"; tss_id "TSS238";
1	Cufflinks	exon	17689314	17689565	.	+	.	gene_id "rmCuff_XLOC_000237"; transcript_id "rmCuff_TCONS_00000244"; exon_number "1"; oId "CUFF.352.1"; tss_id "TSS239";
1	Cufflinks	exon	17690976	17691056	.	+	.	gene_id "rmCuff_XLOC_000237"; transcript_id "rmCuff_TCONS_00000244"; exon_number "2"; oId "CUFF.352.1"; tss_id "TSS239";
1	Cufflinks	exon	17692831	17692959	.	+	.	gene_id "rmCuff_XLOC_000237"; transcript_id "rmCuff_TCONS_00000244"; exon_number "3"; oId "CUFF.352.1"; tss_id "TSS239";
1	Cufflinks	exon	17695035	17695142	.	+	.	gene_id "rmCuff_XLOC_000238"; transcript_id "rmCuff_TCONS_00000245"; exon_number "1"; oId "CUFF.353.1"; tss_id "TSS240";
1	Cufflinks	exon	17695821	17696227	.	+	.	gene_id "rmCuff_XLOC_000238"; transcript_id "rmCuff_TCONS_00000245"; exon_number "2"; oId "CUFF.353.1"; tss_id "TSS240";
1	Cufflinks	exon	17696306	17696818	.	+	.	gene_id "rmCuff_XLOC_000239"; transcript_id "rmCuff_TCONS_00000246"; exon_number "1"; oId "CUFF.355.1"; tss_id "TSS241";
1	Cufflinks	exon	17696935	17697323	.	+	.	gene_id "rmCuff_XLOC_000240"; transcript_id "rmCuff_TCONS_00000247"; exon_number "1"; oId "CUFF.354.1"; tss_id "TSS242";
1	Cufflinks	exon	17697939	17698192	.	+	.	gene_id "rmCuff_XLOC_000241"; transcript_id "rmCuff_TCONS_00000248"; exon_number "1"; oId "CUFF.356.1"; tss_id "TSS243";
1	Cufflinks	exon	17698507	17698862	.	+	.	gene_id "rmCuff_XLOC_000242"; transcript_id "rmCuff_TCONS_00000249"; exon_number "1"; oId "CUFF.358.1"; tss_id "TSS244";
1	Cufflinks	exon	17699057	17699157	.	+	.	gene_id "rmCuff_XLOC_000243"; transcript_id "rmCuff_TCONS_00000250"; exon_number "1"; oId "CUFF.357.1"; tss_id "TSS245";
1	Cufflinks	exon	17955001	17955248	.	+	.	gene_id "rmCuff_XLOC_000244"; transcript_id "rmCuff_TCONS_00000251"; exon_number "1"; oId "CUFF.373.1"; tss_id "TSS246";
1	Cufflinks	exon	19183326	19183570	.	+	.	gene_id "rmCuff_XLOC_000245"; transcript_id "rmCuff_TCONS_00000252"; exon_number "1"; oId "CUFF.419.1"; tss_id "TSS247";
1	Cufflinks	exon	19185156	19185247	.	+	.	gene_id "rmCuff_XLOC_000245"; transcript_id "rmCuff_TCONS_00000252"; exon_number "2"; oId "CUFF.419.1"; tss_id "TSS247";
1	Cufflinks	exon	19186441	19186472	.	+	.	gene_id "rmCuff_XLOC_000245"; transcript_id "rmCuff_TCONS_00000252"; exon_number "3"; oId "CUFF.419.1"; tss_id "TSS247";
1	Cufflinks	exon	19380412	19380659	.	+	.	gene_id "rmCuff_XLOC_000246"; transcript_id "rmCuff_TCONS_00000253"; exon_number "1"; oId "CUFF.420.1"; tss_id "TSS248";
1	Cufflinks	exon	19382302	19382636	.	+	.	gene_id "rmCuff_XLOC_000247"; transcript_id "rmCuff_TCONS_00000254"; exon_number "1"; oId "CUFF.421.1"; tss_id "TSS249";
1	Cufflinks	exon	19383775	19384104	.	+	.	gene_id "rmCuff_XLOC_000248"; transcript_id "rmCuff_TCONS_00000255"; exon_number "1"; oId "CUFF.422.1"; tss_id "TSS250";
1	Cufflinks	exon	19386313	19386665	.	+	.	gene_id "rmCuff_XLOC_000249"; transcript_id "rmCuff_TCONS_00000256"; exon_number "1"; oId "CUFF.423.1"; tss_id "TSS251";
1	Cufflinks	exon	19407505	19407530	.	+	.	gene_id "rmCuff_XLOC_000250"; transcript_id "rmCuff_TCONS_00000257"; exon_number "1"; oId "CUFF.425.1"; tss_id "TSS252";
1	Cufflinks	exon	19409224	19409354	.	+	.	gene_id "rmCuff_XLOC_000250"; transcript_id "rmCuff_TCONS_00000257"; exon_number "2"; oId "CUFF.425.1"; tss_id "TSS252";
1	Cufflinks	exon	19410533	19410656	.	+	.	gene_id "rmCuff_XLOC_000250"; transcript_id "rmCuff_TCONS_00000257"; exon_number "3"; oId "CUFF.425.1"; tss_id "TSS252";
1	Cufflinks	exon	19412761	19412834	.	+	.	gene_id "rmCuff_XLOC_000250"; transcript_id "rmCuff_TCONS_00000257"; exon_number "4"; oId "CUFF.425.1"; tss_id "TSS252";
1	Cufflinks	exon	19415092	19415190	.	+	.	gene_id "rmCuff_XLOC_000250"; transcript_id "rmCuff_TCONS_00000257"; exon_number "5"; oId "CUFF.425.1"; tss_id "TSS252";
1	Cufflinks	exon	19416923	19417063	.	+	.	gene_id "rmCuff_XLOC_000251"; transcript_id "rmCuff_TCONS_00000258"; exon_number "1"; oId "CUFF.424.1"; tss_id "TSS253";
1	Cufflinks	exon	19417672	19417808	.	+	.	gene_id "rmCuff_XLOC_000251"; transcript_id "rmCuff_TCONS_00000258"; exon_number "2"; oId "CUFF.424.1"; tss_id "TSS253";
1	Cufflinks	exon	19418380	19418518	.	+	.	gene_id "rmCuff_XLOC_000252"; transcript_id "rmCuff_TCONS_00000259"; exon_number "1"; oId "CUFF.431.1"; tss_id "TSS254";
1	Cufflinks	exon	19421368	19421466	.	+	.	gene_id "rmCuff_XLOC_000252"; transcript_id "rmCuff_TCONS_00000259"; exon_number "2"; oId "CUFF.431.1"; tss_id "TSS254";
1	Cufflinks	exon	19421788	19422001	.	+	.	gene_id "rmCuff_XLOC_000252"; transcript_id "rmCuff_TCONS_00000259"; exon_number "3"; oId "CUFF.431.1"; tss_id "TSS254";
1	Cufflinks	exon	19423734	19423846	.	+	.	gene_id "rmCuff_XLOC_000252"; transcript_id "rmCuff_TCONS_00000259"; exon_number "4"; oId "CUFF.431.1"; tss_id "TSS254";
1	Cufflinks	exon	19425267	19425345	.	+	.	gene_id "rmCuff_XLOC_000252"; transcript_id "rmCuff_TCONS_00000259"; exon_number "5"; oId "CUFF.431.1"; tss_id "TSS254";
1	Cufflinks	exon	19422128	19422344	.	+	.	gene_id "rmCuff_XLOC_000253"; transcript_id "rmCuff_TCONS_00000260"; exon_number "1"; oId "CUFF.432.1"; tss_id "TSS255";
1	Cufflinks	exon	19426013	19426173	.	+	.	gene_id "rmCuff_XLOC_000254"; transcript_id "rmCuff_TCONS_00000261"; exon_number "1"; oId "CUFF.438.1"; tss_id "TSS256";
1	Cufflinks	exon	19428110	19428179	.	+	.	gene_id "rmCuff_XLOC_000254"; transcript_id "rmCuff_TCONS_00000261"; exon_number "2"; oId "CUFF.438.1"; tss_id "TSS256";
1	Cufflinks	exon	19428965	19429229	.	+	.	gene_id "rmCuff_XLOC_000254"; transcript_id "rmCuff_TCONS_00000261"; exon_number "3"; oId "CUFF.438.1"; tss_id "TSS256";
1	Cufflinks	exon	19429814	19429957	.	+	.	gene_id "rmCuff_XLOC_000254"; transcript_id "rmCuff_TCONS_00000261"; exon_number "4"; oId "CUFF.438.1"; tss_id "TSS256";
1	Cufflinks	exon	19431400	19431476	.	+	.	gene_id "rmCuff_XLOC_000254"; transcript_id "rmCuff_TCONS_00000261"; exon_number "5"; oId "CUFF.438.1"; tss_id "TSS256";
1	Cufflinks	exon	19432087	19432227	.	+	.	gene_id "rmCuff_XLOC_000254"; transcript_id "rmCuff_TCONS_00000261"; exon_number "6"; oId "CUFF.438.1"; tss_id "TSS256";
1	Cufflinks	exon	19433591	19433780	.	+	.	gene_id "rmCuff_XLOC_000254"; transcript_id "rmCuff_TCONS_00000261"; exon_number "7"; oId "CUFF.438.1"; tss_id "TSS256";
1	Cufflinks	exon	19435037	19435089	.	+	.	gene_id "rmCuff_XLOC_000254"; transcript_id "rmCuff_TCONS_00000261"; exon_number "8"; oId "CUFF.438.1"; tss_id "TSS256";
1	Cufflinks	exon	19435776	19436100	.	+	.	gene_id "rmCuff_XLOC_000255"; transcript_id "rmCuff_TCONS_00000262"; exon_number "1"; oId "CUFF.426.1"; tss_id "TSS257";
1	Cufflinks	exon	19436159	19438228	.	+	.	gene_id "rmCuff_XLOC_000256"; transcript_id "rmCuff_TCONS_00000263"; exon_number "1"; oId "CUFF.427.1"; tss_id "TSS258";
1	Cufflinks	exon	19438326	19439395	.	+	.	gene_id "rmCuff_XLOC_000257"; transcript_id "rmCuff_TCONS_00000264"; exon_number "1"; oId "CUFF.430.1"; tss_id "TSS259";
1	Cufflinks	exon	21405010	21405051	.	+	.	gene_id "rmCuff_XLOC_000258"; transcript_id "rmCuff_TCONS_00000265"; exon_number "1"; oId "CUFF.504.1"; tss_id "TSS260";
1	Cufflinks	exon	21411118	21411241	.	+	.	gene_id "rmCuff_XLOC_000258"; transcript_id "rmCuff_TCONS_00000265"; exon_number "2"; oId "CUFF.504.1"; tss_id "TSS260";
1	Cufflinks	exon	21425257	21425370	.	+	.	gene_id "rmCuff_XLOC_000258"; transcript_id "rmCuff_TCONS_00000265"; exon_number "3"; oId "CUFF.504.1"; tss_id "TSS260";
1	Cufflinks	exon	21426532	21426617	.	+	.	gene_id "rmCuff_XLOC_000259"; transcript_id "rmCuff_TCONS_00000266"; exon_number "1"; oId "CUFF.505.1"; tss_id "TSS261";
1	Cufflinks	exon	21430138	21430230	.	+	.	gene_id "rmCuff_XLOC_000259"; transcript_id "rmCuff_TCONS_00000266"; exon_number "2"; oId "CUFF.505.1"; tss_id "TSS261";
1	Cufflinks	exon	21430563	21430706	.	+	.	gene_id "rmCuff_XLOC_000259"; transcript_id "rmCuff_TCONS_00000266"; exon_number "3"; oId "CUFF.505.1"; tss_id "TSS261";
1	Cufflinks	exon	21432453	21432548	.	+	.	gene_id "rmCuff_XLOC_000259"; transcript_id "rmCuff_TCONS_00000266"; exon_number "4"; oId "CUFF.505.1"; tss_id "TSS261";
1	Cufflinks	exon	21434690	21434771	.	+	.	gene_id "rmCuff_XLOC_000259"; transcript_id "rmCuff_TCONS_00000266"; exon_number "5"; oId "CUFF.505.1"; tss_id "TSS261";
1	Cufflinks	exon	21436300	21436511	.	+	.	gene_id "rmCuff_XLOC_000259"; transcript_id "rmCuff_TCONS_00000266"; exon_number "6"; oId "CUFF.505.1"; tss_id "TSS261";
1	Cufflinks	exon	21438074	21438162	.	+	.	gene_id "rmCuff_XLOC_000259"; transcript_id "rmCuff_TCONS_00000266"; exon_number "7"; oId "CUFF.505.1"; tss_id "TSS261";
1	Cufflinks	exon	21438797	21438847	.	+	.	gene_id "rmCuff_XLOC_000259"; transcript_id "rmCuff_TCONS_00000266"; exon_number "8"; oId "CUFF.505.1"; tss_id "TSS261";
1	Cufflinks	exon	21440075	21440120	.	+	.	gene_id "rmCuff_XLOC_000259"; transcript_id "rmCuff_TCONS_00000266"; exon_number "9"; oId "CUFF.505.1"; tss_id "TSS261";
1	Cufflinks	exon	21444032	21444096	.	+	.	gene_id "rmCuff_XLOC_000260"; transcript_id "rmCuff_TCONS_00000267"; exon_number "1"; oId "CUFF.499.1"; tss_id "TSS262";
1	Cufflinks	exon	21445585	21445654	.	+	.	gene_id "rmCuff_XLOC_000260"; transcript_id "rmCuff_TCONS_00000267"; exon_number "2"; oId "CUFF.499.1"; tss_id "TSS262";
1	Cufflinks	exon	21446540	21446713	.	+	.	gene_id "rmCuff_XLOC_000260"; transcript_id "rmCuff_TCONS_00000267"; exon_number "3"; oId "CUFF.499.1"; tss_id "TSS262";
1	Cufflinks	exon	21447403	21447479	.	+	.	gene_id "rmCuff_XLOC_000260"; transcript_id "rmCuff_TCONS_00000267"; exon_number "4"; oId "CUFF.499.1"; tss_id "TSS262";
1	Cufflinks	exon	21448642	21448668	.	+	.	gene_id "rmCuff_XLOC_000260"; transcript_id "rmCuff_TCONS_00000267"; exon_number "5"; oId "CUFF.499.1"; tss_id "TSS262";
1	Cufflinks	exon	21444509	21444717	.	+	.	gene_id "rmCuff_XLOC_000261"; transcript_id "rmCuff_TCONS_00000268"; exon_number "1"; oId "CUFF.500.1"; tss_id "TSS263";
1	Cufflinks	exon	21448684	21448740	.	+	.	gene_id "rmCuff_XLOC_000262"; transcript_id "rmCuff_TCONS_00000269"; exon_number "1"; oId "CUFF.501.1"; tss_id "TSS264";
1	Cufflinks	exon	21452123	21452339	.	+	.	gene_id "rmCuff_XLOC_000262"; transcript_id "rmCuff_TCONS_00000269"; exon_number "2"; oId "CUFF.501.1"; tss_id "TSS264";
1	Cufflinks	exon	21812162	21812252	.	+	.	gene_id "rmCuff_XLOC_000263"; transcript_id "rmCuff_TCONS_00000270"; exon_number "1"; oId "CUFF.489.1"; tss_id "TSS265";
1	Cufflinks	exon	24351450	24351460	.	+	.	gene_id "rmCuff_XLOC_000264"; transcript_id "rmCuff_TCONS_00000271"; exon_number "1"; oId "CUFF.491.1"; tss_id "TSS266";
1	Cufflinks	exon	24352058	24352074	.	+	.	gene_id "rmCuff_XLOC_000264"; transcript_id "rmCuff_TCONS_00000271"; exon_number "2"; oId "CUFF.491.1"; tss_id "TSS266";
1	Cufflinks	exon	26046974	26047304	.	+	.	gene_id "rmCuff_XLOC_000265"; transcript_id "rmCuff_TCONS_00000272"; exon_number "1"; oId "CUFF.492.1"; tss_id "TSS267";
1	Cufflinks	exon	26048893	26049209	.	+	.	gene_id "rmCuff_XLOC_000266"; transcript_id "rmCuff_TCONS_00000273"; exon_number "1"; oId "CUFF.490.1"; tss_id "TSS268";
1	Cufflinks	exon	26054250	26054537	.	+	.	gene_id "rmCuff_XLOC_000267"; transcript_id "rmCuff_TCONS_00000274"; exon_number "1"; oId "CUFF.493.1"; tss_id "TSS269";
1	Cufflinks	exon	26065600	26069445	.	+	.	gene_id "rmCuff_XLOC_000268"; transcript_id "rmCuff_TCONS_00000275"; exon_number "1"; oId "CUFF.498.1"; tss_id "TSS270";
1	Cufflinks	exon	26069517	26070006	.	+	.	gene_id "rmCuff_XLOC_000269"; transcript_id "rmCuff_TCONS_00000276"; exon_number "1"; oId "CUFF.494.1"; tss_id "TSS271";
1	Cufflinks	exon	26070707	26070896	.	+	.	gene_id "rmCuff_XLOC_000270"; transcript_id "rmCuff_TCONS_00000277"; exon_number "1"; oId "CUFF.495.1"; tss_id "TSS272";
1	Cufflinks	exon	26071337	26071546	.	+	.	gene_id "rmCuff_XLOC_000271"; transcript_id "rmCuff_TCONS_00000278"; exon_number "1"; oId "CUFF.496.1"; tss_id "TSS273";
1	Cufflinks	exon	26075450	26075702	.	+	.	gene_id "rmCuff_XLOC_000272"; transcript_id "rmCuff_TCONS_00000279"; exon_number "1"; oId "CUFF.497.1"; tss_id "TSS274";
1	Cufflinks	exon	26287031	26287204	.	+	.	gene_id "rmCuff_XLOC_000273"; transcript_id "rmCuff_TCONS_00000280"; exon_number "1"; oId "CUFF.502.1"; tss_id "TSS275";
1	Cufflinks	exon	26292055	26292118	.	+	.	gene_id "rmCuff_XLOC_000273"; transcript_id "rmCuff_TCONS_00000280"; exon_number "2"; oId "CUFF.502.1"; tss_id "TSS275";
1	Cufflinks	exon	26294032	26294076	.	+	.	gene_id "rmCuff_XLOC_000273"; transcript_id "rmCuff_TCONS_00000280"; exon_number "3"; oId "CUFF.502.1"; tss_id "TSS275";
1	Cufflinks	exon	26295086	26295187	.	+	.	gene_id "rmCuff_XLOC_000273"; transcript_id "rmCuff_TCONS_00000280"; exon_number "4"; oId "CUFF.502.1"; tss_id "TSS275";
1	Cufflinks	exon	26296159	26296287	.	+	.	gene_id "rmCuff_XLOC_000274"; transcript_id "rmCuff_TCONS_00000281"; exon_number "1"; oId "CUFF.503.1"; tss_id "TSS276";
1	Cufflinks	exon	26297922	26297968	.	+	.	gene_id "rmCuff_XLOC_000274"; transcript_id "rmCuff_TCONS_00000281"; exon_number "2"; oId "CUFF.503.1"; tss_id "TSS276";
1	Cufflinks	exon	26299128	26299163	.	+	.	gene_id "rmCuff_XLOC_000274"; transcript_id "rmCuff_TCONS_00000281"; exon_number "3"; oId "CUFF.503.1"; tss_id "TSS276";
1	Cufflinks	exon	26300283	26300330	.	+	.	gene_id "rmCuff_XLOC_000274"; transcript_id "rmCuff_TCONS_00000281"; exon_number "4"; oId "CUFF.503.1"; tss_id "TSS276";
1	Cufflinks	exon	26301752	26301895	.	+	.	gene_id "rmCuff_XLOC_000274"; transcript_id "rmCuff_TCONS_00000281"; exon_number "5"; oId "CUFF.503.1"; tss_id "TSS276";
1	Cufflinks	exon	26303170	26303328	.	+	.	gene_id "rmCuff_XLOC_000274"; transcript_id "rmCuff_TCONS_00000281"; exon_number "6"; oId "CUFF.503.1"; tss_id "TSS276";
1	Cufflinks	exon	26303939	26304010	.	+	.	gene_id "rmCuff_XLOC_000274"; transcript_id "rmCuff_TCONS_00000281"; exon_number "7"; oId "CUFF.503.1"; tss_id "TSS276";
1	Cufflinks	exon	26305365	26305466	.	+	.	gene_id "rmCuff_XLOC_000274"; transcript_id "rmCuff_TCONS_00000281"; exon_number "8"; oId "CUFF.503.1"; tss_id "TSS276";
1	Cufflinks	exon	26307377	26307542	.	+	.	gene_id "rmCuff_XLOC_000275"; transcript_id "rmCuff_TCONS_00000282"; exon_number "1"; oId "CUFF.508.1"; tss_id "TSS277";
1	Cufflinks	exon	26307926	26308006	.	+	.	gene_id "rmCuff_XLOC_000275"; transcript_id "rmCuff_TCONS_00000282"; exon_number "2"; oId "CUFF.508.1"; tss_id "TSS277";
1	Cufflinks	exon	26309144	26309189	.	+	.	gene_id "rmCuff_XLOC_000275"; transcript_id "rmCuff_TCONS_00000282"; exon_number "3"; oId "CUFF.508.1"; tss_id "TSS277";
1	Cufflinks	exon	26310176	26310192	.	+	.	gene_id "rmCuff_XLOC_000275"; transcript_id "rmCuff_TCONS_00000282"; exon_number "4"; oId "CUFF.508.1"; tss_id "TSS277";
1	Cufflinks	exon	26310287	26310366	.	+	.	gene_id "rmCuff_XLOC_000276"; transcript_id "rmCuff_TCONS_00000283"; exon_number "1"; oId "CUFF.509.1"; tss_id "TSS278";
1	Cufflinks	exon	26311704	26311914	.	+	.	gene_id "rmCuff_XLOC_000276"; transcript_id "rmCuff_TCONS_00000283"; exon_number "2"; oId "CUFF.509.1"; tss_id "TSS278";
1	Cufflinks	exon	26312275	26312303	.	+	.	gene_id "rmCuff_XLOC_000276"; transcript_id "rmCuff_TCONS_00000283"; exon_number "3"; oId "CUFF.509.1"; tss_id "TSS278";
1	Cufflinks	exon	26312681	26312705	.	+	.	gene_id "rmCuff_XLOC_000276"; transcript_id "rmCuff_TCONS_00000283"; exon_number "4"; oId "CUFF.509.1"; tss_id "TSS278";
1	Cufflinks	exon	26314154	26314179	.	+	.	gene_id "rmCuff_XLOC_000277"; transcript_id "rmCuff_TCONS_00000284"; exon_number "1"; oId "CUFF.507.1"; tss_id "TSS279";
1	Cufflinks	exon	26314277	26314338	.	+	.	gene_id "rmCuff_XLOC_000277"; transcript_id "rmCuff_TCONS_00000284"; exon_number "2"; oId "CUFF.507.1"; tss_id "TSS279";
1	Cufflinks	exon	26316099	26316124	.	+	.	gene_id "rmCuff_XLOC_000278"; transcript_id "rmCuff_TCONS_00000285"; exon_number "1"; oId "CUFF.510.1"; tss_id "TSS280";
1	Cufflinks	exon	26316778	26316814	.	+	.	gene_id "rmCuff_XLOC_000278"; transcript_id "rmCuff_TCONS_00000285"; exon_number "2"; oId "CUFF.510.1"; tss_id "TSS280";
1	Cufflinks	exon	26317441	26317493	.	+	.	gene_id "rmCuff_XLOC_000278"; transcript_id "rmCuff_TCONS_00000285"; exon_number "3"; oId "CUFF.510.1"; tss_id "TSS280";
1	Cufflinks	exon	26317732	26317768	.	+	.	gene_id "rmCuff_XLOC_000278"; transcript_id "rmCuff_TCONS_00000285"; exon_number "4"; oId "CUFF.510.1"; tss_id "TSS280";
1	Cufflinks	exon	26318298	26318328	.	+	.	gene_id "rmCuff_XLOC_000278"; transcript_id "rmCuff_TCONS_00000285"; exon_number "5"; oId "CUFF.510.1"; tss_id "TSS280";
1	Cufflinks	exon	26320611	26320654	.	+	.	gene_id "rmCuff_XLOC_000279"; transcript_id "rmCuff_TCONS_00000286"; exon_number "1"; oId "CUFF.511.1"; tss_id "TSS281";
1	Cufflinks	exon	26320960	26320987	.	+	.	gene_id "rmCuff_XLOC_000279"; transcript_id "rmCuff_TCONS_00000286"; exon_number "2"; oId "CUFF.511.1"; tss_id "TSS281";
1	Cufflinks	exon	26321955	26321987	.	+	.	gene_id "rmCuff_XLOC_000279"; transcript_id "rmCuff_TCONS_00000286"; exon_number "3"; oId "CUFF.511.1"; tss_id "TSS281";
1	Cufflinks	exon	26324239	26324267	.	+	.	gene_id "rmCuff_XLOC_000280"; transcript_id "rmCuff_TCONS_00000287"; exon_number "1"; oId "CUFF.512.1"; tss_id "TSS282";
1	Cufflinks	exon	26324537	26324617	.	+	.	gene_id "rmCuff_XLOC_000280"; transcript_id "rmCuff_TCONS_00000287"; exon_number "2"; oId "CUFF.512.1"; tss_id "TSS282";
1	Cufflinks	exon	26325667	26325702	.	+	.	gene_id "rmCuff_XLOC_000280"; transcript_id "rmCuff_TCONS_00000287"; exon_number "3"; oId "CUFF.512.1"; tss_id "TSS282";
1	Cufflinks	exon	26326292	26326370	.	+	.	gene_id "rmCuff_XLOC_000280"; transcript_id "rmCuff_TCONS_00000287"; exon_number "4"; oId "CUFF.512.1"; tss_id "TSS282";
1	Cufflinks	exon	26327322	26327334	.	+	.	gene_id "rmCuff_XLOC_000280"; transcript_id "rmCuff_TCONS_00000287"; exon_number "5"; oId "CUFF.512.1"; tss_id "TSS282";
1	Cufflinks	exon	26329569	26329607	.	+	.	gene_id "rmCuff_XLOC_000281"; transcript_id "rmCuff_TCONS_00000288"; exon_number "1"; oId "CUFF.513.1"; tss_id "TSS283";
1	Cufflinks	exon	26329931	26329981	.	+	.	gene_id "rmCuff_XLOC_000281"; transcript_id "rmCuff_TCONS_00000288"; exon_number "2"; oId "CUFF.513.1"; tss_id "TSS283";
1	Cufflinks	exon	26330498	26330532	.	+	.	gene_id "rmCuff_XLOC_000281"; transcript_id "rmCuff_TCONS_00000288"; exon_number "3"; oId "CUFF.513.1"; tss_id "TSS283";
1	Cufflinks	exon	26330589	26330622	.	+	.	gene_id "rmCuff_XLOC_000282"; transcript_id "rmCuff_TCONS_00000289"; exon_number "1"; oId "CUFF.515.1"; tss_id "TSS284";
1	Cufflinks	exon	26331150	26331287	.	+	.	gene_id "rmCuff_XLOC_000282"; transcript_id "rmCuff_TCONS_00000289"; exon_number "2"; oId "CUFF.515.1"; tss_id "TSS284";
1	Cufflinks	exon	26331788	26331857	.	+	.	gene_id "rmCuff_XLOC_000282"; transcript_id "rmCuff_TCONS_00000289"; exon_number "3"; oId "CUFF.515.1"; tss_id "TSS284";
1	Cufflinks	exon	26332263	26332401	.	+	.	gene_id "rmCuff_XLOC_000282"; transcript_id "rmCuff_TCONS_00000289"; exon_number "4"; oId "CUFF.515.1"; tss_id "TSS284";
1	Cufflinks	exon	26334425	26334473	.	+	.	gene_id "rmCuff_XLOC_000283"; transcript_id "rmCuff_TCONS_00000290"; exon_number "1"; oId "CUFF.517.1"; tss_id "TSS285";
1	Cufflinks	exon	26334736	26335074	.	+	.	gene_id "rmCuff_XLOC_000283"; transcript_id "rmCuff_TCONS_00000290"; exon_number "2"; oId "CUFF.517.1"; tss_id "TSS285";
1	Cufflinks	exon	26335638	26335775	.	+	.	gene_id "rmCuff_XLOC_000283"; transcript_id "rmCuff_TCONS_00000290"; exon_number "3"; oId "CUFF.517.1"; tss_id "TSS285";
1	Cufflinks	exon	26336041	26336103	.	+	.	gene_id "rmCuff_XLOC_000283"; transcript_id "rmCuff_TCONS_00000290"; exon_number "4"; oId "CUFF.517.1"; tss_id "TSS285";
1	Cufflinks	exon	26336223	26336303	.	+	.	gene_id "rmCuff_XLOC_000283"; transcript_id "rmCuff_TCONS_00000290"; exon_number "5"; oId "CUFF.517.1"; tss_id "TSS285";
1	Cufflinks	exon	26336679	26337199	.	+	.	gene_id "rmCuff_XLOC_000283"; transcript_id "rmCuff_TCONS_00000290"; exon_number "6"; oId "CUFF.517.1"; tss_id "TSS285";
1	Cufflinks	exon	26337273	26337619	.	+	.	gene_id "rmCuff_XLOC_000284"; transcript_id "rmCuff_TCONS_00000291"; exon_number "1"; oId "CUFF.514.1"; tss_id "TSS286";
1	Cufflinks	exon	26437836	26438366	.	+	.	gene_id "rmCuff_XLOC_000285"; transcript_id "rmCuff_TCONS_00000292"; exon_number "1"; oId "CUFF.534.1"; tss_id "TSS287";
1	Cufflinks	exon	26444832	26445088	.	+	.	gene_id "rmCuff_XLOC_000285"; transcript_id "rmCuff_TCONS_00000292"; exon_number "2"; oId "CUFF.534.1"; tss_id "TSS287";
1	Cufflinks	exon	26448238	26448422	.	+	.	gene_id "rmCuff_XLOC_000286"; transcript_id "rmCuff_TCONS_00000293"; exon_number "1"; oId "CUFF.531.1"; tss_id "TSS288";
1	Cufflinks	exon	26456195	26456348	.	+	.	gene_id "rmCuff_XLOC_000287"; transcript_id "rmCuff_TCONS_00000294"; exon_number "1"; oId "CUFF.533.1"; tss_id "TSS289";
1	Cufflinks	exon	26457499	26457666	.	+	.	gene_id "rmCuff_XLOC_000287"; transcript_id "rmCuff_TCONS_00000294"; exon_number "2"; oId "CUFF.533.1"; tss_id "TSS289";
1	Cufflinks	exon	26457966	26458692	.	+	.	gene_id "rmCuff_XLOC_000288"; transcript_id "rmCuff_TCONS_00000295"; exon_number "1"; oId "CUFF.532.1"; tss_id "TSS290";
1	Cufflinks	exon	26459126	26459495	.	+	.	gene_id "rmCuff_XLOC_000289"; transcript_id "rmCuff_TCONS_00000296"; exon_number "1"; oId "CUFF.535.1"; tss_id "TSS291";
1	Cufflinks	exon	26460640	26461800	.	+	.	gene_id "rmCuff_XLOC_000290"; transcript_id "rmCuff_TCONS_00000297"; exon_number "1"; oId "CUFF.536.1"; tss_id "TSS292";
1	Cufflinks	exon	26481675	26481979	.	+	.	gene_id "rmCuff_XLOC_000291"; transcript_id "rmCuff_TCONS_00000298"; exon_number "1"; oId "CUFF.537.1"; tss_id "TSS293";
1	Cufflinks	exon	26724758	26724770	.	+	.	gene_id "rmCuff_XLOC_000292"; transcript_id "rmCuff_TCONS_00000299"; exon_number "1"; oId "CUFF.563.1"; tss_id "TSS294";
1	Cufflinks	exon	26729359	26729443	.	+	.	gene_id "rmCuff_XLOC_000292"; transcript_id "rmCuff_TCONS_00000299"; exon_number "2"; oId "CUFF.563.1"; tss_id "TSS294";
1	Cufflinks	exon	26734518	26734634	.	+	.	gene_id "rmCuff_XLOC_000292"; transcript_id "rmCuff_TCONS_00000299"; exon_number "3"; oId "CUFF.563.1"; tss_id "TSS294";
1	Cufflinks	exon	26738237	26738472	.	+	.	gene_id "rmCuff_XLOC_000292"; transcript_id "rmCuff_TCONS_00000299"; exon_number "4"; oId "CUFF.563.1"; tss_id "TSS294";
1	Cufflinks	exon	26747233	26747499	.	+	.	gene_id "rmCuff_XLOC_000293"; transcript_id "rmCuff_TCONS_00000300"; exon_number "1"; oId "CUFF.538.1"; tss_id "TSS295";
1	Cufflinks	exon	26748546	26749766	.	+	.	gene_id "rmCuff_XLOC_000294"; transcript_id "rmCuff_TCONS_00000301"; exon_number "1"; oId "CUFF.540.1"; tss_id "TSS296";
1	Cufflinks	exon	26753082	26753603	.	+	.	gene_id "rmCuff_XLOC_000295"; transcript_id "rmCuff_TCONS_00000302"; exon_number "1"; oId "CUFF.545.1"; tss_id "TSS297";
1	Cufflinks	exon	26753802	26754147	.	+	.	gene_id "rmCuff_XLOC_000296"; transcript_id "rmCuff_TCONS_00000303"; exon_number "1"; oId "CUFF.539.1"; tss_id "TSS298";
1	Cufflinks	exon	26755133	26756018	.	+	.	gene_id "rmCuff_XLOC_000297"; transcript_id "rmCuff_TCONS_00000304"; exon_number "1"; oId "CUFF.548.1"; tss_id "TSS299";
1	Cufflinks	exon	26756078	26756353	.	+	.	gene_id "rmCuff_XLOC_000298"; transcript_id "rmCuff_TCONS_00000305"; exon_number "1"; oId "CUFF.549.1"; tss_id "TSS300";
1	Cufflinks	exon	26884801	26884960	.	+	.	gene_id "rmCuff_XLOC_000299"; transcript_id "rmCuff_TCONS_00000306"; exon_number "1"; oId "CUFF.541.1"; tss_id "TSS301";
1	Cufflinks	exon	26887108	26887294	.	+	.	gene_id "rmCuff_XLOC_000300"; transcript_id "rmCuff_TCONS_00000307"; exon_number "1"; oId "CUFF.560.1"; tss_id "TSS302";
1	Cufflinks	exon	26932943	26933052	.	+	.	gene_id "rmCuff_XLOC_000301"; transcript_id "rmCuff_TCONS_00000308"; exon_number "1"; oId "CUFF.571.1"; tss_id "TSS303";
1	Cufflinks	exon	26936719	26936814	.	+	.	gene_id "rmCuff_XLOC_000301"; transcript_id "rmCuff_TCONS_00000308"; exon_number "2"; oId "CUFF.571.1"; tss_id "TSS303";
1	Cufflinks	exon	26936900	26936992	.	+	.	gene_id "rmCuff_XLOC_000301"; transcript_id "rmCuff_TCONS_00000308"; exon_number "3"; oId "CUFF.571.1"; tss_id "TSS303";
1	Cufflinks	exon	26938332	26938415	.	+	.	gene_id "rmCuff_XLOC_000301"; transcript_id "rmCuff_TCONS_00000308"; exon_number "4"; oId "CUFF.571.1"; tss_id "TSS303";
1	Cufflinks	exon	27076646	27077047	.	+	.	gene_id "rmCuff_XLOC_000302"; transcript_id "rmCuff_TCONS_00000309"; exon_number "1"; oId "CUFF.566.1"; tss_id "TSS304";
1	Cufflinks	exon	27077466	27077613	.	+	.	gene_id "rmCuff_XLOC_000303"; transcript_id "rmCuff_TCONS_00000310"; exon_number "1"; oId "CUFF.569.1"; tss_id "TSS305";
1	Cufflinks	exon	27078223	27078644	.	+	.	gene_id "rmCuff_XLOC_000304"; transcript_id "rmCuff_TCONS_00000311"; exon_number "1"; oId "CUFF.577.1"; tss_id "TSS306";
1	Cufflinks	exon	27078855	27079160	.	+	.	gene_id "rmCuff_XLOC_000305"; transcript_id "rmCuff_TCONS_00000312"; exon_number "1"; oId "CUFF.576.1"; tss_id "TSS307";
1	Cufflinks	exon	27079244	27079648	.	+	.	gene_id "rmCuff_XLOC_000306"; transcript_id "rmCuff_TCONS_00000313"; exon_number "1"; oId "CUFF.579.1"; tss_id "TSS308";
1	Cufflinks	exon	27080138	27080448	.	+	.	gene_id "rmCuff_XLOC_000307"; transcript_id "rmCuff_TCONS_00000314"; exon_number "1"; oId "CUFF.578.1"; tss_id "TSS309";
1	Cufflinks	exon	27082281	27082557	.	+	.	gene_id "rmCuff_XLOC_000308"; transcript_id "rmCuff_TCONS_00000315"; exon_number "1"; oId "CUFF.580.1"; tss_id "TSS310";
1	Cufflinks	exon	27083139	27083412	.	+	.	gene_id "rmCuff_XLOC_000309"; transcript_id "rmCuff_TCONS_00000316"; exon_number "1"; oId "CUFF.582.1"; tss_id "TSS311";
1	Cufflinks	exon	27085086	27085403	.	+	.	gene_id "rmCuff_XLOC_000310"; transcript_id "rmCuff_TCONS_00000317"; exon_number "1"; oId "CUFF.581.1"; tss_id "TSS312";
1	Cufflinks	exon	27085789	27086157	.	+	.	gene_id "rmCuff_XLOC_000311"; transcript_id "rmCuff_TCONS_00000318"; exon_number "1"; oId "CUFF.584.1"; tss_id "TSS313";
1	Cufflinks	exon	27088464	27088746	.	+	.	gene_id "rmCuff_XLOC_000312"; transcript_id "rmCuff_TCONS_00000319"; exon_number "1"; oId "CUFF.583.1"; tss_id "TSS314";
1	Cufflinks	exon	27095795	27095900	.	+	.	gene_id "rmCuff_XLOC_000313"; transcript_id "rmCuff_TCONS_00000320"; exon_number "1"; oId "CUFF.602.1"; tss_id "TSS315";
1	Cufflinks	exon	27130780	27130852	.	+	.	gene_id "rmCuff_XLOC_000313"; transcript_id "rmCuff_TCONS_00000320"; exon_number "2"; oId "CUFF.602.1"; tss_id "TSS315";
1	Cufflinks	exon	27153942	27154059	.	+	.	gene_id "rmCuff_XLOC_000313"; transcript_id "rmCuff_TCONS_00000320"; exon_number "3"; oId "CUFF.602.1"; tss_id "TSS315";
1	Cufflinks	exon	27154881	27154979	.	+	.	gene_id "rmCuff_XLOC_000313"; transcript_id "rmCuff_TCONS_00000320"; exon_number "4"; oId "CUFF.602.1"; tss_id "TSS315";
1	Cufflinks	exon	27098701	27098904	.	+	.	gene_id "rmCuff_XLOC_000314"; transcript_id "rmCuff_TCONS_00000321"; exon_number "1"; oId "CUFF.604.1"; tss_id "TSS316";
1	Cufflinks	exon	27099922	27100396	.	+	.	gene_id "rmCuff_XLOC_000315"; transcript_id "rmCuff_TCONS_00000322"; exon_number "1"; oId "CUFF.605.1"; tss_id "TSS317";
1	Cufflinks	exon	27102892	27103144	.	+	.	gene_id "rmCuff_XLOC_000316"; transcript_id "rmCuff_TCONS_00000323"; exon_number "1"; oId "CUFF.607.1"; tss_id "TSS318";
1	Cufflinks	exon	27108801	27109183	.	+	.	gene_id "rmCuff_XLOC_000317"; transcript_id "rmCuff_TCONS_00000324"; exon_number "1"; oId "CUFF.609.1"; tss_id "TSS319";
1	Cufflinks	exon	27134952	27135355	.	+	.	gene_id "rmCuff_XLOC_000318"; transcript_id "rmCuff_TCONS_00000325"; exon_number "1"; oId "CUFF.610.1"; tss_id "TSS320";
1	Cufflinks	exon	27155783	27156159	.	+	.	gene_id "rmCuff_XLOC_000319"; transcript_id "rmCuff_TCONS_00000326"; exon_number "1"; oId "CUFF.585.1"; tss_id "TSS321";
1	Cufflinks	exon	27159542	27159562	.	+	.	gene_id "rmCuff_XLOC_000320"; transcript_id "rmCuff_TCONS_00000327"; exon_number "1"; oId "CUFF.595.1"; tss_id "TSS322";
1	Cufflinks	exon	27159700	27159757	.	+	.	gene_id "rmCuff_XLOC_000320"; transcript_id "rmCuff_TCONS_00000327"; exon_number "2"; oId "CUFF.595.1"; tss_id "TSS322";
1	Cufflinks	exon	27160796	27160889	.	+	.	gene_id "rmCuff_XLOC_000320"; transcript_id "rmCuff_TCONS_00000327"; exon_number "3"; oId "CUFF.595.1"; tss_id "TSS322";
1	Cufflinks	exon	27161525	27161578	.	+	.	gene_id "rmCuff_XLOC_000320"; transcript_id "rmCuff_TCONS_00000327"; exon_number "4"; oId "CUFF.595.1"; tss_id "TSS322";
1	Cufflinks	exon	27163166	27163249	.	+	.	gene_id "rmCuff_XLOC_000320"; transcript_id "rmCuff_TCONS_00000327"; exon_number "5"; oId "CUFF.595.1"; tss_id "TSS322";
1	Cufflinks	exon	27164296	27164338	.	+	.	gene_id "rmCuff_XLOC_000320"; transcript_id "rmCuff_TCONS_00000327"; exon_number "6"; oId "CUFF.595.1"; tss_id "TSS322";
1	Cufflinks	exon	27165475	27165581	.	+	.	gene_id "rmCuff_XLOC_000320"; transcript_id "rmCuff_TCONS_00000327"; exon_number "7"; oId "CUFF.595.1"; tss_id "TSS322";
1	Cufflinks	exon	27165854	27165920	.	+	.	gene_id "rmCuff_XLOC_000320"; transcript_id "rmCuff_TCONS_00000327"; exon_number "8"; oId "CUFF.595.1"; tss_id "TSS322";
1	Cufflinks	exon	27166636	27166806	.	+	.	gene_id "rmCuff_XLOC_000320"; transcript_id "rmCuff_TCONS_00000327"; exon_number "9"; oId "CUFF.595.1"; tss_id "TSS322";
1	Cufflinks	exon	27168284	27168335	.	+	.	gene_id "rmCuff_XLOC_000320"; transcript_id "rmCuff_TCONS_00000327"; exon_number "10"; oId "CUFF.595.1"; tss_id "TSS322";
1	Cufflinks	exon	27168443	27168503	.	+	.	gene_id "rmCuff_XLOC_000320"; transcript_id "rmCuff_TCONS_00000327"; exon_number "11"; oId "CUFF.595.1"; tss_id "TSS322";
1	Cufflinks	exon	27168655	27168831	.	+	.	gene_id "rmCuff_XLOC_000320"; transcript_id "rmCuff_TCONS_00000327"; exon_number "12"; oId "CUFF.595.1"; tss_id "TSS322";
1	Cufflinks	exon	27169687	27169894	.	+	.	gene_id "rmCuff_XLOC_000320"; transcript_id "rmCuff_TCONS_00000327"; exon_number "13"; oId "CUFF.595.1"; tss_id "TSS322";
1	Cufflinks	exon	27159804	27160064	.	+	.	gene_id "rmCuff_XLOC_000320"; transcript_id "rmCuff_TCONS_00000328"; exon_number "1"; oId "CUFF.595.2"; tss_id "TSS323";
1	Cufflinks	exon	27160796	27160889	.	+	.	gene_id "rmCuff_XLOC_000320"; transcript_id "rmCuff_TCONS_00000328"; exon_number "2"; oId "CUFF.595.2"; tss_id "TSS323";
1	Cufflinks	exon	27161525	27161578	.	+	.	gene_id "rmCuff_XLOC_000320"; transcript_id "rmCuff_TCONS_00000328"; exon_number "3"; oId "CUFF.595.2"; tss_id "TSS323";
1	Cufflinks	exon	27163166	27163249	.	+	.	gene_id "rmCuff_XLOC_000320"; transcript_id "rmCuff_TCONS_00000328"; exon_number "4"; oId "CUFF.595.2"; tss_id "TSS323";
1	Cufflinks	exon	27164296	27164338	.	+	.	gene_id "rmCuff_XLOC_000320"; transcript_id "rmCuff_TCONS_00000328"; exon_number "5"; oId "CUFF.595.2"; tss_id "TSS323";
1	Cufflinks	exon	27165475	27165581	.	+	.	gene_id "rmCuff_XLOC_000320"; transcript_id "rmCuff_TCONS_00000328"; exon_number "6"; oId "CUFF.595.2"; tss_id "TSS323";
1	Cufflinks	exon	27165854	27165920	.	+	.	gene_id "rmCuff_XLOC_000320"; transcript_id "rmCuff_TCONS_00000328"; exon_number "7"; oId "CUFF.595.2"; tss_id "TSS323";
1	Cufflinks	exon	27166636	27166806	.	+	.	gene_id "rmCuff_XLOC_000320"; transcript_id "rmCuff_TCONS_00000328"; exon_number "8"; oId "CUFF.595.2"; tss_id "TSS323";
1	Cufflinks	exon	27168284	27168335	.	+	.	gene_id "rmCuff_XLOC_000320"; transcript_id "rmCuff_TCONS_00000328"; exon_number "9"; oId "CUFF.595.2"; tss_id "TSS323";
1	Cufflinks	exon	27168443	27168503	.	+	.	gene_id "rmCuff_XLOC_000320"; transcript_id "rmCuff_TCONS_00000328"; exon_number "10"; oId "CUFF.595.2"; tss_id "TSS323";
1	Cufflinks	exon	27168655	27168831	.	+	.	gene_id "rmCuff_XLOC_000320"; transcript_id "rmCuff_TCONS_00000328"; exon_number "11"; oId "CUFF.595.2"; tss_id "TSS323";
1	Cufflinks	exon	27169687	27169894	.	+	.	gene_id "rmCuff_XLOC_000320"; transcript_id "rmCuff_TCONS_00000328"; exon_number "12"; oId "CUFF.595.2"; tss_id "TSS323";
1	Cufflinks	exon	27164438	27164863	.	+	.	gene_id "rmCuff_XLOC_000321"; transcript_id "rmCuff_TCONS_00000329"; exon_number "1"; oId "CUFF.596.1"; tss_id "TSS324";
1	Cufflinks	exon	27169951	27170573	.	+	.	gene_id "rmCuff_XLOC_000322"; transcript_id "rmCuff_TCONS_00000330"; exon_number "1"; oId "CUFF.586.1"; tss_id "TSS325";
1	Cufflinks	exon	27170760	27171044	.	+	.	gene_id "rmCuff_XLOC_000323"; transcript_id "rmCuff_TCONS_00000331"; exon_number "1"; oId "CUFF.587.1"; tss_id "TSS326";
1	Cufflinks	exon	27171430	27171746	.	+	.	gene_id "rmCuff_XLOC_000324"; transcript_id "rmCuff_TCONS_00000332"; exon_number "1"; oId "CUFF.588.1"; tss_id "TSS327";
1	Cufflinks	exon	27518276	27518464	.	+	.	gene_id "rmCuff_XLOC_000325"; transcript_id "rmCuff_TCONS_00000333"; exon_number "1"; oId "CUFF.631.1"; tss_id "TSS328";
1	Cufflinks	exon	27527404	27527589	.	+	.	gene_id "rmCuff_XLOC_000325"; transcript_id "rmCuff_TCONS_00000333"; exon_number "2"; oId "CUFF.631.1"; tss_id "TSS328";
1	Cufflinks	exon	27672479	27672607	.	+	.	gene_id "rmCuff_XLOC_000326"; transcript_id "rmCuff_TCONS_00000334"; exon_number "1"; oId "CUFF.643.1"; tss_id "TSS329";
1	Cufflinks	exon	27680385	27680449	.	+	.	gene_id "rmCuff_XLOC_000326"; transcript_id "rmCuff_TCONS_00000334"; exon_number "2"; oId "CUFF.643.1"; tss_id "TSS329";
1	Cufflinks	exon	27681355	27681430	.	+	.	gene_id "rmCuff_XLOC_000326"; transcript_id "rmCuff_TCONS_00000334"; exon_number "3"; oId "CUFF.643.1"; tss_id "TSS329";
1	Cufflinks	exon	27682184	27682309	.	+	.	gene_id "rmCuff_XLOC_000326"; transcript_id "rmCuff_TCONS_00000334"; exon_number "4"; oId "CUFF.643.1"; tss_id "TSS329";
1	Cufflinks	exon	27683128	27683252	.	+	.	gene_id "rmCuff_XLOC_000326"; transcript_id "rmCuff_TCONS_00000334"; exon_number "5"; oId "CUFF.643.1"; tss_id "TSS329";
1	Cufflinks	exon	27684434	27684650	.	+	.	gene_id "rmCuff_XLOC_000326"; transcript_id "rmCuff_TCONS_00000334"; exon_number "6"; oId "CUFF.643.1"; tss_id "TSS329";
1	Cufflinks	exon	27685376	27685468	.	+	.	gene_id "rmCuff_XLOC_000326"; transcript_id "rmCuff_TCONS_00000334"; exon_number "7"; oId "CUFF.643.1"; tss_id "TSS329";
1	Cufflinks	exon	27686048	27686222	.	+	.	gene_id "rmCuff_XLOC_000326"; transcript_id "rmCuff_TCONS_00000334"; exon_number "8"; oId "CUFF.643.1"; tss_id "TSS329";
1	Cufflinks	exon	27686326	27686387	.	+	.	gene_id "rmCuff_XLOC_000326"; transcript_id "rmCuff_TCONS_00000334"; exon_number "9"; oId "CUFF.643.1"; tss_id "TSS329";
1	Cufflinks	exon	27687095	27687135	.	+	.	gene_id "rmCuff_XLOC_000326"; transcript_id "rmCuff_TCONS_00000334"; exon_number "10"; oId "CUFF.643.1"; tss_id "TSS329";
1	Cufflinks	exon	27687319	27689123	.	+	.	gene_id "rmCuff_XLOC_000326"; transcript_id "rmCuff_TCONS_00000334"; exon_number "11"; oId "CUFF.643.1"; tss_id "TSS329";
1	Cufflinks	exon	27732997	27733144	.	+	.	gene_id "rmCuff_XLOC_000327"; transcript_id "rmCuff_TCONS_00000335"; exon_number "1"; oId "CUFF.638.1"; tss_id "TSS330";
1	Cufflinks	exon	27733239	27733300	.	+	.	gene_id "rmCuff_XLOC_000327"; transcript_id "rmCuff_TCONS_00000335"; exon_number "2"; oId "CUFF.638.1"; tss_id "TSS330";
1	Cufflinks	exon	27733389	27733519	.	+	.	gene_id "rmCuff_XLOC_000327"; transcript_id "rmCuff_TCONS_00000335"; exon_number "3"; oId "CUFF.638.1"; tss_id "TSS330";
1	Cufflinks	exon	27733605	27733784	.	+	.	gene_id "rmCuff_XLOC_000327"; transcript_id "rmCuff_TCONS_00000335"; exon_number "4"; oId "CUFF.638.1"; tss_id "TSS330";
1	Cufflinks	exon	27733961	27733989	.	+	.	gene_id "rmCuff_XLOC_000328"; transcript_id "rmCuff_TCONS_00000336"; exon_number "1"; oId "CUFF.635.1"; tss_id "TSS331";
1	Cufflinks	exon	27734070	27734130	.	+	.	gene_id "rmCuff_XLOC_000328"; transcript_id "rmCuff_TCONS_00000336"; exon_number "2"; oId "CUFF.635.1"; tss_id "TSS331";
1	Cufflinks	exon	27734215	27734530	.	+	.	gene_id "rmCuff_XLOC_000328"; transcript_id "rmCuff_TCONS_00000336"; exon_number "3"; oId "CUFF.635.1"; tss_id "TSS331";
1	Cufflinks	exon	27752104	27752125	.	+	.	gene_id "rmCuff_XLOC_000329"; transcript_id "rmCuff_TCONS_00000337"; exon_number "1"; oId "CUFF.636.1"; tss_id "TSS332";
1	Cufflinks	exon	27752299	27752443	.	+	.	gene_id "rmCuff_XLOC_000329"; transcript_id "rmCuff_TCONS_00000337"; exon_number "2"; oId "CUFF.636.1"; tss_id "TSS332";
1	Cufflinks	exon	27752721	27752864	.	+	.	gene_id "rmCuff_XLOC_000329"; transcript_id "rmCuff_TCONS_00000337"; exon_number "3"; oId "CUFF.636.1"; tss_id "TSS332";
1	Cufflinks	exon	27753346	27753573	.	+	.	gene_id "rmCuff_XLOC_000329"; transcript_id "rmCuff_TCONS_00000337"; exon_number "4"; oId "CUFF.636.1"; tss_id "TSS332";
1	Cufflinks	exon	27985452	27985992	.	+	.	gene_id "rmCuff_XLOC_000330"; transcript_id "rmCuff_TCONS_00000338"; exon_number "1"; oId "CUFF.655.1"; tss_id "TSS333";
1	Cufflinks	exon	27986951	27987170	.	+	.	gene_id "rmCuff_XLOC_000331"; transcript_id "rmCuff_TCONS_00000339"; exon_number "1"; oId "CUFF.656.1"; tss_id "TSS334";
1	Cufflinks	exon	27987448	27987815	.	+	.	gene_id "rmCuff_XLOC_000332"; transcript_id "rmCuff_TCONS_00000340"; exon_number "1"; oId "CUFF.657.1"; tss_id "TSS335";
1	Cufflinks	exon	27989575	27989590	.	+	.	gene_id "rmCuff_XLOC_000333"; transcript_id "rmCuff_TCONS_00000341"; exon_number "1"; oId "CUFF.665.1"; tss_id "TSS336";
1	Cufflinks	exon	27992404	27992505	.	+	.	gene_id "rmCuff_XLOC_000333"; transcript_id "rmCuff_TCONS_00000341"; exon_number "2"; oId "CUFF.665.1"; tss_id "TSS336";
1	Cufflinks	exon	27992620	27992664	.	+	.	gene_id "rmCuff_XLOC_000333"; transcript_id "rmCuff_TCONS_00000341"; exon_number "3"; oId "CUFF.665.1"; tss_id "TSS336";
1	Cufflinks	exon	27992776	27992851	.	+	.	gene_id "rmCuff_XLOC_000333"; transcript_id "rmCuff_TCONS_00000341"; exon_number "4"; oId "CUFF.665.1"; tss_id "TSS336";
1	Cufflinks	exon	27992951	27993053	.	+	.	gene_id "rmCuff_XLOC_000333"; transcript_id "rmCuff_TCONS_00000341"; exon_number "5"; oId "CUFF.665.1"; tss_id "TSS336";
1	Cufflinks	exon	27993227	27993400	.	+	.	gene_id "rmCuff_XLOC_000333"; transcript_id "rmCuff_TCONS_00000341"; exon_number "6"; oId "CUFF.665.1"; tss_id "TSS336";
1	Cufflinks	exon	27993886	27994007	.	+	.	gene_id "rmCuff_XLOC_000333"; transcript_id "rmCuff_TCONS_00000341"; exon_number "7"; oId "CUFF.665.1"; tss_id "TSS336";
1	Cufflinks	exon	27994219	27994302	.	+	.	gene_id "rmCuff_XLOC_000333"; transcript_id "rmCuff_TCONS_00000341"; exon_number "8"; oId "CUFF.665.1"; tss_id "TSS336";
1	Cufflinks	exon	27994394	27994517	.	+	.	gene_id "rmCuff_XLOC_000333"; transcript_id "rmCuff_TCONS_00000341"; exon_number "9"; oId "CUFF.665.1"; tss_id "TSS336";
1	Cufflinks	exon	27994724	27995229	.	+	.	gene_id "rmCuff_XLOC_000333"; transcript_id "rmCuff_TCONS_00000341"; exon_number "10"; oId "CUFF.665.1"; tss_id "TSS336";
1	Cufflinks	exon	27992401	27992505	.	+	.	gene_id "rmCuff_XLOC_000333"; transcript_id "rmCuff_TCONS_00000344"; exon_number "1"; oId "CUFF.665.2"; tss_id "TSS337";
1	Cufflinks	exon	27992620	27992664	.	+	.	gene_id "rmCuff_XLOC_000333"; transcript_id "rmCuff_TCONS_00000344"; exon_number "2"; oId "CUFF.665.2"; tss_id "TSS337";
1	Cufflinks	exon	27992776	27993053	.	+	.	gene_id "rmCuff_XLOC_000333"; transcript_id "rmCuff_TCONS_00000344"; exon_number "3"; oId "CUFF.665.2"; tss_id "TSS337";
1	Cufflinks	exon	27993227	27993400	.	+	.	gene_id "rmCuff_XLOC_000333"; transcript_id "rmCuff_TCONS_00000344"; exon_number "4"; oId "CUFF.665.2"; tss_id "TSS337";
1	Cufflinks	exon	27993886	27994007	.	+	.	gene_id "rmCuff_XLOC_000333"; transcript_id "rmCuff_TCONS_00000344"; exon_number "5"; oId "CUFF.665.2"; tss_id "TSS337";
1	Cufflinks	exon	27994219	27994303	.	+	.	gene_id "rmCuff_XLOC_000333"; transcript_id "rmCuff_TCONS_00000344"; exon_number "6"; oId "CUFF.665.2"; tss_id "TSS337";
1	Cufflinks	exon	27994395	27994517	.	+	.	gene_id "rmCuff_XLOC_000333"; transcript_id "rmCuff_TCONS_00000344"; exon_number "7"; oId "CUFF.665.2"; tss_id "TSS337";
1	Cufflinks	exon	27994724	27994872	.	+	.	gene_id "rmCuff_XLOC_000333"; transcript_id "rmCuff_TCONS_00000344"; exon_number "8"; oId "CUFF.665.2"; tss_id "TSS337";
1	Cufflinks	exon	27995599	27996324	.	+	.	gene_id "rmCuff_XLOC_000333"; transcript_id "rmCuff_TCONS_00000344"; exon_number "9"; oId "CUFF.665.2"; tss_id "TSS337";
1	Cufflinks	exon	27995357	27996324	.	+	.	gene_id "rmCuff_XLOC_000333"; transcript_id "rmCuff_TCONS_00000345"; exon_number "1"; oId "CUFF.665.3"; tss_id "TSS338";
1	Cufflinks	exon	27989752	27990054	.	+	.	gene_id "rmCuff_XLOC_000334"; transcript_id "rmCuff_TCONS_00000342"; exon_number "1"; oId "CUFF.666.1"; tss_id "TSS339";
1	Cufflinks	exon	27991525	27991792	.	+	.	gene_id "rmCuff_XLOC_000335"; transcript_id "rmCuff_TCONS_00000343"; exon_number "1"; oId "CUFF.667.1"; tss_id "TSS340";
1	Cufflinks	exon	27996475	27997363	.	+	.	gene_id "rmCuff_XLOC_000336"; transcript_id "rmCuff_TCONS_00000346"; exon_number "1"; oId "CUFF.661.1"; tss_id "TSS341";
1	Cufflinks	exon	28045104	28045223	.	+	.	gene_id "rmCuff_XLOC_000337"; transcript_id "rmCuff_TCONS_00000347"; exon_number "1"; oId "CUFF.664.1"; tss_id "TSS342";
1	Cufflinks	exon	28048647	28048753	.	+	.	gene_id "rmCuff_XLOC_000337"; transcript_id "rmCuff_TCONS_00000347"; exon_number "2"; oId "CUFF.664.1"; tss_id "TSS342";
1	Cufflinks	exon	28051858	28051924	.	+	.	gene_id "rmCuff_XLOC_000337"; transcript_id "rmCuff_TCONS_00000347"; exon_number "3"; oId "CUFF.664.1"; tss_id "TSS342";
1	Cufflinks	exon	28062473	28062689	.	+	.	gene_id "rmCuff_XLOC_000338"; transcript_id "rmCuff_TCONS_00000348"; exon_number "1"; oId "CUFF.663.1"; tss_id "TSS343";
1	Cufflinks	exon	28064170	28064264	.	+	.	gene_id "rmCuff_XLOC_000338"; transcript_id "rmCuff_TCONS_00000348"; exon_number "2"; oId "CUFF.663.1"; tss_id "TSS343";
1	Cufflinks	exon	28067443	28067532	.	+	.	gene_id "rmCuff_XLOC_000338"; transcript_id "rmCuff_TCONS_00000348"; exon_number "3"; oId "CUFF.663.1"; tss_id "TSS343";
1	Cufflinks	exon	28086283	28086370	.	+	.	gene_id "rmCuff_XLOC_000339"; transcript_id "rmCuff_TCONS_00000349"; exon_number "1"; oId "CUFF.668.1"; tss_id "TSS344";
1	Cufflinks	exon	28109332	28109414	.	+	.	gene_id "rmCuff_XLOC_000339"; transcript_id "rmCuff_TCONS_00000349"; exon_number "2"; oId "CUFF.668.1"; tss_id "TSS344";
1	Cufflinks	exon	28110356	28110483	.	+	.	gene_id "rmCuff_XLOC_000339"; transcript_id "rmCuff_TCONS_00000349"; exon_number "3"; oId "CUFF.668.1"; tss_id "TSS344";
1	Cufflinks	exon	28119436	28119501	.	+	.	gene_id "rmCuff_XLOC_000339"; transcript_id "rmCuff_TCONS_00000349"; exon_number "4"; oId "CUFF.668.1"; tss_id "TSS344";
1	Cufflinks	exon	28200389	28200644	.	+	.	gene_id "rmCuff_XLOC_000340"; transcript_id "rmCuff_TCONS_00000350"; exon_number "1"; oId "CUFF.662.1"; tss_id "TSS345";
1	Cufflinks	exon	28201021	28201092	.	+	.	gene_id "rmCuff_XLOC_000340"; transcript_id "rmCuff_TCONS_00000350"; exon_number "2"; oId "CUFF.662.1"; tss_id "TSS345";
1	Cufflinks	exon	28219057	28219412	.	+	.	gene_id "rmCuff_XLOC_000341"; transcript_id "rmCuff_TCONS_00000351"; exon_number "1"; oId "CUFF.669.1"; tss_id "TSS346";
1	Cufflinks	exon	28223354	28223628	.	+	.	gene_id "rmCuff_XLOC_000342"; transcript_id "rmCuff_TCONS_00000352"; exon_number "1"; oId "CUFF.670.1"; tss_id "TSS347";
1	Cufflinks	exon	28223740	28223978	.	+	.	gene_id "rmCuff_XLOC_000343"; transcript_id "rmCuff_TCONS_00000353"; exon_number "1"; oId "CUFF.701.3"; tss_id "TSS348";
1	Cufflinks	exon	28227314	28227365	.	+	.	gene_id "rmCuff_XLOC_000343"; transcript_id "rmCuff_TCONS_00000353"; exon_number "2"; oId "CUFF.701.3"; tss_id "TSS348";
1	Cufflinks	exon	28227780	28227877	.	+	.	gene_id "rmCuff_XLOC_000343"; transcript_id "rmCuff_TCONS_00000353"; exon_number "3"; oId "CUFF.701.3"; tss_id "TSS348";
1	Cufflinks	exon	28229420	28229550	.	+	.	gene_id "rmCuff_XLOC_000343"; transcript_id "rmCuff_TCONS_00000353"; exon_number "4"; oId "CUFF.701.3"; tss_id "TSS348";
1	Cufflinks	exon	28230953	28231124	.	+	.	gene_id "rmCuff_XLOC_000343"; transcript_id "rmCuff_TCONS_00000353"; exon_number "5"; oId "CUFF.701.3"; tss_id "TSS348";
1	Cufflinks	exon	28232226	28232324	.	+	.	gene_id "rmCuff_XLOC_000343"; transcript_id "rmCuff_TCONS_00000353"; exon_number "6"; oId "CUFF.701.3"; tss_id "TSS348";
1	Cufflinks	exon	28233070	28233354	.	+	.	gene_id "rmCuff_XLOC_000343"; transcript_id "rmCuff_TCONS_00000353"; exon_number "7"; oId "CUFF.701.3"; tss_id "TSS348";
1	Cufflinks	exon	28235989	28236147	.	+	.	gene_id "rmCuff_XLOC_000343"; transcript_id "rmCuff_TCONS_00000353"; exon_number "8"; oId "CUFF.701.3"; tss_id "TSS348";
1	Cufflinks	exon	28236618	28237231	.	+	.	gene_id "rmCuff_XLOC_000343"; transcript_id "rmCuff_TCONS_00000353"; exon_number "9"; oId "CUFF.701.3"; tss_id "TSS348";
1	Cufflinks	exon	28237639	28238965	.	+	.	gene_id "rmCuff_XLOC_000343"; transcript_id "rmCuff_TCONS_00000353"; exon_number "10"; oId "CUFF.701.3"; tss_id "TSS348";
1	Cufflinks	exon	28223740	28223978	.	+	.	gene_id "rmCuff_XLOC_000343"; transcript_id "rmCuff_TCONS_00000354"; exon_number "1"; oId "CUFF.701.1"; tss_id "TSS348";
1	Cufflinks	exon	28227314	28227365	.	+	.	gene_id "rmCuff_XLOC_000343"; transcript_id "rmCuff_TCONS_00000354"; exon_number "2"; oId "CUFF.701.1"; tss_id "TSS348";
1	Cufflinks	exon	28227780	28227877	.	+	.	gene_id "rmCuff_XLOC_000343"; transcript_id "rmCuff_TCONS_00000354"; exon_number "3"; oId "CUFF.701.1"; tss_id "TSS348";
1	Cufflinks	exon	28229420	28229550	.	+	.	gene_id "rmCuff_XLOC_000343"; transcript_id "rmCuff_TCONS_00000354"; exon_number "4"; oId "CUFF.701.1"; tss_id "TSS348";
1	Cufflinks	exon	28230953	28231124	.	+	.	gene_id "rmCuff_XLOC_000343"; transcript_id "rmCuff_TCONS_00000354"; exon_number "5"; oId "CUFF.701.1"; tss_id "TSS348";
1	Cufflinks	exon	28232226	28232324	.	+	.	gene_id "rmCuff_XLOC_000343"; transcript_id "rmCuff_TCONS_00000354"; exon_number "6"; oId "CUFF.701.1"; tss_id "TSS348";
1	Cufflinks	exon	28233070	28233354	.	+	.	gene_id "rmCuff_XLOC_000343"; transcript_id "rmCuff_TCONS_00000354"; exon_number "7"; oId "CUFF.701.1"; tss_id "TSS348";
1	Cufflinks	exon	28235989	28236147	.	+	.	gene_id "rmCuff_XLOC_000343"; transcript_id "rmCuff_TCONS_00000354"; exon_number "8"; oId "CUFF.701.1"; tss_id "TSS348";
1	Cufflinks	exon	28236618	28237231	.	+	.	gene_id "rmCuff_XLOC_000343"; transcript_id "rmCuff_TCONS_00000354"; exon_number "9"; oId "CUFF.701.1"; tss_id "TSS348";
1	Cufflinks	exon	28237639	28237814	.	+	.	gene_id "rmCuff_XLOC_000343"; transcript_id "rmCuff_TCONS_00000354"; exon_number "10"; oId "CUFF.701.1"; tss_id "TSS348";
1	Cufflinks	exon	28241008	28241768	.	+	.	gene_id "rmCuff_XLOC_000343"; transcript_id "rmCuff_TCONS_00000354"; exon_number "11"; oId "CUFF.701.1"; tss_id "TSS348";
1	Cufflinks	exon	28223740	28223978	.	+	.	gene_id "rmCuff_XLOC_000343"; transcript_id "rmCuff_TCONS_00000355"; exon_number "1"; oId "CUFF.701.2"; tss_id "TSS348";
1	Cufflinks	exon	28227314	28227365	.	+	.	gene_id "rmCuff_XLOC_000343"; transcript_id "rmCuff_TCONS_00000355"; exon_number "2"; oId "CUFF.701.2"; tss_id "TSS348";
1	Cufflinks	exon	28227780	28227877	.	+	.	gene_id "rmCuff_XLOC_000343"; transcript_id "rmCuff_TCONS_00000355"; exon_number "3"; oId "CUFF.701.2"; tss_id "TSS348";
1	Cufflinks	exon	28229420	28229550	.	+	.	gene_id "rmCuff_XLOC_000343"; transcript_id "rmCuff_TCONS_00000355"; exon_number "4"; oId "CUFF.701.2"; tss_id "TSS348";
1	Cufflinks	exon	28230953	28231124	.	+	.	gene_id "rmCuff_XLOC_000343"; transcript_id "rmCuff_TCONS_00000355"; exon_number "5"; oId "CUFF.701.2"; tss_id "TSS348";
1	Cufflinks	exon	28232226	28232324	.	+	.	gene_id "rmCuff_XLOC_000343"; transcript_id "rmCuff_TCONS_00000355"; exon_number "6"; oId "CUFF.701.2"; tss_id "TSS348";
1	Cufflinks	exon	28233070	28233354	.	+	.	gene_id "rmCuff_XLOC_000343"; transcript_id "rmCuff_TCONS_00000355"; exon_number "7"; oId "CUFF.701.2"; tss_id "TSS348";
1	Cufflinks	exon	28235989	28236147	.	+	.	gene_id "rmCuff_XLOC_000343"; transcript_id "rmCuff_TCONS_00000355"; exon_number "8"; oId "CUFF.701.2"; tss_id "TSS348";
1	Cufflinks	exon	28236618	28237231	.	+	.	gene_id "rmCuff_XLOC_000343"; transcript_id "rmCuff_TCONS_00000355"; exon_number "9"; oId "CUFF.701.2"; tss_id "TSS348";
1	Cufflinks	exon	28237639	28237814	.	+	.	gene_id "rmCuff_XLOC_000343"; transcript_id "rmCuff_TCONS_00000355"; exon_number "10"; oId "CUFF.701.2"; tss_id "TSS348";
1	Cufflinks	exon	28241008	28241092	.	+	.	gene_id "rmCuff_XLOC_000343"; transcript_id "rmCuff_TCONS_00000355"; exon_number "11"; oId "CUFF.701.2"; tss_id "TSS348";
1	Cufflinks	exon	28242048	28242152	.	+	.	gene_id "rmCuff_XLOC_000343"; transcript_id "rmCuff_TCONS_00000355"; exon_number "12"; oId "CUFF.701.2"; tss_id "TSS348";
1	Cufflinks	exon	28243230	28243315	.	+	.	gene_id "rmCuff_XLOC_000343"; transcript_id "rmCuff_TCONS_00000355"; exon_number "13"; oId "CUFF.701.2"; tss_id "TSS348";
1	Cufflinks	exon	28243600	28243792	.	+	.	gene_id "rmCuff_XLOC_000343"; transcript_id "rmCuff_TCONS_00000355"; exon_number "14"; oId "CUFF.701.2"; tss_id "TSS348";
1	Cufflinks	exon	28245953	28246112	.	+	.	gene_id "rmCuff_XLOC_000343"; transcript_id "rmCuff_TCONS_00000355"; exon_number "15"; oId "CUFF.701.2"; tss_id "TSS348";
1	Cufflinks	exon	28247265	28248080	.	+	.	gene_id "rmCuff_XLOC_000343"; transcript_id "rmCuff_TCONS_00000355"; exon_number "16"; oId "CUFF.701.2"; tss_id "TSS348";
1	Cufflinks	exon	28240705	28241092	.	+	.	gene_id "rmCuff_XLOC_000343"; transcript_id "rmCuff_TCONS_00000358"; exon_number "1"; oId "CUFF.701.4"; tss_id "TSS349";
1	Cufflinks	exon	28242048	28242152	.	+	.	gene_id "rmCuff_XLOC_000343"; transcript_id "rmCuff_TCONS_00000358"; exon_number "2"; oId "CUFF.701.4"; tss_id "TSS349";
1	Cufflinks	exon	28243230	28243315	.	+	.	gene_id "rmCuff_XLOC_000343"; transcript_id "rmCuff_TCONS_00000358"; exon_number "3"; oId "CUFF.701.4"; tss_id "TSS349";
1	Cufflinks	exon	28243600	28243792	.	+	.	gene_id "rmCuff_XLOC_000343"; transcript_id "rmCuff_TCONS_00000358"; exon_number "4"; oId "CUFF.701.4"; tss_id "TSS349";
1	Cufflinks	exon	28245953	28246112	.	+	.	gene_id "rmCuff_XLOC_000343"; transcript_id "rmCuff_TCONS_00000358"; exon_number "5"; oId "CUFF.701.4"; tss_id "TSS349";
1	Cufflinks	exon	28247265	28248080	.	+	.	gene_id "rmCuff_XLOC_000343"; transcript_id "rmCuff_TCONS_00000358"; exon_number "6"; oId "CUFF.701.4"; tss_id "TSS349";
1	Cufflinks	exon	28231385	28231776	.	+	.	gene_id "rmCuff_XLOC_000344"; transcript_id "rmCuff_TCONS_00000356"; exon_number "1"; oId "CUFF.704.1"; tss_id "TSS350";
1	Cufflinks	exon	28239555	28240586	.	+	.	gene_id "rmCuff_XLOC_000345"; transcript_id "rmCuff_TCONS_00000357"; exon_number "1"; oId "CUFF.705.1"; tss_id "TSS351";
1	Cufflinks	exon	28248228	28249310	.	+	.	gene_id "rmCuff_XLOC_000346"; transcript_id "rmCuff_TCONS_00000359"; exon_number "1"; oId "CUFF.673.1"; tss_id "TSS352";
1	Cufflinks	exon	28250817	28250903	.	+	.	gene_id "rmCuff_XLOC_000347"; transcript_id "rmCuff_TCONS_00000360"; exon_number "1"; oId "CUFF.679.1"; tss_id "TSS353";
1	Cufflinks	exon	28251144	28251263	.	+	.	gene_id "rmCuff_XLOC_000347"; transcript_id "rmCuff_TCONS_00000360"; exon_number "2"; oId "CUFF.679.1"; tss_id "TSS353";
1	Cufflinks	exon	28251368	28251461	.	+	.	gene_id "rmCuff_XLOC_000347"; transcript_id "rmCuff_TCONS_00000360"; exon_number "3"; oId "CUFF.679.1"; tss_id "TSS353";
1	Cufflinks	exon	28251840	28251964	.	+	.	gene_id "rmCuff_XLOC_000347"; transcript_id "rmCuff_TCONS_00000360"; exon_number "4"; oId "CUFF.679.1"; tss_id "TSS353";
1	Cufflinks	exon	28252058	28252376	.	+	.	gene_id "rmCuff_XLOC_000347"; transcript_id "rmCuff_TCONS_00000360"; exon_number "5"; oId "CUFF.679.1"; tss_id "TSS353";
1	Cufflinks	exon	28324223	28324603	.	+	.	gene_id "rmCuff_XLOC_000348"; transcript_id "rmCuff_TCONS_00000361"; exon_number "1"; oId "CUFF.671.1"; tss_id "TSS354";
1	Cufflinks	exon	28326068	28326401	.	+	.	gene_id "rmCuff_XLOC_000349"; transcript_id "rmCuff_TCONS_00000362"; exon_number "1"; oId "CUFF.672.1"; tss_id "TSS355";
1	Cufflinks	exon	28334738	28335085	.	+	.	gene_id "rmCuff_XLOC_000350"; transcript_id "rmCuff_TCONS_00000363"; exon_number "1"; oId "CUFF.677.1"; tss_id "TSS356";
1	Cufflinks	exon	28337473	28337658	.	+	.	gene_id "rmCuff_XLOC_000350"; transcript_id "rmCuff_TCONS_00000363"; exon_number "2"; oId "CUFF.677.1"; tss_id "TSS356";
1	Cufflinks	exon	28338091	28338223	.	+	.	gene_id "rmCuff_XLOC_000351"; transcript_id "rmCuff_TCONS_00000364"; exon_number "1"; oId "CUFF.681.1"; tss_id "TSS357";
1	Cufflinks	exon	28343448	28343542	.	+	.	gene_id "rmCuff_XLOC_000351"; transcript_id "rmCuff_TCONS_00000364"; exon_number "2"; oId "CUFF.681.1"; tss_id "TSS357";
1	Cufflinks	exon	28382433	28382445	.	+	.	gene_id "rmCuff_XLOC_000351"; transcript_id "rmCuff_TCONS_00000364"; exon_number "3"; oId "CUFF.681.1"; tss_id "TSS357";
1	Cufflinks	exon	28394252	28394448	.	+	.	gene_id "rmCuff_XLOC_000352"; transcript_id "rmCuff_TCONS_00000365"; exon_number "1"; oId "CUFF.675.1"; tss_id "TSS358";
1	Cufflinks	exon	28394651	28395084	.	+	.	gene_id "rmCuff_XLOC_000352"; transcript_id "rmCuff_TCONS_00000365"; exon_number "2"; oId "CUFF.675.1"; tss_id "TSS358";
1	Cufflinks	exon	28911847	28911909	.	+	.	gene_id "rmCuff_XLOC_000353"; transcript_id "rmCuff_TCONS_00000366"; exon_number "1"; oId "CUFF.686.1"; tss_id "TSS359";
1	Cufflinks	exon	28912026	28912955	.	+	.	gene_id "rmCuff_XLOC_000353"; transcript_id "rmCuff_TCONS_00000366"; exon_number "2"; oId "CUFF.686.1"; tss_id "TSS359";
1	Cufflinks	exon	29302294	29302356	.	+	.	gene_id "rmCuff_XLOC_000354"; transcript_id "rmCuff_TCONS_00000368"; exon_number "1"; oId "CUFF.718.2"; tss_id "TSS360";
1	Cufflinks	exon	29302610	29302736	.	+	.	gene_id "rmCuff_XLOC_000354"; transcript_id "rmCuff_TCONS_00000368"; exon_number "2"; oId "CUFF.718.2"; tss_id "TSS360";
1	Cufflinks	exon	29304026	29304125	.	+	.	gene_id "rmCuff_XLOC_000354"; transcript_id "rmCuff_TCONS_00000368"; exon_number "3"; oId "CUFF.718.2"; tss_id "TSS360";
1	Cufflinks	exon	29304531	29304606	.	+	.	gene_id "rmCuff_XLOC_000354"; transcript_id "rmCuff_TCONS_00000368"; exon_number "4"; oId "CUFF.718.2"; tss_id "TSS360";
1	Cufflinks	exon	29306663	29306842	.	+	.	gene_id "rmCuff_XLOC_000354"; transcript_id "rmCuff_TCONS_00000368"; exon_number "5"; oId "CUFF.718.2"; tss_id "TSS360";
1	Cufflinks	exon	29302294	29302356	.	+	.	gene_id "rmCuff_XLOC_000354"; transcript_id "rmCuff_TCONS_00000367"; exon_number "1"; oId "CUFF.718.1"; tss_id "TSS360";
1	Cufflinks	exon	29302610	29302736	.	+	.	gene_id "rmCuff_XLOC_000354"; transcript_id "rmCuff_TCONS_00000367"; exon_number "2"; oId "CUFF.718.1"; tss_id "TSS360";
1	Cufflinks	exon	29304026	29304125	.	+	.	gene_id "rmCuff_XLOC_000354"; transcript_id "rmCuff_TCONS_00000367"; exon_number "3"; oId "CUFF.718.1"; tss_id "TSS360";
1	Cufflinks	exon	29304531	29304687	.	+	.	gene_id "rmCuff_XLOC_000354"; transcript_id "rmCuff_TCONS_00000367"; exon_number "4"; oId "CUFF.718.1"; tss_id "TSS360";
1	Cufflinks	exon	29306664	29306842	.	+	.	gene_id "rmCuff_XLOC_000354"; transcript_id "rmCuff_TCONS_00000367"; exon_number "5"; oId "CUFF.718.1"; tss_id "TSS360";
1	Cufflinks	exon	29524591	29524630	.	+	.	gene_id "rmCuff_XLOC_000355"; transcript_id "rmCuff_TCONS_00000369"; exon_number "1"; oId "CUFF.709.1"; tss_id "TSS361";
1	Cufflinks	exon	29524994	29525111	.	+	.	gene_id "rmCuff_XLOC_000355"; transcript_id "rmCuff_TCONS_00000369"; exon_number "2"; oId "CUFF.709.1"; tss_id "TSS361";
1	Cufflinks	exon	29528206	29528259	.	+	.	gene_id "rmCuff_XLOC_000355"; transcript_id "rmCuff_TCONS_00000369"; exon_number "3"; oId "CUFF.709.1"; tss_id "TSS361";
1	Cufflinks	exon	29528938	29529135	.	+	.	gene_id "rmCuff_XLOC_000356"; transcript_id "rmCuff_TCONS_00000370"; exon_number "1"; oId "CUFF.706.1"; tss_id "TSS362";
1	Cufflinks	exon	29530502	29530890	.	+	.	gene_id "rmCuff_XLOC_000357"; transcript_id "rmCuff_TCONS_00000371"; exon_number "1"; oId "CUFF.708.1"; tss_id "TSS363";
1	Cufflinks	exon	29533462	29533606	.	+	.	gene_id "rmCuff_XLOC_000358"; transcript_id "rmCuff_TCONS_00000372"; exon_number "1"; oId "CUFF.716.1"; tss_id "TSS364";
1	Cufflinks	exon	29536751	29536835	.	+	.	gene_id "rmCuff_XLOC_000358"; transcript_id "rmCuff_TCONS_00000372"; exon_number "2"; oId "CUFF.716.1"; tss_id "TSS364";
1	Cufflinks	exon	29538197	29538275	.	+	.	gene_id "rmCuff_XLOC_000358"; transcript_id "rmCuff_TCONS_00000372"; exon_number "3"; oId "CUFF.716.1"; tss_id "TSS364";
1	Cufflinks	exon	29538802	29538950	.	+	.	gene_id "rmCuff_XLOC_000358"; transcript_id "rmCuff_TCONS_00000372"; exon_number "4"; oId "CUFF.716.1"; tss_id "TSS364";
1	Cufflinks	exon	29541869	29542129	.	+	.	gene_id "rmCuff_XLOC_000359"; transcript_id "rmCuff_TCONS_00000373"; exon_number "1"; oId "CUFF.710.1"; tss_id "TSS365";
1	Cufflinks	exon	29544266	29544442	.	+	.	gene_id "rmCuff_XLOC_000360"; transcript_id "rmCuff_TCONS_00000374"; exon_number "1"; oId "CUFF.712.1"; tss_id "TSS366";
1	Cufflinks	exon	29548020	29548085	.	+	.	gene_id "rmCuff_XLOC_000360"; transcript_id "rmCuff_TCONS_00000374"; exon_number "2"; oId "CUFF.712.1"; tss_id "TSS366";
1	Cufflinks	exon	29553403	29553734	.	+	.	gene_id "rmCuff_XLOC_000361"; transcript_id "rmCuff_TCONS_00000375"; exon_number "1"; oId "CUFF.711.1"; tss_id "TSS367";
1	Cufflinks	exon	29555514	29555677	.	+	.	gene_id "rmCuff_XLOC_000362"; transcript_id "rmCuff_TCONS_00000376"; exon_number "1"; oId "CUFF.723.1"; tss_id "TSS368";
1	Cufflinks	exon	29556473	29556593	.	+	.	gene_id "rmCuff_XLOC_000362"; transcript_id "rmCuff_TCONS_00000376"; exon_number "2"; oId "CUFF.723.1"; tss_id "TSS368";
1	Cufflinks	exon	29557058	29557145	.	+	.	gene_id "rmCuff_XLOC_000362"; transcript_id "rmCuff_TCONS_00000376"; exon_number "3"; oId "CUFF.723.1"; tss_id "TSS368";
1	Cufflinks	exon	29555987	29556411	.	+	.	gene_id "rmCuff_XLOC_000363"; transcript_id "rmCuff_TCONS_00000377"; exon_number "1"; oId "CUFF.724.1"; tss_id "TSS369";
1	Cufflinks	exon	29559463	29559853	.	+	.	gene_id "rmCuff_XLOC_000364"; transcript_id "rmCuff_TCONS_00000378"; exon_number "1"; oId "CUFF.713.1"; tss_id "TSS370";
1	Cufflinks	exon	29567493	29567539	.	+	.	gene_id "rmCuff_XLOC_000365"; transcript_id "rmCuff_TCONS_00000379"; exon_number "1"; oId "CUFF.717.1"; tss_id "TSS371";
1	Cufflinks	exon	29569514	29569628	.	+	.	gene_id "rmCuff_XLOC_000365"; transcript_id "rmCuff_TCONS_00000379"; exon_number "2"; oId "CUFF.717.1"; tss_id "TSS371";
1	Cufflinks	exon	29570523	29570591	.	+	.	gene_id "rmCuff_XLOC_000365"; transcript_id "rmCuff_TCONS_00000379"; exon_number "3"; oId "CUFF.717.1"; tss_id "TSS371";
1	Cufflinks	exon	29571418	29571568	.	+	.	gene_id "rmCuff_XLOC_000365"; transcript_id "rmCuff_TCONS_00000379"; exon_number "4"; oId "CUFF.717.1"; tss_id "TSS371";
1	Cufflinks	exon	29572935	29573055	.	+	.	gene_id "rmCuff_XLOC_000366"; transcript_id "rmCuff_TCONS_00000380"; exon_number "1"; oId "CUFF.721.1"; tss_id "TSS372";
1	Cufflinks	exon	29573217	29573325	.	+	.	gene_id "rmCuff_XLOC_000366"; transcript_id "rmCuff_TCONS_00000380"; exon_number "2"; oId "CUFF.721.1"; tss_id "TSS372";
1	Cufflinks	exon	29573924	29574117	.	+	.	gene_id "rmCuff_XLOC_000366"; transcript_id "rmCuff_TCONS_00000380"; exon_number "3"; oId "CUFF.721.1"; tss_id "TSS372";
1	Cufflinks	exon	29582968	29583060	.	+	.	gene_id "rmCuff_XLOC_000367"; transcript_id "rmCuff_TCONS_00000381"; exon_number "1"; oId "CUFF.722.1"; tss_id "TSS373";
1	Cufflinks	exon	29583462	29583612	.	+	.	gene_id "rmCuff_XLOC_000367"; transcript_id "rmCuff_TCONS_00000381"; exon_number "2"; oId "CUFF.722.1"; tss_id "TSS373";
1	Cufflinks	exon	29585538	29585599	.	+	.	gene_id "rmCuff_XLOC_000367"; transcript_id "rmCuff_TCONS_00000381"; exon_number "3"; oId "CUFF.722.1"; tss_id "TSS373";
1	Cufflinks	exon	29586901	29586993	.	+	.	gene_id "rmCuff_XLOC_000367"; transcript_id "rmCuff_TCONS_00000381"; exon_number "4"; oId "CUFF.722.1"; tss_id "TSS373";
1	Cufflinks	exon	29595029	29595094	.	+	.	gene_id "rmCuff_XLOC_000368"; transcript_id "rmCuff_TCONS_00000382"; exon_number "1"; oId "CUFF.720.1"; tss_id "TSS374";
1	Cufflinks	exon	29595510	29595636	.	+	.	gene_id "rmCuff_XLOC_000369"; transcript_id "rmCuff_TCONS_00000383"; exon_number "1"; oId "CUFF.719.1"; tss_id "TSS375";
1	Cufflinks	exon	29603339	29603433	.	+	.	gene_id "rmCuff_XLOC_000370"; transcript_id "rmCuff_TCONS_00000384"; exon_number "1"; oId "CUFF.731.1"; tss_id "TSS376";
1	Cufflinks	exon	29605224	29605306	.	+	.	gene_id "rmCuff_XLOC_000370"; transcript_id "rmCuff_TCONS_00000384"; exon_number "2"; oId "CUFF.731.1"; tss_id "TSS376";
1	Cufflinks	exon	29609290	29609335	.	+	.	gene_id "rmCuff_XLOC_000370"; transcript_id "rmCuff_TCONS_00000384"; exon_number "3"; oId "CUFF.731.1"; tss_id "TSS376";
1	Cufflinks	exon	29610982	29611018	.	+	.	gene_id "rmCuff_XLOC_000370"; transcript_id "rmCuff_TCONS_00000384"; exon_number "4"; oId "CUFF.731.1"; tss_id "TSS376";
1	Cufflinks	exon	29635450	29635496	.	+	.	gene_id "rmCuff_XLOC_000371"; transcript_id "rmCuff_TCONS_00000385"; exon_number "1"; oId "CUFF.735.1"; tss_id "TSS377";
1	Cufflinks	exon	29636646	29636975	.	+	.	gene_id "rmCuff_XLOC_000371"; transcript_id "rmCuff_TCONS_00000385"; exon_number "2"; oId "CUFF.735.1"; tss_id "TSS377";
1	Cufflinks	exon	29635454	29636331	.	+	.	gene_id "rmCuff_XLOC_000371"; transcript_id "rmCuff_TCONS_00000386"; exon_number "1"; oId "CUFF.735.2"; tss_id "TSS377";
1	Cufflinks	exon	29645174	29645424	.	+	.	gene_id "rmCuff_XLOC_000372"; transcript_id "rmCuff_TCONS_00000387"; exon_number "1"; oId "CUFF.740.1"; tss_id "TSS378";
1	Cufflinks	exon	29650419	29650582	.	+	.	gene_id "rmCuff_XLOC_000372"; transcript_id "rmCuff_TCONS_00000387"; exon_number "2"; oId "CUFF.740.1"; tss_id "TSS378";
1	Cufflinks	exon	29658125	29658273	.	+	.	gene_id "rmCuff_XLOC_000372"; transcript_id "rmCuff_TCONS_00000387"; exon_number "3"; oId "CUFF.740.1"; tss_id "TSS378";
1	Cufflinks	exon	29658893	29659053	.	+	.	gene_id "rmCuff_XLOC_000372"; transcript_id "rmCuff_TCONS_00000387"; exon_number "4"; oId "CUFF.740.1"; tss_id "TSS378";
1	Cufflinks	exon	29659549	29659725	.	+	.	gene_id "rmCuff_XLOC_000372"; transcript_id "rmCuff_TCONS_00000387"; exon_number "5"; oId "CUFF.740.1"; tss_id "TSS378";
1	Cufflinks	exon	29664727	29664868	.	+	.	gene_id "rmCuff_XLOC_000372"; transcript_id "rmCuff_TCONS_00000387"; exon_number "6"; oId "CUFF.740.1"; tss_id "TSS378";
1	Cufflinks	exon	29665833	29666020	.	+	.	gene_id "rmCuff_XLOC_000372"; transcript_id "rmCuff_TCONS_00000387"; exon_number "7"; oId "CUFF.740.1"; tss_id "TSS378";
1	Cufflinks	exon	29669506	29669648	.	+	.	gene_id "rmCuff_XLOC_000372"; transcript_id "rmCuff_TCONS_00000387"; exon_number "8"; oId "CUFF.740.1"; tss_id "TSS378";
1	Cufflinks	exon	29670923	29671130	.	+	.	gene_id "rmCuff_XLOC_000372"; transcript_id "rmCuff_TCONS_00000387"; exon_number "9"; oId "CUFF.740.1"; tss_id "TSS378";
1	Cufflinks	exon	29671191	29671478	.	+	.	gene_id "rmCuff_XLOC_000373"; transcript_id "rmCuff_TCONS_00000388"; exon_number "1"; oId "CUFF.728.1"; tss_id "TSS379";
1	Cufflinks	exon	29671533	29671692	.	+	.	gene_id "rmCuff_XLOC_000374"; transcript_id "rmCuff_TCONS_00000389"; exon_number "1"; oId "CUFF.730.1"; tss_id "TSS380";
1	Cufflinks	exon	29693383	29693577	.	+	.	gene_id "rmCuff_XLOC_000375"; transcript_id "rmCuff_TCONS_00000390"; exon_number "1"; oId "CUFF.729.1"; tss_id "TSS381";
1	Cufflinks	exon	29693709	29693817	.	+	.	gene_id "rmCuff_XLOC_000376"; transcript_id "rmCuff_TCONS_00000391"; exon_number "1"; oId "CUFF.738.1"; tss_id "TSS382";
1	Cufflinks	exon	29697983	29698178	.	+	.	gene_id "rmCuff_XLOC_000376"; transcript_id "rmCuff_TCONS_00000391"; exon_number "2"; oId "CUFF.738.1"; tss_id "TSS382";
1	Cufflinks	exon	29703119	29703227	.	+	.	gene_id "rmCuff_XLOC_000376"; transcript_id "rmCuff_TCONS_00000391"; exon_number "3"; oId "CUFF.738.1"; tss_id "TSS382";
1	Cufflinks	exon	29709930	29710073	.	+	.	gene_id "rmCuff_XLOC_000377"; transcript_id "rmCuff_TCONS_00000392"; exon_number "1"; oId "CUFF.736.1"; tss_id "TSS383";
1	Cufflinks	exon	29711718	29711818	.	+	.	gene_id "rmCuff_XLOC_000377"; transcript_id "rmCuff_TCONS_00000392"; exon_number "2"; oId "CUFF.736.1"; tss_id "TSS383";
1	Cufflinks	exon	29714902	29715019	.	+	.	gene_id "rmCuff_XLOC_000377"; transcript_id "rmCuff_TCONS_00000392"; exon_number "3"; oId "CUFF.736.1"; tss_id "TSS383";
1	Cufflinks	exon	29717867	29718021	.	+	.	gene_id "rmCuff_XLOC_000377"; transcript_id "rmCuff_TCONS_00000392"; exon_number "4"; oId "CUFF.736.1"; tss_id "TSS383";
1	Cufflinks	exon	29771008	29771763	.	+	.	gene_id "rmCuff_XLOC_000378"; transcript_id "rmCuff_TCONS_00000393"; exon_number "1"; oId "CUFF.733.1"; tss_id "TSS384";
1	Cufflinks	exon	29772494	29772907	.	+	.	gene_id "rmCuff_XLOC_000379"; transcript_id "rmCuff_TCONS_00000394"; exon_number "1"; oId "CUFF.732.1"; tss_id "TSS385";
1	Cufflinks	exon	29804286	29804444	.	+	.	gene_id "rmCuff_XLOC_000380"; transcript_id "rmCuff_TCONS_00000395"; exon_number "1"; oId "CUFF.734.1"; tss_id "TSS386";
1	Cufflinks	exon	29825919	29826073	.	+	.	gene_id "rmCuff_XLOC_000381"; transcript_id "rmCuff_TCONS_00000396"; exon_number "1"; oId "CUFF.739.1"; tss_id "TSS387";
1	Cufflinks	exon	29827592	29827672	.	+	.	gene_id "rmCuff_XLOC_000381"; transcript_id "rmCuff_TCONS_00000396"; exon_number "2"; oId "CUFF.739.1"; tss_id "TSS387";
1	Cufflinks	exon	29828095	29828283	.	+	.	gene_id "rmCuff_XLOC_000382"; transcript_id "rmCuff_TCONS_00000397"; exon_number "1"; oId "CUFF.737.1"; tss_id "TSS388";
1	Cufflinks	exon	29828554	29828867	.	+	.	gene_id "rmCuff_XLOC_000383"; transcript_id "rmCuff_TCONS_00000398"; exon_number "1"; oId "CUFF.741.1"; tss_id "TSS389";
1	Cufflinks	exon	29955307	29955445	.	+	.	gene_id "rmCuff_XLOC_000384"; transcript_id "rmCuff_TCONS_00000399"; exon_number "1"; oId "CUFF.751.1"; tss_id "TSS390";
1	Cufflinks	exon	29958040	29958218	.	+	.	gene_id "rmCuff_XLOC_000385"; transcript_id "rmCuff_TCONS_00000400"; exon_number "1"; oId "CUFF.760.1"; tss_id "TSS391";
1	Cufflinks	exon	29959892	29959963	.	+	.	gene_id "rmCuff_XLOC_000385"; transcript_id "rmCuff_TCONS_00000400"; exon_number "2"; oId "CUFF.760.1"; tss_id "TSS391";
1	Cufflinks	exon	29962406	29962563	.	+	.	gene_id "rmCuff_XLOC_000386"; transcript_id "rmCuff_TCONS_00000401"; exon_number "1"; oId "CUFF.758.1"; tss_id "TSS392";
1	Cufflinks	exon	29964616	29964660	.	+	.	gene_id "rmCuff_XLOC_000386"; transcript_id "rmCuff_TCONS_00000401"; exon_number "2"; oId "CUFF.758.1"; tss_id "TSS392";
1	Cufflinks	exon	29968491	29968593	.	+	.	gene_id "rmCuff_XLOC_000387"; transcript_id "rmCuff_TCONS_00000402"; exon_number "1"; oId "CUFF.759.1"; tss_id "TSS393";
1	Cufflinks	exon	29969629	29969850	.	+	.	gene_id "rmCuff_XLOC_000387"; transcript_id "rmCuff_TCONS_00000402"; exon_number "2"; oId "CUFF.759.1"; tss_id "TSS393";
1	Cufflinks	exon	29970355	29970667	.	+	.	gene_id "rmCuff_XLOC_000388"; transcript_id "rmCuff_TCONS_00000403"; exon_number "1"; oId "CUFF.756.1"; tss_id "TSS394";
1	Cufflinks	exon	29970822	29970899	.	+	.	gene_id "rmCuff_XLOC_000389"; transcript_id "rmCuff_TCONS_00000404"; exon_number "1"; oId "CUFF.757.1"; tss_id "TSS395";
1	Cufflinks	exon	30037351	30037460	.	+	.	gene_id "rmCuff_XLOC_000390"; transcript_id "rmCuff_TCONS_00000405"; exon_number "1"; oId "CUFF.770.1"; tss_id "TSS396";
1	Cufflinks	exon	30043285	30043513	.	+	.	gene_id "rmCuff_XLOC_000390"; transcript_id "rmCuff_TCONS_00000405"; exon_number "2"; oId "CUFF.770.1"; tss_id "TSS396";
1	Cufflinks	exon	30044607	30044663	.	+	.	gene_id "rmCuff_XLOC_000390"; transcript_id "rmCuff_TCONS_00000405"; exon_number "3"; oId "CUFF.770.1"; tss_id "TSS396";
1	Cufflinks	exon	30045828	30046134	.	+	.	gene_id "rmCuff_XLOC_000390"; transcript_id "rmCuff_TCONS_00000405"; exon_number "4"; oId "CUFF.770.1"; tss_id "TSS396";
1	Cufflinks	exon	30043426	30043857	.	+	.	gene_id "rmCuff_XLOC_000390"; transcript_id "rmCuff_TCONS_00000409"; exon_number "1"; oId "CUFF.770.2"; tss_id "TSS397";
1	Cufflinks	exon	30044119	30044663	.	+	.	gene_id "rmCuff_XLOC_000390"; transcript_id "rmCuff_TCONS_00000410"; exon_number "1"; oId "CUFF.770.3"; tss_id "TSS398";
1	Cufflinks	exon	30045828	30046134	.	+	.	gene_id "rmCuff_XLOC_000390"; transcript_id "rmCuff_TCONS_00000410"; exon_number "2"; oId "CUFF.770.3"; tss_id "TSS398";
1	Cufflinks	exon	30037756	30038228	.	+	.	gene_id "rmCuff_XLOC_000391"; transcript_id "rmCuff_TCONS_00000406"; exon_number "1"; oId "CUFF.771.1"; tss_id "TSS399";
1	Cufflinks	exon	30039807	30040117	.	+	.	gene_id "rmCuff_XLOC_000392"; transcript_id "rmCuff_TCONS_00000407"; exon_number "1"; oId "CUFF.772.1"; tss_id "TSS400";
1	Cufflinks	exon	30041660	30041932	.	+	.	gene_id "rmCuff_XLOC_000393"; transcript_id "rmCuff_TCONS_00000408"; exon_number "1"; oId "CUFF.773.1"; tss_id "TSS401";
1	Cufflinks	exon	30046243	30046616	.	+	.	gene_id "rmCuff_XLOC_000394"; transcript_id "rmCuff_TCONS_00000411"; exon_number "1"; oId "CUFF.766.1"; tss_id "TSS402";
1	Cufflinks	exon	30198123	30198304	.	+	.	gene_id "rmCuff_XLOC_000395"; transcript_id "rmCuff_TCONS_00000412"; exon_number "1"; oId "CUFF.774.1"; tss_id "TSS403";
1	Cufflinks	exon	30206679	30206860	.	+	.	gene_id "rmCuff_XLOC_000395"; transcript_id "rmCuff_TCONS_00000412"; exon_number "2"; oId "CUFF.774.1"; tss_id "TSS403";
1	Cufflinks	exon	30219715	30219838	.	+	.	gene_id "rmCuff_XLOC_000395"; transcript_id "rmCuff_TCONS_00000412"; exon_number "3"; oId "CUFF.774.1"; tss_id "TSS403";
1	Cufflinks	exon	30220770	30220882	.	+	.	gene_id "rmCuff_XLOC_000395"; transcript_id "rmCuff_TCONS_00000412"; exon_number "4"; oId "CUFF.774.1"; tss_id "TSS403";
1	Cufflinks	exon	30221112	30221216	.	+	.	gene_id "rmCuff_XLOC_000395"; transcript_id "rmCuff_TCONS_00000412"; exon_number "5"; oId "CUFF.774.1"; tss_id "TSS403";
1	Cufflinks	exon	30223031	30223181	.	+	.	gene_id "rmCuff_XLOC_000395"; transcript_id "rmCuff_TCONS_00000412"; exon_number "6"; oId "CUFF.774.1"; tss_id "TSS403";
1	Cufflinks	exon	30223265	30223427	.	+	.	gene_id "rmCuff_XLOC_000395"; transcript_id "rmCuff_TCONS_00000412"; exon_number "7"; oId "CUFF.774.1"; tss_id "TSS403";
1	Cufflinks	exon	30224116	30224320	.	+	.	gene_id "rmCuff_XLOC_000396"; transcript_id "rmCuff_TCONS_00000413"; exon_number "1"; oId "CUFF.769.1"; tss_id "TSS404";
1	Cufflinks	exon	30227390	30228107	.	+	.	gene_id "rmCuff_XLOC_000396"; transcript_id "rmCuff_TCONS_00000413"; exon_number "2"; oId "CUFF.769.1"; tss_id "TSS404";
1	Cufflinks	exon	30921289	30921321	.	+	.	gene_id "rmCuff_XLOC_000397"; transcript_id "rmCuff_TCONS_00000414"; exon_number "1"; oId "CUFF.767.1"; tss_id "TSS405";
1	Cufflinks	exon	30981937	30982255	.	+	.	gene_id "rmCuff_XLOC_000398"; transcript_id "rmCuff_TCONS_00000415"; exon_number "1"; oId "CUFF.768.1"; tss_id "TSS406";
1	Cufflinks	exon	30982972	30983513	.	+	.	gene_id "rmCuff_XLOC_000399"; transcript_id "rmCuff_TCONS_00000416"; exon_number "1"; oId "CUFF.797.1"; tss_id "TSS407";
1	Cufflinks	exon	30985233	30985350	.	+	.	gene_id "rmCuff_XLOC_000399"; transcript_id "rmCuff_TCONS_00000416"; exon_number "2"; oId "CUFF.797.1"; tss_id "TSS407";
1	Cufflinks	exon	30990185	30990321	.	+	.	gene_id "rmCuff_XLOC_000399"; transcript_id "rmCuff_TCONS_00000416"; exon_number "3"; oId "CUFF.797.1"; tss_id "TSS407";
1	Cufflinks	exon	30990539	30990873	.	+	.	gene_id "rmCuff_XLOC_000399"; transcript_id "rmCuff_TCONS_00000416"; exon_number "4"; oId "CUFF.797.1"; tss_id "TSS407";
1	Cufflinks	exon	30983027	30983135	.	+	.	gene_id "rmCuff_XLOC_000399"; transcript_id "rmCuff_TCONS_00000417"; exon_number "1"; oId "CUFF.797.2"; tss_id "TSS407";
1	Cufflinks	exon	30983408	30983513	.	+	.	gene_id "rmCuff_XLOC_000399"; transcript_id "rmCuff_TCONS_00000417"; exon_number "2"; oId "CUFF.797.2"; tss_id "TSS407";
1	Cufflinks	exon	30985233	30985350	.	+	.	gene_id "rmCuff_XLOC_000399"; transcript_id "rmCuff_TCONS_00000417"; exon_number "3"; oId "CUFF.797.2"; tss_id "TSS407";
1	Cufflinks	exon	30990185	30990321	.	+	.	gene_id "rmCuff_XLOC_000399"; transcript_id "rmCuff_TCONS_00000417"; exon_number "4"; oId "CUFF.797.2"; tss_id "TSS407";
1	Cufflinks	exon	30990539	30990609	.	+	.	gene_id "rmCuff_XLOC_000399"; transcript_id "rmCuff_TCONS_00000417"; exon_number "5"; oId "CUFF.797.2"; tss_id "TSS407";
1	Cufflinks	exon	30991064	30991939	.	+	.	gene_id "rmCuff_XLOC_000399"; transcript_id "rmCuff_TCONS_00000417"; exon_number "6"; oId "CUFF.797.2"; tss_id "TSS407";
1	Cufflinks	exon	30994170	30994329	.	+	.	gene_id "rmCuff_XLOC_000399"; transcript_id "rmCuff_TCONS_00000417"; exon_number "7"; oId "CUFF.797.2"; tss_id "TSS407";
1	Cufflinks	exon	30994764	30994904	.	+	.	gene_id "rmCuff_XLOC_000399"; transcript_id "rmCuff_TCONS_00000417"; exon_number "8"; oId "CUFF.797.2"; tss_id "TSS407";
1	Cufflinks	exon	30995631	30995699	.	+	.	gene_id "rmCuff_XLOC_000400"; transcript_id "rmCuff_TCONS_00000418"; exon_number "1"; oId "CUFF.776.1"; tss_id "TSS408";
1	Cufflinks	exon	30995848	30995916	.	+	.	gene_id "rmCuff_XLOC_000401"; transcript_id "rmCuff_TCONS_00000419"; exon_number "1"; oId "CUFF.778.1"; tss_id "TSS409";
1	Cufflinks	exon	30997875	30997930	.	+	.	gene_id "rmCuff_XLOC_000401"; transcript_id "rmCuff_TCONS_00000419"; exon_number "2"; oId "CUFF.778.1"; tss_id "TSS409";
1	Cufflinks	exon	30999137	30999157	.	+	.	gene_id "rmCuff_XLOC_000401"; transcript_id "rmCuff_TCONS_00000419"; exon_number "3"; oId "CUFF.778.1"; tss_id "TSS409";
1	Cufflinks	exon	31002526	31002720	.	+	.	gene_id "rmCuff_XLOC_000402"; transcript_id "rmCuff_TCONS_00000420"; exon_number "1"; oId "CUFF.777.1"; tss_id "TSS410";
1	Cufflinks	exon	31004735	31004797	.	+	.	gene_id "rmCuff_XLOC_000403"; transcript_id "rmCuff_TCONS_00000421"; exon_number "1"; oId "CUFF.785.1"; tss_id "TSS411";
1	Cufflinks	exon	31006464	31006546	.	+	.	gene_id "rmCuff_XLOC_000403"; transcript_id "rmCuff_TCONS_00000421"; exon_number "2"; oId "CUFF.785.1"; tss_id "TSS411";
1	Cufflinks	exon	31006803	31006957	.	+	.	gene_id "rmCuff_XLOC_000403"; transcript_id "rmCuff_TCONS_00000421"; exon_number "3"; oId "CUFF.785.1"; tss_id "TSS411";
1	Cufflinks	exon	31007076	31007455	.	+	.	gene_id "rmCuff_XLOC_000404"; transcript_id "rmCuff_TCONS_00000422"; exon_number "1"; oId "CUFF.780.1"; tss_id "TSS412";
1	Cufflinks	exon	31016364	31016453	.	+	.	gene_id "rmCuff_XLOC_000405"; transcript_id "rmCuff_TCONS_00000423"; exon_number "1"; oId "CUFF.782.1"; tss_id "TSS413";
1	Cufflinks	exon	31016536	31016593	.	+	.	gene_id "rmCuff_XLOC_000405"; transcript_id "rmCuff_TCONS_00000423"; exon_number "2"; oId "CUFF.782.1"; tss_id "TSS413";
1	Cufflinks	exon	31026415	31026451	.	+	.	gene_id "rmCuff_XLOC_000406"; transcript_id "rmCuff_TCONS_00000424"; exon_number "1"; oId "CUFF.784.1"; tss_id "TSS414";
1	Cufflinks	exon	31026547	31026618	.	+	.	gene_id "rmCuff_XLOC_000406"; transcript_id "rmCuff_TCONS_00000424"; exon_number "2"; oId "CUFF.784.1"; tss_id "TSS414";
1	Cufflinks	exon	31632011	31632179	.	+	.	gene_id "rmCuff_XLOC_000407"; transcript_id "rmCuff_TCONS_00000425"; exon_number "1"; oId "CUFF.806.1"; tss_id "TSS415";
1	Cufflinks	exon	31636311	31636533	.	+	.	gene_id "rmCuff_XLOC_000408"; transcript_id "rmCuff_TCONS_00000426"; exon_number "1"; oId "CUFF.810.1"; tss_id "TSS416";
1	Cufflinks	exon	31637508	31637988	.	+	.	gene_id "rmCuff_XLOC_000408"; transcript_id "rmCuff_TCONS_00000426"; exon_number "2"; oId "CUFF.810.1"; tss_id "TSS416";
1	Cufflinks	exon	31794003	31794087	.	+	.	gene_id "rmCuff_XLOC_000409"; transcript_id "rmCuff_TCONS_00000427"; exon_number "1"; oId "CUFF.830.1"; tss_id "TSS417";
1	Cufflinks	exon	31794515	31794589	.	+	.	gene_id "rmCuff_XLOC_000409"; transcript_id "rmCuff_TCONS_00000427"; exon_number "2"; oId "CUFF.830.1"; tss_id "TSS417";
1	Cufflinks	exon	31794992	31795070	.	+	.	gene_id "rmCuff_XLOC_000409"; transcript_id "rmCuff_TCONS_00000427"; exon_number "3"; oId "CUFF.830.1"; tss_id "TSS417";
1	Cufflinks	exon	31795609	31795746	.	+	.	gene_id "rmCuff_XLOC_000409"; transcript_id "rmCuff_TCONS_00000427"; exon_number "4"; oId "CUFF.830.1"; tss_id "TSS417";
1	Cufflinks	exon	31795991	31796214	.	+	.	gene_id "rmCuff_XLOC_000409"; transcript_id "rmCuff_TCONS_00000427"; exon_number "5"; oId "CUFF.830.1"; tss_id "TSS417";
1	Cufflinks	exon	31796409	31796484	.	+	.	gene_id "rmCuff_XLOC_000410"; transcript_id "rmCuff_TCONS_00000428"; exon_number "1"; oId "CUFF.820.1"; tss_id "TSS418";
1	Cufflinks	exon	31796760	31796880	.	+	.	gene_id "rmCuff_XLOC_000410"; transcript_id "rmCuff_TCONS_00000428"; exon_number "2"; oId "CUFF.820.1"; tss_id "TSS418";
1	Cufflinks	exon	31796477	31796880	.	+	.	gene_id "rmCuff_XLOC_000410"; transcript_id "rmCuff_TCONS_00000429"; exon_number "1"; oId "CUFF.820.2"; tss_id "TSS418";
1	Cufflinks	exon	31800340	31800457	.	+	.	gene_id "rmCuff_XLOC_000411"; transcript_id "rmCuff_TCONS_00000430"; exon_number "1"; oId "CUFF.821.1"; tss_id "TSS419";
1	Cufflinks	exon	31818253	31818413	.	+	.	gene_id "rmCuff_XLOC_000412"; transcript_id "rmCuff_TCONS_00000431"; exon_number "1"; oId "CUFF.824.1"; tss_id "TSS420";
1	Cufflinks	exon	31818749	31818883	.	+	.	gene_id "rmCuff_XLOC_000412"; transcript_id "rmCuff_TCONS_00000431"; exon_number "2"; oId "CUFF.824.1"; tss_id "TSS420";
1	Cufflinks	exon	31819649	31819882	.	+	.	gene_id "rmCuff_XLOC_000412"; transcript_id "rmCuff_TCONS_00000431"; exon_number "3"; oId "CUFF.824.1"; tss_id "TSS420";
1	Cufflinks	exon	31897520	31897997	.	+	.	gene_id "rmCuff_XLOC_000413"; transcript_id "rmCuff_TCONS_00000432"; exon_number "1"; oId "CUFF.826.1"; tss_id "TSS421";
1	Cufflinks	exon	31898123	31898434	.	+	.	gene_id "rmCuff_XLOC_000414"; transcript_id "rmCuff_TCONS_00000433"; exon_number "1"; oId "CUFF.831.1"; tss_id "TSS422";
1	Cufflinks	exon	31898488	31898766	.	+	.	gene_id "rmCuff_XLOC_000415"; transcript_id "rmCuff_TCONS_00000434"; exon_number "1"; oId "CUFF.829.1"; tss_id "TSS423";
1	Cufflinks	exon	31982413	31982619	.	+	.	gene_id "rmCuff_XLOC_000416"; transcript_id "rmCuff_TCONS_00000435"; exon_number "1"; oId "CUFF.833.1"; tss_id "TSS424";
1	Cufflinks	exon	31982889	31983446	.	+	.	gene_id "rmCuff_XLOC_000417"; transcript_id "rmCuff_TCONS_00000436"; exon_number "1"; oId "CUFF.832.1"; tss_id "TSS425";
1	Cufflinks	exon	32485243	32485646	.	+	.	gene_id "rmCuff_XLOC_000418"; transcript_id "rmCuff_TCONS_00000437"; exon_number "1"; oId "CUFF.986.1"; tss_id "TSS426";
1	Cufflinks	exon	32530222	32530358	.	+	.	gene_id "rmCuff_XLOC_000418"; transcript_id "rmCuff_TCONS_00000437"; exon_number "2"; oId "CUFF.986.1"; tss_id "TSS426";
1	Cufflinks	exon	32532637	32532782	.	+	.	gene_id "rmCuff_XLOC_000418"; transcript_id "rmCuff_TCONS_00000437"; exon_number "3"; oId "CUFF.986.1"; tss_id "TSS426";
1	Cufflinks	exon	32534461	32534602	.	+	.	gene_id "rmCuff_XLOC_000418"; transcript_id "rmCuff_TCONS_00000437"; exon_number "4"; oId "CUFF.986.1"; tss_id "TSS426";
1	Cufflinks	exon	32534727	32534859	.	+	.	gene_id "rmCuff_XLOC_000418"; transcript_id "rmCuff_TCONS_00000437"; exon_number "5"; oId "CUFF.986.1"; tss_id "TSS426";
1	Cufflinks	exon	32536901	32537097	.	+	.	gene_id "rmCuff_XLOC_000418"; transcript_id "rmCuff_TCONS_00000437"; exon_number "6"; oId "CUFF.986.1"; tss_id "TSS426";
1	Cufflinks	exon	32539757	32539946	.	+	.	gene_id "rmCuff_XLOC_000418"; transcript_id "rmCuff_TCONS_00000437"; exon_number "7"; oId "CUFF.986.1"; tss_id "TSS426";
1	Cufflinks	exon	32554516	32554611	.	+	.	gene_id "rmCuff_XLOC_000418"; transcript_id "rmCuff_TCONS_00000437"; exon_number "8"; oId "CUFF.986.1"; tss_id "TSS426";
1	Cufflinks	exon	32557046	32557244	.	+	.	gene_id "rmCuff_XLOC_000418"; transcript_id "rmCuff_TCONS_00000437"; exon_number "9"; oId "CUFF.986.1"; tss_id "TSS426";
1	Cufflinks	exon	32560059	32560124	.	+	.	gene_id "rmCuff_XLOC_000418"; transcript_id "rmCuff_TCONS_00000437"; exon_number "10"; oId "CUFF.986.1"; tss_id "TSS426";
1	Cufflinks	exon	32561914	32562118	.	+	.	gene_id "rmCuff_XLOC_000418"; transcript_id "rmCuff_TCONS_00000437"; exon_number "11"; oId "CUFF.986.1"; tss_id "TSS426";
1	Cufflinks	exon	32565340	32565412	.	+	.	gene_id "rmCuff_XLOC_000418"; transcript_id "rmCuff_TCONS_00000437"; exon_number "12"; oId "CUFF.986.1"; tss_id "TSS426";
1	Cufflinks	exon	32572118	32572273	.	+	.	gene_id "rmCuff_XLOC_000418"; transcript_id "rmCuff_TCONS_00000437"; exon_number "13"; oId "CUFF.986.1"; tss_id "TSS426";
1	Cufflinks	exon	32578029	32578099	.	+	.	gene_id "rmCuff_XLOC_000418"; transcript_id "rmCuff_TCONS_00000437"; exon_number "14"; oId "CUFF.986.1"; tss_id "TSS426";
1	Cufflinks	exon	32579397	32579436	.	+	.	gene_id "rmCuff_XLOC_000418"; transcript_id "rmCuff_TCONS_00000437"; exon_number "15"; oId "CUFF.986.1"; tss_id "TSS426";
1	Cufflinks	exon	32518362	32518554	.	+	.	gene_id "rmCuff_XLOC_000418"; transcript_id "rmCuff_TCONS_00000439"; exon_number "1"; oId "CUFF.986.2"; tss_id "TSS427";
1	Cufflinks	exon	32530222	32530358	.	+	.	gene_id "rmCuff_XLOC_000418"; transcript_id "rmCuff_TCONS_00000439"; exon_number "2"; oId "CUFF.986.2"; tss_id "TSS427";
1	Cufflinks	exon	32532637	32532782	.	+	.	gene_id "rmCuff_XLOC_000418"; transcript_id "rmCuff_TCONS_00000439"; exon_number "3"; oId "CUFF.986.2"; tss_id "TSS427";
1	Cufflinks	exon	32534461	32534602	.	+	.	gene_id "rmCuff_XLOC_000418"; transcript_id "rmCuff_TCONS_00000439"; exon_number "4"; oId "CUFF.986.2"; tss_id "TSS427";
1	Cufflinks	exon	32534727	32534859	.	+	.	gene_id "rmCuff_XLOC_000418"; transcript_id "rmCuff_TCONS_00000439"; exon_number "5"; oId "CUFF.986.2"; tss_id "TSS427";
1	Cufflinks	exon	32536901	32537097	.	+	.	gene_id "rmCuff_XLOC_000418"; transcript_id "rmCuff_TCONS_00000439"; exon_number "6"; oId "CUFF.986.2"; tss_id "TSS427";
1	Cufflinks	exon	32539757	32539946	.	+	.	gene_id "rmCuff_XLOC_000418"; transcript_id "rmCuff_TCONS_00000439"; exon_number "7"; oId "CUFF.986.2"; tss_id "TSS427";
1	Cufflinks	exon	32554516	32554611	.	+	.	gene_id "rmCuff_XLOC_000418"; transcript_id "rmCuff_TCONS_00000439"; exon_number "8"; oId "CUFF.986.2"; tss_id "TSS427";
1	Cufflinks	exon	32557046	32557244	.	+	.	gene_id "rmCuff_XLOC_000418"; transcript_id "rmCuff_TCONS_00000439"; exon_number "9"; oId "CUFF.986.2"; tss_id "TSS427";
1	Cufflinks	exon	32560059	32560124	.	+	.	gene_id "rmCuff_XLOC_000418"; transcript_id "rmCuff_TCONS_00000439"; exon_number "10"; oId "CUFF.986.2"; tss_id "TSS427";
1	Cufflinks	exon	32561914	32562118	.	+	.	gene_id "rmCuff_XLOC_000418"; transcript_id "rmCuff_TCONS_00000439"; exon_number "11"; oId "CUFF.986.2"; tss_id "TSS427";
1	Cufflinks	exon	32565340	32565412	.	+	.	gene_id "rmCuff_XLOC_000418"; transcript_id "rmCuff_TCONS_00000439"; exon_number "12"; oId "CUFF.986.2"; tss_id "TSS427";
1	Cufflinks	exon	32572118	32572273	.	+	.	gene_id "rmCuff_XLOC_000418"; transcript_id "rmCuff_TCONS_00000439"; exon_number "13"; oId "CUFF.986.2"; tss_id "TSS427";
1	Cufflinks	exon	32578029	32578099	.	+	.	gene_id "rmCuff_XLOC_000418"; transcript_id "rmCuff_TCONS_00000439"; exon_number "14"; oId "CUFF.986.2"; tss_id "TSS427";
1	Cufflinks	exon	32579397	32579436	.	+	.	gene_id "rmCuff_XLOC_000418"; transcript_id "rmCuff_TCONS_00000439"; exon_number "15"; oId "CUFF.986.2"; tss_id "TSS427";
1	Cufflinks	exon	32492796	32493018	.	+	.	gene_id "rmCuff_XLOC_000419"; transcript_id "rmCuff_TCONS_00000438"; exon_number "1"; oId "CUFF.987.1"; tss_id "TSS428";
1	Cufflinks	exon	32540354	32540592	.	+	.	gene_id "rmCuff_XLOC_000420"; transcript_id "rmCuff_TCONS_00000440"; exon_number "1"; oId "CUFF.989.1"; tss_id "TSS429";
1	Cufflinks	exon	32541737	32542008	.	+	.	gene_id "rmCuff_XLOC_000421"; transcript_id "rmCuff_TCONS_00000441"; exon_number "1"; oId "CUFF.990.1"; tss_id "TSS430";
1	Cufflinks	exon	32544155	32544787	.	+	.	gene_id "rmCuff_XLOC_000422"; transcript_id "rmCuff_TCONS_00000442"; exon_number "1"; oId "CUFF.991.1"; tss_id "TSS431";
1	Cufflinks	exon	32570215	32570431	.	+	.	gene_id "rmCuff_XLOC_000423"; transcript_id "rmCuff_TCONS_00000443"; exon_number "1"; oId "CUFF.992.1"; tss_id "TSS432";
1	Cufflinks	exon	32585518	32589624	.	+	.	gene_id "rmCuff_XLOC_000424"; transcript_id "rmCuff_TCONS_00000444"; exon_number "1"; oId "CUFF.847.1"; tss_id "TSS433";
1	Cufflinks	exon	32601940	32602118	.	+	.	gene_id "rmCuff_XLOC_000425"; transcript_id "rmCuff_TCONS_00000445"; exon_number "1"; oId "CUFF.912.1"; tss_id "TSS434";
1	Cufflinks	exon	32610365	32610487	.	+	.	gene_id "rmCuff_XLOC_000425"; transcript_id "rmCuff_TCONS_00000445"; exon_number "2"; oId "CUFF.912.1"; tss_id "TSS434";
1	Cufflinks	exon	32613085	32613246	.	+	.	gene_id "rmCuff_XLOC_000425"; transcript_id "rmCuff_TCONS_00000445"; exon_number "3"; oId "CUFF.912.1"; tss_id "TSS434";
1	Cufflinks	exon	32614260	32614337	.	+	.	gene_id "rmCuff_XLOC_000425"; transcript_id "rmCuff_TCONS_00000445"; exon_number "4"; oId "CUFF.912.1"; tss_id "TSS434";
1	Cufflinks	exon	32620735	32620865	.	+	.	gene_id "rmCuff_XLOC_000425"; transcript_id "rmCuff_TCONS_00000445"; exon_number "5"; oId "CUFF.912.1"; tss_id "TSS434";
1	Cufflinks	exon	32622443	32622609	.	+	.	gene_id "rmCuff_XLOC_000425"; transcript_id "rmCuff_TCONS_00000445"; exon_number "6"; oId "CUFF.912.1"; tss_id "TSS434";
1	Cufflinks	exon	32626415	32626509	.	+	.	gene_id "rmCuff_XLOC_000425"; transcript_id "rmCuff_TCONS_00000445"; exon_number "7"; oId "CUFF.912.1"; tss_id "TSS434";
1	Cufflinks	exon	32629797	32629927	.	+	.	gene_id "rmCuff_XLOC_000425"; transcript_id "rmCuff_TCONS_00000445"; exon_number "8"; oId "CUFF.912.1"; tss_id "TSS434";
1	Cufflinks	exon	32640429	32640568	.	+	.	gene_id "rmCuff_XLOC_000425"; transcript_id "rmCuff_TCONS_00000445"; exon_number "9"; oId "CUFF.912.1"; tss_id "TSS434";
1	Cufflinks	exon	32643493	32643561	.	+	.	gene_id "rmCuff_XLOC_000425"; transcript_id "rmCuff_TCONS_00000445"; exon_number "10"; oId "CUFF.912.1"; tss_id "TSS434";
1	Cufflinks	exon	32646335	32646481	.	+	.	gene_id "rmCuff_XLOC_000425"; transcript_id "rmCuff_TCONS_00000445"; exon_number "11"; oId "CUFF.912.1"; tss_id "TSS434";
1	Cufflinks	exon	32647008	32647091	.	+	.	gene_id "rmCuff_XLOC_000425"; transcript_id "rmCuff_TCONS_00000445"; exon_number "12"; oId "CUFF.912.1"; tss_id "TSS434";
1	Cufflinks	exon	32647214	32647290	.	+	.	gene_id "rmCuff_XLOC_000425"; transcript_id "rmCuff_TCONS_00000445"; exon_number "13"; oId "CUFF.912.1"; tss_id "TSS434";
1	Cufflinks	exon	32652371	32653666	.	+	.	gene_id "rmCuff_XLOC_000425"; transcript_id "rmCuff_TCONS_00000445"; exon_number "14"; oId "CUFF.912.1"; tss_id "TSS434";
1	Cufflinks	exon	32619178	32619185	.	+	.	gene_id "rmCuff_XLOC_000425"; transcript_id "rmCuff_TCONS_00000446"; exon_number "1"; oId "CUFF.912.2"; tss_id "TSS435";
1	Cufflinks	exon	32620734	32620865	.	+	.	gene_id "rmCuff_XLOC_000425"; transcript_id "rmCuff_TCONS_00000446"; exon_number "2"; oId "CUFF.912.2"; tss_id "TSS435";
1	Cufflinks	exon	32622443	32622609	.	+	.	gene_id "rmCuff_XLOC_000425"; transcript_id "rmCuff_TCONS_00000446"; exon_number "3"; oId "CUFF.912.2"; tss_id "TSS435";
1	Cufflinks	exon	32626415	32626509	.	+	.	gene_id "rmCuff_XLOC_000425"; transcript_id "rmCuff_TCONS_00000446"; exon_number "4"; oId "CUFF.912.2"; tss_id "TSS435";
1	Cufflinks	exon	32629797	32629927	.	+	.	gene_id "rmCuff_XLOC_000425"; transcript_id "rmCuff_TCONS_00000446"; exon_number "5"; oId "CUFF.912.2"; tss_id "TSS435";
1	Cufflinks	exon	32640429	32640568	.	+	.	gene_id "rmCuff_XLOC_000425"; transcript_id "rmCuff_TCONS_00000446"; exon_number "6"; oId "CUFF.912.2"; tss_id "TSS435";
1	Cufflinks	exon	32643493	32643561	.	+	.	gene_id "rmCuff_XLOC_000425"; transcript_id "rmCuff_TCONS_00000446"; exon_number "7"; oId "CUFF.912.2"; tss_id "TSS435";
1	Cufflinks	exon	32646335	32646481	.	+	.	gene_id "rmCuff_XLOC_000425"; transcript_id "rmCuff_TCONS_00000446"; exon_number "8"; oId "CUFF.912.2"; tss_id "TSS435";
1	Cufflinks	exon	32647008	32647091	.	+	.	gene_id "rmCuff_XLOC_000425"; transcript_id "rmCuff_TCONS_00000446"; exon_number "9"; oId "CUFF.912.2"; tss_id "TSS435";
1	Cufflinks	exon	32647214	32647290	.	+	.	gene_id "rmCuff_XLOC_000425"; transcript_id "rmCuff_TCONS_00000446"; exon_number "10"; oId "CUFF.912.2"; tss_id "TSS435";
1	Cufflinks	exon	32652371	32653666	.	+	.	gene_id "rmCuff_XLOC_000425"; transcript_id "rmCuff_TCONS_00000446"; exon_number "11"; oId "CUFF.912.2"; tss_id "TSS435";
1	Cufflinks	exon	32632159	32632440	.	+	.	gene_id "rmCuff_XLOC_000426"; transcript_id "rmCuff_TCONS_00000447"; exon_number "1"; oId "CUFF.913.1"; tss_id "TSS436";
1	Cufflinks	exon	32634945	32635237	.	+	.	gene_id "rmCuff_XLOC_000427"; transcript_id "rmCuff_TCONS_00000448"; exon_number "1"; oId "CUFF.914.1"; tss_id "TSS437";
1	Cufflinks	exon	32653766	32654078	.	+	.	gene_id "rmCuff_XLOC_000428"; transcript_id "rmCuff_TCONS_00000449"; exon_number "1"; oId "CUFF.846.1"; tss_id "TSS438";
1	Cufflinks	exon	32654530	32654667	.	+	.	gene_id "rmCuff_XLOC_000429"; transcript_id "rmCuff_TCONS_00000450"; exon_number "1"; oId "CUFF.845.1"; tss_id "TSS439";
1	Cufflinks	exon	32655910	32656110	.	+	.	gene_id "rmCuff_XLOC_000430"; transcript_id "rmCuff_TCONS_00000451"; exon_number "1"; oId "CUFF.848.1"; tss_id "TSS440";
1	Cufflinks	exon	32923846	32923886	.	+	.	gene_id "rmCuff_XLOC_000431"; transcript_id "rmCuff_TCONS_00000452"; exon_number "1"; oId "CUFF.858.1"; tss_id "TSS441";
1	Cufflinks	exon	32934196	32934236	.	+	.	gene_id "rmCuff_XLOC_000431"; transcript_id "rmCuff_TCONS_00000452"; exon_number "2"; oId "CUFF.858.1"; tss_id "TSS441";
1	Cufflinks	exon	32938462	32938582	.	+	.	gene_id "rmCuff_XLOC_000431"; transcript_id "rmCuff_TCONS_00000452"; exon_number "3"; oId "CUFF.858.1"; tss_id "TSS441";
1	Cufflinks	exon	32971573	32971773	.	+	.	gene_id "rmCuff_XLOC_000432"; transcript_id "rmCuff_TCONS_00000453"; exon_number "1"; oId "CUFF.849.1"; tss_id "TSS442";
1	Cufflinks	exon	32975484	32975685	.	+	.	gene_id "rmCuff_XLOC_000433"; transcript_id "rmCuff_TCONS_00000454"; exon_number "1"; oId "CUFF.850.1"; tss_id "TSS443";
1	Cufflinks	exon	32978573	32978777	.	+	.	gene_id "rmCuff_XLOC_000434"; transcript_id "rmCuff_TCONS_00000455"; exon_number "1"; oId "CUFF.851.1"; tss_id "TSS444";
1	Cufflinks	exon	33436306	33436322	.	+	.	gene_id "rmCuff_XLOC_000435"; transcript_id "rmCuff_TCONS_00000456"; exon_number "1"; oId "CUFF.883.2"; tss_id "TSS445";
1	Cufflinks	exon	33442972	33443187	.	+	.	gene_id "rmCuff_XLOC_000435"; transcript_id "rmCuff_TCONS_00000456"; exon_number "2"; oId "CUFF.883.2"; tss_id "TSS445";
1	Cufflinks	exon	33447702	33447850	.	+	.	gene_id "rmCuff_XLOC_000435"; transcript_id "rmCuff_TCONS_00000456"; exon_number "3"; oId "CUFF.883.2"; tss_id "TSS445";
1	Cufflinks	exon	33447939	33448044	.	+	.	gene_id "rmCuff_XLOC_000435"; transcript_id "rmCuff_TCONS_00000456"; exon_number "4"; oId "CUFF.883.2"; tss_id "TSS445";
1	Cufflinks	exon	33451421	33451572	.	+	.	gene_id "rmCuff_XLOC_000435"; transcript_id "rmCuff_TCONS_00000456"; exon_number "5"; oId "CUFF.883.2"; tss_id "TSS445";
1	Cufflinks	exon	33452004	33452095	.	+	.	gene_id "rmCuff_XLOC_000435"; transcript_id "rmCuff_TCONS_00000456"; exon_number "6"; oId "CUFF.883.2"; tss_id "TSS445";
1	Cufflinks	exon	33458187	33458324	.	+	.	gene_id "rmCuff_XLOC_000435"; transcript_id "rmCuff_TCONS_00000456"; exon_number "7"; oId "CUFF.883.2"; tss_id "TSS445";
1	Cufflinks	exon	33436306	33436322	.	+	.	gene_id "rmCuff_XLOC_000435"; transcript_id "rmCuff_TCONS_00000457"; exon_number "1"; oId "CUFF.883.1"; tss_id "TSS445";
1	Cufflinks	exon	33442972	33443187	.	+	.	gene_id "rmCuff_XLOC_000435"; transcript_id "rmCuff_TCONS_00000457"; exon_number "2"; oId "CUFF.883.1"; tss_id "TSS445";
1	Cufflinks	exon	33447702	33447850	.	+	.	gene_id "rmCuff_XLOC_000435"; transcript_id "rmCuff_TCONS_00000457"; exon_number "3"; oId "CUFF.883.1"; tss_id "TSS445";
1	Cufflinks	exon	33447939	33448044	.	+	.	gene_id "rmCuff_XLOC_000435"; transcript_id "rmCuff_TCONS_00000457"; exon_number "4"; oId "CUFF.883.1"; tss_id "TSS445";
1	Cufflinks	exon	33451421	33451578	.	+	.	gene_id "rmCuff_XLOC_000435"; transcript_id "rmCuff_TCONS_00000457"; exon_number "5"; oId "CUFF.883.1"; tss_id "TSS445";
1	Cufflinks	exon	33452004	33452095	.	+	.	gene_id "rmCuff_XLOC_000435"; transcript_id "rmCuff_TCONS_00000457"; exon_number "6"; oId "CUFF.883.1"; tss_id "TSS445";
1	Cufflinks	exon	33458187	33458310	.	+	.	gene_id "rmCuff_XLOC_000435"; transcript_id "rmCuff_TCONS_00000457"; exon_number "7"; oId "CUFF.883.1"; tss_id "TSS445";
1	Cufflinks	exon	33459367	33459562	.	+	.	gene_id "rmCuff_XLOC_000435"; transcript_id "rmCuff_TCONS_00000457"; exon_number "8"; oId "CUFF.883.1"; tss_id "TSS445";
1	Cufflinks	exon	33455036	33455648	.	+	.	gene_id "rmCuff_XLOC_000436"; transcript_id "rmCuff_TCONS_00000458"; exon_number "1"; oId "CUFF.884.1"; tss_id "TSS446";
1	Cufflinks	exon	33455818	33456094	.	+	.	gene_id "rmCuff_XLOC_000437"; transcript_id "rmCuff_TCONS_00000459"; exon_number "1"; oId "CUFF.885.1"; tss_id "TSS447";
1	Cufflinks	exon	33460411	33460446	.	+	.	gene_id "rmCuff_XLOC_000438"; transcript_id "rmCuff_TCONS_00000460"; exon_number "1"; oId "CUFF.877.1"; tss_id "TSS448";
1	Cufflinks	exon	33461903	33461996	.	+	.	gene_id "rmCuff_XLOC_000438"; transcript_id "rmCuff_TCONS_00000460"; exon_number "2"; oId "CUFF.877.1"; tss_id "TSS448";
1	Cufflinks	exon	33464458	33464678	.	+	.	gene_id "rmCuff_XLOC_000438"; transcript_id "rmCuff_TCONS_00000460"; exon_number "3"; oId "CUFF.877.1"; tss_id "TSS448";
1	Cufflinks	exon	33466757	33466895	.	+	.	gene_id "rmCuff_XLOC_000438"; transcript_id "rmCuff_TCONS_00000460"; exon_number "4"; oId "CUFF.877.1"; tss_id "TSS448";
1	Cufflinks	exon	33469537	33469731	.	+	.	gene_id "rmCuff_XLOC_000438"; transcript_id "rmCuff_TCONS_00000460"; exon_number "5"; oId "CUFF.877.1"; tss_id "TSS448";
1	Cufflinks	exon	33469833	33469954	.	+	.	gene_id "rmCuff_XLOC_000438"; transcript_id "rmCuff_TCONS_00000460"; exon_number "6"; oId "CUFF.877.1"; tss_id "TSS448";
1	Cufflinks	exon	33472470	33472656	.	+	.	gene_id "rmCuff_XLOC_000438"; transcript_id "rmCuff_TCONS_00000460"; exon_number "7"; oId "CUFF.877.1"; tss_id "TSS448";
1	Cufflinks	exon	33473680	33473775	.	+	.	gene_id "rmCuff_XLOC_000438"; transcript_id "rmCuff_TCONS_00000460"; exon_number "8"; oId "CUFF.877.1"; tss_id "TSS448";
1	Cufflinks	exon	33476066	33476631	.	+	.	gene_id "rmCuff_XLOC_000438"; transcript_id "rmCuff_TCONS_00000460"; exon_number "9"; oId "CUFF.877.1"; tss_id "TSS448";
1	Cufflinks	exon	33476868	33477114	.	+	.	gene_id "rmCuff_XLOC_000439"; transcript_id "rmCuff_TCONS_00000461"; exon_number "1"; oId "CUFF.860.1"; tss_id "TSS449";
1	Cufflinks	exon	33509885	33510023	.	+	.	gene_id "rmCuff_XLOC_000440"; transcript_id "rmCuff_TCONS_00000462"; exon_number "1"; oId "CUFF.859.1"; tss_id "TSS450";
1	Cufflinks	exon	33525042	33525415	.	+	.	gene_id "rmCuff_XLOC_000441"; transcript_id "rmCuff_TCONS_00000463"; exon_number "1"; oId "CUFF.862.1"; tss_id "TSS451";
1	Cufflinks	exon	33620607	33620712	.	+	.	gene_id "rmCuff_XLOC_000442"; transcript_id "rmCuff_TCONS_00000464"; exon_number "1"; oId "CUFF.872.1"; tss_id "TSS452";
1	Cufflinks	exon	33629396	33630788	.	+	.	gene_id "rmCuff_XLOC_000442"; transcript_id "rmCuff_TCONS_00000464"; exon_number "2"; oId "CUFF.872.1"; tss_id "TSS452";
1	Cufflinks	exon	33634726	33634915	.	+	.	gene_id "rmCuff_XLOC_000443"; transcript_id "rmCuff_TCONS_00000465"; exon_number "1"; oId "CUFF.863.1"; tss_id "TSS453";
1	Cufflinks	exon	33635570	33635654	.	+	.	gene_id "rmCuff_XLOC_000444"; transcript_id "rmCuff_TCONS_00000466"; exon_number "1"; oId "CUFF.869.1"; tss_id "TSS454";
1	Cufflinks	exon	33638431	33638756	.	+	.	gene_id "rmCuff_XLOC_000445"; transcript_id "rmCuff_TCONS_00000467"; exon_number "1"; oId "CUFF.868.1"; tss_id "TSS455";
1	Cufflinks	exon	33639637	33639749	.	+	.	gene_id "rmCuff_XLOC_000446"; transcript_id "rmCuff_TCONS_00000468"; exon_number "1"; oId "CUFF.873.1"; tss_id "TSS456";
1	Cufflinks	exon	33644103	33644133	.	+	.	gene_id "rmCuff_XLOC_000446"; transcript_id "rmCuff_TCONS_00000468"; exon_number "2"; oId "CUFF.873.1"; tss_id "TSS456";
1	Cufflinks	exon	33650065	33650236	.	+	.	gene_id "rmCuff_XLOC_000446"; transcript_id "rmCuff_TCONS_00000468"; exon_number "3"; oId "CUFF.873.1"; tss_id "TSS456";
1	Cufflinks	exon	33652238	33652354	.	+	.	gene_id "rmCuff_XLOC_000446"; transcript_id "rmCuff_TCONS_00000468"; exon_number "4"; oId "CUFF.873.1"; tss_id "TSS456";
1	Cufflinks	exon	33652434	33652996	.	+	.	gene_id "rmCuff_XLOC_000447"; transcript_id "rmCuff_TCONS_00000469"; exon_number "1"; oId "CUFF.870.1"; tss_id "TSS457";
1	Cufflinks	exon	33654626	33655154	.	+	.	gene_id "rmCuff_XLOC_000448"; transcript_id "rmCuff_TCONS_00000470"; exon_number "1"; oId "CUFF.871.1"; tss_id "TSS458";
1	Cufflinks	exon	33655208	33655424	.	+	.	gene_id "rmCuff_XLOC_000449"; transcript_id "rmCuff_TCONS_00000471"; exon_number "1"; oId "CUFF.886.1"; tss_id "TSS459";
1	Cufflinks	exon	33656630	33656882	.	+	.	gene_id "rmCuff_XLOC_000450"; transcript_id "rmCuff_TCONS_00000472"; exon_number "1"; oId "CUFF.887.1"; tss_id "TSS460";
1	Cufflinks	exon	33660487	33660885	.	+	.	gene_id "rmCuff_XLOC_000451"; transcript_id "rmCuff_TCONS_00000473"; exon_number "1"; oId "CUFF.888.1"; tss_id "TSS461";
1	Cufflinks	exon	33663829	33664010	.	+	.	gene_id "rmCuff_XLOC_000452"; transcript_id "rmCuff_TCONS_00000474"; exon_number "1"; oId "CUFF.889.1"; tss_id "TSS462";
1	Cufflinks	exon	33664133	33664276	.	+	.	gene_id "rmCuff_XLOC_000452"; transcript_id "rmCuff_TCONS_00000474"; exon_number "2"; oId "CUFF.889.1"; tss_id "TSS462";
1	Cufflinks	exon	33666027	33666093	.	+	.	gene_id "rmCuff_XLOC_000453"; transcript_id "rmCuff_TCONS_00000475"; exon_number "1"; oId "CUFF.954.1"; tss_id "TSS463";
1	Cufflinks	exon	33680667	33680717	.	+	.	gene_id "rmCuff_XLOC_000453"; transcript_id "rmCuff_TCONS_00000475"; exon_number "2"; oId "CUFF.954.1"; tss_id "TSS463";
1	Cufflinks	exon	33689299	33689470	.	+	.	gene_id "rmCuff_XLOC_000453"; transcript_id "rmCuff_TCONS_00000475"; exon_number "3"; oId "CUFF.954.1"; tss_id "TSS463";
1	Cufflinks	exon	33692098	33692183	.	+	.	gene_id "rmCuff_XLOC_000453"; transcript_id "rmCuff_TCONS_00000475"; exon_number "4"; oId "CUFF.954.1"; tss_id "TSS463";
1	Cufflinks	exon	33695354	33695522	.	+	.	gene_id "rmCuff_XLOC_000453"; transcript_id "rmCuff_TCONS_00000475"; exon_number "5"; oId "CUFF.954.1"; tss_id "TSS463";
1	Cufflinks	exon	33699652	33699698	.	+	.	gene_id "rmCuff_XLOC_000453"; transcript_id "rmCuff_TCONS_00000475"; exon_number "6"; oId "CUFF.954.1"; tss_id "TSS463";
1	Cufflinks	exon	33703051	33703164	.	+	.	gene_id "rmCuff_XLOC_000453"; transcript_id "rmCuff_TCONS_00000475"; exon_number "7"; oId "CUFF.954.1"; tss_id "TSS463";
1	Cufflinks	exon	33703314	33703440	.	+	.	gene_id "rmCuff_XLOC_000453"; transcript_id "rmCuff_TCONS_00000475"; exon_number "8"; oId "CUFF.954.1"; tss_id "TSS463";
1	Cufflinks	exon	33705272	33705465	.	+	.	gene_id "rmCuff_XLOC_000453"; transcript_id "rmCuff_TCONS_00000475"; exon_number "9"; oId "CUFF.954.1"; tss_id "TSS463";
1	Cufflinks	exon	33719201	33719259	.	+	.	gene_id "rmCuff_XLOC_000453"; transcript_id "rmCuff_TCONS_00000475"; exon_number "10"; oId "CUFF.954.1"; tss_id "TSS463";
1	Cufflinks	exon	33722232	33722345	.	+	.	gene_id "rmCuff_XLOC_000453"; transcript_id "rmCuff_TCONS_00000475"; exon_number "11"; oId "CUFF.954.1"; tss_id "TSS463";
1	Cufflinks	exon	33724782	33728074	.	+	.	gene_id "rmCuff_XLOC_000453"; transcript_id "rmCuff_TCONS_00000475"; exon_number "12"; oId "CUFF.954.1"; tss_id "TSS463";
1	Cufflinks	exon	33674036	33674273	.	+	.	gene_id "rmCuff_XLOC_000454"; transcript_id "rmCuff_TCONS_00000476"; exon_number "1"; oId "CUFF.955.1"; tss_id "TSS464";
1	Cufflinks	exon	33707227	33707626	.	+	.	gene_id "rmCuff_XLOC_000455"; transcript_id "rmCuff_TCONS_00000477"; exon_number "1"; oId "CUFF.956.1"; tss_id "TSS465";
1	Cufflinks	exon	33715785	33716280	.	+	.	gene_id "rmCuff_XLOC_000456"; transcript_id "rmCuff_TCONS_00000478"; exon_number "1"; oId "CUFF.957.1"; tss_id "TSS466";
1	Cufflinks	exon	33814982	33815163	.	+	.	gene_id "rmCuff_XLOC_000457"; transcript_id "rmCuff_TCONS_00000479"; exon_number "1"; oId "CUFF.1502.1"; tss_id "TSS467";
1	Cufflinks	exon	33821784	33821907	.	+	.	gene_id "rmCuff_XLOC_000457"; transcript_id "rmCuff_TCONS_00000479"; exon_number "2"; oId "CUFF.1502.1"; tss_id "TSS467";
1	Cufflinks	exon	33913068	33913109	.	+	.	gene_id "rmCuff_XLOC_000457"; transcript_id "rmCuff_TCONS_00000479"; exon_number "3"; oId "CUFF.1502.1"; tss_id "TSS467";
1	Cufflinks	exon	33823348	33823478	.	+	.	gene_id "rmCuff_XLOC_000458"; transcript_id "rmCuff_TCONS_00000480"; exon_number "1"; oId "CUFF.1505.2"; tss_id "TSS468";
1	Cufflinks	exon	33826226	33826387	.	+	.	gene_id "rmCuff_XLOC_000458"; transcript_id "rmCuff_TCONS_00000480"; exon_number "2"; oId "CUFF.1505.2"; tss_id "TSS468";
1	Cufflinks	exon	33827648	33827817	.	+	.	gene_id "rmCuff_XLOC_000458"; transcript_id "rmCuff_TCONS_00000480"; exon_number "3"; oId "CUFF.1505.2"; tss_id "TSS468";
1	Cufflinks	exon	33823348	33823478	.	+	.	gene_id "rmCuff_XLOC_000458"; transcript_id "rmCuff_TCONS_00000481"; exon_number "1"; oId "CUFF.1505.1"; tss_id "TSS468";
1	Cufflinks	exon	33917212	33917304	.	+	.	gene_id "rmCuff_XLOC_000458"; transcript_id "rmCuff_TCONS_00000481"; exon_number "2"; oId "CUFF.1505.1"; tss_id "TSS468";
1	Cufflinks	exon	33828799	33828928	.	+	.	gene_id "rmCuff_XLOC_000459"; transcript_id "rmCuff_TCONS_00000482"; exon_number "1"; oId "CUFF.1506.1"; tss_id "TSS469";
1	Cufflinks	exon	33837147	33837335	.	+	.	gene_id "rmCuff_XLOC_000459"; transcript_id "rmCuff_TCONS_00000482"; exon_number "2"; oId "CUFF.1506.1"; tss_id "TSS469";
1	Cufflinks	exon	33846508	33846648	.	+	.	gene_id "rmCuff_XLOC_000459"; transcript_id "rmCuff_TCONS_00000482"; exon_number "3"; oId "CUFF.1506.1"; tss_id "TSS469";
1	Cufflinks	exon	34032158	34032180	.	+	.	gene_id "rmCuff_XLOC_000459"; transcript_id "rmCuff_TCONS_00000482"; exon_number "4"; oId "CUFF.1506.1"; tss_id "TSS469";
1	Cufflinks	exon	33848643	33849121	.	+	.	gene_id "rmCuff_XLOC_000460"; transcript_id "rmCuff_TCONS_00000483"; exon_number "1"; oId "CUFF.1507.1"; tss_id "TSS470";
1	Cufflinks	exon	33919837	33919861	.	+	.	gene_id "rmCuff_XLOC_000461"; transcript_id "rmCuff_TCONS_00000484"; exon_number "1"; oId "CUFF.1508.1"; tss_id "TSS471";
1	Cufflinks	exon	33922674	33922767	.	+	.	gene_id "rmCuff_XLOC_000461"; transcript_id "rmCuff_TCONS_00000484"; exon_number "2"; oId "CUFF.1508.1"; tss_id "TSS471";
1	Cufflinks	exon	33990542	33990723	.	+	.	gene_id "rmCuff_XLOC_000462"; transcript_id "rmCuff_TCONS_00000485"; exon_number "1"; oId "CUFF.1509.1"; tss_id "TSS472";
1	Cufflinks	exon	33997870	33998031	.	+	.	gene_id "rmCuff_XLOC_000462"; transcript_id "rmCuff_TCONS_00000485"; exon_number "2"; oId "CUFF.1509.1"; tss_id "TSS472";
1	Cufflinks	exon	33998204	33998353	.	+	.	gene_id "rmCuff_XLOC_000462"; transcript_id "rmCuff_TCONS_00000485"; exon_number "3"; oId "CUFF.1509.1"; tss_id "TSS472";
1	Cufflinks	exon	34010417	34010569	.	+	.	gene_id "rmCuff_XLOC_000462"; transcript_id "rmCuff_TCONS_00000485"; exon_number "4"; oId "CUFF.1509.1"; tss_id "TSS472";
1	Cufflinks	exon	33990542	33990723	.	+	.	gene_id "rmCuff_XLOC_000462"; transcript_id "rmCuff_TCONS_00000486"; exon_number "1"; oId "CUFF.1509.2"; tss_id "TSS472";
1	Cufflinks	exon	33997870	33998031	.	+	.	gene_id "rmCuff_XLOC_000462"; transcript_id "rmCuff_TCONS_00000486"; exon_number "2"; oId "CUFF.1509.2"; tss_id "TSS472";
1	Cufflinks	exon	33998204	33998353	.	+	.	gene_id "rmCuff_XLOC_000462"; transcript_id "rmCuff_TCONS_00000486"; exon_number "3"; oId "CUFF.1509.2"; tss_id "TSS472";
1	Cufflinks	exon	34252298	34252400	.	+	.	gene_id "rmCuff_XLOC_000462"; transcript_id "rmCuff_TCONS_00000486"; exon_number "4"; oId "CUFF.1509.2"; tss_id "TSS472";
1	Cufflinks	exon	34245616	34245751	.	+	.	gene_id "rmCuff_XLOC_000462"; transcript_id "rmCuff_TCONS_00000492"; exon_number "1"; oId "CUFF.1509.3"; tss_id "TSS473";
1	Cufflinks	exon	34245925	34246074	.	+	.	gene_id "rmCuff_XLOC_000462"; transcript_id "rmCuff_TCONS_00000492"; exon_number "2"; oId "CUFF.1509.3"; tss_id "TSS473";
1	Cufflinks	exon	34252298	34252400	.	+	.	gene_id "rmCuff_XLOC_000462"; transcript_id "rmCuff_TCONS_00000492"; exon_number "3"; oId "CUFF.1509.3"; tss_id "TSS473";
1	Cufflinks	exon	34011666	34011887	.	+	.	gene_id "rmCuff_XLOC_000463"; transcript_id "rmCuff_TCONS_00000487"; exon_number "1"; oId "CUFF.1510.1"; tss_id "TSS474";
1	Cufflinks	exon	34024271	34024414	.	+	.	gene_id "rmCuff_XLOC_000464"; transcript_id "rmCuff_TCONS_00000488"; exon_number "1"; oId "CUFF.1511.1"; tss_id "TSS475";
1	Cufflinks	exon	34027039	34027216	.	+	.	gene_id "rmCuff_XLOC_000464"; transcript_id "rmCuff_TCONS_00000488"; exon_number "2"; oId "CUFF.1511.1"; tss_id "TSS475";
1	Cufflinks	exon	34143226	34143599	.	+	.	gene_id "rmCuff_XLOC_000465"; transcript_id "rmCuff_TCONS_00000489"; exon_number "1"; oId "CUFF.1512.1"; tss_id "TSS476";
1	Cufflinks	exon	34163541	34163572	.	+	.	gene_id "rmCuff_XLOC_000466"; transcript_id "rmCuff_TCONS_00000490"; exon_number "1"; oId "CUFF.1513.1"; tss_id "TSS477";
1	Cufflinks	exon	34166140	34166249	.	+	.	gene_id "rmCuff_XLOC_000466"; transcript_id "rmCuff_TCONS_00000490"; exon_number "2"; oId "CUFF.1513.1"; tss_id "TSS477";
1	Cufflinks	exon	34168771	34169062	.	+	.	gene_id "rmCuff_XLOC_000467"; transcript_id "rmCuff_TCONS_00000491"; exon_number "1"; oId "CUFF.1514.1"; tss_id "TSS478";
1	Cufflinks	exon	34267396	34267530	.	+	.	gene_id "rmCuff_XLOC_000468"; transcript_id "rmCuff_TCONS_00000493"; exon_number "1"; oId "CUFF.890.1"; tss_id "TSS479";
1	Cufflinks	exon	34270397	34270543	.	+	.	gene_id "rmCuff_XLOC_000469"; transcript_id "rmCuff_TCONS_00000494"; exon_number "1"; oId "CUFF.891.1"; tss_id "TSS480";
1	Cufflinks	exon	34279601	34279773	.	+	.	gene_id "rmCuff_XLOC_000470"; transcript_id "rmCuff_TCONS_00000495"; exon_number "1"; oId "CUFF.892.1"; tss_id "TSS481";
1	Cufflinks	exon	34280143	34280340	.	+	.	gene_id "rmCuff_XLOC_000471"; transcript_id "rmCuff_TCONS_00000496"; exon_number "1"; oId "CUFF.893.1"; tss_id "TSS482";
1	Cufflinks	exon	34280568	34280734	.	+	.	gene_id "rmCuff_XLOC_000472"; transcript_id "rmCuff_TCONS_00000497"; exon_number "1"; oId "CUFF.894.1"; tss_id "TSS483";
1	Cufflinks	exon	34296441	34296570	.	+	.	gene_id "rmCuff_XLOC_000473"; transcript_id "rmCuff_TCONS_00000498"; exon_number "1"; oId "CUFF.895.1"; tss_id "TSS484";
1	Cufflinks	exon	34382373	34382510	.	+	.	gene_id "rmCuff_XLOC_000474"; transcript_id "rmCuff_TCONS_00000499"; exon_number "1"; oId "CUFF.896.1"; tss_id "TSS485";
1	Cufflinks	exon	34383708	34383869	.	+	.	gene_id "rmCuff_XLOC_000474"; transcript_id "rmCuff_TCONS_00000499"; exon_number "2"; oId "CUFF.896.1"; tss_id "TSS485";
1	Cufflinks	exon	34384051	34384386	.	+	.	gene_id "rmCuff_XLOC_000474"; transcript_id "rmCuff_TCONS_00000499"; exon_number "3"; oId "CUFF.896.1"; tss_id "TSS485";
1	Cufflinks	exon	34390496	34390600	.	+	.	gene_id "rmCuff_XLOC_000475"; transcript_id "rmCuff_TCONS_00000500"; exon_number "1"; oId "CUFF.917.1"; tss_id "TSS486";
1	Cufflinks	exon	34391777	34391954	.	+	.	gene_id "rmCuff_XLOC_000475"; transcript_id "rmCuff_TCONS_00000500"; exon_number "2"; oId "CUFF.917.1"; tss_id "TSS486";
1	Cufflinks	exon	34398140	34398281	.	+	.	gene_id "rmCuff_XLOC_000475"; transcript_id "rmCuff_TCONS_00000500"; exon_number "3"; oId "CUFF.917.1"; tss_id "TSS486";
1	Cufflinks	exon	34400836	34401022	.	+	.	gene_id "rmCuff_XLOC_000475"; transcript_id "rmCuff_TCONS_00000500"; exon_number "4"; oId "CUFF.917.1"; tss_id "TSS486";
1	Cufflinks	exon	34407466	34407607	.	+	.	gene_id "rmCuff_XLOC_000475"; transcript_id "rmCuff_TCONS_00000500"; exon_number "5"; oId "CUFF.917.1"; tss_id "TSS486";
1	Cufflinks	exon	34409316	34410912	.	+	.	gene_id "rmCuff_XLOC_000475"; transcript_id "rmCuff_TCONS_00000500"; exon_number "6"; oId "CUFF.917.1"; tss_id "TSS486";
1	Cufflinks	exon	34397633	34398281	.	+	.	gene_id "rmCuff_XLOC_000475"; transcript_id "rmCuff_TCONS_00000507"; exon_number "1"; oId "CUFF.917.2"; tss_id "TSS487";
1	Cufflinks	exon	34400836	34401022	.	+	.	gene_id "rmCuff_XLOC_000475"; transcript_id "rmCuff_TCONS_00000507"; exon_number "2"; oId "CUFF.917.2"; tss_id "TSS487";
1	Cufflinks	exon	34407466	34407607	.	+	.	gene_id "rmCuff_XLOC_000475"; transcript_id "rmCuff_TCONS_00000507"; exon_number "3"; oId "CUFF.917.2"; tss_id "TSS487";
1	Cufflinks	exon	34409316	34410912	.	+	.	gene_id "rmCuff_XLOC_000475"; transcript_id "rmCuff_TCONS_00000507"; exon_number "4"; oId "CUFF.917.2"; tss_id "TSS487";
1	Cufflinks	exon	34392379	34392865	.	+	.	gene_id "rmCuff_XLOC_000476"; transcript_id "rmCuff_TCONS_00000501"; exon_number "1"; oId "CUFF.918.1"; tss_id "TSS488";
1	Cufflinks	exon	34393059	34393534	.	+	.	gene_id "rmCuff_XLOC_000477"; transcript_id "rmCuff_TCONS_00000502"; exon_number "1"; oId "CUFF.919.1"; tss_id "TSS489";
1	Cufflinks	exon	34394240	34394533	.	+	.	gene_id "rmCuff_XLOC_000478"; transcript_id "rmCuff_TCONS_00000503"; exon_number "1"; oId "CUFF.920.1"; tss_id "TSS490";
1	Cufflinks	exon	34395651	34395908	.	+	.	gene_id "rmCuff_XLOC_000479"; transcript_id "rmCuff_TCONS_00000504"; exon_number "1"; oId "CUFF.921.1"; tss_id "TSS491";
1	Cufflinks	exon	34396959	34397218	.	+	.	gene_id "rmCuff_XLOC_000480"; transcript_id "rmCuff_TCONS_00000505"; exon_number "1"; oId "CUFF.922.1"; tss_id "TSS492";
1	Cufflinks	exon	34397302	34397558	.	+	.	gene_id "rmCuff_XLOC_000481"; transcript_id "rmCuff_TCONS_00000506"; exon_number "1"; oId "CUFF.923.1"; tss_id "TSS493";
1	Cufflinks	exon	34398282	34399477	.	+	.	gene_id "rmCuff_XLOC_000482"; transcript_id "rmCuff_TCONS_00000508"; exon_number "1"; oId "CUFF.924.1"; tss_id "TSS494";
1	Cufflinks	exon	34403564	34403895	.	+	.	gene_id "rmCuff_XLOC_000483"; transcript_id "rmCuff_TCONS_00000509"; exon_number "1"; oId "CUFF.925.1"; tss_id "TSS495";
1	Cufflinks	exon	34404787	34404998	.	+	.	gene_id "rmCuff_XLOC_000484"; transcript_id "rmCuff_TCONS_00000510"; exon_number "1"; oId "CUFF.927.1"; tss_id "TSS496";
1	Cufflinks	exon	34411099	34412039	.	+	.	gene_id "rmCuff_XLOC_000485"; transcript_id "rmCuff_TCONS_00000511"; exon_number "1"; oId "CUFF.898.1"; tss_id "TSS497";
1	Cufflinks	exon	34426022	34426202	.	+	.	gene_id "rmCuff_XLOC_000486"; transcript_id "rmCuff_TCONS_00000512"; exon_number "1"; oId "CUFF.911.1"; tss_id "TSS498";
1	Cufflinks	exon	34427660	34427822	.	+	.	gene_id "rmCuff_XLOC_000486"; transcript_id "rmCuff_TCONS_00000512"; exon_number "2"; oId "CUFF.911.1"; tss_id "TSS498";
1	Cufflinks	exon	34427984	34428133	.	+	.	gene_id "rmCuff_XLOC_000486"; transcript_id "rmCuff_TCONS_00000512"; exon_number "3"; oId "CUFF.911.1"; tss_id "TSS498";
1	Cufflinks	exon	34432399	34432559	.	+	.	gene_id "rmCuff_XLOC_000486"; transcript_id "rmCuff_TCONS_00000512"; exon_number "4"; oId "CUFF.911.1"; tss_id "TSS498";
1	Cufflinks	exon	34433733	34433910	.	+	.	gene_id "rmCuff_XLOC_000486"; transcript_id "rmCuff_TCONS_00000512"; exon_number "5"; oId "CUFF.911.1"; tss_id "TSS498";
1	Cufflinks	exon	34442204	34442344	.	+	.	gene_id "rmCuff_XLOC_000486"; transcript_id "rmCuff_TCONS_00000512"; exon_number "6"; oId "CUFF.911.1"; tss_id "TSS498";
1	Cufflinks	exon	34445184	34445371	.	+	.	gene_id "rmCuff_XLOC_000486"; transcript_id "rmCuff_TCONS_00000512"; exon_number "7"; oId "CUFF.911.1"; tss_id "TSS498";
1	Cufflinks	exon	34451521	34451662	.	+	.	gene_id "rmCuff_XLOC_000486"; transcript_id "rmCuff_TCONS_00000512"; exon_number "8"; oId "CUFF.911.1"; tss_id "TSS498";
1	Cufflinks	exon	34453359	34453822	.	+	.	gene_id "rmCuff_XLOC_000486"; transcript_id "rmCuff_TCONS_00000512"; exon_number "9"; oId "CUFF.911.1"; tss_id "TSS498";
1	Cufflinks	exon	34457777	34457888	.	+	.	gene_id "rmCuff_XLOC_000487"; transcript_id "rmCuff_TCONS_00000513"; exon_number "1"; oId "CUFF.897.1"; tss_id "TSS499";
1	Cufflinks	exon	34836362	34836510	.	+	.	gene_id "rmCuff_XLOC_000488"; transcript_id "rmCuff_TCONS_00000514"; exon_number "1"; oId "CUFF.904.1"; tss_id "TSS500";
1	Cufflinks	exon	34836927	34836965	.	+	.	gene_id "rmCuff_XLOC_000488"; transcript_id "rmCuff_TCONS_00000514"; exon_number "2"; oId "CUFF.904.1"; tss_id "TSS500";
1	Cufflinks	exon	34849106	34849190	.	+	.	gene_id "rmCuff_XLOC_000489"; transcript_id "rmCuff_TCONS_00000515"; exon_number "1"; oId "CUFF.908.1"; tss_id "TSS501";
1	Cufflinks	exon	34850148	34850245	.	+	.	gene_id "rmCuff_XLOC_000489"; transcript_id "rmCuff_TCONS_00000515"; exon_number "2"; oId "CUFF.908.1"; tss_id "TSS501";
1	Cufflinks	exon	34852467	34852552	.	+	.	gene_id "rmCuff_XLOC_000489"; transcript_id "rmCuff_TCONS_00000515"; exon_number "3"; oId "CUFF.908.1"; tss_id "TSS501";
1	Cufflinks	exon	35404851	35404912	.	+	.	gene_id "rmCuff_XLOC_000490"; transcript_id "rmCuff_TCONS_00000516"; exon_number "1"; oId "CUFF.910.1"; tss_id "TSS502";
1	Cufflinks	exon	35411976	35412116	.	+	.	gene_id "rmCuff_XLOC_000491"; transcript_id "rmCuff_TCONS_00000517"; exon_number "1"; oId "CUFF.916.1"; tss_id "TSS503";
1	Cufflinks	exon	35413520	35413629	.	+	.	gene_id "rmCuff_XLOC_000492"; transcript_id "rmCuff_TCONS_00000518"; exon_number "1"; oId "CUFF.915.1"; tss_id "TSS504";
1	Cufflinks	exon	35420170	35420197	.	+	.	gene_id "rmCuff_XLOC_000493"; transcript_id "rmCuff_TCONS_00000519"; exon_number "1"; oId "CUFF.929.1"; tss_id "TSS505";
1	Cufflinks	exon	35426485	35426563	.	+	.	gene_id "rmCuff_XLOC_000493"; transcript_id "rmCuff_TCONS_00000519"; exon_number "2"; oId "CUFF.929.1"; tss_id "TSS505";
1	Cufflinks	exon	35428793	35429065	.	+	.	gene_id "rmCuff_XLOC_000493"; transcript_id "rmCuff_TCONS_00000519"; exon_number "3"; oId "CUFF.929.1"; tss_id "TSS505";
1	Cufflinks	exon	35490206	35490314	.	+	.	gene_id "rmCuff_XLOC_000494"; transcript_id "rmCuff_TCONS_00000520"; exon_number "1"; oId "CUFF.930.1"; tss_id "TSS506";
1	Cufflinks	exon	35490462	35490568	.	+	.	gene_id "rmCuff_XLOC_000494"; transcript_id "rmCuff_TCONS_00000520"; exon_number "2"; oId "CUFF.930.1"; tss_id "TSS506";
1	Cufflinks	exon	35496383	35496595	.	+	.	gene_id "rmCuff_XLOC_000494"; transcript_id "rmCuff_TCONS_00000520"; exon_number "3"; oId "CUFF.930.1"; tss_id "TSS506";
1	Cufflinks	exon	35498069	35500267	.	+	.	gene_id "rmCuff_XLOC_000494"; transcript_id "rmCuff_TCONS_00000520"; exon_number "4"; oId "CUFF.930.1"; tss_id "TSS506";
1	Cufflinks	exon	35619837	35620029	.	+	.	gene_id "rmCuff_XLOC_000495"; transcript_id "rmCuff_TCONS_00000521"; exon_number "1"; oId "CUFF.935.1"; tss_id "TSS507";
1	Cufflinks	exon	35622591	35622677	.	+	.	gene_id "rmCuff_XLOC_000495"; transcript_id "rmCuff_TCONS_00000521"; exon_number "2"; oId "CUFF.935.1"; tss_id "TSS507";
1	Cufflinks	exon	35636230	35636383	.	+	.	gene_id "rmCuff_XLOC_000495"; transcript_id "rmCuff_TCONS_00000521"; exon_number "3"; oId "CUFF.935.1"; tss_id "TSS507";
1	Cufflinks	exon	35641915	35641958	.	+	.	gene_id "rmCuff_XLOC_000496"; transcript_id "rmCuff_TCONS_00000522"; exon_number "1"; oId "CUFF.928.1"; tss_id "TSS508";
1	Cufflinks	exon	35642042	35642093	.	+	.	gene_id "rmCuff_XLOC_000496"; transcript_id "rmCuff_TCONS_00000522"; exon_number "2"; oId "CUFF.928.1"; tss_id "TSS508";
1	Cufflinks	exon	35643297	35643326	.	+	.	gene_id "rmCuff_XLOC_000496"; transcript_id "rmCuff_TCONS_00000522"; exon_number "3"; oId "CUFF.928.1"; tss_id "TSS508";
1	Cufflinks	exon	35644059	35644174	.	+	.	gene_id "rmCuff_XLOC_000496"; transcript_id "rmCuff_TCONS_00000522"; exon_number "4"; oId "CUFF.928.1"; tss_id "TSS508";
1	Cufflinks	exon	35644837	35645037	.	+	.	gene_id "rmCuff_XLOC_000496"; transcript_id "rmCuff_TCONS_00000522"; exon_number "5"; oId "CUFF.928.1"; tss_id "TSS508";
1	Cufflinks	exon	35675698	35675876	.	+	.	gene_id "rmCuff_XLOC_000497"; transcript_id "rmCuff_TCONS_00000523"; exon_number "1"; oId "CUFF.926.1"; tss_id "TSS509";
1	Cufflinks	exon	35679974	35680095	.	+	.	gene_id "rmCuff_XLOC_000498"; transcript_id "rmCuff_TCONS_00000524"; exon_number "1"; oId "CUFF.931.1"; tss_id "TSS510";
1	Cufflinks	exon	35682956	35683120	.	+	.	gene_id "rmCuff_XLOC_000498"; transcript_id "rmCuff_TCONS_00000524"; exon_number "2"; oId "CUFF.931.1"; tss_id "TSS510";
1	Cufflinks	exon	35685392	35685408	.	+	.	gene_id "rmCuff_XLOC_000498"; transcript_id "rmCuff_TCONS_00000524"; exon_number "3"; oId "CUFF.931.1"; tss_id "TSS510";
1	Cufflinks	exon	35679990	35680096	.	+	.	gene_id "rmCuff_XLOC_000498"; transcript_id "rmCuff_TCONS_00000525"; exon_number "1"; oId "CUFF.931.2"; tss_id "TSS510";
1	Cufflinks	exon	35682957	35683113	.	+	.	gene_id "rmCuff_XLOC_000498"; transcript_id "rmCuff_TCONS_00000525"; exon_number "2"; oId "CUFF.931.2"; tss_id "TSS510";
1	Cufflinks	exon	35696132	35696232	.	+	.	gene_id "rmCuff_XLOC_000499"; transcript_id "rmCuff_TCONS_00000526"; exon_number "1"; oId "CUFF.932.1"; tss_id "TSS511";
1	Cufflinks	exon	35697163	35697324	.	+	.	gene_id "rmCuff_XLOC_000499"; transcript_id "rmCuff_TCONS_00000526"; exon_number "2"; oId "CUFF.932.1"; tss_id "TSS511";
1	Cufflinks	exon	35699302	35699326	.	+	.	gene_id "rmCuff_XLOC_000499"; transcript_id "rmCuff_TCONS_00000526"; exon_number "3"; oId "CUFF.932.1"; tss_id "TSS511";
1	Cufflinks	exon	35707187	35707284	.	+	.	gene_id "rmCuff_XLOC_000500"; transcript_id "rmCuff_TCONS_00000527"; exon_number "1"; oId "CUFF.934.1"; tss_id "TSS512";
1	Cufflinks	exon	35708971	35709097	.	+	.	gene_id "rmCuff_XLOC_000500"; transcript_id "rmCuff_TCONS_00000527"; exon_number "2"; oId "CUFF.934.1"; tss_id "TSS512";
1	Cufflinks	exon	35711020	35711047	.	+	.	gene_id "rmCuff_XLOC_000500"; transcript_id "rmCuff_TCONS_00000527"; exon_number "3"; oId "CUFF.934.1"; tss_id "TSS512";
1	Cufflinks	exon	35720694	35720732	.	+	.	gene_id "rmCuff_XLOC_000501"; transcript_id "rmCuff_TCONS_00000528"; exon_number "1"; oId "CUFF.939.1"; tss_id "TSS513";
1	Cufflinks	exon	35720821	35720916	.	+	.	gene_id "rmCuff_XLOC_000501"; transcript_id "rmCuff_TCONS_00000528"; exon_number "2"; oId "CUFF.939.1"; tss_id "TSS513";
1	Cufflinks	exon	35724513	35724655	.	+	.	gene_id "rmCuff_XLOC_000501"; transcript_id "rmCuff_TCONS_00000528"; exon_number "3"; oId "CUFF.939.1"; tss_id "TSS513";
1	Cufflinks	exon	35727001	35727099	.	+	.	gene_id "rmCuff_XLOC_000501"; transcript_id "rmCuff_TCONS_00000528"; exon_number "4"; oId "CUFF.939.1"; tss_id "TSS513";
1	Cufflinks	exon	35729418	35729608	.	+	.	gene_id "rmCuff_XLOC_000501"; transcript_id "rmCuff_TCONS_00000528"; exon_number "5"; oId "CUFF.939.1"; tss_id "TSS513";
1	Cufflinks	exon	35731669	35731676	.	+	.	gene_id "rmCuff_XLOC_000501"; transcript_id "rmCuff_TCONS_00000528"; exon_number "6"; oId "CUFF.939.1"; tss_id "TSS513";
1	Cufflinks	exon	36253724	36254037	.	+	.	gene_id "rmCuff_XLOC_000502"; transcript_id "rmCuff_TCONS_00000529"; exon_number "1"; oId "CUFF.938.1"; tss_id "TSS514";
1	Cufflinks	exon	36364238	36364345	.	+	.	gene_id "rmCuff_XLOC_000503"; transcript_id "rmCuff_TCONS_00000530"; exon_number "1"; oId "CUFF.940.1"; tss_id "TSS515";
1	Cufflinks	exon	36365349	36365373	.	+	.	gene_id "rmCuff_XLOC_000503"; transcript_id "rmCuff_TCONS_00000530"; exon_number "2"; oId "CUFF.940.1"; tss_id "TSS515";
1	Cufflinks	exon	36387076	36387175	.	+	.	gene_id "rmCuff_XLOC_000504"; transcript_id "rmCuff_TCONS_00000531"; exon_number "1"; oId "CUFF.941.1"; tss_id "TSS516";
1	Cufflinks	exon	36389416	36389480	.	+	.	gene_id "rmCuff_XLOC_000504"; transcript_id "rmCuff_TCONS_00000531"; exon_number "2"; oId "CUFF.941.1"; tss_id "TSS516";
1	Cufflinks	exon	36413432	36413510	.	+	.	gene_id "rmCuff_XLOC_000505"; transcript_id "rmCuff_TCONS_00000532"; exon_number "1"; oId "CUFF.943.1"; tss_id "TSS517";
1	Cufflinks	exon	36420539	36420556	.	+	.	gene_id "rmCuff_XLOC_000506"; transcript_id "rmCuff_TCONS_00000533"; exon_number "1"; oId "CUFF.944.1"; tss_id "TSS518";
1	Cufflinks	exon	36422456	36422665	.	+	.	gene_id "rmCuff_XLOC_000506"; transcript_id "rmCuff_TCONS_00000533"; exon_number "2"; oId "CUFF.944.1"; tss_id "TSS518";
1	Cufflinks	exon	36424081	36424092	.	+	.	gene_id "rmCuff_XLOC_000507"; transcript_id "rmCuff_TCONS_00000534"; exon_number "1"; oId "CUFF.947.1"; tss_id "TSS519";
1	Cufflinks	exon	36428254	36428326	.	+	.	gene_id "rmCuff_XLOC_000507"; transcript_id "rmCuff_TCONS_00000534"; exon_number "2"; oId "CUFF.947.1"; tss_id "TSS519";
1	Cufflinks	exon	36429052	36429119	.	+	.	gene_id "rmCuff_XLOC_000507"; transcript_id "rmCuff_TCONS_00000534"; exon_number "3"; oId "CUFF.947.1"; tss_id "TSS519";
1	Cufflinks	exon	36429768	36429983	.	+	.	gene_id "rmCuff_XLOC_000507"; transcript_id "rmCuff_TCONS_00000534"; exon_number "4"; oId "CUFF.947.1"; tss_id "TSS519";
1	Cufflinks	exon	36615581	36615673	.	+	.	gene_id "rmCuff_XLOC_000508"; transcript_id "rmCuff_TCONS_00000535"; exon_number "1"; oId "CUFF.960.1"; tss_id "TSS520";
1	Cufflinks	exon	36625580	36625636	.	+	.	gene_id "rmCuff_XLOC_000508"; transcript_id "rmCuff_TCONS_00000535"; exon_number "2"; oId "CUFF.960.1"; tss_id "TSS520";
1	Cufflinks	exon	36654670	36654868	.	+	.	gene_id "rmCuff_XLOC_000508"; transcript_id "rmCuff_TCONS_00000535"; exon_number "3"; oId "CUFF.960.1"; tss_id "TSS520";
1	Cufflinks	exon	36655583	36655593	.	+	.	gene_id "rmCuff_XLOC_000508"; transcript_id "rmCuff_TCONS_00000535"; exon_number "4"; oId "CUFF.960.1"; tss_id "TSS520";
1	Cufflinks	exon	37070830	37073276	.	+	.	gene_id "rmCuff_XLOC_000509"; transcript_id "rmCuff_TCONS_00000536"; exon_number "1"; oId "CUFF.973.1"; tss_id "TSS521";
1	Cufflinks	exon	38733721	38733752	.	+	.	gene_id "rmCuff_XLOC_000510"; transcript_id "rmCuff_TCONS_00000537"; exon_number "1"; oId "CUFF.980.1"; tss_id "TSS522";
1	Cufflinks	exon	38734123	38734473	.	+	.	gene_id "rmCuff_XLOC_000510"; transcript_id "rmCuff_TCONS_00000537"; exon_number "2"; oId "CUFF.980.1"; tss_id "TSS522";
1	Cufflinks	exon	38743576	38743688	.	+	.	gene_id "rmCuff_XLOC_000511"; transcript_id "rmCuff_TCONS_00000538"; exon_number "1"; oId "CUFF.982.1"; tss_id "TSS523";
1	Cufflinks	exon	38748295	38748457	.	+	.	gene_id "rmCuff_XLOC_000511"; transcript_id "rmCuff_TCONS_00000538"; exon_number "2"; oId "CUFF.982.1"; tss_id "TSS523";
1	Cufflinks	exon	38752991	38753111	.	+	.	gene_id "rmCuff_XLOC_000512"; transcript_id "rmCuff_TCONS_00000539"; exon_number "1"; oId "CUFF.984.1"; tss_id "TSS524";
1	Cufflinks	exon	38757491	38757759	.	+	.	gene_id "rmCuff_XLOC_000512"; transcript_id "rmCuff_TCONS_00000539"; exon_number "2"; oId "CUFF.984.1"; tss_id "TSS524";
1	Cufflinks	exon	38758385	38758579	.	+	.	gene_id "rmCuff_XLOC_000513"; transcript_id "rmCuff_TCONS_00000540"; exon_number "1"; oId "CUFF.981.1"; tss_id "TSS525";
1	Cufflinks	exon	38758726	38758920	.	+	.	gene_id "rmCuff_XLOC_000514"; transcript_id "rmCuff_TCONS_00000541"; exon_number "1"; oId "CUFF.983.1"; tss_id "TSS526";
1	Cufflinks	exon	38810041	38810144	.	+	.	gene_id "rmCuff_XLOC_000515"; transcript_id "rmCuff_TCONS_00000542"; exon_number "1"; oId "CUFF.994.1"; tss_id "TSS527";
1	Cufflinks	exon	38810533	38810699	.	+	.	gene_id "rmCuff_XLOC_000516"; transcript_id "rmCuff_TCONS_00000543"; exon_number "1"; oId "CUFF.993.1"; tss_id "TSS528";
1	Cufflinks	exon	38812887	38813130	.	+	.	gene_id "rmCuff_XLOC_000517"; transcript_id "rmCuff_TCONS_00000544"; exon_number "1"; oId "CUFF.995.1"; tss_id "TSS529";
1	Cufflinks	exon	38813368	38813938	.	+	.	gene_id "rmCuff_XLOC_000518"; transcript_id "rmCuff_TCONS_00000545"; exon_number "1"; oId "CUFF.996.1"; tss_id "TSS530";
1	Cufflinks	exon	38815323	38815482	.	+	.	gene_id "rmCuff_XLOC_000519"; transcript_id "rmCuff_TCONS_00000546"; exon_number "1"; oId "CUFF.997.1"; tss_id "TSS531";
1	Cufflinks	exon	38817198	38817592	.	+	.	gene_id "rmCuff_XLOC_000520"; transcript_id "rmCuff_TCONS_00000547"; exon_number "1"; oId "CUFF.998.1"; tss_id "TSS532";
1	Cufflinks	exon	38818784	38818947	.	+	.	gene_id "rmCuff_XLOC_000521"; transcript_id "rmCuff_TCONS_00000548"; exon_number "1"; oId "CUFF.999.1"; tss_id "TSS533";
1	Cufflinks	exon	38825183	38825561	.	+	.	gene_id "rmCuff_XLOC_000522"; transcript_id "rmCuff_TCONS_00000549"; exon_number "1"; oId "CUFF.1000.1"; tss_id "TSS534";
1	Cufflinks	exon	38828814	38828959	.	+	.	gene_id "rmCuff_XLOC_000523"; transcript_id "rmCuff_TCONS_00000550"; exon_number "1"; oId "CUFF.1001.1"; tss_id "TSS535";
1	Cufflinks	exon	38829561	38829724	.	+	.	gene_id "rmCuff_XLOC_000524"; transcript_id "rmCuff_TCONS_00000551"; exon_number "1"; oId "CUFF.1002.1"; tss_id "TSS536";
1	Cufflinks	exon	38834818	38835162	.	+	.	gene_id "rmCuff_XLOC_000525"; transcript_id "rmCuff_TCONS_00000552"; exon_number "1"; oId "CUFF.1003.1"; tss_id "TSS537";
1	Cufflinks	exon	38837384	38837689	.	+	.	gene_id "rmCuff_XLOC_000526"; transcript_id "rmCuff_TCONS_00000553"; exon_number "1"; oId "CUFF.1004.1"; tss_id "TSS538";
1	Cufflinks	exon	38837766	38838020	.	+	.	gene_id "rmCuff_XLOC_000527"; transcript_id "rmCuff_TCONS_00000554"; exon_number "1"; oId "CUFF.1005.1"; tss_id "TSS539";
1	Cufflinks	exon	38841188	38841477	.	+	.	gene_id "rmCuff_XLOC_000528"; transcript_id "rmCuff_TCONS_00000555"; exon_number "1"; oId "CUFF.1007.1"; tss_id "TSS540";
1	Cufflinks	exon	38861678	38861868	.	+	.	gene_id "rmCuff_XLOC_000529"; transcript_id "rmCuff_TCONS_00000556"; exon_number "1"; oId "CUFF.1006.1"; tss_id "TSS541";
1	Cufflinks	exon	38863464	38863679	.	+	.	gene_id "rmCuff_XLOC_000530"; transcript_id "rmCuff_TCONS_00000557"; exon_number "1"; oId "CUFF.1009.1"; tss_id "TSS542";
1	Cufflinks	exon	38863956	38864202	.	+	.	gene_id "rmCuff_XLOC_000531"; transcript_id "rmCuff_TCONS_00000558"; exon_number "1"; oId "CUFF.1008.1"; tss_id "TSS543";
1	Cufflinks	exon	38865550	38865952	.	+	.	gene_id "rmCuff_XLOC_000532"; transcript_id "rmCuff_TCONS_00000559"; exon_number "1"; oId "CUFF.1010.1"; tss_id "TSS544";
1	Cufflinks	exon	38870263	38870366	.	+	.	gene_id "rmCuff_XLOC_000533"; transcript_id "rmCuff_TCONS_00000560"; exon_number "1"; oId "CUFF.1011.1"; tss_id "TSS545";
1	Cufflinks	exon	38872034	38872108	.	+	.	gene_id "rmCuff_XLOC_000534"; transcript_id "rmCuff_TCONS_00000561"; exon_number "1"; oId "CUFF.1022.1"; tss_id "TSS546";
1	Cufflinks	exon	38874799	38874942	.	+	.	gene_id "rmCuff_XLOC_000534"; transcript_id "rmCuff_TCONS_00000561"; exon_number "2"; oId "CUFF.1022.1"; tss_id "TSS546";
1	Cufflinks	exon	38876550	38877130	.	+	.	gene_id "rmCuff_XLOC_000534"; transcript_id "rmCuff_TCONS_00000561"; exon_number "3"; oId "CUFF.1022.1"; tss_id "TSS546";
1	Cufflinks	exon	38878951	38879210	.	+	.	gene_id "rmCuff_XLOC_000534"; transcript_id "rmCuff_TCONS_00000561"; exon_number "4"; oId "CUFF.1022.1"; tss_id "TSS546";
1	Cufflinks	exon	38882517	38883201	.	+	.	gene_id "rmCuff_XLOC_000534"; transcript_id "rmCuff_TCONS_00000561"; exon_number "5"; oId "CUFF.1022.1"; tss_id "TSS546";
1	Cufflinks	exon	38873142	38873648	.	+	.	gene_id "rmCuff_XLOC_000535"; transcript_id "rmCuff_TCONS_00000562"; exon_number "1"; oId "CUFF.1023.1"; tss_id "TSS547";
1	Cufflinks	exon	38874219	38874447	.	+	.	gene_id "rmCuff_XLOC_000536"; transcript_id "rmCuff_TCONS_00000563"; exon_number "1"; oId "CUFF.1024.1"; tss_id "TSS548";
1	Cufflinks	exon	38879279	38879583	.	+	.	gene_id "rmCuff_XLOC_000537"; transcript_id "rmCuff_TCONS_00000564"; exon_number "1"; oId "CUFF.1025.1"; tss_id "TSS549";
1	Cufflinks	exon	38883483	38884082	.	+	.	gene_id "rmCuff_XLOC_000538"; transcript_id "rmCuff_TCONS_00000565"; exon_number "1"; oId "CUFF.1012.1"; tss_id "TSS550";
1	Cufflinks	exon	38884150	38884525	.	+	.	gene_id "rmCuff_XLOC_000539"; transcript_id "rmCuff_TCONS_00000566"; exon_number "1"; oId "CUFF.1013.1"; tss_id "TSS551";
1	Cufflinks	exon	38885813	38885975	.	+	.	gene_id "rmCuff_XLOC_000540"; transcript_id "rmCuff_TCONS_00000567"; exon_number "1"; oId "CUFF.1014.1"; tss_id "TSS552";
1	Cufflinks	exon	38891678	38891923	.	+	.	gene_id "rmCuff_XLOC_000541"; transcript_id "rmCuff_TCONS_00000568"; exon_number "1"; oId "CUFF.1015.1"; tss_id "TSS553";
1	Cufflinks	exon	38893936	38894143	.	+	.	gene_id "rmCuff_XLOC_000542"; transcript_id "rmCuff_TCONS_00000569"; exon_number "1"; oId "CUFF.1016.1"; tss_id "TSS554";
1	Cufflinks	exon	39066032	39066089	.	+	.	gene_id "rmCuff_XLOC_000543"; transcript_id "rmCuff_TCONS_00000571"; exon_number "1"; oId "CUFF.1092.2"; tss_id "TSS555";
1	Cufflinks	exon	39068869	39068898	.	+	.	gene_id "rmCuff_XLOC_000543"; transcript_id "rmCuff_TCONS_00000571"; exon_number "2"; oId "CUFF.1092.2"; tss_id "TSS555";
1	Cufflinks	exon	39069152	39069263	.	+	.	gene_id "rmCuff_XLOC_000543"; transcript_id "rmCuff_TCONS_00000571"; exon_number "3"; oId "CUFF.1092.2"; tss_id "TSS555";
1	Cufflinks	exon	39070728	39070846	.	+	.	gene_id "rmCuff_XLOC_000543"; transcript_id "rmCuff_TCONS_00000571"; exon_number "4"; oId "CUFF.1092.2"; tss_id "TSS555";
1	Cufflinks	exon	39086843	39087040	.	+	.	gene_id "rmCuff_XLOC_000543"; transcript_id "rmCuff_TCONS_00000571"; exon_number "5"; oId "CUFF.1092.2"; tss_id "TSS555";
1	Cufflinks	exon	39088172	39088281	.	+	.	gene_id "rmCuff_XLOC_000543"; transcript_id "rmCuff_TCONS_00000571"; exon_number "6"; oId "CUFF.1092.2"; tss_id "TSS555";
1	Cufflinks	exon	39089718	39089855	.	+	.	gene_id "rmCuff_XLOC_000543"; transcript_id "rmCuff_TCONS_00000571"; exon_number "7"; oId "CUFF.1092.2"; tss_id "TSS555";
1	Cufflinks	exon	39093653	39093798	.	+	.	gene_id "rmCuff_XLOC_000543"; transcript_id "rmCuff_TCONS_00000571"; exon_number "8"; oId "CUFF.1092.2"; tss_id "TSS555";
1	Cufflinks	exon	39094894	39094965	.	+	.	gene_id "rmCuff_XLOC_000543"; transcript_id "rmCuff_TCONS_00000571"; exon_number "9"; oId "CUFF.1092.2"; tss_id "TSS555";
1	Cufflinks	exon	39102144	39102215	.	+	.	gene_id "rmCuff_XLOC_000543"; transcript_id "rmCuff_TCONS_00000571"; exon_number "10"; oId "CUFF.1092.2"; tss_id "TSS555";
1	Cufflinks	exon	39103115	39104551	.	+	.	gene_id "rmCuff_XLOC_000543"; transcript_id "rmCuff_TCONS_00000571"; exon_number "11"; oId "CUFF.1092.2"; tss_id "TSS555";
1	Cufflinks	exon	39066032	39066089	.	+	.	gene_id "rmCuff_XLOC_000543"; transcript_id "rmCuff_TCONS_00000570"; exon_number "1"; oId "CUFF.1092.1"; tss_id "TSS555";
1	Cufflinks	exon	39069152	39069263	.	+	.	gene_id "rmCuff_XLOC_000543"; transcript_id "rmCuff_TCONS_00000570"; exon_number "2"; oId "CUFF.1092.1"; tss_id "TSS555";
1	Cufflinks	exon	39070728	39070846	.	+	.	gene_id "rmCuff_XLOC_000543"; transcript_id "rmCuff_TCONS_00000570"; exon_number "3"; oId "CUFF.1092.1"; tss_id "TSS555";
1	Cufflinks	exon	39086843	39087040	.	+	.	gene_id "rmCuff_XLOC_000543"; transcript_id "rmCuff_TCONS_00000570"; exon_number "4"; oId "CUFF.1092.1"; tss_id "TSS555";
1	Cufflinks	exon	39088172	39088281	.	+	.	gene_id "rmCuff_XLOC_000543"; transcript_id "rmCuff_TCONS_00000570"; exon_number "5"; oId "CUFF.1092.1"; tss_id "TSS555";
1	Cufflinks	exon	39089718	39089855	.	+	.	gene_id "rmCuff_XLOC_000543"; transcript_id "rmCuff_TCONS_00000570"; exon_number "6"; oId "CUFF.1092.1"; tss_id "TSS555";
1	Cufflinks	exon	39093653	39093798	.	+	.	gene_id "rmCuff_XLOC_000543"; transcript_id "rmCuff_TCONS_00000570"; exon_number "7"; oId "CUFF.1092.1"; tss_id "TSS555";
1	Cufflinks	exon	39094894	39094965	.	+	.	gene_id "rmCuff_XLOC_000543"; transcript_id "rmCuff_TCONS_00000570"; exon_number "8"; oId "CUFF.1092.1"; tss_id "TSS555";
1	Cufflinks	exon	39102144	39102215	.	+	.	gene_id "rmCuff_XLOC_000543"; transcript_id "rmCuff_TCONS_00000570"; exon_number "9"; oId "CUFF.1092.1"; tss_id "TSS555";
1	Cufflinks	exon	39103115	39104551	.	+	.	gene_id "rmCuff_XLOC_000543"; transcript_id "rmCuff_TCONS_00000570"; exon_number "10"; oId "CUFF.1092.1"; tss_id "TSS555";
1	Cufflinks	exon	39077915	39078241	.	+	.	gene_id "rmCuff_XLOC_000544"; transcript_id "rmCuff_TCONS_00000572"; exon_number "1"; oId "CUFF.1096.1"; tss_id "TSS556";
1	Cufflinks	exon	39081274	39081541	.	+	.	gene_id "rmCuff_XLOC_000545"; transcript_id "rmCuff_TCONS_00000573"; exon_number "1"; oId "CUFF.1097.1"; tss_id "TSS557";
1	Cufflinks	exon	39359550	39359652	.	+	.	gene_id "rmCuff_XLOC_000546"; transcript_id "rmCuff_TCONS_00000574"; exon_number "1"; oId "CUFF.1054.1"; tss_id "TSS558";
1	Cufflinks	exon	39363636	39363790	.	+	.	gene_id "rmCuff_XLOC_000546"; transcript_id "rmCuff_TCONS_00000574"; exon_number "2"; oId "CUFF.1054.1"; tss_id "TSS558";
1	Cufflinks	exon	39365169	39365297	.	+	.	gene_id "rmCuff_XLOC_000546"; transcript_id "rmCuff_TCONS_00000574"; exon_number "3"; oId "CUFF.1054.1"; tss_id "TSS558";
1	Cufflinks	exon	39368016	39368126	.	+	.	gene_id "rmCuff_XLOC_000546"; transcript_id "rmCuff_TCONS_00000574"; exon_number "4"; oId "CUFF.1054.1"; tss_id "TSS558";
1	Cufflinks	exon	39370079	39370163	.	+	.	gene_id "rmCuff_XLOC_000546"; transcript_id "rmCuff_TCONS_00000574"; exon_number "5"; oId "CUFF.1054.1"; tss_id "TSS558";
1	Cufflinks	exon	39370542	39370703	.	+	.	gene_id "rmCuff_XLOC_000546"; transcript_id "rmCuff_TCONS_00000574"; exon_number "6"; oId "CUFF.1054.1"; tss_id "TSS558";
1	Cufflinks	exon	39372178	39372369	.	+	.	gene_id "rmCuff_XLOC_000546"; transcript_id "rmCuff_TCONS_00000574"; exon_number "7"; oId "CUFF.1054.1"; tss_id "TSS558";
1	Cufflinks	exon	39373581	39373762	.	+	.	gene_id "rmCuff_XLOC_000546"; transcript_id "rmCuff_TCONS_00000574"; exon_number "8"; oId "CUFF.1054.1"; tss_id "TSS558";
1	Cufflinks	exon	39376048	39376662	.	+	.	gene_id "rmCuff_XLOC_000546"; transcript_id "rmCuff_TCONS_00000574"; exon_number "9"; oId "CUFF.1054.1"; tss_id "TSS558";
1	Cufflinks	exon	39376795	39377084	.	+	.	gene_id "rmCuff_XLOC_000547"; transcript_id "rmCuff_TCONS_00000575"; exon_number "1"; oId "CUFF.1050.1"; tss_id "TSS559";
1	Cufflinks	exon	39377204	39377767	.	+	.	gene_id "rmCuff_XLOC_000548"; transcript_id "rmCuff_TCONS_00000576"; exon_number "1"; oId "CUFF.1049.1"; tss_id "TSS560";
1	Cufflinks	exon	39379359	39379810	.	+	.	gene_id "rmCuff_XLOC_000549"; transcript_id "rmCuff_TCONS_00000577"; exon_number "1"; oId "CUFF.1052.1"; tss_id "TSS561";
1	Cufflinks	exon	40355270	40355279	.	+	.	gene_id "rmCuff_XLOC_000550"; transcript_id "rmCuff_TCONS_00000578"; exon_number "1"; oId "CUFF.1065.1"; tss_id "TSS562";
1	Cufflinks	exon	40359789	40359808	.	+	.	gene_id "rmCuff_XLOC_000550"; transcript_id "rmCuff_TCONS_00000578"; exon_number "2"; oId "CUFF.1065.1"; tss_id "TSS562";
1	Cufflinks	exon	40667011	40667044	.	+	.	gene_id "rmCuff_XLOC_000551"; transcript_id "rmCuff_TCONS_00000579"; exon_number "1"; oId "CUFF.1155.1"; tss_id "TSS563";
1	Cufflinks	exon	40673540	40673645	.	+	.	gene_id "rmCuff_XLOC_000551"; transcript_id "rmCuff_TCONS_00000579"; exon_number "2"; oId "CUFF.1155.1"; tss_id "TSS563";
1	Cufflinks	exon	40678698	40678787	.	+	.	gene_id "rmCuff_XLOC_000551"; transcript_id "rmCuff_TCONS_00000579"; exon_number "3"; oId "CUFF.1155.1"; tss_id "TSS563";
1	Cufflinks	exon	40681474	40681524	.	+	.	gene_id "rmCuff_XLOC_000551"; transcript_id "rmCuff_TCONS_00000579"; exon_number "4"; oId "CUFF.1155.1"; tss_id "TSS563";
1	Cufflinks	exon	40689744	40689877	.	+	.	gene_id "rmCuff_XLOC_000551"; transcript_id "rmCuff_TCONS_00000579"; exon_number "5"; oId "CUFF.1155.1"; tss_id "TSS563";
1	Cufflinks	exon	40691726	40691924	.	+	.	gene_id "rmCuff_XLOC_000551"; transcript_id "rmCuff_TCONS_00000579"; exon_number "6"; oId "CUFF.1155.1"; tss_id "TSS563";
1	Cufflinks	exon	40691980	40692118	.	+	.	gene_id "rmCuff_XLOC_000552"; transcript_id "rmCuff_TCONS_00000580"; exon_number "1"; oId "CUFF.1084.1"; tss_id "TSS564";
1	Cufflinks	exon	40692495	40692727	.	+	.	gene_id "rmCuff_XLOC_000553"; transcript_id "rmCuff_TCONS_00000581"; exon_number "1"; oId "CUFF.1083.1"; tss_id "TSS565";
1	Cufflinks	exon	40692980	40693281	.	+	.	gene_id "rmCuff_XLOC_000554"; transcript_id "rmCuff_TCONS_00000582"; exon_number "1"; oId "CUFF.1085.1"; tss_id "TSS566";
1	Cufflinks	exon	41070108	41070203	.	+	.	gene_id "rmCuff_XLOC_000555"; transcript_id "rmCuff_TCONS_00000583"; exon_number "1"; oId "CUFF.1206.1"; tss_id "TSS567";
1	Cufflinks	exon	41140737	41140782	.	+	.	gene_id "rmCuff_XLOC_000555"; transcript_id "rmCuff_TCONS_00000583"; exon_number "2"; oId "CUFF.1206.1"; tss_id "TSS567";
1	Cufflinks	exon	41070512	41070894	.	+	.	gene_id "rmCuff_XLOC_000556"; transcript_id "rmCuff_TCONS_00000584"; exon_number "1"; oId "CUFF.1207.1"; tss_id "TSS568";
1	Cufflinks	exon	41240479	41240893	.	+	.	gene_id "rmCuff_XLOC_000557"; transcript_id "rmCuff_TCONS_00000585"; exon_number "1"; oId "CUFF.1101.1"; tss_id "TSS569";
1	Cufflinks	exon	41242468	41242885	.	+	.	gene_id "rmCuff_XLOC_000558"; transcript_id "rmCuff_TCONS_00000586"; exon_number "1"; oId "CUFF.1102.1"; tss_id "TSS570";
1	Cufflinks	exon	41252728	41253016	.	+	.	gene_id "rmCuff_XLOC_000559"; transcript_id "rmCuff_TCONS_00000587"; exon_number "1"; oId "CUFF.1103.1"; tss_id "TSS571";
1	Cufflinks	exon	41260024	41260287	.	+	.	gene_id "rmCuff_XLOC_000560"; transcript_id "rmCuff_TCONS_00000588"; exon_number "1"; oId "CUFF.1104.1"; tss_id "TSS572";
1	Cufflinks	exon	41278780	41279633	.	+	.	gene_id "rmCuff_XLOC_000561"; transcript_id "rmCuff_TCONS_00000589"; exon_number "1"; oId "CUFF.1164.1"; tss_id "TSS573";
1	Cufflinks	exon	41295616	41295733	.	+	.	gene_id "rmCuff_XLOC_000561"; transcript_id "rmCuff_TCONS_00000589"; exon_number "2"; oId "CUFF.1164.1"; tss_id "TSS573";
1	Cufflinks	exon	41311467	41311542	.	+	.	gene_id "rmCuff_XLOC_000561"; transcript_id "rmCuff_TCONS_00000589"; exon_number "3"; oId "CUFF.1164.1"; tss_id "TSS573";
1	Cufflinks	exon	41311601	41311619	.	+	.	gene_id "rmCuff_XLOC_000562"; transcript_id "rmCuff_TCONS_00000590"; exon_number "1"; oId "CUFF.1127.1"; tss_id "TSS574";
1	Cufflinks	exon	41315289	41315455	.	+	.	gene_id "rmCuff_XLOC_000562"; transcript_id "rmCuff_TCONS_00000590"; exon_number "2"; oId "CUFF.1127.1"; tss_id "TSS574";
1	Cufflinks	exon	41316148	41316797	.	+	.	gene_id "rmCuff_XLOC_000562"; transcript_id "rmCuff_TCONS_00000590"; exon_number "3"; oId "CUFF.1127.1"; tss_id "TSS574";
1	Cufflinks	exon	41312716	41313234	.	+	.	gene_id "rmCuff_XLOC_000563"; transcript_id "rmCuff_TCONS_00000591"; exon_number "1"; oId "CUFF.1131.1"; tss_id "TSS575";
1	Cufflinks	exon	41317396	41317701	.	+	.	gene_id "rmCuff_XLOC_000564"; transcript_id "rmCuff_TCONS_00000592"; exon_number "1"; oId "CUFF.1105.1"; tss_id "TSS576";
1	Cufflinks	exon	41817276	41817518	.	+	.	gene_id "rmCuff_XLOC_000565"; transcript_id "rmCuff_TCONS_00000593"; exon_number "1"; oId "CUFF.1134.1"; tss_id "TSS577";
1	Cufflinks	exon	42077826	42077993	.	+	.	gene_id "rmCuff_XLOC_000566"; transcript_id "rmCuff_TCONS_00000594"; exon_number "1"; oId "CUFF.1142.1"; tss_id "TSS578";
1	Cufflinks	exon	42260839	42260952	.	+	.	gene_id "rmCuff_XLOC_000567"; transcript_id "rmCuff_TCONS_00000595"; exon_number "1"; oId "CUFF.1139.1"; tss_id "TSS579";
1	Cufflinks	exon	42838390	42838666	.	+	.	gene_id "rmCuff_XLOC_000568"; transcript_id "rmCuff_TCONS_00000596"; exon_number "1"; oId "CUFF.1144.1"; tss_id "TSS580";
1	Cufflinks	exon	42842213	42842494	.	+	.	gene_id "rmCuff_XLOC_000569"; transcript_id "rmCuff_TCONS_00000597"; exon_number "1"; oId "CUFF.1145.1"; tss_id "TSS581";
1	Cufflinks	exon	46998391	46998418	.	+	.	gene_id "rmCuff_XLOC_000570"; transcript_id "rmCuff_TCONS_00000598"; exon_number "1"; oId "CUFF.1152.1"; tss_id "TSS582";
1	Cufflinks	exon	48015391	48015492	.	+	.	gene_id "rmCuff_XLOC_000571"; transcript_id "rmCuff_TCONS_00000599"; exon_number "1"; oId "CUFF.1156.1"; tss_id "TSS583";
1	Cufflinks	exon	48023527	48023594	.	+	.	gene_id "rmCuff_XLOC_000572"; transcript_id "rmCuff_TCONS_00000600"; exon_number "1"; oId "CUFF.1157.1"; tss_id "TSS584";
1	Cufflinks	exon	48032478	48032722	.	+	.	gene_id "rmCuff_XLOC_000573"; transcript_id "rmCuff_TCONS_00000601"; exon_number "1"; oId "CUFF.1158.1"; tss_id "TSS585";
1	Cufflinks	exon	48083958	48084248	.	+	.	gene_id "rmCuff_XLOC_000574"; transcript_id "rmCuff_TCONS_00000602"; exon_number "1"; oId "CUFF.1159.1"; tss_id "TSS586";
1	Cufflinks	exon	48085653	48086022	.	+	.	gene_id "rmCuff_XLOC_000575"; transcript_id "rmCuff_TCONS_00000603"; exon_number "1"; oId "CUFF.1161.1"; tss_id "TSS587";
1	Cufflinks	exon	48093268	48093453	.	+	.	gene_id "rmCuff_XLOC_000576"; transcript_id "rmCuff_TCONS_00000604"; exon_number "1"; oId "CUFF.1160.1"; tss_id "TSS588";
1	Cufflinks	exon	48104039	48104078	.	+	.	gene_id "rmCuff_XLOC_000577"; transcript_id "rmCuff_TCONS_00000605"; exon_number "1"; oId "CUFF.1163.1"; tss_id "TSS589";
1	Cufflinks	exon	48105141	48105246	.	+	.	gene_id "rmCuff_XLOC_000577"; transcript_id "rmCuff_TCONS_00000605"; exon_number "2"; oId "CUFF.1163.1"; tss_id "TSS589";
1	Cufflinks	exon	48108219	48108296	.	+	.	gene_id "rmCuff_XLOC_000577"; transcript_id "rmCuff_TCONS_00000605"; exon_number "3"; oId "CUFF.1163.1"; tss_id "TSS589";
1	Cufflinks	exon	48108988	48109904	.	+	.	gene_id "rmCuff_XLOC_000578"; transcript_id "rmCuff_TCONS_00000606"; exon_number "1"; oId "CUFF.1183.1"; tss_id "TSS590";
1	Cufflinks	exon	48147219	48147552	.	+	.	gene_id "rmCuff_XLOC_000579"; transcript_id "rmCuff_TCONS_00000607"; exon_number "1"; oId "CUFF.1178.1"; tss_id "TSS591";
1	Cufflinks	exon	48148247	48148724	.	+	.	gene_id "rmCuff_XLOC_000580"; transcript_id "rmCuff_TCONS_00000608"; exon_number "1"; oId "CUFF.1180.1"; tss_id "TSS592";
1	Cufflinks	exon	48149206	48149479	.	+	.	gene_id "rmCuff_XLOC_000581"; transcript_id "rmCuff_TCONS_00000609"; exon_number "1"; oId "CUFF.1179.1"; tss_id "TSS593";
1	Cufflinks	exon	48149874	48150137	.	+	.	gene_id "rmCuff_XLOC_000582"; transcript_id "rmCuff_TCONS_00000610"; exon_number "1"; oId "CUFF.1181.1"; tss_id "TSS594";
1	Cufflinks	exon	48252107	48252263	.	+	.	gene_id "rmCuff_XLOC_000583"; transcript_id "rmCuff_TCONS_00000611"; exon_number "1"; oId "CUFF.1182.1"; tss_id "TSS595";
1	Cufflinks	exon	48252319	48252543	.	+	.	gene_id "rmCuff_XLOC_000584"; transcript_id "rmCuff_TCONS_00000612"; exon_number "1"; oId "CUFF.1184.1"; tss_id "TSS596";
1	Cufflinks	exon	48259445	48259454	.	+	.	gene_id "rmCuff_XLOC_000585"; transcript_id "rmCuff_TCONS_00000613"; exon_number "1"; oId "CUFF.1188.1"; tss_id "TSS597";
1	Cufflinks	exon	48261726	48261743	.	+	.	gene_id "rmCuff_XLOC_000585"; transcript_id "rmCuff_TCONS_00000613"; exon_number "2"; oId "CUFF.1188.1"; tss_id "TSS597";
1	Cufflinks	exon	48468307	48468318	.	+	.	gene_id "rmCuff_XLOC_000586"; transcript_id "rmCuff_TCONS_00000614"; exon_number "1"; oId "CUFF.1185.1"; tss_id "TSS598";
1	Cufflinks	exon	48469620	48469673	.	+	.	gene_id "rmCuff_XLOC_000586"; transcript_id "rmCuff_TCONS_00000614"; exon_number "2"; oId "CUFF.1185.1"; tss_id "TSS598";
1	Cufflinks	exon	48470116	48470164	.	+	.	gene_id "rmCuff_XLOC_000586"; transcript_id "rmCuff_TCONS_00000614"; exon_number "3"; oId "CUFF.1185.1"; tss_id "TSS598";
1	Cufflinks	exon	48470519	48470692	.	+	.	gene_id "rmCuff_XLOC_000587"; transcript_id "rmCuff_TCONS_00000615"; exon_number "1"; oId "CUFF.1187.1"; tss_id "TSS599";
1	Cufflinks	exon	48473364	48473494	.	+	.	gene_id "rmCuff_XLOC_000587"; transcript_id "rmCuff_TCONS_00000615"; exon_number "2"; oId "CUFF.1187.1"; tss_id "TSS599";
1	Cufflinks	exon	48475754	48475944	.	+	.	gene_id "rmCuff_XLOC_000587"; transcript_id "rmCuff_TCONS_00000615"; exon_number "3"; oId "CUFF.1187.1"; tss_id "TSS599";
1	Cufflinks	exon	48881886	48882013	.	+	.	gene_id "rmCuff_XLOC_000588"; transcript_id "rmCuff_TCONS_00000616"; exon_number "1"; oId "CUFF.1186.1"; tss_id "TSS600";
1	Cufflinks	exon	48883998	48884167	.	+	.	gene_id "rmCuff_XLOC_000588"; transcript_id "rmCuff_TCONS_00000616"; exon_number "2"; oId "CUFF.1186.1"; tss_id "TSS600";
1	Cufflinks	exon	48894689	48895406	.	+	.	gene_id "rmCuff_XLOC_000589"; transcript_id "rmCuff_TCONS_00000617"; exon_number "1"; oId "CUFF.1191.1"; tss_id "TSS601";
1	Cufflinks	exon	48902003	48902168	.	+	.	gene_id "rmCuff_XLOC_000590"; transcript_id "rmCuff_TCONS_00000618"; exon_number "1"; oId "CUFF.1189.1"; tss_id "TSS602";
1	Cufflinks	exon	50233190	50233285	.	+	.	gene_id "rmCuff_XLOC_000591"; transcript_id "rmCuff_TCONS_00000619"; exon_number "1"; oId "CUFF.1237.1"; tss_id "TSS603";
1	Cufflinks	exon	50236172	50236334	.	+	.	gene_id "rmCuff_XLOC_000591"; transcript_id "rmCuff_TCONS_00000619"; exon_number "2"; oId "CUFF.1237.1"; tss_id "TSS603";
1	Cufflinks	exon	50237583	50237721	.	+	.	gene_id "rmCuff_XLOC_000592"; transcript_id "rmCuff_TCONS_00000620"; exon_number "1"; oId "CUFF.1238.1"; tss_id "TSS604";
1	Cufflinks	exon	50237843	50237983	.	+	.	gene_id "rmCuff_XLOC_000592"; transcript_id "rmCuff_TCONS_00000620"; exon_number "2"; oId "CUFF.1238.1"; tss_id "TSS604";
1	Cufflinks	exon	50240496	50240639	.	+	.	gene_id "rmCuff_XLOC_000592"; transcript_id "rmCuff_TCONS_00000620"; exon_number "3"; oId "CUFF.1238.1"; tss_id "TSS604";
1	Cufflinks	exon	50685076	50685103	.	+	.	gene_id "rmCuff_XLOC_000593"; transcript_id "rmCuff_TCONS_00000621"; exon_number "1"; oId "CUFF.1245.1"; tss_id "TSS605";
1	Cufflinks	exon	51240299	51240677	.	+	.	gene_id "rmCuff_XLOC_000594"; transcript_id "rmCuff_TCONS_00000622"; exon_number "1"; oId "CUFF.1394.1"; tss_id "TSS606";
1	Cufflinks	exon	51270396	51270621	.	+	.	gene_id "rmCuff_XLOC_000594"; transcript_id "rmCuff_TCONS_00000622"; exon_number "2"; oId "CUFF.1394.1"; tss_id "TSS606";
1	Cufflinks	exon	51325532	51325763	.	+	.	gene_id "rmCuff_XLOC_000594"; transcript_id "rmCuff_TCONS_00000622"; exon_number "3"; oId "CUFF.1394.1"; tss_id "TSS606";
1	Cufflinks	exon	51371984	51372074	.	+	.	gene_id "rmCuff_XLOC_000594"; transcript_id "rmCuff_TCONS_00000622"; exon_number "4"; oId "CUFF.1394.1"; tss_id "TSS606";
1	Cufflinks	exon	51241868	51241933	.	+	.	gene_id "rmCuff_XLOC_000594"; transcript_id "rmCuff_TCONS_00000623"; exon_number "1"; oId "CUFF.1394.2"; tss_id "TSS607";
1	Cufflinks	exon	51270396	51270706	.	+	.	gene_id "rmCuff_XLOC_000594"; transcript_id "rmCuff_TCONS_00000623"; exon_number "2"; oId "CUFF.1394.2"; tss_id "TSS607";
1	Cufflinks	exon	51243338	51243633	.	+	.	gene_id "rmCuff_XLOC_000595"; transcript_id "rmCuff_TCONS_00000624"; exon_number "1"; oId "CUFF.1395.1"; tss_id "TSS608";
1	Cufflinks	exon	51244707	51245150	.	+	.	gene_id "rmCuff_XLOC_000596"; transcript_id "rmCuff_TCONS_00000625"; exon_number "1"; oId "CUFF.1396.1"; tss_id "TSS609";
1	Cufflinks	exon	51246864	51247347	.	+	.	gene_id "rmCuff_XLOC_000597"; transcript_id "rmCuff_TCONS_00000626"; exon_number "1"; oId "CUFF.1397.1"; tss_id "TSS610";
1	Cufflinks	exon	51250746	51251091	.	+	.	gene_id "rmCuff_XLOC_000598"; transcript_id "rmCuff_TCONS_00000627"; exon_number "1"; oId "CUFF.1398.1"; tss_id "TSS611";
1	Cufflinks	exon	51251997	51252662	.	+	.	gene_id "rmCuff_XLOC_000599"; transcript_id "rmCuff_TCONS_00000628"; exon_number "1"; oId "CUFF.1399.1"; tss_id "TSS612";
1	Cufflinks	exon	51255980	51256359	.	+	.	gene_id "rmCuff_XLOC_000600"; transcript_id "rmCuff_TCONS_00000629"; exon_number "1"; oId "CUFF.1400.1"; tss_id "TSS613";
1	Cufflinks	exon	51276699	51277069	.	+	.	gene_id "rmCuff_XLOC_000601"; transcript_id "rmCuff_TCONS_00000630"; exon_number "1"; oId "CUFF.1401.1"; tss_id "TSS614";
1	Cufflinks	exon	51281243	51281471	.	+	.	gene_id "rmCuff_XLOC_000602"; transcript_id "rmCuff_TCONS_00000631"; exon_number "1"; oId "CUFF.1402.1"; tss_id "TSS615";
1	Cufflinks	exon	51317830	51318096	.	+	.	gene_id "rmCuff_XLOC_000603"; transcript_id "rmCuff_TCONS_00000632"; exon_number "1"; oId "CUFF.1403.1"; tss_id "TSS616";
1	Cufflinks	exon	51326604	51326988	.	+	.	gene_id "rmCuff_XLOC_000604"; transcript_id "rmCuff_TCONS_00000633"; exon_number "1"; oId "CUFF.1404.1"; tss_id "TSS617";
1	Cufflinks	exon	51330233	51330444	.	+	.	gene_id "rmCuff_XLOC_000605"; transcript_id "rmCuff_TCONS_00000634"; exon_number "1"; oId "CUFF.1405.1"; tss_id "TSS618";
1	Cufflinks	exon	51336258	51336529	.	+	.	gene_id "rmCuff_XLOC_000606"; transcript_id "rmCuff_TCONS_00000635"; exon_number "1"; oId "CUFF.1406.1"; tss_id "TSS619";
1	Cufflinks	exon	51372740	51373206	.	+	.	gene_id "rmCuff_XLOC_000607"; transcript_id "rmCuff_TCONS_00000636"; exon_number "1"; oId "CUFF.1252.1"; tss_id "TSS620";
1	Cufflinks	exon	51373861	51374282	.	+	.	gene_id "rmCuff_XLOC_000608"; transcript_id "rmCuff_TCONS_00000637"; exon_number "1"; oId "CUFF.1251.1"; tss_id "TSS621";
1	Cufflinks	exon	51375826	51376368	.	+	.	gene_id "rmCuff_XLOC_000609"; transcript_id "rmCuff_TCONS_00000638"; exon_number "1"; oId "CUFF.1253.1"; tss_id "TSS622";
1	Cufflinks	exon	51378282	51378415	.	+	.	gene_id "rmCuff_XLOC_000610"; transcript_id "rmCuff_TCONS_00000639"; exon_number "1"; oId "CUFF.1257.1"; tss_id "TSS623";
1	Cufflinks	exon	51380342	51380394	.	+	.	gene_id "rmCuff_XLOC_000610"; transcript_id "rmCuff_TCONS_00000639"; exon_number "2"; oId "CUFF.1257.1"; tss_id "TSS623";
1	Cufflinks	exon	51389884	51389901	.	+	.	gene_id "rmCuff_XLOC_000610"; transcript_id "rmCuff_TCONS_00000639"; exon_number "3"; oId "CUFF.1257.1"; tss_id "TSS623";
1	Cufflinks	exon	51382592	51382815	.	+	.	gene_id "rmCuff_XLOC_000611"; transcript_id "rmCuff_TCONS_00000640"; exon_number "1"; oId "CUFF.1258.1"; tss_id "TSS624";
1	Cufflinks	exon	51387572	51387952	.	+	.	gene_id "rmCuff_XLOC_000612"; transcript_id "rmCuff_TCONS_00000641"; exon_number "1"; oId "CUFF.1259.1"; tss_id "TSS625";
1	Cufflinks	exon	51409190	51409530	.	+	.	gene_id "rmCuff_XLOC_000613"; transcript_id "rmCuff_TCONS_00000642"; exon_number "1"; oId "CUFF.1255.1"; tss_id "TSS626";
1	Cufflinks	exon	51410197	51410626	.	+	.	gene_id "rmCuff_XLOC_000614"; transcript_id "rmCuff_TCONS_00000643"; exon_number "1"; oId "CUFF.1256.1"; tss_id "TSS627";
1	Cufflinks	exon	51411147	51411484	.	+	.	gene_id "rmCuff_XLOC_000615"; transcript_id "rmCuff_TCONS_00000644"; exon_number "1"; oId "CUFF.1254.1"; tss_id "TSS628";
1	Cufflinks	exon	51412284	51413183	.	+	.	gene_id "rmCuff_XLOC_000616"; transcript_id "rmCuff_TCONS_00000645"; exon_number "1"; oId "CUFF.1261.1"; tss_id "TSS629";
1	Cufflinks	exon	51413264	51413531	.	+	.	gene_id "rmCuff_XLOC_000617"; transcript_id "rmCuff_TCONS_00000646"; exon_number "1"; oId "CUFF.1262.1"; tss_id "TSS630";
1	Cufflinks	exon	51413886	51414662	.	+	.	gene_id "rmCuff_XLOC_000618"; transcript_id "rmCuff_TCONS_00000647"; exon_number "1"; oId "CUFF.1265.1"; tss_id "TSS631";
1	Cufflinks	exon	52010913	52011287	.	+	.	gene_id "rmCuff_XLOC_000619"; transcript_id "rmCuff_TCONS_00000648"; exon_number "1"; oId "CUFF.1263.1"; tss_id "TSS632";
1	Cufflinks	exon	52011348	52011671	.	+	.	gene_id "rmCuff_XLOC_000620"; transcript_id "rmCuff_TCONS_00000649"; exon_number "1"; oId "CUFF.1264.1"; tss_id "TSS633";
1	Cufflinks	exon	52280075	52280218	.	+	.	gene_id "rmCuff_XLOC_000621"; transcript_id "rmCuff_TCONS_00000650"; exon_number "1"; oId "CUFF.1268.1"; tss_id "TSS634";
1	Cufflinks	exon	52298778	52298966	.	+	.	gene_id "rmCuff_XLOC_000622"; transcript_id "rmCuff_TCONS_00000651"; exon_number "1"; oId "CUFF.1272.1"; tss_id "TSS635";
1	Cufflinks	exon	52300090	52301220	.	+	.	gene_id "rmCuff_XLOC_000622"; transcript_id "rmCuff_TCONS_00000651"; exon_number "2"; oId "CUFF.1272.1"; tss_id "TSS635";
1	Cufflinks	exon	52658263	52658564	.	+	.	gene_id "rmCuff_XLOC_000623"; transcript_id "rmCuff_TCONS_00000652"; exon_number "1"; oId "CUFF.1284.1"; tss_id "TSS636";
1	Cufflinks	exon	52699921	52700083	.	+	.	gene_id "rmCuff_XLOC_000624"; transcript_id "rmCuff_TCONS_00000653"; exon_number "1"; oId "CUFF.1341.1"; tss_id "TSS637";
1	Cufflinks	exon	52725795	52725870	.	+	.	gene_id "rmCuff_XLOC_000624"; transcript_id "rmCuff_TCONS_00000653"; exon_number "2"; oId "CUFF.1341.1"; tss_id "TSS637";
1	Cufflinks	exon	52728532	52728652	.	+	.	gene_id "rmCuff_XLOC_000624"; transcript_id "rmCuff_TCONS_00000653"; exon_number "3"; oId "CUFF.1341.1"; tss_id "TSS637";
1	Cufflinks	exon	52728826	52728939	.	+	.	gene_id "rmCuff_XLOC_000624"; transcript_id "rmCuff_TCONS_00000653"; exon_number "4"; oId "CUFF.1341.1"; tss_id "TSS637";
1	Cufflinks	exon	52738375	52738522	.	+	.	gene_id "rmCuff_XLOC_000624"; transcript_id "rmCuff_TCONS_00000653"; exon_number "5"; oId "CUFF.1341.1"; tss_id "TSS637";
1	Cufflinks	exon	52747853	52747999	.	+	.	gene_id "rmCuff_XLOC_000624"; transcript_id "rmCuff_TCONS_00000653"; exon_number "6"; oId "CUFF.1341.1"; tss_id "TSS637";
1	Cufflinks	exon	52748703	52748775	.	+	.	gene_id "rmCuff_XLOC_000624"; transcript_id "rmCuff_TCONS_00000653"; exon_number "7"; oId "CUFF.1341.1"; tss_id "TSS637";
1	Cufflinks	exon	52730846	52731222	.	+	.	gene_id "rmCuff_XLOC_000625"; transcript_id "rmCuff_TCONS_00000654"; exon_number "1"; oId "CUFF.1342.1"; tss_id "TSS638";
1	Cufflinks	exon	52749008	52749528	.	+	.	gene_id "rmCuff_XLOC_000626"; transcript_id "rmCuff_TCONS_00000655"; exon_number "1"; oId "CUFF.1289.1"; tss_id "TSS639";
1	Cufflinks	exon	52749765	52750590	.	+	.	gene_id "rmCuff_XLOC_000627"; transcript_id "rmCuff_TCONS_00000656"; exon_number "1"; oId "CUFF.1290.1"; tss_id "TSS640";
1	Cufflinks	exon	52750698	52751085	.	+	.	gene_id "rmCuff_XLOC_000628"; transcript_id "rmCuff_TCONS_00000657"; exon_number "1"; oId "CUFF.1288.1"; tss_id "TSS641";
1	Cufflinks	exon	52751209	52752166	.	+	.	gene_id "rmCuff_XLOC_000629"; transcript_id "rmCuff_TCONS_00000658"; exon_number "1"; oId "CUFF.1292.1"; tss_id "TSS642";
1	Cufflinks	exon	53351370	53351637	.	+	.	gene_id "rmCuff_XLOC_000630"; transcript_id "rmCuff_TCONS_00000659"; exon_number "1"; oId "CUFF.1293.1"; tss_id "TSS643";
1	Cufflinks	exon	53360813	53361085	.	+	.	gene_id "rmCuff_XLOC_000631"; transcript_id "rmCuff_TCONS_00000660"; exon_number "1"; oId "CUFF.1294.1"; tss_id "TSS644";
1	Cufflinks	exon	55060533	55060550	.	+	.	gene_id "rmCuff_XLOC_000632"; transcript_id "rmCuff_TCONS_00000661"; exon_number "1"; oId "CUFF.1300.1"; tss_id "TSS645";
1	Cufflinks	exon	55066308	55066319	.	+	.	gene_id "rmCuff_XLOC_000632"; transcript_id "rmCuff_TCONS_00000661"; exon_number "2"; oId "CUFF.1300.1"; tss_id "TSS645";
1	Cufflinks	exon	55280699	55280723	.	+	.	gene_id "rmCuff_XLOC_000633"; transcript_id "rmCuff_TCONS_00000662"; exon_number "1"; oId "CUFF.1295.1"; tss_id "TSS646";
1	Cufflinks	exon	56343052	56343120	.	+	.	gene_id "rmCuff_XLOC_000634"; transcript_id "rmCuff_TCONS_00000663"; exon_number "1"; oId "CUFF.1299.1"; tss_id "TSS647";
1	Cufflinks	exon	56344406	56344632	.	+	.	gene_id "rmCuff_XLOC_000634"; transcript_id "rmCuff_TCONS_00000663"; exon_number "2"; oId "CUFF.1299.1"; tss_id "TSS647";
1	Cufflinks	exon	56360158	56360553	.	+	.	gene_id "rmCuff_XLOC_000635"; transcript_id "rmCuff_TCONS_00000664"; exon_number "1"; oId "CUFF.1296.1"; tss_id "TSS648";
1	Cufflinks	exon	56364288	56364544	.	+	.	gene_id "rmCuff_XLOC_000636"; transcript_id "rmCuff_TCONS_00000665"; exon_number "1"; oId "CUFF.1297.1"; tss_id "TSS649";
1	Cufflinks	exon	56365372	56366306	.	+	.	gene_id "rmCuff_XLOC_000637"; transcript_id "rmCuff_TCONS_00000666"; exon_number "1"; oId "CUFF.1298.1"; tss_id "TSS650";
1	Cufflinks	exon	56707428	56707562	.	+	.	gene_id "rmCuff_XLOC_000638"; transcript_id "rmCuff_TCONS_00000667"; exon_number "1"; oId "CUFF.1320.1"; tss_id "TSS651";
1	Cufflinks	exon	56707996	56709278	.	+	.	gene_id "rmCuff_XLOC_000639"; transcript_id "rmCuff_TCONS_00000668"; exon_number "1"; oId "CUFF.1325.1"; tss_id "TSS652";
1	Cufflinks	exon	56709471	56710061	.	+	.	gene_id "rmCuff_XLOC_000640"; transcript_id "rmCuff_TCONS_00000669"; exon_number "1"; oId "CUFF.1324.1"; tss_id "TSS653";
1	Cufflinks	exon	56710656	56711176	.	+	.	gene_id "rmCuff_XLOC_000641"; transcript_id "rmCuff_TCONS_00000670"; exon_number "1"; oId "CUFF.1323.1"; tss_id "TSS654";
1	Cufflinks	exon	56711930	56712610	.	+	.	gene_id "rmCuff_XLOC_000642"; transcript_id "rmCuff_TCONS_00000671"; exon_number "1"; oId "CUFF.1343.1"; tss_id "TSS655";
1	Cufflinks	exon	56713139	56713276	.	+	.	gene_id "rmCuff_XLOC_000642"; transcript_id "rmCuff_TCONS_00000671"; exon_number "2"; oId "CUFF.1343.1"; tss_id "TSS655";
1	Cufflinks	exon	56713790	56713974	.	+	.	gene_id "rmCuff_XLOC_000642"; transcript_id "rmCuff_TCONS_00000671"; exon_number "3"; oId "CUFF.1343.1"; tss_id "TSS655";
1	Cufflinks	exon	56714433	56714520	.	+	.	gene_id "rmCuff_XLOC_000642"; transcript_id "rmCuff_TCONS_00000671"; exon_number "4"; oId "CUFF.1343.1"; tss_id "TSS655";
1	Cufflinks	exon	56714813	56715397	.	+	.	gene_id "rmCuff_XLOC_000642"; transcript_id "rmCuff_TCONS_00000671"; exon_number "5"; oId "CUFF.1343.1"; tss_id "TSS655";
1	Cufflinks	exon	56712348	56712609	.	+	.	gene_id "rmCuff_XLOC_000642"; transcript_id "rmCuff_TCONS_00000672"; exon_number "1"; oId "CUFF.1343.2"; tss_id "TSS656";
1	Cufflinks	exon	56713790	56713974	.	+	.	gene_id "rmCuff_XLOC_000642"; transcript_id "rmCuff_TCONS_00000672"; exon_number "2"; oId "CUFF.1343.2"; tss_id "TSS656";
1	Cufflinks	exon	56714433	56714520	.	+	.	gene_id "rmCuff_XLOC_000642"; transcript_id "rmCuff_TCONS_00000672"; exon_number "3"; oId "CUFF.1343.2"; tss_id "TSS656";
1	Cufflinks	exon	56714813	56715397	.	+	.	gene_id "rmCuff_XLOC_000642"; transcript_id "rmCuff_TCONS_00000672"; exon_number "4"; oId "CUFF.1343.2"; tss_id "TSS656";
1	Cufflinks	exon	56712453	56712844	.	+	.	gene_id "rmCuff_XLOC_000642"; transcript_id "rmCuff_TCONS_00000673"; exon_number "1"; oId "CUFF.1343.3"; tss_id "TSS657";
1	Cufflinks	exon	56712484	56712609	.	+	.	gene_id "rmCuff_XLOC_000642"; transcript_id "rmCuff_TCONS_00000674"; exon_number "1"; oId "CUFF.1343.4"; tss_id "TSS657";
1	Cufflinks	exon	56713790	56713929	.	+	.	gene_id "rmCuff_XLOC_000642"; transcript_id "rmCuff_TCONS_00000674"; exon_number "2"; oId "CUFF.1343.4"; tss_id "TSS657";
1	Cufflinks	exon	56714433	56714520	.	+	.	gene_id "rmCuff_XLOC_000642"; transcript_id "rmCuff_TCONS_00000674"; exon_number "3"; oId "CUFF.1343.4"; tss_id "TSS657";
1	Cufflinks	exon	56714813	56715397	.	+	.	gene_id "rmCuff_XLOC_000642"; transcript_id "rmCuff_TCONS_00000674"; exon_number "4"; oId "CUFF.1343.4"; tss_id "TSS657";
1	Cufflinks	exon	56713097	56713276	.	+	.	gene_id "rmCuff_XLOC_000642"; transcript_id "rmCuff_TCONS_00000675"; exon_number "1"; oId "CUFF.1343.5"; tss_id "TSS658";
1	Cufflinks	exon	56713790	56713929	.	+	.	gene_id "rmCuff_XLOC_000642"; transcript_id "rmCuff_TCONS_00000675"; exon_number "2"; oId "CUFF.1343.5"; tss_id "TSS658";
1	Cufflinks	exon	56714433	56714520	.	+	.	gene_id "rmCuff_XLOC_000642"; transcript_id "rmCuff_TCONS_00000675"; exon_number "3"; oId "CUFF.1343.5"; tss_id "TSS658";
1	Cufflinks	exon	56714813	56715397	.	+	.	gene_id "rmCuff_XLOC_000642"; transcript_id "rmCuff_TCONS_00000675"; exon_number "4"; oId "CUFF.1343.5"; tss_id "TSS658";
1	Cufflinks	exon	56714819	56714927	.	+	.	gene_id "rmCuff_XLOC_000642"; transcript_id "rmCuff_TCONS_00000676"; exon_number "1"; oId "CUFF.1343.6"; tss_id "TSS659";
1	Cufflinks	exon	56716036	56716171	.	+	.	gene_id "rmCuff_XLOC_000642"; transcript_id "rmCuff_TCONS_00000676"; exon_number "2"; oId "CUFF.1343.6"; tss_id "TSS659";
1	Cufflinks	exon	56717133	56717214	.	+	.	gene_id "rmCuff_XLOC_000642"; transcript_id "rmCuff_TCONS_00000676"; exon_number "3"; oId "CUFF.1343.6"; tss_id "TSS659";
1	Cufflinks	exon	56716645	56716715	.	+	.	gene_id "rmCuff_XLOC_000643"; transcript_id "rmCuff_TCONS_00000677"; exon_number "1"; oId "CUFF.1344.1"; tss_id "TSS660";
1	Cufflinks	exon	56717374	56717406	.	+	.	gene_id "rmCuff_XLOC_000643"; transcript_id "rmCuff_TCONS_00000677"; exon_number "2"; oId "CUFF.1344.1"; tss_id "TSS660";
1	Cufflinks	exon	56717538	56718450	.	+	.	gene_id "rmCuff_XLOC_000643"; transcript_id "rmCuff_TCONS_00000677"; exon_number "3"; oId "CUFF.1344.1"; tss_id "TSS660";
1	Cufflinks	exon	56980560	56980668	.	+	.	gene_id "rmCuff_XLOC_000644"; transcript_id "rmCuff_TCONS_00000678"; exon_number "1"; oId "CUFF.1328.1"; tss_id "TSS661";
1	Cufflinks	exon	57039076	57039413	.	+	.	gene_id "rmCuff_XLOC_000645"; transcript_id "rmCuff_TCONS_00000679"; exon_number "1"; oId "CUFF.1329.1"; tss_id "TSS662";
1	Cufflinks	exon	57044578	57044653	.	+	.	gene_id "rmCuff_XLOC_000646"; transcript_id "rmCuff_TCONS_00000680"; exon_number "1"; oId "CUFF.1331.1"; tss_id "TSS663";
1	Cufflinks	exon	57045063	57045106	.	+	.	gene_id "rmCuff_XLOC_000646"; transcript_id "rmCuff_TCONS_00000680"; exon_number "2"; oId "CUFF.1331.1"; tss_id "TSS663";
1	Cufflinks	exon	57047616	57047649	.	+	.	gene_id "rmCuff_XLOC_000646"; transcript_id "rmCuff_TCONS_00000680"; exon_number "3"; oId "CUFF.1331.1"; tss_id "TSS663";
1	Cufflinks	exon	57049412	57049604	.	+	.	gene_id "rmCuff_XLOC_000646"; transcript_id "rmCuff_TCONS_00000680"; exon_number "4"; oId "CUFF.1331.1"; tss_id "TSS663";
1	Cufflinks	exon	57050474	57050589	.	+	.	gene_id "rmCuff_XLOC_000646"; transcript_id "rmCuff_TCONS_00000680"; exon_number "5"; oId "CUFF.1331.1"; tss_id "TSS663";
1	Cufflinks	exon	57050696	57050728	.	+	.	gene_id "rmCuff_XLOC_000646"; transcript_id "rmCuff_TCONS_00000680"; exon_number "6"; oId "CUFF.1331.1"; tss_id "TSS663";
1	Cufflinks	exon	57050801	57050887	.	+	.	gene_id "rmCuff_XLOC_000647"; transcript_id "rmCuff_TCONS_00000681"; exon_number "1"; oId "CUFF.1334.1"; tss_id "TSS664";
1	Cufflinks	exon	57054605	57054734	.	+	.	gene_id "rmCuff_XLOC_000647"; transcript_id "rmCuff_TCONS_00000681"; exon_number "2"; oId "CUFF.1334.1"; tss_id "TSS664";
1	Cufflinks	exon	57055577	57055858	.	+	.	gene_id "rmCuff_XLOC_000647"; transcript_id "rmCuff_TCONS_00000681"; exon_number "3"; oId "CUFF.1334.1"; tss_id "TSS664";
1	Cufflinks	exon	57058216	57058403	.	+	.	gene_id "rmCuff_XLOC_000648"; transcript_id "rmCuff_TCONS_00000682"; exon_number "1"; oId "CUFF.1332.1"; tss_id "TSS665";
1	Cufflinks	exon	57059352	57059447	.	+	.	gene_id "rmCuff_XLOC_000648"; transcript_id "rmCuff_TCONS_00000682"; exon_number "2"; oId "CUFF.1332.1"; tss_id "TSS665";
1	Cufflinks	exon	57059795	57059924	.	+	.	gene_id "rmCuff_XLOC_000649"; transcript_id "rmCuff_TCONS_00000683"; exon_number "1"; oId "CUFF.1330.1"; tss_id "TSS666";
1	Cufflinks	exon	57060031	57060188	.	+	.	gene_id "rmCuff_XLOC_000650"; transcript_id "rmCuff_TCONS_00000684"; exon_number "1"; oId "CUFF.1335.1"; tss_id "TSS667";
1	Cufflinks	exon	57060923	57061144	.	+	.	gene_id "rmCuff_XLOC_000650"; transcript_id "rmCuff_TCONS_00000684"; exon_number "2"; oId "CUFF.1335.1"; tss_id "TSS667";
1	Cufflinks	exon	57061657	57062017	.	+	.	gene_id "rmCuff_XLOC_000651"; transcript_id "rmCuff_TCONS_00000685"; exon_number "1"; oId "CUFF.1333.1"; tss_id "TSS668";
1	Cufflinks	exon	57070637	57070811	.	+	.	gene_id "rmCuff_XLOC_000652"; transcript_id "rmCuff_TCONS_00000686"; exon_number "1"; oId "CUFF.1336.1"; tss_id "TSS669";
1	Cufflinks	exon	57073547	57073609	.	+	.	gene_id "rmCuff_XLOC_000652"; transcript_id "rmCuff_TCONS_00000686"; exon_number "2"; oId "CUFF.1336.1"; tss_id "TSS669";
1	Cufflinks	exon	57081251	57081271	.	+	.	gene_id "rmCuff_XLOC_000653"; transcript_id "rmCuff_TCONS_00000687"; exon_number "1"; oId "CUFF.1339.1"; tss_id "TSS670";
1	Cufflinks	exon	57081609	57081754	.	+	.	gene_id "rmCuff_XLOC_000653"; transcript_id "rmCuff_TCONS_00000687"; exon_number "2"; oId "CUFF.1339.1"; tss_id "TSS670";
1	Cufflinks	exon	57082484	57082604	.	+	.	gene_id "rmCuff_XLOC_000653"; transcript_id "rmCuff_TCONS_00000687"; exon_number "3"; oId "CUFF.1339.1"; tss_id "TSS670";
1	Cufflinks	exon	57082705	57082968	.	+	.	gene_id "rmCuff_XLOC_000653"; transcript_id "rmCuff_TCONS_00000687"; exon_number "4"; oId "CUFF.1339.1"; tss_id "TSS670";
1	Cufflinks	exon	57084455	57084716	.	+	.	gene_id "rmCuff_XLOC_000654"; transcript_id "rmCuff_TCONS_00000688"; exon_number "1"; oId "CUFF.1337.1"; tss_id "TSS671";
1	Cufflinks	exon	57170570	57170619	.	+	.	gene_id "rmCuff_XLOC_000655"; transcript_id "rmCuff_TCONS_00000689"; exon_number "1"; oId "CUFF.1338.1"; tss_id "TSS672";
1	Cufflinks	exon	57208385	57208478	.	+	.	gene_id "rmCuff_XLOC_000656"; transcript_id "rmCuff_TCONS_00000690"; exon_number "1"; oId "CUFF.1340.1"; tss_id "TSS673";
1	Cufflinks	exon	57210077	57210251	.	+	.	gene_id "rmCuff_XLOC_000657"; transcript_id "rmCuff_TCONS_00000691"; exon_number "1"; oId "CUFF.1347.1"; tss_id "TSS674";
1	Cufflinks	exon	57210542	57210729	.	+	.	gene_id "rmCuff_XLOC_000658"; transcript_id "rmCuff_TCONS_00000692"; exon_number "1"; oId "CUFF.1348.1"; tss_id "TSS675";
1	Cufflinks	exon	57212419	57212593	.	+	.	gene_id "rmCuff_XLOC_000658"; transcript_id "rmCuff_TCONS_00000692"; exon_number "2"; oId "CUFF.1348.1"; tss_id "TSS675";
1	Cufflinks	exon	57215700	57215719	.	+	.	gene_id "rmCuff_XLOC_000659"; transcript_id "rmCuff_TCONS_00000693"; exon_number "1"; oId "CUFF.1359.1"; tss_id "TSS676";
1	Cufflinks	exon	57216430	57216579	.	+	.	gene_id "rmCuff_XLOC_000659"; transcript_id "rmCuff_TCONS_00000693"; exon_number "2"; oId "CUFF.1359.1"; tss_id "TSS676";
1	Cufflinks	exon	57216961	57217123	.	+	.	gene_id "rmCuff_XLOC_000659"; transcript_id "rmCuff_TCONS_00000693"; exon_number "3"; oId "CUFF.1359.1"; tss_id "TSS676";
1	Cufflinks	exon	57218344	57218463	.	+	.	gene_id "rmCuff_XLOC_000659"; transcript_id "rmCuff_TCONS_00000693"; exon_number "4"; oId "CUFF.1359.1"; tss_id "TSS676";
1	Cufflinks	exon	57219634	57219707	.	+	.	gene_id "rmCuff_XLOC_000659"; transcript_id "rmCuff_TCONS_00000693"; exon_number "5"; oId "CUFF.1359.1"; tss_id "TSS676";
1	Cufflinks	exon	57221727	57221885	.	+	.	gene_id "rmCuff_XLOC_000659"; transcript_id "rmCuff_TCONS_00000693"; exon_number "6"; oId "CUFF.1359.1"; tss_id "TSS676";
1	Cufflinks	exon	57222769	57222903	.	+	.	gene_id "rmCuff_XLOC_000659"; transcript_id "rmCuff_TCONS_00000693"; exon_number "7"; oId "CUFF.1359.1"; tss_id "TSS676";
1	Cufflinks	exon	57224937	57224956	.	+	.	gene_id "rmCuff_XLOC_000659"; transcript_id "rmCuff_TCONS_00000693"; exon_number "8"; oId "CUFF.1359.1"; tss_id "TSS676";
1	Cufflinks	exon	57225752	57226398	.	+	.	gene_id "rmCuff_XLOC_000660"; transcript_id "rmCuff_TCONS_00000694"; exon_number "1"; oId "CUFF.1350.1"; tss_id "TSS677";
1	Cufflinks	exon	57226516	57226740	.	+	.	gene_id "rmCuff_XLOC_000661"; transcript_id "rmCuff_TCONS_00000695"; exon_number "1"; oId "CUFF.1349.1"; tss_id "TSS678";
1	Cufflinks	exon	57226927	57228096	.	+	.	gene_id "rmCuff_XLOC_000662"; transcript_id "rmCuff_TCONS_00000696"; exon_number "1"; oId "CUFF.1353.1"; tss_id "TSS679";
1	Cufflinks	exon	57302584	57302643	.	+	.	gene_id "rmCuff_XLOC_000663"; transcript_id "rmCuff_TCONS_00000697"; exon_number "1"; oId "CUFF.1351.1"; tss_id "TSS680";
1	Cufflinks	exon	57304358	57304688	.	+	.	gene_id "rmCuff_XLOC_000664"; transcript_id "rmCuff_TCONS_00000698"; exon_number "1"; oId "CUFF.1354.1"; tss_id "TSS681";
1	Cufflinks	exon	57305099	57305347	.	+	.	gene_id "rmCuff_XLOC_000665"; transcript_id "rmCuff_TCONS_00000699"; exon_number "1"; oId "CUFF.1355.1"; tss_id "TSS682";
1	Cufflinks	exon	57337897	57338028	.	+	.	gene_id "rmCuff_XLOC_000666"; transcript_id "rmCuff_TCONS_00000700"; exon_number "1"; oId "CUFF.1417.1"; tss_id "TSS683";
1	Cufflinks	exon	57347445	57347592	.	+	.	gene_id "rmCuff_XLOC_000666"; transcript_id "rmCuff_TCONS_00000700"; exon_number "2"; oId "CUFF.1417.1"; tss_id "TSS683";
1	Cufflinks	exon	57351985	57354607	.	+	.	gene_id "rmCuff_XLOC_000666"; transcript_id "rmCuff_TCONS_00000700"; exon_number "3"; oId "CUFF.1417.1"; tss_id "TSS683";
1	Cufflinks	exon	57337899	57338250	.	+	.	gene_id "rmCuff_XLOC_000666"; transcript_id "rmCuff_TCONS_00000701"; exon_number "1"; oId "CUFF.1417.2"; tss_id "TSS683";
1	Cufflinks	exon	57337899	57338028	.	+	.	gene_id "rmCuff_XLOC_000666"; transcript_id "rmCuff_TCONS_00000702"; exon_number "1"; oId "CUFF.1417.3"; tss_id "TSS683";
1	Cufflinks	exon	57347445	57348217	.	+	.	gene_id "rmCuff_XLOC_000666"; transcript_id "rmCuff_TCONS_00000702"; exon_number "2"; oId "CUFF.1417.3"; tss_id "TSS683";
1	Cufflinks	exon	57338548	57338977	.	+	.	gene_id "rmCuff_XLOC_000667"; transcript_id "rmCuff_TCONS_00000703"; exon_number "1"; oId "CUFF.1419.1"; tss_id "TSS684";
1	Cufflinks	exon	57339703	57339945	.	+	.	gene_id "rmCuff_XLOC_000668"; transcript_id "rmCuff_TCONS_00000704"; exon_number "1"; oId "CUFF.1420.1"; tss_id "TSS685";
1	Cufflinks	exon	57342836	57343419	.	+	.	gene_id "rmCuff_XLOC_000669"; transcript_id "rmCuff_TCONS_00000705"; exon_number "1"; oId "CUFF.1423.1"; tss_id "TSS686";
1	Cufflinks	exon	57348335	57350217	.	+	.	gene_id "rmCuff_XLOC_000670"; transcript_id "rmCuff_TCONS_00000706"; exon_number "1"; oId "CUFF.1425.1"; tss_id "TSS687";
1	Cufflinks	exon	57350286	57351906	.	+	.	gene_id "rmCuff_XLOC_000671"; transcript_id "rmCuff_TCONS_00000707"; exon_number "1"; oId "CUFF.1426.1"; tss_id "TSS688";
1	Cufflinks	exon	57354877	57355092	.	+	.	gene_id "rmCuff_XLOC_000672"; transcript_id "rmCuff_TCONS_00000708"; exon_number "1"; oId "CUFF.1356.1"; tss_id "TSS689";
1	Cufflinks	exon	57355195	57355396	.	+	.	gene_id "rmCuff_XLOC_000673"; transcript_id "rmCuff_TCONS_00000709"; exon_number "1"; oId "CUFF.1357.1"; tss_id "TSS690";
1	Cufflinks	exon	57355463	57356802	.	+	.	gene_id "rmCuff_XLOC_000674"; transcript_id "rmCuff_TCONS_00000710"; exon_number "1"; oId "CUFF.1360.1"; tss_id "TSS691";
1	Cufflinks	exon	57356998	57357127	.	+	.	gene_id "rmCuff_XLOC_000675"; transcript_id "rmCuff_TCONS_00000711"; exon_number "1"; oId "CUFF.1358.1"; tss_id "TSS692";
1	Cufflinks	exon	57357178	57357297	.	+	.	gene_id "rmCuff_XLOC_000676"; transcript_id "rmCuff_TCONS_00000712"; exon_number "1"; oId "CUFF.1361.1"; tss_id "TSS693";
1	Cufflinks	exon	57383159	57383230	.	+	.	gene_id "rmCuff_XLOC_000677"; transcript_id "rmCuff_TCONS_00000713"; exon_number "1"; oId "CUFF.1362.1"; tss_id "TSS694";
1	Cufflinks	exon	57453712	57453739	.	+	.	gene_id "rmCuff_XLOC_000678"; transcript_id "rmCuff_TCONS_00000714"; exon_number "1"; oId "CUFF.1389.1"; tss_id "TSS695";
1	Cufflinks	exon	57458767	57458930	.	+	.	gene_id "rmCuff_XLOC_000678"; transcript_id "rmCuff_TCONS_00000714"; exon_number "2"; oId "CUFF.1389.1"; tss_id "TSS695";
1	Cufflinks	exon	57465449	57465586	.	+	.	gene_id "rmCuff_XLOC_000678"; transcript_id "rmCuff_TCONS_00000714"; exon_number "3"; oId "CUFF.1389.1"; tss_id "TSS695";
1	Cufflinks	exon	57465736	57465814	.	+	.	gene_id "rmCuff_XLOC_000679"; transcript_id "rmCuff_TCONS_00000715"; exon_number "1"; oId "CUFF.1373.1"; tss_id "TSS696";
1	Cufflinks	exon	57469625	57469719	.	+	.	gene_id "rmCuff_XLOC_000679"; transcript_id "rmCuff_TCONS_00000715"; exon_number "2"; oId "CUFF.1373.1"; tss_id "TSS696";
1	Cufflinks	exon	57470930	57471141	.	+	.	gene_id "rmCuff_XLOC_000679"; transcript_id "rmCuff_TCONS_00000715"; exon_number "3"; oId "CUFF.1373.1"; tss_id "TSS696";
1	Cufflinks	exon	57541955	57542105	.	+	.	gene_id "rmCuff_XLOC_000680"; transcript_id "rmCuff_TCONS_00000716"; exon_number "1"; oId "CUFF.1435.1"; tss_id "TSS697";
1	Cufflinks	exon	57560191	57560354	.	+	.	gene_id "rmCuff_XLOC_000680"; transcript_id "rmCuff_TCONS_00000716"; exon_number "2"; oId "CUFF.1435.1"; tss_id "TSS697";
1	Cufflinks	exon	57571766	57571913	.	+	.	gene_id "rmCuff_XLOC_000680"; transcript_id "rmCuff_TCONS_00000716"; exon_number "3"; oId "CUFF.1435.1"; tss_id "TSS697";
1	Cufflinks	exon	57576723	57576842	.	+	.	gene_id "rmCuff_XLOC_000680"; transcript_id "rmCuff_TCONS_00000716"; exon_number "4"; oId "CUFF.1435.1"; tss_id "TSS697";
1	Cufflinks	exon	57580250	57580345	.	+	.	gene_id "rmCuff_XLOC_000680"; transcript_id "rmCuff_TCONS_00000716"; exon_number "5"; oId "CUFF.1435.1"; tss_id "TSS697";
1	Cufflinks	exon	57580962	57581061	.	+	.	gene_id "rmCuff_XLOC_000680"; transcript_id "rmCuff_TCONS_00000716"; exon_number "6"; oId "CUFF.1435.1"; tss_id "TSS697";
1	Cufflinks	exon	57581175	57581407	.	+	.	gene_id "rmCuff_XLOC_000680"; transcript_id "rmCuff_TCONS_00000716"; exon_number "7"; oId "CUFF.1435.1"; tss_id "TSS697";
1	Cufflinks	exon	57580679	57581061	.	+	.	gene_id "rmCuff_XLOC_000680"; transcript_id "rmCuff_TCONS_00000717"; exon_number "1"; oId "CUFF.1435.2"; tss_id "TSS698";
1	Cufflinks	exon	57581175	57581407	.	+	.	gene_id "rmCuff_XLOC_000680"; transcript_id "rmCuff_TCONS_00000717"; exon_number "2"; oId "CUFF.1435.2"; tss_id "TSS698";
1	Cufflinks	exon	57587558	57587700	.	+	.	gene_id "rmCuff_XLOC_000681"; transcript_id "rmCuff_TCONS_00000719"; exon_number "1"; oId "CUFF.1409.2"; tss_id "TSS699";
1	Cufflinks	exon	57590071	57590303	.	+	.	gene_id "rmCuff_XLOC_000681"; transcript_id "rmCuff_TCONS_00000719"; exon_number "2"; oId "CUFF.1409.2"; tss_id "TSS699";
1	Cufflinks	exon	57592477	57592781	.	+	.	gene_id "rmCuff_XLOC_000681"; transcript_id "rmCuff_TCONS_00000719"; exon_number "3"; oId "CUFF.1409.2"; tss_id "TSS699";
1	Cufflinks	exon	57594197	57594345	.	+	.	gene_id "rmCuff_XLOC_000681"; transcript_id "rmCuff_TCONS_00000719"; exon_number "4"; oId "CUFF.1409.2"; tss_id "TSS699";
1	Cufflinks	exon	57594653	57594773	.	+	.	gene_id "rmCuff_XLOC_000681"; transcript_id "rmCuff_TCONS_00000719"; exon_number "5"; oId "CUFF.1409.2"; tss_id "TSS699";
1	Cufflinks	exon	57596084	57596178	.	+	.	gene_id "rmCuff_XLOC_000681"; transcript_id "rmCuff_TCONS_00000719"; exon_number "6"; oId "CUFF.1409.2"; tss_id "TSS699";
1	Cufflinks	exon	57598215	57598314	.	+	.	gene_id "rmCuff_XLOC_000681"; transcript_id "rmCuff_TCONS_00000719"; exon_number "7"; oId "CUFF.1409.2"; tss_id "TSS699";
1	Cufflinks	exon	57600904	57601088	.	+	.	gene_id "rmCuff_XLOC_000681"; transcript_id "rmCuff_TCONS_00000719"; exon_number "8"; oId "CUFF.1409.2"; tss_id "TSS699";
1	Cufflinks	exon	57602997	57603151	.	+	.	gene_id "rmCuff_XLOC_000681"; transcript_id "rmCuff_TCONS_00000719"; exon_number "9"; oId "CUFF.1409.2"; tss_id "TSS699";
1	Cufflinks	exon	57605969	57606202	.	+	.	gene_id "rmCuff_XLOC_000681"; transcript_id "rmCuff_TCONS_00000719"; exon_number "10"; oId "CUFF.1409.2"; tss_id "TSS699";
1	Cufflinks	exon	57607796	57607971	.	+	.	gene_id "rmCuff_XLOC_000681"; transcript_id "rmCuff_TCONS_00000719"; exon_number "11"; oId "CUFF.1409.2"; tss_id "TSS699";
1	Cufflinks	exon	57587558	57587700	.	+	.	gene_id "rmCuff_XLOC_000681"; transcript_id "rmCuff_TCONS_00000718"; exon_number "1"; oId "CUFF.1409.1"; tss_id "TSS699";
1	Cufflinks	exon	57590071	57590303	.	+	.	gene_id "rmCuff_XLOC_000681"; transcript_id "rmCuff_TCONS_00000718"; exon_number "2"; oId "CUFF.1409.1"; tss_id "TSS699";
1	Cufflinks	exon	57592477	57592781	.	+	.	gene_id "rmCuff_XLOC_000681"; transcript_id "rmCuff_TCONS_00000718"; exon_number "3"; oId "CUFF.1409.1"; tss_id "TSS699";
1	Cufflinks	exon	57594197	57594345	.	+	.	gene_id "rmCuff_XLOC_000681"; transcript_id "rmCuff_TCONS_00000718"; exon_number "4"; oId "CUFF.1409.1"; tss_id "TSS699";
1	Cufflinks	exon	57594653	57594773	.	+	.	gene_id "rmCuff_XLOC_000681"; transcript_id "rmCuff_TCONS_00000718"; exon_number "5"; oId "CUFF.1409.1"; tss_id "TSS699";
1	Cufflinks	exon	57596084	57596179	.	+	.	gene_id "rmCuff_XLOC_000681"; transcript_id "rmCuff_TCONS_00000718"; exon_number "6"; oId "CUFF.1409.1"; tss_id "TSS699";
1	Cufflinks	exon	57598216	57598314	.	+	.	gene_id "rmCuff_XLOC_000681"; transcript_id "rmCuff_TCONS_00000718"; exon_number "7"; oId "CUFF.1409.1"; tss_id "TSS699";
1	Cufflinks	exon	57600904	57601088	.	+	.	gene_id "rmCuff_XLOC_000681"; transcript_id "rmCuff_TCONS_00000718"; exon_number "8"; oId "CUFF.1409.1"; tss_id "TSS699";
1	Cufflinks	exon	57602997	57603151	.	+	.	gene_id "rmCuff_XLOC_000681"; transcript_id "rmCuff_TCONS_00000718"; exon_number "9"; oId "CUFF.1409.1"; tss_id "TSS699";
1	Cufflinks	exon	57605969	57606202	.	+	.	gene_id "rmCuff_XLOC_000681"; transcript_id "rmCuff_TCONS_00000718"; exon_number "10"; oId "CUFF.1409.1"; tss_id "TSS699";
1	Cufflinks	exon	57607796	57607971	.	+	.	gene_id "rmCuff_XLOC_000681"; transcript_id "rmCuff_TCONS_00000718"; exon_number "11"; oId "CUFF.1409.1"; tss_id "TSS699";
1	Cufflinks	exon	57608154	57608677	.	+	.	gene_id "rmCuff_XLOC_000682"; transcript_id "rmCuff_TCONS_00000720"; exon_number "1"; oId "CUFF.1388.1"; tss_id "TSS700";
1	Cufflinks	exon	57797655	57797764	.	+	.	gene_id "rmCuff_XLOC_000683"; transcript_id "rmCuff_TCONS_00000721"; exon_number "1"; oId "CUFF.1390.1"; tss_id "TSS701";
1	Cufflinks	exon	58507215	58507463	.	+	.	gene_id "rmCuff_XLOC_000684"; transcript_id "rmCuff_TCONS_00000722"; exon_number "1"; oId "CUFF.1412.1"; tss_id "TSS702";
1	Cufflinks	exon	58510016	58510450	.	+	.	gene_id "rmCuff_XLOC_000685"; transcript_id "rmCuff_TCONS_00000723"; exon_number "1"; oId "CUFF.1414.1"; tss_id "TSS703";
1	Cufflinks	exon	58523988	58524063	.	+	.	gene_id "rmCuff_XLOC_000686"; transcript_id "rmCuff_TCONS_00000724"; exon_number "1"; oId "CUFF.1440.1"; tss_id "TSS704";
1	Cufflinks	exon	58525018	58531179	.	+	.	gene_id "rmCuff_XLOC_000686"; transcript_id "rmCuff_TCONS_00000724"; exon_number "2"; oId "CUFF.1440.1"; tss_id "TSS704";
1	Cufflinks	exon	58870065	58870116	.	+	.	gene_id "rmCuff_XLOC_000687"; transcript_id "rmCuff_TCONS_00000725"; exon_number "1"; oId "CUFF.1441.1"; tss_id "TSS705";
1	Cufflinks	exon	58890045	58890184	.	+	.	gene_id "rmCuff_XLOC_000687"; transcript_id "rmCuff_TCONS_00000725"; exon_number "2"; oId "CUFF.1441.1"; tss_id "TSS705";
1	Cufflinks	exon	58898540	58898711	.	+	.	gene_id "rmCuff_XLOC_000688"; transcript_id "rmCuff_TCONS_00000726"; exon_number "1"; oId "CUFF.1439.1"; tss_id "TSS706";
1	Cufflinks	exon	58901015	58901091	.	+	.	gene_id "rmCuff_XLOC_000688"; transcript_id "rmCuff_TCONS_00000726"; exon_number "2"; oId "CUFF.1439.1"; tss_id "TSS706";
1	Cufflinks	exon	58902527	58902656	.	+	.	gene_id "rmCuff_XLOC_000688"; transcript_id "rmCuff_TCONS_00000726"; exon_number "3"; oId "CUFF.1439.1"; tss_id "TSS706";
1	Cufflinks	exon	58909430	58909493	.	+	.	gene_id "rmCuff_XLOC_000688"; transcript_id "rmCuff_TCONS_00000726"; exon_number "4"; oId "CUFF.1439.1"; tss_id "TSS706";
1	Cufflinks	exon	58910907	58911002	.	+	.	gene_id "rmCuff_XLOC_000689"; transcript_id "rmCuff_TCONS_00000727"; exon_number "1"; oId "CUFF.1430.1"; tss_id "TSS707";
1	Cufflinks	exon	58912415	58912512	.	+	.	gene_id "rmCuff_XLOC_000689"; transcript_id "rmCuff_TCONS_00000727"; exon_number "2"; oId "CUFF.1430.1"; tss_id "TSS707";
1	Cufflinks	exon	58913162	58913312	.	+	.	gene_id "rmCuff_XLOC_000689"; transcript_id "rmCuff_TCONS_00000727"; exon_number "3"; oId "CUFF.1430.1"; tss_id "TSS707";
1	Cufflinks	exon	58914632	58914848	.	+	.	gene_id "rmCuff_XLOC_000689"; transcript_id "rmCuff_TCONS_00000727"; exon_number "4"; oId "CUFF.1430.1"; tss_id "TSS707";
1	Cufflinks	exon	58916894	58917017	.	+	.	gene_id "rmCuff_XLOC_000690"; transcript_id "rmCuff_TCONS_00000728"; exon_number "1"; oId "CUFF.1432.1"; tss_id "TSS708";
1	Cufflinks	exon	58917555	58918931	.	+	.	gene_id "rmCuff_XLOC_000690"; transcript_id "rmCuff_TCONS_00000728"; exon_number "2"; oId "CUFF.1432.1"; tss_id "TSS708";
1	Cufflinks	exon	58918989	58919378	.	+	.	gene_id "rmCuff_XLOC_000691"; transcript_id "rmCuff_TCONS_00000729"; exon_number "1"; oId "CUFF.1429.1"; tss_id "TSS709";
1	Cufflinks	exon	58919467	58919913	.	+	.	gene_id "rmCuff_XLOC_000692"; transcript_id "rmCuff_TCONS_00000730"; exon_number "1"; oId "CUFF.1431.1"; tss_id "TSS710";
1	Cufflinks	exon	59285471	59285599	.	+	.	gene_id "rmCuff_XLOC_000693"; transcript_id "rmCuff_TCONS_00000731"; exon_number "1"; oId "CUFF.1438.1"; tss_id "TSS711";
1	Cufflinks	exon	59289737	59289879	.	+	.	gene_id "rmCuff_XLOC_000693"; transcript_id "rmCuff_TCONS_00000731"; exon_number "2"; oId "CUFF.1438.1"; tss_id "TSS711";
1	Cufflinks	exon	59290358	59290462	.	+	.	gene_id "rmCuff_XLOC_000693"; transcript_id "rmCuff_TCONS_00000731"; exon_number "3"; oId "CUFF.1438.1"; tss_id "TSS711";
1	Cufflinks	exon	59291701	59291745	.	+	.	gene_id "rmCuff_XLOC_000693"; transcript_id "rmCuff_TCONS_00000731"; exon_number "4"; oId "CUFF.1438.1"; tss_id "TSS711";
1	Cufflinks	exon	59358560	59358758	.	+	.	gene_id "rmCuff_XLOC_000694"; transcript_id "rmCuff_TCONS_00000732"; exon_number "1"; oId "CUFF.1436.1"; tss_id "TSS712";
1	Cufflinks	exon	60113919	60113983	.	+	.	gene_id "rmCuff_XLOC_000695"; transcript_id "rmCuff_TCONS_00000733"; exon_number "1"; oId "CUFF.1550.1"; tss_id "TSS713";
1	Cufflinks	exon	60118480	60118649	.	+	.	gene_id "rmCuff_XLOC_000695"; transcript_id "rmCuff_TCONS_00000733"; exon_number "2"; oId "CUFF.1550.1"; tss_id "TSS713";
1	Cufflinks	exon	60123537	60123610	.	+	.	gene_id "rmCuff_XLOC_000695"; transcript_id "rmCuff_TCONS_00000733"; exon_number "3"; oId "CUFF.1550.1"; tss_id "TSS713";
1	Cufflinks	exon	60124339	60125180	.	+	.	gene_id "rmCuff_XLOC_000695"; transcript_id "rmCuff_TCONS_00000733"; exon_number "4"; oId "CUFF.1550.1"; tss_id "TSS713";
1	Cufflinks	exon	60152151	60152260	.	+	.	gene_id "rmCuff_XLOC_000696"; transcript_id "rmCuff_TCONS_00000734"; exon_number "1"; oId "CUFF.1467.1"; tss_id "TSS714";
1	Cufflinks	exon	60152522	60153692	.	+	.	gene_id "rmCuff_XLOC_000696"; transcript_id "rmCuff_TCONS_00000734"; exon_number "2"; oId "CUFF.1467.1"; tss_id "TSS714";
1	Cufflinks	exon	60693503	60693575	.	+	.	gene_id "rmCuff_XLOC_000697"; transcript_id "rmCuff_TCONS_00000735"; exon_number "1"; oId "CUFF.1494.1"; tss_id "TSS715";
1	Cufflinks	exon	60706656	60706809	.	+	.	gene_id "rmCuff_XLOC_000697"; transcript_id "rmCuff_TCONS_00000735"; exon_number "2"; oId "CUFF.1494.1"; tss_id "TSS715";
1	Cufflinks	exon	60708319	60708423	.	+	.	gene_id "rmCuff_XLOC_000698"; transcript_id "rmCuff_TCONS_00000736"; exon_number "1"; oId "CUFF.1496.1"; tss_id "TSS716";
1	Cufflinks	exon	60724306	60724434	.	+	.	gene_id "rmCuff_XLOC_000698"; transcript_id "rmCuff_TCONS_00000736"; exon_number "2"; oId "CUFF.1496.1"; tss_id "TSS716";
1	Cufflinks	exon	60737322	60737702	.	+	.	gene_id "rmCuff_XLOC_000699"; transcript_id "rmCuff_TCONS_00000737"; exon_number "1"; oId "CUFF.1471.1"; tss_id "TSS717";
1	Cufflinks	exon	60742058	60742183	.	+	.	gene_id "rmCuff_XLOC_000700"; transcript_id "rmCuff_TCONS_00000738"; exon_number "1"; oId "CUFF.1522.1"; tss_id "TSS718";
1	Cufflinks	exon	60746068	60746441	.	+	.	gene_id "rmCuff_XLOC_000700"; transcript_id "rmCuff_TCONS_00000738"; exon_number "2"; oId "CUFF.1522.1"; tss_id "TSS718";
1	Cufflinks	exon	60747122	60747229	.	+	.	gene_id "rmCuff_XLOC_000700"; transcript_id "rmCuff_TCONS_00000738"; exon_number "3"; oId "CUFF.1522.1"; tss_id "TSS718";
1	Cufflinks	exon	60750176	60750299	.	+	.	gene_id "rmCuff_XLOC_000700"; transcript_id "rmCuff_TCONS_00000738"; exon_number "4"; oId "CUFF.1522.1"; tss_id "TSS718";
1	Cufflinks	exon	60753828	60753949	.	+	.	gene_id "rmCuff_XLOC_000700"; transcript_id "rmCuff_TCONS_00000738"; exon_number "5"; oId "CUFF.1522.1"; tss_id "TSS718";
1	Cufflinks	exon	60755214	60755374	.	+	.	gene_id "rmCuff_XLOC_000700"; transcript_id "rmCuff_TCONS_00000738"; exon_number "6"; oId "CUFF.1522.1"; tss_id "TSS718";
1	Cufflinks	exon	60756985	60757401	.	+	.	gene_id "rmCuff_XLOC_000700"; transcript_id "rmCuff_TCONS_00000738"; exon_number "7"; oId "CUFF.1522.1"; tss_id "TSS718";
1	Cufflinks	exon	60761634	60761732	.	+	.	gene_id "rmCuff_XLOC_000700"; transcript_id "rmCuff_TCONS_00000738"; exon_number "8"; oId "CUFF.1522.1"; tss_id "TSS718";
1	Cufflinks	exon	60763157	60763468	.	+	.	gene_id "rmCuff_XLOC_000700"; transcript_id "rmCuff_TCONS_00000738"; exon_number "9"; oId "CUFF.1522.1"; tss_id "TSS718";
1	Cufflinks	exon	61416639	61416864	.	+	.	gene_id "rmCuff_XLOC_000701"; transcript_id "rmCuff_TCONS_00000739"; exon_number "1"; oId "CUFF.1517.1"; tss_id "TSS719";
1	Cufflinks	exon	61420573	61420724	.	+	.	gene_id "rmCuff_XLOC_000702"; transcript_id "rmCuff_TCONS_00000740"; exon_number "1"; oId "CUFF.1520.1"; tss_id "TSS720";
1	Cufflinks	exon	61422736	61422917	.	+	.	gene_id "rmCuff_XLOC_000702"; transcript_id "rmCuff_TCONS_00000740"; exon_number "2"; oId "CUFF.1520.1"; tss_id "TSS720";
1	Cufflinks	exon	61423479	61423494	.	+	.	gene_id "rmCuff_XLOC_000703"; transcript_id "rmCuff_TCONS_00000741"; exon_number "1"; oId "CUFF.1530.1"; tss_id "TSS721";
1	Cufflinks	exon	61423803	61423938	.	+	.	gene_id "rmCuff_XLOC_000703"; transcript_id "rmCuff_TCONS_00000741"; exon_number "2"; oId "CUFF.1530.1"; tss_id "TSS721";
1	Cufflinks	exon	61426580	61426691	.	+	.	gene_id "rmCuff_XLOC_000703"; transcript_id "rmCuff_TCONS_00000741"; exon_number "3"; oId "CUFF.1530.1"; tss_id "TSS721";
1	Cufflinks	exon	61426920	61427047	.	+	.	gene_id "rmCuff_XLOC_000703"; transcript_id "rmCuff_TCONS_00000741"; exon_number "4"; oId "CUFF.1530.1"; tss_id "TSS721";
1	Cufflinks	exon	61428237	61428376	.	+	.	gene_id "rmCuff_XLOC_000703"; transcript_id "rmCuff_TCONS_00000741"; exon_number "5"; oId "CUFF.1530.1"; tss_id "TSS721";
1	Cufflinks	exon	61428587	61428701	.	+	.	gene_id "rmCuff_XLOC_000703"; transcript_id "rmCuff_TCONS_00000741"; exon_number "6"; oId "CUFF.1530.1"; tss_id "TSS721";
1	Cufflinks	exon	61428874	61428962	.	+	.	gene_id "rmCuff_XLOC_000703"; transcript_id "rmCuff_TCONS_00000741"; exon_number "7"; oId "CUFF.1530.1"; tss_id "TSS721";
1	Cufflinks	exon	61429107	61429333	.	+	.	gene_id "rmCuff_XLOC_000704"; transcript_id "rmCuff_TCONS_00000742"; exon_number "1"; oId "CUFF.1546.2"; tss_id "TSS722";
1	Cufflinks	exon	61429547	61429640	.	+	.	gene_id "rmCuff_XLOC_000704"; transcript_id "rmCuff_TCONS_00000742"; exon_number "2"; oId "CUFF.1546.2"; tss_id "TSS722";
1	Cufflinks	exon	61429845	61429962	.	+	.	gene_id "rmCuff_XLOC_000704"; transcript_id "rmCuff_TCONS_00000742"; exon_number "3"; oId "CUFF.1546.2"; tss_id "TSS722";
1	Cufflinks	exon	61430308	61430478	.	+	.	gene_id "rmCuff_XLOC_000704"; transcript_id "rmCuff_TCONS_00000742"; exon_number "4"; oId "CUFF.1546.2"; tss_id "TSS722";
1	Cufflinks	exon	61431170	61431213	.	+	.	gene_id "rmCuff_XLOC_000704"; transcript_id "rmCuff_TCONS_00000742"; exon_number "5"; oId "CUFF.1546.2"; tss_id "TSS722";
1	Cufflinks	exon	61431682	61431689	.	+	.	gene_id "rmCuff_XLOC_000704"; transcript_id "rmCuff_TCONS_00000742"; exon_number "6"; oId "CUFF.1546.2"; tss_id "TSS722";
1	Cufflinks	exon	61429107	61429333	.	+	.	gene_id "rmCuff_XLOC_000704"; transcript_id "rmCuff_TCONS_00000743"; exon_number "1"; oId "CUFF.1546.1"; tss_id "TSS722";
1	Cufflinks	exon	61429547	61429640	.	+	.	gene_id "rmCuff_XLOC_000704"; transcript_id "rmCuff_TCONS_00000743"; exon_number "2"; oId "CUFF.1546.1"; tss_id "TSS722";
1	Cufflinks	exon	61429845	61429962	.	+	.	gene_id "rmCuff_XLOC_000704"; transcript_id "rmCuff_TCONS_00000743"; exon_number "3"; oId "CUFF.1546.1"; tss_id "TSS722";
1	Cufflinks	exon	61430308	61430478	.	+	.	gene_id "rmCuff_XLOC_000704"; transcript_id "rmCuff_TCONS_00000743"; exon_number "4"; oId "CUFF.1546.1"; tss_id "TSS722";
1	Cufflinks	exon	61431170	61431265	.	+	.	gene_id "rmCuff_XLOC_000704"; transcript_id "rmCuff_TCONS_00000743"; exon_number "5"; oId "CUFF.1546.1"; tss_id "TSS722";
1	Cufflinks	exon	61431362	61431507	.	+	.	gene_id "rmCuff_XLOC_000704"; transcript_id "rmCuff_TCONS_00000743"; exon_number "6"; oId "CUFF.1546.1"; tss_id "TSS722";
1	Cufflinks	exon	61431733	61431871	.	+	.	gene_id "rmCuff_XLOC_000704"; transcript_id "rmCuff_TCONS_00000743"; exon_number "7"; oId "CUFF.1546.1"; tss_id "TSS722";
1	Cufflinks	exon	61432021	61432139	.	+	.	gene_id "rmCuff_XLOC_000704"; transcript_id "rmCuff_TCONS_00000743"; exon_number "8"; oId "CUFF.1546.1"; tss_id "TSS722";
1	Cufflinks	exon	61432238	61432417	.	+	.	gene_id "rmCuff_XLOC_000704"; transcript_id "rmCuff_TCONS_00000743"; exon_number "9"; oId "CUFF.1546.1"; tss_id "TSS722";
1	Cufflinks	exon	61432662	61432853	.	+	.	gene_id "rmCuff_XLOC_000704"; transcript_id "rmCuff_TCONS_00000743"; exon_number "10"; oId "CUFF.1546.1"; tss_id "TSS722";
1	Cufflinks	exon	61433088	61433177	.	+	.	gene_id "rmCuff_XLOC_000704"; transcript_id "rmCuff_TCONS_00000743"; exon_number "11"; oId "CUFF.1546.1"; tss_id "TSS722";
1	Cufflinks	exon	61433328	61434549	.	+	.	gene_id "rmCuff_XLOC_000704"; transcript_id "rmCuff_TCONS_00000743"; exon_number "12"; oId "CUFF.1546.1"; tss_id "TSS722";
1	Cufflinks	exon	61429277	61429640	.	+	.	gene_id "rmCuff_XLOC_000704"; transcript_id "rmCuff_TCONS_00000744"; exon_number "1"; oId "CUFF.1546.3"; tss_id "TSS723";
1	Cufflinks	exon	61429845	61429962	.	+	.	gene_id "rmCuff_XLOC_000704"; transcript_id "rmCuff_TCONS_00000744"; exon_number "2"; oId "CUFF.1546.3"; tss_id "TSS723";
1	Cufflinks	exon	61430308	61430505	.	+	.	gene_id "rmCuff_XLOC_000704"; transcript_id "rmCuff_TCONS_00000744"; exon_number "3"; oId "CUFF.1546.3"; tss_id "TSS723";
1	Cufflinks	exon	61438105	61438505	.	+	.	gene_id "rmCuff_XLOC_000705"; transcript_id "rmCuff_TCONS_00000745"; exon_number "1"; oId "CUFF.1528.1"; tss_id "TSS724";
1	Cufflinks	exon	61442040	61442160	.	+	.	gene_id "rmCuff_XLOC_000706"; transcript_id "rmCuff_TCONS_00000746"; exon_number "1"; oId "CUFF.1532.1"; tss_id "TSS725";
1	Cufflinks	exon	61442751	61443045	.	+	.	gene_id "rmCuff_XLOC_000706"; transcript_id "rmCuff_TCONS_00000746"; exon_number "2"; oId "CUFF.1532.1"; tss_id "TSS725";
1	Cufflinks	exon	61446232	61446299	.	+	.	gene_id "rmCuff_XLOC_000707"; transcript_id "rmCuff_TCONS_00000747"; exon_number "1"; oId "CUFF.1529.1"; tss_id "TSS726";
1	Cufflinks	exon	61446413	61446423	.	+	.	gene_id "rmCuff_XLOC_000708"; transcript_id "rmCuff_TCONS_00000748"; exon_number "1"; oId "CUFF.1536.1"; tss_id "TSS727";
1	Cufflinks	exon	61448839	61448991	.	+	.	gene_id "rmCuff_XLOC_000708"; transcript_id "rmCuff_TCONS_00000748"; exon_number "2"; oId "CUFF.1536.1"; tss_id "TSS727";
1	Cufflinks	exon	61449229	61449323	.	+	.	gene_id "rmCuff_XLOC_000708"; transcript_id "rmCuff_TCONS_00000748"; exon_number "3"; oId "CUFF.1536.1"; tss_id "TSS727";
1	Cufflinks	exon	61449500	61449672	.	+	.	gene_id "rmCuff_XLOC_000708"; transcript_id "rmCuff_TCONS_00000748"; exon_number "4"; oId "CUFF.1536.1"; tss_id "TSS727";
1	Cufflinks	exon	61449847	61449955	.	+	.	gene_id "rmCuff_XLOC_000708"; transcript_id "rmCuff_TCONS_00000748"; exon_number "5"; oId "CUFF.1536.1"; tss_id "TSS727";
1	Cufflinks	exon	61450066	61450146	.	+	.	gene_id "rmCuff_XLOC_000708"; transcript_id "rmCuff_TCONS_00000748"; exon_number "6"; oId "CUFF.1536.1"; tss_id "TSS727";
1	Cufflinks	exon	61450281	61450401	.	+	.	gene_id "rmCuff_XLOC_000708"; transcript_id "rmCuff_TCONS_00000748"; exon_number "7"; oId "CUFF.1536.1"; tss_id "TSS727";
1	Cufflinks	exon	61450801	61451002	.	+	.	gene_id "rmCuff_XLOC_000708"; transcript_id "rmCuff_TCONS_00000748"; exon_number "8"; oId "CUFF.1536.1"; tss_id "TSS727";
1	Cufflinks	exon	61451147	61451311	.	+	.	gene_id "rmCuff_XLOC_000708"; transcript_id "rmCuff_TCONS_00000748"; exon_number "9"; oId "CUFF.1536.1"; tss_id "TSS727";
1	Cufflinks	exon	61446723	61447141	.	+	.	gene_id "rmCuff_XLOC_000709"; transcript_id "rmCuff_TCONS_00000749"; exon_number "1"; oId "CUFF.1538.1"; tss_id "TSS728";
1	Cufflinks	exon	61451683	61451996	.	+	.	gene_id "rmCuff_XLOC_000710"; transcript_id "rmCuff_TCONS_00000750"; exon_number "1"; oId "CUFF.1531.1"; tss_id "TSS729";
1	Cufflinks	exon	61452159	61452675	.	+	.	gene_id "rmCuff_XLOC_000711"; transcript_id "rmCuff_TCONS_00000751"; exon_number "1"; oId "CUFF.1535.1"; tss_id "TSS730";
1	Cufflinks	exon	61453442	61453574	.	+	.	gene_id "rmCuff_XLOC_000711"; transcript_id "rmCuff_TCONS_00000751"; exon_number "2"; oId "CUFF.1535.1"; tss_id "TSS730";
1	Cufflinks	exon	61453714	61453892	.	+	.	gene_id "rmCuff_XLOC_000711"; transcript_id "rmCuff_TCONS_00000751"; exon_number "3"; oId "CUFF.1535.1"; tss_id "TSS730";
1	Cufflinks	exon	61453981	61454256	.	+	.	gene_id "rmCuff_XLOC_000711"; transcript_id "rmCuff_TCONS_00000751"; exon_number "4"; oId "CUFF.1535.1"; tss_id "TSS730";
1	Cufflinks	exon	61454347	61454473	.	+	.	gene_id "rmCuff_XLOC_000712"; transcript_id "rmCuff_TCONS_00000752"; exon_number "1"; oId "CUFF.1534.1"; tss_id "TSS731";
1	Cufflinks	exon	61455063	61455188	.	+	.	gene_id "rmCuff_XLOC_000712"; transcript_id "rmCuff_TCONS_00000752"; exon_number "2"; oId "CUFF.1534.1"; tss_id "TSS731";
1	Cufflinks	exon	61455633	61455664	.	+	.	gene_id "rmCuff_XLOC_000712"; transcript_id "rmCuff_TCONS_00000752"; exon_number "3"; oId "CUFF.1534.1"; tss_id "TSS731";
1	Cufflinks	exon	61455840	61455872	.	+	.	gene_id "rmCuff_XLOC_000713"; transcript_id "rmCuff_TCONS_00000753"; exon_number "1"; oId "CUFF.1533.1"; tss_id "TSS732";
1	Cufflinks	exon	61455971	61456129	.	+	.	gene_id "rmCuff_XLOC_000713"; transcript_id "rmCuff_TCONS_00000753"; exon_number "2"; oId "CUFF.1533.1"; tss_id "TSS732";
1	Cufflinks	exon	61456219	61456491	.	+	.	gene_id "rmCuff_XLOC_000713"; transcript_id "rmCuff_TCONS_00000753"; exon_number "3"; oId "CUFF.1533.1"; tss_id "TSS732";
1	Cufflinks	exon	61457050	61457302	.	+	.	gene_id "rmCuff_XLOC_000714"; transcript_id "rmCuff_TCONS_00000754"; exon_number "1"; oId "CUFF.1537.1"; tss_id "TSS733";
1	Cufflinks	exon	61457850	61458024	.	+	.	gene_id "rmCuff_XLOC_000714"; transcript_id "rmCuff_TCONS_00000754"; exon_number "2"; oId "CUFF.1537.1"; tss_id "TSS733";
1	Cufflinks	exon	61458098	61458339	.	+	.	gene_id "rmCuff_XLOC_000715"; transcript_id "rmCuff_TCONS_00000755"; exon_number "1"; oId "CUFF.1541.1"; tss_id "TSS734";
1	Cufflinks	exon	61458573	61458732	.	+	.	gene_id "rmCuff_XLOC_000715"; transcript_id "rmCuff_TCONS_00000755"; exon_number "2"; oId "CUFF.1541.1"; tss_id "TSS734";
1	Cufflinks	exon	61458860	61459035	.	+	.	gene_id "rmCuff_XLOC_000715"; transcript_id "rmCuff_TCONS_00000755"; exon_number "3"; oId "CUFF.1541.1"; tss_id "TSS734";
1	Cufflinks	exon	61459196	61459226	.	+	.	gene_id "rmCuff_XLOC_000715"; transcript_id "rmCuff_TCONS_00000755"; exon_number "4"; oId "CUFF.1541.1"; tss_id "TSS734";
1	Cufflinks	exon	61458370	61458571	.	+	.	gene_id "rmCuff_XLOC_000716"; transcript_id "rmCuff_TCONS_00000756"; exon_number "1"; oId "CUFF.1543.1"; tss_id "TSS735";
1	Cufflinks	exon	61459485	61459749	.	+	.	gene_id "rmCuff_XLOC_000717"; transcript_id "rmCuff_TCONS_00000757"; exon_number "1"; oId "CUFF.1539.1"; tss_id "TSS736";
1	Cufflinks	exon	61459881	61460283	.	+	.	gene_id "rmCuff_XLOC_000717"; transcript_id "rmCuff_TCONS_00000757"; exon_number "2"; oId "CUFF.1539.1"; tss_id "TSS736";
1	Cufflinks	exon	61556503	61556779	.	+	.	gene_id "rmCuff_XLOC_000718"; transcript_id "rmCuff_TCONS_00000758"; exon_number "1"; oId "CUFF.1552.1"; tss_id "TSS737";
1	Cufflinks	exon	61648483	61648561	.	+	.	gene_id "rmCuff_XLOC_000719"; transcript_id "rmCuff_TCONS_00000759"; exon_number "1"; oId "CUFF.1590.1"; tss_id "TSS738";
1	Cufflinks	exon	61666193	61666343	.	+	.	gene_id "rmCuff_XLOC_000719"; transcript_id "rmCuff_TCONS_00000759"; exon_number "2"; oId "CUFF.1590.1"; tss_id "TSS738";
1	Cufflinks	exon	61666504	61666613	.	+	.	gene_id "rmCuff_XLOC_000719"; transcript_id "rmCuff_TCONS_00000759"; exon_number "3"; oId "CUFF.1590.1"; tss_id "TSS738";
1	Cufflinks	exon	61668281	61668402	.	+	.	gene_id "rmCuff_XLOC_000719"; transcript_id "rmCuff_TCONS_00000759"; exon_number "4"; oId "CUFF.1590.1"; tss_id "TSS738";
1	Cufflinks	exon	61670110	61670270	.	+	.	gene_id "rmCuff_XLOC_000719"; transcript_id "rmCuff_TCONS_00000759"; exon_number "5"; oId "CUFF.1590.1"; tss_id "TSS738";
1	Cufflinks	exon	61678441	61678531	.	+	.	gene_id "rmCuff_XLOC_000719"; transcript_id "rmCuff_TCONS_00000759"; exon_number "6"; oId "CUFF.1590.1"; tss_id "TSS738";
1	Cufflinks	exon	61679368	61679515	.	+	.	gene_id "rmCuff_XLOC_000719"; transcript_id "rmCuff_TCONS_00000759"; exon_number "7"; oId "CUFF.1590.1"; tss_id "TSS738";
1	Cufflinks	exon	61682821	61682974	.	+	.	gene_id "rmCuff_XLOC_000719"; transcript_id "rmCuff_TCONS_00000759"; exon_number "8"; oId "CUFF.1590.1"; tss_id "TSS738";
1	Cufflinks	exon	61683925	61684101	.	+	.	gene_id "rmCuff_XLOC_000719"; transcript_id "rmCuff_TCONS_00000759"; exon_number "9"; oId "CUFF.1590.1"; tss_id "TSS738";
1	Cufflinks	exon	61687659	61687848	.	+	.	gene_id "rmCuff_XLOC_000719"; transcript_id "rmCuff_TCONS_00000759"; exon_number "10"; oId "CUFF.1590.1"; tss_id "TSS738";
1	Cufflinks	exon	61689303	61689502	.	+	.	gene_id "rmCuff_XLOC_000719"; transcript_id "rmCuff_TCONS_00000759"; exon_number "11"; oId "CUFF.1590.1"; tss_id "TSS738";
1	Cufflinks	exon	61690875	61691003	.	+	.	gene_id "rmCuff_XLOC_000719"; transcript_id "rmCuff_TCONS_00000759"; exon_number "12"; oId "CUFF.1590.1"; tss_id "TSS738";
1	Cufflinks	exon	61694664	61694813	.	+	.	gene_id "rmCuff_XLOC_000719"; transcript_id "rmCuff_TCONS_00000759"; exon_number "13"; oId "CUFF.1590.1"; tss_id "TSS738";
1	Cufflinks	exon	61696425	61696533	.	+	.	gene_id "rmCuff_XLOC_000719"; transcript_id "rmCuff_TCONS_00000759"; exon_number "14"; oId "CUFF.1590.1"; tss_id "TSS738";
1	Cufflinks	exon	61697665	61697967	.	+	.	gene_id "rmCuff_XLOC_000719"; transcript_id "rmCuff_TCONS_00000759"; exon_number "15"; oId "CUFF.1590.1"; tss_id "TSS738";
1	Cufflinks	exon	61699177	61699301	.	+	.	gene_id "rmCuff_XLOC_000719"; transcript_id "rmCuff_TCONS_00000759"; exon_number "16"; oId "CUFF.1590.1"; tss_id "TSS738";
1	Cufflinks	exon	61700900	61701086	.	+	.	gene_id "rmCuff_XLOC_000719"; transcript_id "rmCuff_TCONS_00000759"; exon_number "17"; oId "CUFF.1590.1"; tss_id "TSS738";
1	Cufflinks	exon	61706076	61706278	.	+	.	gene_id "rmCuff_XLOC_000719"; transcript_id "rmCuff_TCONS_00000759"; exon_number "18"; oId "CUFF.1590.1"; tss_id "TSS738";
1	Cufflinks	exon	61706663	61706767	.	+	.	gene_id "rmCuff_XLOC_000719"; transcript_id "rmCuff_TCONS_00000759"; exon_number "19"; oId "CUFF.1590.1"; tss_id "TSS738";
1	Cufflinks	exon	61709586	61711679	.	+	.	gene_id "rmCuff_XLOC_000719"; transcript_id "rmCuff_TCONS_00000759"; exon_number "20"; oId "CUFF.1590.1"; tss_id "TSS738";
1	Cufflinks	exon	61703829	61704037	.	+	.	gene_id "rmCuff_XLOC_000719"; transcript_id "rmCuff_TCONS_00000762"; exon_number "1"; oId "CUFF.1590.2"; tss_id "TSS739";
1	Cufflinks	exon	61706076	61706278	.	+	.	gene_id "rmCuff_XLOC_000719"; transcript_id "rmCuff_TCONS_00000762"; exon_number "2"; oId "CUFF.1590.2"; tss_id "TSS739";
1	Cufflinks	exon	61706663	61706767	.	+	.	gene_id "rmCuff_XLOC_000719"; transcript_id "rmCuff_TCONS_00000762"; exon_number "3"; oId "CUFF.1590.2"; tss_id "TSS739";
1	Cufflinks	exon	61709586	61711679	.	+	.	gene_id "rmCuff_XLOC_000719"; transcript_id "rmCuff_TCONS_00000762"; exon_number "4"; oId "CUFF.1590.2"; tss_id "TSS739";
1	Cufflinks	exon	61700455	61700816	.	+	.	gene_id "rmCuff_XLOC_000720"; transcript_id "rmCuff_TCONS_00000760"; exon_number "1"; oId "CUFF.1591.1"; tss_id "TSS740";
1	Cufflinks	exon	61702189	61702401	.	+	.	gene_id "rmCuff_XLOC_000721"; transcript_id "rmCuff_TCONS_00000761"; exon_number "1"; oId "CUFF.1592.1"; tss_id "TSS741";
1	Cufflinks	exon	61771785	61771977	.	+	.	gene_id "rmCuff_XLOC_000722"; transcript_id "rmCuff_TCONS_00000763"; exon_number "1"; oId "CUFF.1609.1"; tss_id "TSS742";
1	Cufflinks	exon	61801473	61801547	.	+	.	gene_id "rmCuff_XLOC_000722"; transcript_id "rmCuff_TCONS_00000763"; exon_number "2"; oId "CUFF.1609.1"; tss_id "TSS742";
1	Cufflinks	exon	61834881	61834980	.	+	.	gene_id "rmCuff_XLOC_000722"; transcript_id "rmCuff_TCONS_00000763"; exon_number "3"; oId "CUFF.1609.1"; tss_id "TSS742";
1	Cufflinks	exon	61838629	61838809	.	+	.	gene_id "rmCuff_XLOC_000723"; transcript_id "rmCuff_TCONS_00000764"; exon_number "1"; oId "CUFF.1561.1"; tss_id "TSS743";
1	Cufflinks	exon	61854131	61854369	.	+	.	gene_id "rmCuff_XLOC_000724"; transcript_id "rmCuff_TCONS_00000765"; exon_number "1"; oId "CUFF.1562.1"; tss_id "TSS744";
1	Cufflinks	exon	61859156	61859493	.	+	.	gene_id "rmCuff_XLOC_000725"; transcript_id "rmCuff_TCONS_00000766"; exon_number "1"; oId "CUFF.1563.1"; tss_id "TSS745";
1	Cufflinks	exon	61870137	61870744	.	+	.	gene_id "rmCuff_XLOC_000726"; transcript_id "rmCuff_TCONS_00000767"; exon_number "1"; oId "CUFF.1566.1"; tss_id "TSS746";
1	Cufflinks	exon	61871262	61871476	.	+	.	gene_id "rmCuff_XLOC_000727"; transcript_id "rmCuff_TCONS_00000768"; exon_number "1"; oId "CUFF.1564.1"; tss_id "TSS747";
1	Cufflinks	exon	61871646	61872077	.	+	.	gene_id "rmCuff_XLOC_000728"; transcript_id "rmCuff_TCONS_00000769"; exon_number "1"; oId "CUFF.1565.1"; tss_id "TSS748";
1	Cufflinks	exon	61872321	61872795	.	+	.	gene_id "rmCuff_XLOC_000729"; transcript_id "rmCuff_TCONS_00000770"; exon_number "1"; oId "CUFF.1567.1"; tss_id "TSS749";
1	Cufflinks	exon	61873429	61873701	.	+	.	gene_id "rmCuff_XLOC_000730"; transcript_id "rmCuff_TCONS_00000771"; exon_number "1"; oId "CUFF.1568.1"; tss_id "TSS750";
1	Cufflinks	exon	61873974	61874160	.	+	.	gene_id "rmCuff_XLOC_000731"; transcript_id "rmCuff_TCONS_00000772"; exon_number "1"; oId "CUFF.1569.1"; tss_id "TSS751";
1	Cufflinks	exon	61874289	61874581	.	+	.	gene_id "rmCuff_XLOC_000732"; transcript_id "rmCuff_TCONS_00000773"; exon_number "1"; oId "CUFF.1570.1"; tss_id "TSS752";
1	Cufflinks	exon	61875120	61875597	.	+	.	gene_id "rmCuff_XLOC_000733"; transcript_id "rmCuff_TCONS_00000774"; exon_number "1"; oId "CUFF.1571.1"; tss_id "TSS753";
1	Cufflinks	exon	61879577	61879848	.	+	.	gene_id "rmCuff_XLOC_000734"; transcript_id "rmCuff_TCONS_00000775"; exon_number "1"; oId "CUFF.1573.1"; tss_id "TSS754";
1	Cufflinks	exon	61891364	61891589	.	+	.	gene_id "rmCuff_XLOC_000735"; transcript_id "rmCuff_TCONS_00000776"; exon_number "1"; oId "CUFF.1572.1"; tss_id "TSS755";
1	Cufflinks	exon	61922137	61922190	.	+	.	gene_id "rmCuff_XLOC_000736"; transcript_id "rmCuff_TCONS_00000777"; exon_number "1"; oId "CUFF.1623.1"; tss_id "TSS756";
1	Cufflinks	exon	61992820	61992992	.	+	.	gene_id "rmCuff_XLOC_000736"; transcript_id "rmCuff_TCONS_00000777"; exon_number "2"; oId "CUFF.1623.1"; tss_id "TSS756";
1	Cufflinks	exon	61996738	61996808	.	+	.	gene_id "rmCuff_XLOC_000736"; transcript_id "rmCuff_TCONS_00000777"; exon_number "3"; oId "CUFF.1623.1"; tss_id "TSS756";
1	Cufflinks	exon	62106025	62106155	.	+	.	gene_id "rmCuff_XLOC_000737"; transcript_id "rmCuff_TCONS_00000778"; exon_number "1"; oId "CUFF.1661.1"; tss_id "TSS757";
1	Cufflinks	exon	62166341	62166376	.	+	.	gene_id "rmCuff_XLOC_000737"; transcript_id "rmCuff_TCONS_00000778"; exon_number "2"; oId "CUFF.1661.1"; tss_id "TSS757";
1	Cufflinks	exon	62175113	62175227	.	+	.	gene_id "rmCuff_XLOC_000737"; transcript_id "rmCuff_TCONS_00000778"; exon_number "3"; oId "CUFF.1661.1"; tss_id "TSS757";
1	Cufflinks	exon	62229514	62229600	.	+	.	gene_id "rmCuff_XLOC_000737"; transcript_id "rmCuff_TCONS_00000778"; exon_number "4"; oId "CUFF.1661.1"; tss_id "TSS757";
1	Cufflinks	exon	62256844	62257147	.	+	.	gene_id "rmCuff_XLOC_000737"; transcript_id "rmCuff_TCONS_00000778"; exon_number "5"; oId "CUFF.1661.1"; tss_id "TSS757";
1	Cufflinks	exon	62353397	62353518	.	+	.	gene_id "rmCuff_XLOC_000738"; transcript_id "rmCuff_TCONS_00000779"; exon_number "1"; oId "CUFF.1574.1"; tss_id "TSS758";
1	Cufflinks	exon	62355582	62355636	.	+	.	gene_id "rmCuff_XLOC_000739"; transcript_id "rmCuff_TCONS_00000780"; exon_number "1"; oId "CUFF.1575.1"; tss_id "TSS759";
1	Cufflinks	exon	62519528	62519688	.	+	.	gene_id "rmCuff_XLOC_000740"; transcript_id "rmCuff_TCONS_00000781"; exon_number "1"; oId "CUFF.1577.1"; tss_id "TSS760";
1	Cufflinks	exon	62520282	62520363	.	+	.	gene_id "rmCuff_XLOC_000740"; transcript_id "rmCuff_TCONS_00000781"; exon_number "2"; oId "CUFF.1577.1"; tss_id "TSS760";
1	Cufflinks	exon	62526957	62527213	.	+	.	gene_id "rmCuff_XLOC_000741"; transcript_id "rmCuff_TCONS_00000782"; exon_number "1"; oId "CUFF.1576.1"; tss_id "TSS761";
1	Cufflinks	exon	62645278	62645964	.	+	.	gene_id "rmCuff_XLOC_000742"; transcript_id "rmCuff_TCONS_00000783"; exon_number "1"; oId "CUFF.1584.1"; tss_id "TSS762";
1	Cufflinks	exon	62657187	62657232	.	+	.	gene_id "rmCuff_XLOC_000742"; transcript_id "rmCuff_TCONS_00000783"; exon_number "2"; oId "CUFF.1584.1"; tss_id "TSS762";
1	Cufflinks	exon	62691928	62692037	.	+	.	gene_id "rmCuff_XLOC_000743"; transcript_id "rmCuff_TCONS_00000784"; exon_number "1"; oId "CUFF.1594.1"; tss_id "TSS763";
1	Cufflinks	exon	62693096	62693145	.	+	.	gene_id "rmCuff_XLOC_000743"; transcript_id "rmCuff_TCONS_00000784"; exon_number "2"; oId "CUFF.1594.1"; tss_id "TSS763";
1	Cufflinks	exon	62696783	62696935	.	+	.	gene_id "rmCuff_XLOC_000743"; transcript_id "rmCuff_TCONS_00000784"; exon_number "3"; oId "CUFF.1594.1"; tss_id "TSS763";
1	Cufflinks	exon	62697032	62697084	.	+	.	gene_id "rmCuff_XLOC_000743"; transcript_id "rmCuff_TCONS_00000784"; exon_number "4"; oId "CUFF.1594.1"; tss_id "TSS763";
1	Cufflinks	exon	62697297	62697524	.	+	.	gene_id "rmCuff_XLOC_000743"; transcript_id "rmCuff_TCONS_00000784"; exon_number "5"; oId "CUFF.1594.1"; tss_id "TSS763";
1	Cufflinks	exon	62698668	62698818	.	+	.	gene_id "rmCuff_XLOC_000743"; transcript_id "rmCuff_TCONS_00000784"; exon_number "6"; oId "CUFF.1594.1"; tss_id "TSS763";
1	Cufflinks	exon	62701720	62701777	.	+	.	gene_id "rmCuff_XLOC_000743"; transcript_id "rmCuff_TCONS_00000784"; exon_number "7"; oId "CUFF.1594.1"; tss_id "TSS763";
1	Cufflinks	exon	62705114	62705595	.	+	.	gene_id "rmCuff_XLOC_000743"; transcript_id "rmCuff_TCONS_00000784"; exon_number "8"; oId "CUFF.1594.1"; tss_id "TSS763";
1	Cufflinks	exon	62696791	62696936	.	+	.	gene_id "rmCuff_XLOC_000743"; transcript_id "rmCuff_TCONS_00000785"; exon_number "1"; oId "CUFF.1594.2"; tss_id "TSS764";
1	Cufflinks	exon	62697033	62697181	.	+	.	gene_id "rmCuff_XLOC_000743"; transcript_id "rmCuff_TCONS_00000785"; exon_number "2"; oId "CUFF.1594.2"; tss_id "TSS764";
1	Cufflinks	exon	62879400	62879607	.	+	.	gene_id "rmCuff_XLOC_000744"; transcript_id "rmCuff_TCONS_00000786"; exon_number "1"; oId "CUFF.1578.1"; tss_id "TSS765";
1	Cufflinks	exon	62885933	62886256	.	+	.	gene_id "rmCuff_XLOC_000745"; transcript_id "rmCuff_TCONS_00000787"; exon_number "1"; oId "CUFF.1579.1"; tss_id "TSS766";
1	Cufflinks	exon	63066455	63066665	.	+	.	gene_id "rmCuff_XLOC_000746"; transcript_id "rmCuff_TCONS_00000788"; exon_number "1"; oId "CUFF.1580.1"; tss_id "TSS767";
1	Cufflinks	exon	65232138	65232176	.	+	.	gene_id "rmCuff_XLOC_000747"; transcript_id "rmCuff_TCONS_00000789"; exon_number "1"; oId "CUFF.1612.1"; tss_id "TSS768";
1	Cufflinks	exon	65233672	65233737	.	+	.	gene_id "rmCuff_XLOC_000747"; transcript_id "rmCuff_TCONS_00000789"; exon_number "2"; oId "CUFF.1612.1"; tss_id "TSS768";
1	Cufflinks	exon	65233832	65234041	.	+	.	gene_id "rmCuff_XLOC_000747"; transcript_id "rmCuff_TCONS_00000789"; exon_number "3"; oId "CUFF.1612.1"; tss_id "TSS768";
1	Cufflinks	exon	65235178	65235288	.	+	.	gene_id "rmCuff_XLOC_000747"; transcript_id "rmCuff_TCONS_00000789"; exon_number "4"; oId "CUFF.1612.1"; tss_id "TSS768";
1	Cufflinks	exon	65238084	65238180	.	+	.	gene_id "rmCuff_XLOC_000747"; transcript_id "rmCuff_TCONS_00000789"; exon_number "5"; oId "CUFF.1612.1"; tss_id "TSS768";
1	Cufflinks	exon	65232143	65232176	.	+	.	gene_id "rmCuff_XLOC_000747"; transcript_id "rmCuff_TCONS_00000790"; exon_number "1"; oId "CUFF.1612.2"; tss_id "TSS768";
1	Cufflinks	exon	65233672	65233737	.	+	.	gene_id "rmCuff_XLOC_000747"; transcript_id "rmCuff_TCONS_00000790"; exon_number "2"; oId "CUFF.1612.2"; tss_id "TSS768";
1	Cufflinks	exon	65233832	65234042	.	+	.	gene_id "rmCuff_XLOC_000747"; transcript_id "rmCuff_TCONS_00000790"; exon_number "3"; oId "CUFF.1612.2"; tss_id "TSS768";
1	Cufflinks	exon	65235179	65235373	.	+	.	gene_id "rmCuff_XLOC_000747"; transcript_id "rmCuff_TCONS_00000790"; exon_number "4"; oId "CUFF.1612.2"; tss_id "TSS768";
1	Cufflinks	exon	65236892	65237295	.	+	.	gene_id "rmCuff_XLOC_000748"; transcript_id "rmCuff_TCONS_00000791"; exon_number "1"; oId "CUFF.1613.1"; tss_id "TSS769";
1	Cufflinks	exon	65238372	65238583	.	+	.	gene_id "rmCuff_XLOC_000749"; transcript_id "rmCuff_TCONS_00000792"; exon_number "1"; oId "CUFF.1596.1"; tss_id "TSS770";
1	Cufflinks	exon	66183248	66183355	.	+	.	gene_id "rmCuff_XLOC_000750"; transcript_id "rmCuff_TCONS_00000793"; exon_number "1"; oId "CUFF.1595.1"; tss_id "TSS771";
1	Cufflinks	exon	66206719	66206840	.	+	.	gene_id "rmCuff_XLOC_000751"; transcript_id "rmCuff_TCONS_00000794"; exon_number "1"; oId "CUFF.1625.1"; tss_id "TSS772";
1	Cufflinks	exon	66247367	66247457	.	+	.	gene_id "rmCuff_XLOC_000751"; transcript_id "rmCuff_TCONS_00000794"; exon_number "2"; oId "CUFF.1625.1"; tss_id "TSS772";
1	Cufflinks	exon	66330995	66331242	.	+	.	gene_id "rmCuff_XLOC_000752"; transcript_id "rmCuff_TCONS_00000795"; exon_number "1"; oId "CUFF.1598.1"; tss_id "TSS773";
1	Cufflinks	exon	66344510	66344773	.	+	.	gene_id "rmCuff_XLOC_000753"; transcript_id "rmCuff_TCONS_00000796"; exon_number "1"; oId "CUFF.1601.1"; tss_id "TSS774";
1	Cufflinks	exon	66346986	66347125	.	+	.	gene_id "rmCuff_XLOC_000754"; transcript_id "rmCuff_TCONS_00000797"; exon_number "1"; oId "CUFF.1599.1"; tss_id "TSS775";
1	Cufflinks	exon	66383472	66383631	.	+	.	gene_id "rmCuff_XLOC_000755"; transcript_id "rmCuff_TCONS_00000798"; exon_number "1"; oId "CUFF.1605.1"; tss_id "TSS776";
1	Cufflinks	exon	66384730	66384797	.	+	.	gene_id "rmCuff_XLOC_000755"; transcript_id "rmCuff_TCONS_00000798"; exon_number "2"; oId "CUFF.1605.1"; tss_id "TSS776";
1	Cufflinks	exon	66385103	66385171	.	+	.	gene_id "rmCuff_XLOC_000755"; transcript_id "rmCuff_TCONS_00000798"; exon_number "3"; oId "CUFF.1605.1"; tss_id "TSS776";
1	Cufflinks	exon	66385641	66385667	.	+	.	gene_id "rmCuff_XLOC_000755"; transcript_id "rmCuff_TCONS_00000798"; exon_number "4"; oId "CUFF.1605.1"; tss_id "TSS776";
1	Cufflinks	exon	66392792	66393051	.	+	.	gene_id "rmCuff_XLOC_000756"; transcript_id "rmCuff_TCONS_00000799"; exon_number "1"; oId "CUFF.1600.1"; tss_id "TSS777";
1	Cufflinks	exon	66393227	66393453	.	+	.	gene_id "rmCuff_XLOC_000757"; transcript_id "rmCuff_TCONS_00000800"; exon_number "1"; oId "CUFF.1602.1"; tss_id "TSS778";
1	Cufflinks	exon	66393529	66393864	.	+	.	gene_id "rmCuff_XLOC_000758"; transcript_id "rmCuff_TCONS_00000801"; exon_number "1"; oId "CUFF.1603.1"; tss_id "TSS779";
1	Cufflinks	exon	66394636	66395354	.	+	.	gene_id "rmCuff_XLOC_000759"; transcript_id "rmCuff_TCONS_00000802"; exon_number "1"; oId "CUFF.1606.1"; tss_id "TSS780";
1	Cufflinks	exon	66395696	66395962	.	+	.	gene_id "rmCuff_XLOC_000760"; transcript_id "rmCuff_TCONS_00000803"; exon_number "1"; oId "CUFF.1604.1"; tss_id "TSS781";
1	Cufflinks	exon	66438251	66438260	.	+	.	gene_id "rmCuff_XLOC_000761"; transcript_id "rmCuff_TCONS_00000804"; exon_number "1"; oId "CUFF.1614.1"; tss_id "TSS782";
1	Cufflinks	exon	66439481	66439511	.	+	.	gene_id "rmCuff_XLOC_000761"; transcript_id "rmCuff_TCONS_00000804"; exon_number "2"; oId "CUFF.1614.1"; tss_id "TSS782";
1	Cufflinks	exon	66440040	66440128	.	+	.	gene_id "rmCuff_XLOC_000761"; transcript_id "rmCuff_TCONS_00000804"; exon_number "3"; oId "CUFF.1614.1"; tss_id "TSS782";
1	Cufflinks	exon	66441924	66442020	.	+	.	gene_id "rmCuff_XLOC_000761"; transcript_id "rmCuff_TCONS_00000804"; exon_number "4"; oId "CUFF.1614.1"; tss_id "TSS782";
1	Cufflinks	exon	66442513	66442589	.	+	.	gene_id "rmCuff_XLOC_000761"; transcript_id "rmCuff_TCONS_00000804"; exon_number "5"; oId "CUFF.1614.1"; tss_id "TSS782";
1	Cufflinks	exon	66443925	66444867	.	+	.	gene_id "rmCuff_XLOC_000761"; transcript_id "rmCuff_TCONS_00000804"; exon_number "6"; oId "CUFF.1614.1"; tss_id "TSS782";
1	Cufflinks	exon	66608200	66608376	.	+	.	gene_id "rmCuff_XLOC_000762"; transcript_id "rmCuff_TCONS_00000805"; exon_number "1"; oId "CUFF.1626.1"; tss_id "TSS783";
1	Cufflinks	exon	66631954	66632015	.	+	.	gene_id "rmCuff_XLOC_000762"; transcript_id "rmCuff_TCONS_00000805"; exon_number "2"; oId "CUFF.1626.1"; tss_id "TSS783";
1	Cufflinks	exon	66634017	66634129	.	+	.	gene_id "rmCuff_XLOC_000762"; transcript_id "rmCuff_TCONS_00000805"; exon_number "3"; oId "CUFF.1626.1"; tss_id "TSS783";
1	Cufflinks	exon	66635030	66635077	.	+	.	gene_id "rmCuff_XLOC_000762"; transcript_id "rmCuff_TCONS_00000805"; exon_number "4"; oId "CUFF.1626.1"; tss_id "TSS783";
1	Cufflinks	exon	66634143	66634767	.	+	.	gene_id "rmCuff_XLOC_000763"; transcript_id "rmCuff_TCONS_00000806"; exon_number "1"; oId "CUFF.1627.1"; tss_id "TSS784";
1	Cufflinks	exon	66635345	66635417	.	+	.	gene_id "rmCuff_XLOC_000764"; transcript_id "rmCuff_TCONS_00000807"; exon_number "1"; oId "CUFF.1628.2"; tss_id "TSS785";
1	Cufflinks	exon	66636782	66636868	.	+	.	gene_id "rmCuff_XLOC_000764"; transcript_id "rmCuff_TCONS_00000807"; exon_number "2"; oId "CUFF.1628.2"; tss_id "TSS785";
1	Cufflinks	exon	66637115	66637209	.	+	.	gene_id "rmCuff_XLOC_000764"; transcript_id "rmCuff_TCONS_00000807"; exon_number "3"; oId "CUFF.1628.2"; tss_id "TSS785";
1	Cufflinks	exon	66637933	66638046	.	+	.	gene_id "rmCuff_XLOC_000764"; transcript_id "rmCuff_TCONS_00000807"; exon_number "4"; oId "CUFF.1628.2"; tss_id "TSS785";
1	Cufflinks	exon	66635345	66635416	.	+	.	gene_id "rmCuff_XLOC_000764"; transcript_id "rmCuff_TCONS_00000808"; exon_number "1"; oId "CUFF.1628.1"; tss_id "TSS785";
1	Cufflinks	exon	66636781	66636868	.	+	.	gene_id "rmCuff_XLOC_000764"; transcript_id "rmCuff_TCONS_00000808"; exon_number "2"; oId "CUFF.1628.1"; tss_id "TSS785";
1	Cufflinks	exon	66637115	66637209	.	+	.	gene_id "rmCuff_XLOC_000764"; transcript_id "rmCuff_TCONS_00000808"; exon_number "3"; oId "CUFF.1628.1"; tss_id "TSS785";
1	Cufflinks	exon	66637933	66638047	.	+	.	gene_id "rmCuff_XLOC_000764"; transcript_id "rmCuff_TCONS_00000808"; exon_number "4"; oId "CUFF.1628.1"; tss_id "TSS785";
1	Cufflinks	exon	66640145	66640234	.	+	.	gene_id "rmCuff_XLOC_000764"; transcript_id "rmCuff_TCONS_00000808"; exon_number "5"; oId "CUFF.1628.1"; tss_id "TSS785";
1	Cufflinks	exon	66640673	66640752	.	+	.	gene_id "rmCuff_XLOC_000764"; transcript_id "rmCuff_TCONS_00000808"; exon_number "6"; oId "CUFF.1628.1"; tss_id "TSS785";
1	Cufflinks	exon	66640882	66640938	.	+	.	gene_id "rmCuff_XLOC_000764"; transcript_id "rmCuff_TCONS_00000808"; exon_number "7"; oId "CUFF.1628.1"; tss_id "TSS785";
1	Cufflinks	exon	66643033	66643126	.	+	.	gene_id "rmCuff_XLOC_000764"; transcript_id "rmCuff_TCONS_00000808"; exon_number "8"; oId "CUFF.1628.1"; tss_id "TSS785";
1	Cufflinks	exon	66645948	66646043	.	+	.	gene_id "rmCuff_XLOC_000764"; transcript_id "rmCuff_TCONS_00000808"; exon_number "9"; oId "CUFF.1628.1"; tss_id "TSS785";
1	Cufflinks	exon	66646999	66647057	.	+	.	gene_id "rmCuff_XLOC_000764"; transcript_id "rmCuff_TCONS_00000808"; exon_number "10"; oId "CUFF.1628.1"; tss_id "TSS785";
1	Cufflinks	exon	66647260	66647382	.	+	.	gene_id "rmCuff_XLOC_000764"; transcript_id "rmCuff_TCONS_00000808"; exon_number "11"; oId "CUFF.1628.1"; tss_id "TSS785";
1	Cufflinks	exon	66648937	66649297	.	+	.	gene_id "rmCuff_XLOC_000764"; transcript_id "rmCuff_TCONS_00000808"; exon_number "12"; oId "CUFF.1628.1"; tss_id "TSS785";
1	Cufflinks	exon	66649369	66649748	.	+	.	gene_id "rmCuff_XLOC_000765"; transcript_id "rmCuff_TCONS_00000809"; exon_number "1"; oId "CUFF.1615.1"; tss_id "TSS786";
1	Cufflinks	exon	67176516	67176539	.	+	.	gene_id "rmCuff_XLOC_000766"; transcript_id "rmCuff_TCONS_00000810"; exon_number "1"; oId "CUFF.1621.1"; tss_id "TSS787";
1	Cufflinks	exon	67180033	67180901	.	+	.	gene_id "rmCuff_XLOC_000766"; transcript_id "rmCuff_TCONS_00000810"; exon_number "2"; oId "CUFF.1621.1"; tss_id "TSS787";
1	Cufflinks	exon	67184715	67184981	.	+	.	gene_id "rmCuff_XLOC_000766"; transcript_id "rmCuff_TCONS_00000810"; exon_number "3"; oId "CUFF.1621.1"; tss_id "TSS787";
1	Cufflinks	exon	67185990	67186134	.	+	.	gene_id "rmCuff_XLOC_000766"; transcript_id "rmCuff_TCONS_00000810"; exon_number "4"; oId "CUFF.1621.1"; tss_id "TSS787";
1	Cufflinks	exon	67186935	67187672	.	+	.	gene_id "rmCuff_XLOC_000766"; transcript_id "rmCuff_TCONS_00000810"; exon_number "5"; oId "CUFF.1621.1"; tss_id "TSS787";
1	Cufflinks	exon	68119984	68120320	.	+	.	gene_id "rmCuff_XLOC_000767"; transcript_id "rmCuff_TCONS_00000811"; exon_number "1"; oId "CUFF.1633.1"; tss_id "TSS788";
1	Cufflinks	exon	68247898	68248232	.	+	.	gene_id "rmCuff_XLOC_000768"; transcript_id "rmCuff_TCONS_00000812"; exon_number "1"; oId "CUFF.1637.1"; tss_id "TSS789";
1	Cufflinks	exon	68316648	68316846	.	+	.	gene_id "rmCuff_XLOC_000769"; transcript_id "rmCuff_TCONS_00000813"; exon_number "1"; oId "CUFF.1660.1"; tss_id "TSS790";
1	Cufflinks	exon	68317730	68317932	.	+	.	gene_id "rmCuff_XLOC_000769"; transcript_id "rmCuff_TCONS_00000813"; exon_number "2"; oId "CUFF.1660.1"; tss_id "TSS790";
1	Cufflinks	exon	68321563	68321697	.	+	.	gene_id "rmCuff_XLOC_000769"; transcript_id "rmCuff_TCONS_00000813"; exon_number "3"; oId "CUFF.1660.1"; tss_id "TSS790";
1	Cufflinks	exon	68322483	68322630	.	+	.	gene_id "rmCuff_XLOC_000769"; transcript_id "rmCuff_TCONS_00000813"; exon_number "4"; oId "CUFF.1660.1"; tss_id "TSS790";
1	Cufflinks	exon	68324526	68324660	.	+	.	gene_id "rmCuff_XLOC_000769"; transcript_id "rmCuff_TCONS_00000813"; exon_number "5"; oId "CUFF.1660.1"; tss_id "TSS790";
1	Cufflinks	exon	68329788	68329883	.	+	.	gene_id "rmCuff_XLOC_000769"; transcript_id "rmCuff_TCONS_00000813"; exon_number "6"; oId "CUFF.1660.1"; tss_id "TSS790";
1	Cufflinks	exon	68331143	68331352	.	+	.	gene_id "rmCuff_XLOC_000769"; transcript_id "rmCuff_TCONS_00000813"; exon_number "7"; oId "CUFF.1660.1"; tss_id "TSS790";
1	Cufflinks	exon	68333438	68333517	.	+	.	gene_id "rmCuff_XLOC_000769"; transcript_id "rmCuff_TCONS_00000813"; exon_number "8"; oId "CUFF.1660.1"; tss_id "TSS790";
1	Cufflinks	exon	68339631	68339811	.	+	.	gene_id "rmCuff_XLOC_000769"; transcript_id "rmCuff_TCONS_00000813"; exon_number "9"; oId "CUFF.1660.1"; tss_id "TSS790";
1	Cufflinks	exon	68342906	68342939	.	+	.	gene_id "rmCuff_XLOC_000769"; transcript_id "rmCuff_TCONS_00000813"; exon_number "10"; oId "CUFF.1660.1"; tss_id "TSS790";
1	Cufflinks	exon	68345866	68346138	.	+	.	gene_id "rmCuff_XLOC_000770"; transcript_id "rmCuff_TCONS_00000814"; exon_number "1"; oId "CUFF.1639.1"; tss_id "TSS791";
1	Cufflinks	exon	68346697	68347041	.	+	.	gene_id "rmCuff_XLOC_000771"; transcript_id "rmCuff_TCONS_00000815"; exon_number "1"; oId "CUFF.1640.1"; tss_id "TSS792";
1	Cufflinks	exon	68357354	68357461	.	+	.	gene_id "rmCuff_XLOC_000772"; transcript_id "rmCuff_TCONS_00000816"; exon_number "1"; oId "CUFF.1663.1"; tss_id "TSS793";
1	Cufflinks	exon	68359040	68359147	.	+	.	gene_id "rmCuff_XLOC_000772"; transcript_id "rmCuff_TCONS_00000816"; exon_number "2"; oId "CUFF.1663.1"; tss_id "TSS793";
1	Cufflinks	exon	68360742	68360876	.	+	.	gene_id "rmCuff_XLOC_000772"; transcript_id "rmCuff_TCONS_00000816"; exon_number "3"; oId "CUFF.1663.1"; tss_id "TSS793";
1	Cufflinks	exon	68361486	68361656	.	+	.	gene_id "rmCuff_XLOC_000772"; transcript_id "rmCuff_TCONS_00000816"; exon_number "4"; oId "CUFF.1663.1"; tss_id "TSS793";
1	Cufflinks	exon	68363313	68363468	.	+	.	gene_id "rmCuff_XLOC_000772"; transcript_id "rmCuff_TCONS_00000816"; exon_number "5"; oId "CUFF.1663.1"; tss_id "TSS793";
1	Cufflinks	exon	68363787	68363857	.	+	.	gene_id "rmCuff_XLOC_000772"; transcript_id "rmCuff_TCONS_00000816"; exon_number "6"; oId "CUFF.1663.1"; tss_id "TSS793";
1	Cufflinks	exon	68367265	68367413	.	+	.	gene_id "rmCuff_XLOC_000772"; transcript_id "rmCuff_TCONS_00000816"; exon_number "7"; oId "CUFF.1663.1"; tss_id "TSS793";
1	Cufflinks	exon	68368974	68369120	.	+	.	gene_id "rmCuff_XLOC_000772"; transcript_id "rmCuff_TCONS_00000816"; exon_number "8"; oId "CUFF.1663.1"; tss_id "TSS793";
1	Cufflinks	exon	68370082	68370240	.	+	.	gene_id "rmCuff_XLOC_000772"; transcript_id "rmCuff_TCONS_00000816"; exon_number "9"; oId "CUFF.1663.1"; tss_id "TSS793";
1	Cufflinks	exon	68371653	68371744	.	+	.	gene_id "rmCuff_XLOC_000772"; transcript_id "rmCuff_TCONS_00000816"; exon_number "10"; oId "CUFF.1663.1"; tss_id "TSS793";
1	Cufflinks	exon	68376058	68376220	.	+	.	gene_id "rmCuff_XLOC_000772"; transcript_id "rmCuff_TCONS_00000816"; exon_number "11"; oId "CUFF.1663.1"; tss_id "TSS793";
1	Cufflinks	exon	68377144	68377239	.	+	.	gene_id "rmCuff_XLOC_000772"; transcript_id "rmCuff_TCONS_00000816"; exon_number "12"; oId "CUFF.1663.1"; tss_id "TSS793";
1	Cufflinks	exon	68380478	68380701	.	+	.	gene_id "rmCuff_XLOC_000772"; transcript_id "rmCuff_TCONS_00000816"; exon_number "13"; oId "CUFF.1663.1"; tss_id "TSS793";
1	Cufflinks	exon	68384607	68384730	.	+	.	gene_id "rmCuff_XLOC_000772"; transcript_id "rmCuff_TCONS_00000816"; exon_number "14"; oId "CUFF.1663.1"; tss_id "TSS793";
1	Cufflinks	exon	68385337	68385435	.	+	.	gene_id "rmCuff_XLOC_000772"; transcript_id "rmCuff_TCONS_00000816"; exon_number "15"; oId "CUFF.1663.1"; tss_id "TSS793";
1	Cufflinks	exon	68386019	68386270	.	+	.	gene_id "rmCuff_XLOC_000772"; transcript_id "rmCuff_TCONS_00000816"; exon_number "16"; oId "CUFF.1663.1"; tss_id "TSS793";
1	Cufflinks	exon	68386922	68387055	.	+	.	gene_id "rmCuff_XLOC_000772"; transcript_id "rmCuff_TCONS_00000816"; exon_number "17"; oId "CUFF.1663.1"; tss_id "TSS793";
1	Cufflinks	exon	68389081	68389116	.	+	.	gene_id "rmCuff_XLOC_000772"; transcript_id "rmCuff_TCONS_00000816"; exon_number "18"; oId "CUFF.1663.1"; tss_id "TSS793";
1	Cufflinks	exon	68403199	68403551	.	+	.	gene_id "rmCuff_XLOC_000773"; transcript_id "rmCuff_TCONS_00000817"; exon_number "1"; oId "CUFF.1644.1"; tss_id "TSS794";
1	Cufflinks	exon	68409969	68410309	.	+	.	gene_id "rmCuff_XLOC_000774"; transcript_id "rmCuff_TCONS_00000818"; exon_number "1"; oId "CUFF.1645.1"; tss_id "TSS795";
1	Cufflinks	exon	69176839	69176968	.	+	.	gene_id "rmCuff_XLOC_000775"; transcript_id "rmCuff_TCONS_00000819"; exon_number "1"; oId "CUFF.1652.1"; tss_id "TSS796";
1	Cufflinks	exon	69830388	69830509	.	+	.	gene_id "rmCuff_XLOC_000776"; transcript_id "rmCuff_TCONS_00000820"; exon_number "1"; oId "CUFF.1689.1"; tss_id "TSS797";
1	Cufflinks	exon	69834556	69834673	.	+	.	gene_id "rmCuff_XLOC_000776"; transcript_id "rmCuff_TCONS_00000820"; exon_number "2"; oId "CUFF.1689.1"; tss_id "TSS797";
1	Cufflinks	exon	69836836	69836922	.	+	.	gene_id "rmCuff_XLOC_000776"; transcript_id "rmCuff_TCONS_00000820"; exon_number "3"; oId "CUFF.1689.1"; tss_id "TSS797";
1	Cufflinks	exon	69842278	69843865	.	+	.	gene_id "rmCuff_XLOC_000776"; transcript_id "rmCuff_TCONS_00000820"; exon_number "4"; oId "CUFF.1689.1"; tss_id "TSS797";
1	Cufflinks	exon	69837141	69837622	.	+	.	gene_id "rmCuff_XLOC_000777"; transcript_id "rmCuff_TCONS_00000821"; exon_number "1"; oId "CUFF.1690.1"; tss_id "TSS798";
1	Cufflinks	exon	69837747	69838610	.	+	.	gene_id "rmCuff_XLOC_000778"; transcript_id "rmCuff_TCONS_00000822"; exon_number "1"; oId "CUFF.1691.1"; tss_id "TSS799";
1	Cufflinks	exon	69839069	69839346	.	+	.	gene_id "rmCuff_XLOC_000779"; transcript_id "rmCuff_TCONS_00000823"; exon_number "1"; oId "CUFF.1692.1"; tss_id "TSS800";
1	Cufflinks	exon	69839800	69840041	.	+	.	gene_id "rmCuff_XLOC_000780"; transcript_id "rmCuff_TCONS_00000824"; exon_number "1"; oId "CUFF.1693.1"; tss_id "TSS801";
1	Cufflinks	exon	69841265	69841567	.	+	.	gene_id "rmCuff_XLOC_000781"; transcript_id "rmCuff_TCONS_00000825"; exon_number "1"; oId "CUFF.1694.1"; tss_id "TSS802";
1	Cufflinks	exon	69843921	69845507	.	+	.	gene_id "rmCuff_XLOC_000782"; transcript_id "rmCuff_TCONS_00000826"; exon_number "1"; oId "CUFF.1669.1"; tss_id "TSS803";
1	Cufflinks	exon	69859131	69859435	.	+	.	gene_id "rmCuff_XLOC_000783"; transcript_id "rmCuff_TCONS_00000827"; exon_number "1"; oId "CUFF.1666.1"; tss_id "TSS804";
1	Cufflinks	exon	70779769	70779821	.	+	.	gene_id "rmCuff_XLOC_000784"; transcript_id "rmCuff_TCONS_00000828"; exon_number "1"; oId "CUFF.1717.1"; tss_id "TSS805";
1	Cufflinks	exon	70791824	70791959	.	+	.	gene_id "rmCuff_XLOC_000784"; transcript_id "rmCuff_TCONS_00000828"; exon_number "2"; oId "CUFF.1717.1"; tss_id "TSS805";
1	Cufflinks	exon	70793764	70793823	.	+	.	gene_id "rmCuff_XLOC_000784"; transcript_id "rmCuff_TCONS_00000828"; exon_number "3"; oId "CUFF.1717.1"; tss_id "TSS805";
1	Cufflinks	exon	70798314	70800562	.	+	.	gene_id "rmCuff_XLOC_000784"; transcript_id "rmCuff_TCONS_00000828"; exon_number "4"; oId "CUFF.1717.1"; tss_id "TSS805";
1	Cufflinks	exon	70780674	70780784	.	+	.	gene_id "rmCuff_XLOC_000784"; transcript_id "rmCuff_TCONS_00000830"; exon_number "1"; oId "CUFF.1717.2"; tss_id "TSS806";
1	Cufflinks	exon	70791824	70791959	.	+	.	gene_id "rmCuff_XLOC_000784"; transcript_id "rmCuff_TCONS_00000830"; exon_number "2"; oId "CUFF.1717.2"; tss_id "TSS806";
1	Cufflinks	exon	70793764	70793823	.	+	.	gene_id "rmCuff_XLOC_000784"; transcript_id "rmCuff_TCONS_00000830"; exon_number "3"; oId "CUFF.1717.2"; tss_id "TSS806";
1	Cufflinks	exon	70798314	70800562	.	+	.	gene_id "rmCuff_XLOC_000784"; transcript_id "rmCuff_TCONS_00000830"; exon_number "4"; oId "CUFF.1717.2"; tss_id "TSS806";
1	Cufflinks	exon	70780164	70780402	.	+	.	gene_id "rmCuff_XLOC_000785"; transcript_id "rmCuff_TCONS_00000829"; exon_number "1"; oId "CUFF.1718.1"; tss_id "TSS807";
1	Cufflinks	exon	70782160	70782365	.	+	.	gene_id "rmCuff_XLOC_000786"; transcript_id "rmCuff_TCONS_00000831"; exon_number "1"; oId "CUFF.1719.1"; tss_id "TSS808";
1	Cufflinks	exon	70784550	70784863	.	+	.	gene_id "rmCuff_XLOC_000787"; transcript_id "rmCuff_TCONS_00000832"; exon_number "1"; oId "CUFF.1722.1"; tss_id "TSS809";
1	Cufflinks	exon	70785539	70785879	.	+	.	gene_id "rmCuff_XLOC_000788"; transcript_id "rmCuff_TCONS_00000833"; exon_number "1"; oId "CUFF.1723.1"; tss_id "TSS810";
1	Cufflinks	exon	70787173	70787730	.	+	.	gene_id "rmCuff_XLOC_000789"; transcript_id "rmCuff_TCONS_00000834"; exon_number "1"; oId "CUFF.1725.1"; tss_id "TSS811";
1	Cufflinks	exon	71780169	71780228	.	+	.	gene_id "rmCuff_XLOC_000790"; transcript_id "rmCuff_TCONS_00000835"; exon_number "1"; oId "CUFF.1701.1"; tss_id "TSS812";
1	Cufflinks	exon	71785516	71785662	.	+	.	gene_id "rmCuff_XLOC_000791"; transcript_id "rmCuff_TCONS_00000836"; exon_number "1"; oId "CUFF.1704.1"; tss_id "TSS813";
1	Cufflinks	exon	71785936	71786012	.	+	.	gene_id "rmCuff_XLOC_000791"; transcript_id "rmCuff_TCONS_00000836"; exon_number "2"; oId "CUFF.1704.1"; tss_id "TSS813";
1	Cufflinks	exon	71795567	71795856	.	+	.	gene_id "rmCuff_XLOC_000792"; transcript_id "rmCuff_TCONS_00000837"; exon_number "1"; oId "CUFF.1702.1"; tss_id "TSS814";
1	Cufflinks	exon	71861195	71861246	.	+	.	gene_id "rmCuff_XLOC_000793"; transcript_id "rmCuff_TCONS_00000838"; exon_number "1"; oId "CUFF.1703.1"; tss_id "TSS815";
1	Cufflinks	exon	74981059	74981123	.	+	.	gene_id "rmCuff_XLOC_000794"; transcript_id "rmCuff_TCONS_00000839"; exon_number "1"; oId "CUFF.1708.1"; tss_id "TSS816";
1	Cufflinks	exon	74982901	74983002	.	+	.	gene_id "rmCuff_XLOC_000794"; transcript_id "rmCuff_TCONS_00000839"; exon_number "2"; oId "CUFF.1708.1"; tss_id "TSS816";
1	Cufflinks	exon	74983708	74983849	.	+	.	gene_id "rmCuff_XLOC_000794"; transcript_id "rmCuff_TCONS_00000839"; exon_number "3"; oId "CUFF.1708.1"; tss_id "TSS816";
1	Cufflinks	exon	74984522	74984530	.	+	.	gene_id "rmCuff_XLOC_000794"; transcript_id "rmCuff_TCONS_00000839"; exon_number "4"; oId "CUFF.1708.1"; tss_id "TSS816";
1	Cufflinks	exon	74987518	74987604	.	+	.	gene_id "rmCuff_XLOC_000795"; transcript_id "rmCuff_TCONS_00000840"; exon_number "1"; oId "CUFF.1707.1"; tss_id "TSS817";
1	Cufflinks	exon	74988026	74988068	.	+	.	gene_id "rmCuff_XLOC_000795"; transcript_id "rmCuff_TCONS_00000840"; exon_number "2"; oId "CUFF.1707.1"; tss_id "TSS817";
1	Cufflinks	exon	74994451	74994659	.	+	.	gene_id "rmCuff_XLOC_000796"; transcript_id "rmCuff_TCONS_00000841"; exon_number "1"; oId "CUFF.1712.1"; tss_id "TSS818";
1	Cufflinks	exon	74994988	74995035	.	+	.	gene_id "rmCuff_XLOC_000796"; transcript_id "rmCuff_TCONS_00000841"; exon_number "2"; oId "CUFF.1712.1"; tss_id "TSS818";
1	Cufflinks	exon	74999044	74999129	.	+	.	gene_id "rmCuff_XLOC_000797"; transcript_id "rmCuff_TCONS_00000842"; exon_number "1"; oId "CUFF.1714.1"; tss_id "TSS819";
1	Cufflinks	exon	75006653	75006821	.	+	.	gene_id "rmCuff_XLOC_000797"; transcript_id "rmCuff_TCONS_00000842"; exon_number "2"; oId "CUFF.1714.1"; tss_id "TSS819";
1	Cufflinks	exon	75007242	75007393	.	+	.	gene_id "rmCuff_XLOC_000797"; transcript_id "rmCuff_TCONS_00000842"; exon_number "3"; oId "CUFF.1714.1"; tss_id "TSS819";
1	Cufflinks	exon	75021304	75021574	.	+	.	gene_id "rmCuff_XLOC_000798"; transcript_id "rmCuff_TCONS_00000843"; exon_number "1"; oId "CUFF.1709.1"; tss_id "TSS820";
1	Cufflinks	exon	75022083	75022290	.	+	.	gene_id "rmCuff_XLOC_000798"; transcript_id "rmCuff_TCONS_00000843"; exon_number "2"; oId "CUFF.1709.1"; tss_id "TSS820";
1	Cufflinks	exon	75024352	75024642	.	+	.	gene_id "rmCuff_XLOC_000799"; transcript_id "rmCuff_TCONS_00000844"; exon_number "1"; oId "CUFF.1711.1"; tss_id "TSS821";
1	Cufflinks	exon	75024790	75024895	.	+	.	gene_id "rmCuff_XLOC_000799"; transcript_id "rmCuff_TCONS_00000844"; exon_number "2"; oId "CUFF.1711.1"; tss_id "TSS821";
1	Cufflinks	exon	75024983	75025150	.	+	.	gene_id "rmCuff_XLOC_000799"; transcript_id "rmCuff_TCONS_00000844"; exon_number "3"; oId "CUFF.1711.1"; tss_id "TSS821";
1	Cufflinks	exon	75025658	75025705	.	+	.	gene_id "rmCuff_XLOC_000799"; transcript_id "rmCuff_TCONS_00000844"; exon_number "4"; oId "CUFF.1711.1"; tss_id "TSS821";
1	Cufflinks	exon	75025778	75025812	.	+	.	gene_id "rmCuff_XLOC_000800"; transcript_id "rmCuff_TCONS_00000845"; exon_number "1"; oId "CUFF.1720.1"; tss_id "TSS822";
1	Cufflinks	exon	75026353	75026512	.	+	.	gene_id "rmCuff_XLOC_000800"; transcript_id "rmCuff_TCONS_00000845"; exon_number "2"; oId "CUFF.1720.1"; tss_id "TSS822";
1	Cufflinks	exon	75027994	75028102	.	+	.	gene_id "rmCuff_XLOC_000800"; transcript_id "rmCuff_TCONS_00000845"; exon_number "3"; oId "CUFF.1720.1"; tss_id "TSS822";
1	Cufflinks	exon	75029113	75029203	.	+	.	gene_id "rmCuff_XLOC_000800"; transcript_id "rmCuff_TCONS_00000845"; exon_number "4"; oId "CUFF.1720.1"; tss_id "TSS822";
1	Cufflinks	exon	75228139	75228574	.	+	.	gene_id "rmCuff_XLOC_000801"; transcript_id "rmCuff_TCONS_00000846"; exon_number "1"; oId "CUFF.1715.1"; tss_id "TSS823";
1	Cufflinks	exon	75248875	75248933	.	+	.	gene_id "rmCuff_XLOC_000802"; transcript_id "rmCuff_TCONS_00000847"; exon_number "1"; oId "CUFF.1730.1"; tss_id "TSS824";
1	Cufflinks	exon	75255246	75255366	.	+	.	gene_id "rmCuff_XLOC_000802"; transcript_id "rmCuff_TCONS_00000847"; exon_number "2"; oId "CUFF.1730.1"; tss_id "TSS824";
1	Cufflinks	exon	75255499	75255546	.	+	.	gene_id "rmCuff_XLOC_000802"; transcript_id "rmCuff_TCONS_00000847"; exon_number "3"; oId "CUFF.1730.1"; tss_id "TSS824";
1	Cufflinks	exon	75258253	75258264	.	+	.	gene_id "rmCuff_XLOC_000802"; transcript_id "rmCuff_TCONS_00000847"; exon_number "4"; oId "CUFF.1730.1"; tss_id "TSS824";
1	Cufflinks	exon	75260162	75260188	.	+	.	gene_id "rmCuff_XLOC_000802"; transcript_id "rmCuff_TCONS_00000847"; exon_number "5"; oId "CUFF.1730.1"; tss_id "TSS824";
1	Cufflinks	exon	75263823	75263914	.	+	.	gene_id "rmCuff_XLOC_000802"; transcript_id "rmCuff_TCONS_00000847"; exon_number "6"; oId "CUFF.1730.1"; tss_id "TSS824";
1	Cufflinks	exon	75264045	75264182	.	+	.	gene_id "rmCuff_XLOC_000802"; transcript_id "rmCuff_TCONS_00000847"; exon_number "7"; oId "CUFF.1730.1"; tss_id "TSS824";
1	Cufflinks	exon	75278352	75278879	.	+	.	gene_id "rmCuff_XLOC_000803"; transcript_id "rmCuff_TCONS_00000848"; exon_number "1"; oId "CUFF.1724.1"; tss_id "TSS825";
1	Cufflinks	exon	75280160	75280536	.	+	.	gene_id "rmCuff_XLOC_000804"; transcript_id "rmCuff_TCONS_00000849"; exon_number "1"; oId "CUFF.1726.1"; tss_id "TSS826";
1	Cufflinks	exon	75402376	75402645	.	+	.	gene_id "rmCuff_XLOC_000805"; transcript_id "rmCuff_TCONS_00000850"; exon_number "1"; oId "CUFF.1737.1"; tss_id "TSS827";
1	Cufflinks	exon	75422030	75422255	.	+	.	gene_id "rmCuff_XLOC_000806"; transcript_id "rmCuff_TCONS_00000851"; exon_number "1"; oId "CUFF.1745.1"; tss_id "TSS828";
1	Cufflinks	exon	75424674	75425046	.	+	.	gene_id "rmCuff_XLOC_000806"; transcript_id "rmCuff_TCONS_00000851"; exon_number "2"; oId "CUFF.1745.1"; tss_id "TSS828";
1	Cufflinks	exon	75427601	75427750	.	+	.	gene_id "rmCuff_XLOC_000806"; transcript_id "rmCuff_TCONS_00000851"; exon_number "3"; oId "CUFF.1745.1"; tss_id "TSS828";
1	Cufflinks	exon	75431022	75431273	.	+	.	gene_id "rmCuff_XLOC_000806"; transcript_id "rmCuff_TCONS_00000851"; exon_number "4"; oId "CUFF.1745.1"; tss_id "TSS828";
1	Cufflinks	exon	75433513	75433715	.	+	.	gene_id "rmCuff_XLOC_000806"; transcript_id "rmCuff_TCONS_00000851"; exon_number "5"; oId "CUFF.1745.1"; tss_id "TSS828";
1	Cufflinks	exon	75436961	75437089	.	+	.	gene_id "rmCuff_XLOC_000807"; transcript_id "rmCuff_TCONS_00000852"; exon_number "1"; oId "CUFF.1751.1"; tss_id "TSS829";
1	Cufflinks	exon	75442279	75442403	.	+	.	gene_id "rmCuff_XLOC_000807"; transcript_id "rmCuff_TCONS_00000852"; exon_number "2"; oId "CUFF.1751.1"; tss_id "TSS829";
1	Cufflinks	exon	75445943	75446092	.	+	.	gene_id "rmCuff_XLOC_000807"; transcript_id "rmCuff_TCONS_00000852"; exon_number "3"; oId "CUFF.1751.1"; tss_id "TSS829";
1	Cufflinks	exon	75447155	75447277	.	+	.	gene_id "rmCuff_XLOC_000807"; transcript_id "rmCuff_TCONS_00000852"; exon_number "4"; oId "CUFF.1751.1"; tss_id "TSS829";
1	Cufflinks	exon	75461213	75461277	.	+	.	gene_id "rmCuff_XLOC_000807"; transcript_id "rmCuff_TCONS_00000852"; exon_number "5"; oId "CUFF.1751.1"; tss_id "TSS829";
1	Cufflinks	exon	75463150	75463253	.	+	.	gene_id "rmCuff_XLOC_000808"; transcript_id "rmCuff_TCONS_00000853"; exon_number "1"; oId "CUFF.1738.1"; tss_id "TSS830";
1	Cufflinks	exon	75467224	75467294	.	+	.	gene_id "rmCuff_XLOC_000808"; transcript_id "rmCuff_TCONS_00000853"; exon_number "2"; oId "CUFF.1738.1"; tss_id "TSS830";
1	Cufflinks	exon	75471000	75471208	.	+	.	gene_id "rmCuff_XLOC_000809"; transcript_id "rmCuff_TCONS_00000854"; exon_number "1"; oId "CUFF.1740.1"; tss_id "TSS831";
1	Cufflinks	exon	75472178	75472335	.	+	.	gene_id "rmCuff_XLOC_000809"; transcript_id "rmCuff_TCONS_00000854"; exon_number "2"; oId "CUFF.1740.1"; tss_id "TSS831";
1	Cufflinks	exon	75473595	75473718	.	+	.	gene_id "rmCuff_XLOC_000809"; transcript_id "rmCuff_TCONS_00000854"; exon_number "3"; oId "CUFF.1740.1"; tss_id "TSS831";
1	Cufflinks	exon	75474436	75474491	.	+	.	gene_id "rmCuff_XLOC_000809"; transcript_id "rmCuff_TCONS_00000854"; exon_number "4"; oId "CUFF.1740.1"; tss_id "TSS831";
1	Cufflinks	exon	75475672	75476998	.	+	.	gene_id "rmCuff_XLOC_000810"; transcript_id "rmCuff_TCONS_00000855"; exon_number "1"; oId "CUFF.1739.1"; tss_id "TSS832";
1	Cufflinks	exon	75477080	75477312	.	+	.	gene_id "rmCuff_XLOC_000811"; transcript_id "rmCuff_TCONS_00000856"; exon_number "1"; oId "CUFF.1742.1"; tss_id "TSS833";
1	Cufflinks	exon	75477433	75477567	.	+	.	gene_id "rmCuff_XLOC_000812"; transcript_id "rmCuff_TCONS_00000857"; exon_number "1"; oId "CUFF.1741.1"; tss_id "TSS834";
1	Cufflinks	exon	75553924	75554476	.	+	.	gene_id "rmCuff_XLOC_000813"; transcript_id "rmCuff_TCONS_00000858"; exon_number "1"; oId "CUFF.1743.1"; tss_id "TSS835";
1	Cufflinks	exon	75573078	75573328	.	+	.	gene_id "rmCuff_XLOC_000814"; transcript_id "rmCuff_TCONS_00000859"; exon_number "1"; oId "CUFF.1744.1"; tss_id "TSS836";
1	Cufflinks	exon	75595799	75595999	.	+	.	gene_id "rmCuff_XLOC_000815"; transcript_id "rmCuff_TCONS_00000860"; exon_number "1"; oId "CUFF.1752.1"; tss_id "TSS837";
1	Cufflinks	exon	75608495	75608586	.	+	.	gene_id "rmCuff_XLOC_000815"; transcript_id "rmCuff_TCONS_00000860"; exon_number "2"; oId "CUFF.1752.1"; tss_id "TSS837";
1	Cufflinks	exon	75610325	75612528	.	+	.	gene_id "rmCuff_XLOC_000815"; transcript_id "rmCuff_TCONS_00000860"; exon_number "3"; oId "CUFF.1752.1"; tss_id "TSS837";
1	Cufflinks	exon	75613920	75614952	.	+	.	gene_id "rmCuff_XLOC_000816"; transcript_id "rmCuff_TCONS_00000861"; exon_number "1"; oId "CUFF.1798.1"; tss_id "TSS838";
1	Cufflinks	exon	75616689	75616850	.	+	.	gene_id "rmCuff_XLOC_000816"; transcript_id "rmCuff_TCONS_00000861"; exon_number "2"; oId "CUFF.1798.1"; tss_id "TSS838";
1	Cufflinks	exon	75618280	75618436	.	+	.	gene_id "rmCuff_XLOC_000816"; transcript_id "rmCuff_TCONS_00000861"; exon_number "3"; oId "CUFF.1798.1"; tss_id "TSS838";
1	Cufflinks	exon	75620286	75620512	.	+	.	gene_id "rmCuff_XLOC_000816"; transcript_id "rmCuff_TCONS_00000861"; exon_number "4"; oId "CUFF.1798.1"; tss_id "TSS838";
1	Cufflinks	exon	75621007	75621073	.	+	.	gene_id "rmCuff_XLOC_000816"; transcript_id "rmCuff_TCONS_00000861"; exon_number "5"; oId "CUFF.1798.1"; tss_id "TSS838";
1	Cufflinks	exon	75623652	75623761	.	+	.	gene_id "rmCuff_XLOC_000816"; transcript_id "rmCuff_TCONS_00000861"; exon_number "6"; oId "CUFF.1798.1"; tss_id "TSS838";
1	Cufflinks	exon	75625414	75625840	.	+	.	gene_id "rmCuff_XLOC_000816"; transcript_id "rmCuff_TCONS_00000861"; exon_number "7"; oId "CUFF.1798.1"; tss_id "TSS838";
1	Cufflinks	exon	75629253	75629398	.	+	.	gene_id "rmCuff_XLOC_000816"; transcript_id "rmCuff_TCONS_00000861"; exon_number "8"; oId "CUFF.1798.1"; tss_id "TSS838";
1	Cufflinks	exon	75630466	75630638	.	+	.	gene_id "rmCuff_XLOC_000816"; transcript_id "rmCuff_TCONS_00000861"; exon_number "9"; oId "CUFF.1798.1"; tss_id "TSS838";
1	Cufflinks	exon	75633657	75633817	.	+	.	gene_id "rmCuff_XLOC_000816"; transcript_id "rmCuff_TCONS_00000861"; exon_number "10"; oId "CUFF.1798.1"; tss_id "TSS838";
1	Cufflinks	exon	75634742	75634932	.	+	.	gene_id "rmCuff_XLOC_000816"; transcript_id "rmCuff_TCONS_00000861"; exon_number "11"; oId "CUFF.1798.1"; tss_id "TSS838";
1	Cufflinks	exon	75638318	75638563	.	+	.	gene_id "rmCuff_XLOC_000816"; transcript_id "rmCuff_TCONS_00000861"; exon_number "12"; oId "CUFF.1798.1"; tss_id "TSS838";
1	Cufflinks	exon	75640572	75640745	.	+	.	gene_id "rmCuff_XLOC_000816"; transcript_id "rmCuff_TCONS_00000861"; exon_number "13"; oId "CUFF.1798.1"; tss_id "TSS838";
1	Cufflinks	exon	75641685	75641834	.	+	.	gene_id "rmCuff_XLOC_000816"; transcript_id "rmCuff_TCONS_00000861"; exon_number "14"; oId "CUFF.1798.1"; tss_id "TSS838";
1	Cufflinks	exon	75645455	75645593	.	+	.	gene_id "rmCuff_XLOC_000816"; transcript_id "rmCuff_TCONS_00000861"; exon_number "15"; oId "CUFF.1798.1"; tss_id "TSS838";
1	Cufflinks	exon	75649578	75649775	.	+	.	gene_id "rmCuff_XLOC_000816"; transcript_id "rmCuff_TCONS_00000861"; exon_number "16"; oId "CUFF.1798.1"; tss_id "TSS838";
1	Cufflinks	exon	75651908	75652040	.	+	.	gene_id "rmCuff_XLOC_000816"; transcript_id "rmCuff_TCONS_00000861"; exon_number "17"; oId "CUFF.1798.1"; tss_id "TSS838";
1	Cufflinks	exon	75654675	75655290	.	+	.	gene_id "rmCuff_XLOC_000816"; transcript_id "rmCuff_TCONS_00000861"; exon_number "18"; oId "CUFF.1798.1"; tss_id "TSS838";
1	Cufflinks	exon	75656026	75656198	.	+	.	gene_id "rmCuff_XLOC_000816"; transcript_id "rmCuff_TCONS_00000861"; exon_number "19"; oId "CUFF.1798.1"; tss_id "TSS838";
1	Cufflinks	exon	75614692	75614952	.	+	.	gene_id "rmCuff_XLOC_000816"; transcript_id "rmCuff_TCONS_00000862"; exon_number "1"; oId "CUFF.1798.2"; tss_id "TSS839";
1	Cufflinks	exon	75616689	75616850	.	+	.	gene_id "rmCuff_XLOC_000816"; transcript_id "rmCuff_TCONS_00000862"; exon_number "2"; oId "CUFF.1798.2"; tss_id "TSS839";
1	Cufflinks	exon	75618280	75618436	.	+	.	gene_id "rmCuff_XLOC_000816"; transcript_id "rmCuff_TCONS_00000862"; exon_number "3"; oId "CUFF.1798.2"; tss_id "TSS839";
1	Cufflinks	exon	75621007	75621073	.	+	.	gene_id "rmCuff_XLOC_000816"; transcript_id "rmCuff_TCONS_00000862"; exon_number "4"; oId "CUFF.1798.2"; tss_id "TSS839";
1	Cufflinks	exon	75623652	75623761	.	+	.	gene_id "rmCuff_XLOC_000816"; transcript_id "rmCuff_TCONS_00000862"; exon_number "5"; oId "CUFF.1798.2"; tss_id "TSS839";
1	Cufflinks	exon	75625414	75625840	.	+	.	gene_id "rmCuff_XLOC_000816"; transcript_id "rmCuff_TCONS_00000862"; exon_number "6"; oId "CUFF.1798.2"; tss_id "TSS839";
1	Cufflinks	exon	75629253	75629398	.	+	.	gene_id "rmCuff_XLOC_000816"; transcript_id "rmCuff_TCONS_00000862"; exon_number "7"; oId "CUFF.1798.2"; tss_id "TSS839";
1	Cufflinks	exon	75630466	75630638	.	+	.	gene_id "rmCuff_XLOC_000816"; transcript_id "rmCuff_TCONS_00000862"; exon_number "8"; oId "CUFF.1798.2"; tss_id "TSS839";
1	Cufflinks	exon	75633657	75633817	.	+	.	gene_id "rmCuff_XLOC_000816"; transcript_id "rmCuff_TCONS_00000862"; exon_number "9"; oId "CUFF.1798.2"; tss_id "TSS839";
1	Cufflinks	exon	75634742	75634932	.	+	.	gene_id "rmCuff_XLOC_000816"; transcript_id "rmCuff_TCONS_00000862"; exon_number "10"; oId "CUFF.1798.2"; tss_id "TSS839";
1	Cufflinks	exon	75638318	75638563	.	+	.	gene_id "rmCuff_XLOC_000816"; transcript_id "rmCuff_TCONS_00000862"; exon_number "11"; oId "CUFF.1798.2"; tss_id "TSS839";
1	Cufflinks	exon	75640572	75640745	.	+	.	gene_id "rmCuff_XLOC_000816"; transcript_id "rmCuff_TCONS_00000862"; exon_number "12"; oId "CUFF.1798.2"; tss_id "TSS839";
1	Cufflinks	exon	75641685	75641834	.	+	.	gene_id "rmCuff_XLOC_000816"; transcript_id "rmCuff_TCONS_00000862"; exon_number "13"; oId "CUFF.1798.2"; tss_id "TSS839";
1	Cufflinks	exon	75645455	75645593	.	+	.	gene_id "rmCuff_XLOC_000816"; transcript_id "rmCuff_TCONS_00000862"; exon_number "14"; oId "CUFF.1798.2"; tss_id "TSS839";
1	Cufflinks	exon	75649578	75649775	.	+	.	gene_id "rmCuff_XLOC_000816"; transcript_id "rmCuff_TCONS_00000862"; exon_number "15"; oId "CUFF.1798.2"; tss_id "TSS839";
1	Cufflinks	exon	75651908	75652040	.	+	.	gene_id "rmCuff_XLOC_000816"; transcript_id "rmCuff_TCONS_00000862"; exon_number "16"; oId "CUFF.1798.2"; tss_id "TSS839";
1	Cufflinks	exon	75654675	75655290	.	+	.	gene_id "rmCuff_XLOC_000816"; transcript_id "rmCuff_TCONS_00000862"; exon_number "17"; oId "CUFF.1798.2"; tss_id "TSS839";
1	Cufflinks	exon	75656026	75656198	.	+	.	gene_id "rmCuff_XLOC_000816"; transcript_id "rmCuff_TCONS_00000862"; exon_number "18"; oId "CUFF.1798.2"; tss_id "TSS839";
1	Cufflinks	exon	75615003	75615491	.	+	.	gene_id "rmCuff_XLOC_000817"; transcript_id "rmCuff_TCONS_00000863"; exon_number "1"; oId "CUFF.1799.1"; tss_id "TSS840";
1	Cufflinks	exon	75635465	75635691	.	+	.	gene_id "rmCuff_XLOC_000818"; transcript_id "rmCuff_TCONS_00000864"; exon_number "1"; oId "CUFF.1800.1"; tss_id "TSS841";
1	Cufflinks	exon	75657994	75658155	.	+	.	gene_id "rmCuff_XLOC_000819"; transcript_id "rmCuff_TCONS_00000865"; exon_number "1"; oId "CUFF.1754.1"; tss_id "TSS842";
1	Cufflinks	exon	75659561	75659792	.	+	.	gene_id "rmCuff_XLOC_000819"; transcript_id "rmCuff_TCONS_00000865"; exon_number "2"; oId "CUFF.1754.1"; tss_id "TSS842";
1	Cufflinks	exon	75661383	75661548	.	+	.	gene_id "rmCuff_XLOC_000819"; transcript_id "rmCuff_TCONS_00000865"; exon_number "3"; oId "CUFF.1754.1"; tss_id "TSS842";
1	Cufflinks	exon	75662181	75662349	.	+	.	gene_id "rmCuff_XLOC_000819"; transcript_id "rmCuff_TCONS_00000865"; exon_number "4"; oId "CUFF.1754.1"; tss_id "TSS842";
1	Cufflinks	exon	75668079	75668267	.	+	.	gene_id "rmCuff_XLOC_000819"; transcript_id "rmCuff_TCONS_00000865"; exon_number "5"; oId "CUFF.1754.1"; tss_id "TSS842";
1	Cufflinks	exon	75660409	75660732	.	+	.	gene_id "rmCuff_XLOC_000819"; transcript_id "rmCuff_TCONS_00000866"; exon_number "1"; oId "CUFF.1754.2"; tss_id "TSS843";
1	Cufflinks	exon	75661382	75661548	.	+	.	gene_id "rmCuff_XLOC_000819"; transcript_id "rmCuff_TCONS_00000866"; exon_number "2"; oId "CUFF.1754.2"; tss_id "TSS843";
1	Cufflinks	exon	75662197	75662349	.	+	.	gene_id "rmCuff_XLOC_000819"; transcript_id "rmCuff_TCONS_00000866"; exon_number "3"; oId "CUFF.1754.2"; tss_id "TSS843";
1	Cufflinks	exon	75668079	75668267	.	+	.	gene_id "rmCuff_XLOC_000819"; transcript_id "rmCuff_TCONS_00000866"; exon_number "4"; oId "CUFF.1754.2"; tss_id "TSS843";
1	Cufflinks	exon	75676106	75676241	.	+	.	gene_id "rmCuff_XLOC_000820"; transcript_id "rmCuff_TCONS_00000867"; exon_number "1"; oId "CUFF.1756.1"; tss_id "TSS844";
1	Cufflinks	exon	75678167	75678372	.	+	.	gene_id "rmCuff_XLOC_000820"; transcript_id "rmCuff_TCONS_00000867"; exon_number "2"; oId "CUFF.1756.1"; tss_id "TSS844";
1	Cufflinks	exon	75691188	75691443	.	+	.	gene_id "rmCuff_XLOC_000820"; transcript_id "rmCuff_TCONS_00000867"; exon_number "3"; oId "CUFF.1756.1"; tss_id "TSS844";
1	Cufflinks	exon	75676113	75676241	.	+	.	gene_id "rmCuff_XLOC_000820"; transcript_id "rmCuff_TCONS_00000868"; exon_number "1"; oId "CUFF.1756.2"; tss_id "TSS844";
1	Cufflinks	exon	75678167	75678579	.	+	.	gene_id "rmCuff_XLOC_000820"; transcript_id "rmCuff_TCONS_00000868"; exon_number "2"; oId "CUFF.1756.2"; tss_id "TSS844";
1	Cufflinks	exon	75685695	75685916	.	+	.	gene_id "rmCuff_XLOC_000821"; transcript_id "rmCuff_TCONS_00000869"; exon_number "1"; oId "CUFF.1758.1"; tss_id "TSS845";
1	Cufflinks	exon	75687193	75687400	.	+	.	gene_id "rmCuff_XLOC_000822"; transcript_id "rmCuff_TCONS_00000870"; exon_number "1"; oId "CUFF.1759.1"; tss_id "TSS846";
1	Cufflinks	exon	75689055	75689449	.	+	.	gene_id "rmCuff_XLOC_000823"; transcript_id "rmCuff_TCONS_00000871"; exon_number "1"; oId "CUFF.1760.1"; tss_id "TSS847";
1	Cufflinks	exon	75691915	75691994	.	+	.	gene_id "rmCuff_XLOC_000824"; transcript_id "rmCuff_TCONS_00000872"; exon_number "1"; oId "CUFF.1747.1"; tss_id "TSS848";
1	Cufflinks	exon	75692135	75692323	.	+	.	gene_id "rmCuff_XLOC_000824"; transcript_id "rmCuff_TCONS_00000872"; exon_number "2"; oId "CUFF.1747.1"; tss_id "TSS848";
1	Cufflinks	exon	75694243	75694271	.	+	.	gene_id "rmCuff_XLOC_000824"; transcript_id "rmCuff_TCONS_00000872"; exon_number "3"; oId "CUFF.1747.1"; tss_id "TSS848";
1	Cufflinks	exon	75694355	75694387	.	+	.	gene_id "rmCuff_XLOC_000825"; transcript_id "rmCuff_TCONS_00000873"; exon_number "1"; oId "CUFF.1753.1"; tss_id "TSS849";
1	Cufflinks	exon	75694476	75694572	.	+	.	gene_id "rmCuff_XLOC_000825"; transcript_id "rmCuff_TCONS_00000873"; exon_number "2"; oId "CUFF.1753.1"; tss_id "TSS849";
1	Cufflinks	exon	75695542	75695604	.	+	.	gene_id "rmCuff_XLOC_000825"; transcript_id "rmCuff_TCONS_00000873"; exon_number "3"; oId "CUFF.1753.1"; tss_id "TSS849";
1	Cufflinks	exon	75697054	75697100	.	+	.	gene_id "rmCuff_XLOC_000825"; transcript_id "rmCuff_TCONS_00000873"; exon_number "4"; oId "CUFF.1753.1"; tss_id "TSS849";
1	Cufflinks	exon	75696812	75697109	.	+	.	gene_id "rmCuff_XLOC_000825"; transcript_id "rmCuff_TCONS_00000874"; exon_number "1"; oId "CUFF.1753.2"; tss_id "TSS850";
1	Cufflinks	exon	75700146	75700297	.	+	.	gene_id "rmCuff_XLOC_000825"; transcript_id "rmCuff_TCONS_00000874"; exon_number "2"; oId "CUFF.1753.2"; tss_id "TSS850";
1	Cufflinks	exon	75703058	75703303	.	+	.	gene_id "rmCuff_XLOC_000825"; transcript_id "rmCuff_TCONS_00000874"; exon_number "3"; oId "CUFF.1753.2"; tss_id "TSS850";
1	Cufflinks	exon	75707161	75707311	.	+	.	gene_id "rmCuff_XLOC_000825"; transcript_id "rmCuff_TCONS_00000874"; exon_number "4"; oId "CUFF.1753.2"; tss_id "TSS850";
1	Cufflinks	exon	75707790	75708001	.	+	.	gene_id "rmCuff_XLOC_000826"; transcript_id "rmCuff_TCONS_00000875"; exon_number "1"; oId "CUFF.1746.1"; tss_id "TSS851";
1	Cufflinks	exon	75712124	75712245	.	+	.	gene_id "rmCuff_XLOC_000827"; transcript_id "rmCuff_TCONS_00000876"; exon_number "1"; oId "CUFF.1761.1"; tss_id "TSS852";
1	Cufflinks	exon	75715153	75715370	.	+	.	gene_id "rmCuff_XLOC_000827"; transcript_id "rmCuff_TCONS_00000876"; exon_number "2"; oId "CUFF.1761.1"; tss_id "TSS852";
1	Cufflinks	exon	75724605	75724836	.	+	.	gene_id "rmCuff_XLOC_000827"; transcript_id "rmCuff_TCONS_00000876"; exon_number "3"; oId "CUFF.1761.1"; tss_id "TSS852";
1	Cufflinks	exon	75726640	75726828	.	+	.	gene_id "rmCuff_XLOC_000827"; transcript_id "rmCuff_TCONS_00000876"; exon_number "4"; oId "CUFF.1761.1"; tss_id "TSS852";
1	Cufflinks	exon	75729898	75729993	.	+	.	gene_id "rmCuff_XLOC_000827"; transcript_id "rmCuff_TCONS_00000876"; exon_number "5"; oId "CUFF.1761.1"; tss_id "TSS852";
1	Cufflinks	exon	75715705	75715961	.	+	.	gene_id "rmCuff_XLOC_000828"; transcript_id "rmCuff_TCONS_00000877"; exon_number "1"; oId "CUFF.1762.1"; tss_id "TSS853";
1	Cufflinks	exon	75724988	75725188	.	+	.	gene_id "rmCuff_XLOC_000829"; transcript_id "rmCuff_TCONS_00000878"; exon_number "1"; oId "CUFF.1763.1"; tss_id "TSS854";
1	Cufflinks	exon	75728393	75728636	.	+	.	gene_id "rmCuff_XLOC_000830"; transcript_id "rmCuff_TCONS_00000879"; exon_number "1"; oId "CUFF.1764.1"; tss_id "TSS855";
1	Cufflinks	exon	75728900	75729265	.	+	.	gene_id "rmCuff_XLOC_000831"; transcript_id "rmCuff_TCONS_00000880"; exon_number "1"; oId "CUFF.1765.1"; tss_id "TSS856";
1	Cufflinks	exon	75731670	75731815	.	+	.	gene_id "rmCuff_XLOC_000832"; transcript_id "rmCuff_TCONS_00000881"; exon_number "1"; oId "CUFF.1748.1"; tss_id "TSS857";
1	Cufflinks	exon	75733605	75733807	.	+	.	gene_id "rmCuff_XLOC_000833"; transcript_id "rmCuff_TCONS_00000882"; exon_number "1"; oId "CUFF.1755.1"; tss_id "TSS858";
1	Cufflinks	exon	75738883	75739022	.	+	.	gene_id "rmCuff_XLOC_000833"; transcript_id "rmCuff_TCONS_00000882"; exon_number "2"; oId "CUFF.1755.1"; tss_id "TSS858";
1	Cufflinks	exon	75739291	75739388	.	+	.	gene_id "rmCuff_XLOC_000833"; transcript_id "rmCuff_TCONS_00000882"; exon_number "3"; oId "CUFF.1755.1"; tss_id "TSS858";
1	Cufflinks	exon	75743973	75744129	.	+	.	gene_id "rmCuff_XLOC_000833"; transcript_id "rmCuff_TCONS_00000882"; exon_number "4"; oId "CUFF.1755.1"; tss_id "TSS858";
1	Cufflinks	exon	75744530	75744601	.	+	.	gene_id "rmCuff_XLOC_000833"; transcript_id "rmCuff_TCONS_00000882"; exon_number "5"; oId "CUFF.1755.1"; tss_id "TSS858";
1	Cufflinks	exon	75745304	75745652	.	+	.	gene_id "rmCuff_XLOC_000833"; transcript_id "rmCuff_TCONS_00000882"; exon_number "6"; oId "CUFF.1755.1"; tss_id "TSS858";
1	Cufflinks	exon	75736722	75736951	.	+	.	gene_id "rmCuff_XLOC_000834"; transcript_id "rmCuff_TCONS_00000883"; exon_number "1"; oId "CUFF.1757.1"; tss_id "TSS859";
1	Cufflinks	exon	75746137	75746696	.	+	.	gene_id "rmCuff_XLOC_000835"; transcript_id "rmCuff_TCONS_00000884"; exon_number "1"; oId "CUFF.1749.1"; tss_id "TSS860";
1	Cufflinks	exon	75746760	75747259	.	+	.	gene_id "rmCuff_XLOC_000836"; transcript_id "rmCuff_TCONS_00000885"; exon_number "1"; oId "CUFF.1750.1"; tss_id "TSS861";
1	Cufflinks	exon	75751425	75751965	.	+	.	gene_id "rmCuff_XLOC_000837"; transcript_id "rmCuff_TCONS_00000886"; exon_number "1"; oId "CUFF.1767.1"; tss_id "TSS862";
1	Cufflinks	exon	75753475	75753685	.	+	.	gene_id "rmCuff_XLOC_000838"; transcript_id "rmCuff_TCONS_00000887"; exon_number "1"; oId "CUFF.1766.1"; tss_id "TSS863";
1	Cufflinks	exon	75755821	75756150	.	+	.	gene_id "rmCuff_XLOC_000839"; transcript_id "rmCuff_TCONS_00000888"; exon_number "1"; oId "CUFF.1768.1"; tss_id "TSS864";
1	Cufflinks	exon	76010941	76011171	.	+	.	gene_id "rmCuff_XLOC_000840"; transcript_id "rmCuff_TCONS_00000889"; exon_number "1"; oId "CUFF.1782.1"; tss_id "TSS865";
1	Cufflinks	exon	76011981	76012399	.	+	.	gene_id "rmCuff_XLOC_000841"; transcript_id "rmCuff_TCONS_00000890"; exon_number "1"; oId "CUFF.1783.1"; tss_id "TSS866";
1	Cufflinks	exon	76025278	76025479	.	+	.	gene_id "rmCuff_XLOC_000842"; transcript_id "rmCuff_TCONS_00000891"; exon_number "1"; oId "CUFF.1786.1"; tss_id "TSS867";
1	Cufflinks	exon	76035684	76035842	.	+	.	gene_id "rmCuff_XLOC_000843"; transcript_id "rmCuff_TCONS_00000892"; exon_number "1"; oId "CUFF.1784.1"; tss_id "TSS868";
1	Cufflinks	exon	76073713	76074055	.	+	.	gene_id "rmCuff_XLOC_000844"; transcript_id "rmCuff_TCONS_00000893"; exon_number "1"; oId "CUFF.1785.1"; tss_id "TSS869";
1	Cufflinks	exon	76077275	76077366	.	+	.	gene_id "rmCuff_XLOC_000845"; transcript_id "rmCuff_TCONS_00000894"; exon_number "1"; oId "CUFF.1789.1"; tss_id "TSS870";
1	Cufflinks	exon	76080368	76080459	.	+	.	gene_id "rmCuff_XLOC_000845"; transcript_id "rmCuff_TCONS_00000894"; exon_number "2"; oId "CUFF.1789.1"; tss_id "TSS870";
1	Cufflinks	exon	76082822	76082900	.	+	.	gene_id "rmCuff_XLOC_000845"; transcript_id "rmCuff_TCONS_00000894"; exon_number "3"; oId "CUFF.1789.1"; tss_id "TSS870";
1	Cufflinks	exon	76088136	76088193	.	+	.	gene_id "rmCuff_XLOC_000845"; transcript_id "rmCuff_TCONS_00000894"; exon_number "4"; oId "CUFF.1789.1"; tss_id "TSS870";
1	Cufflinks	exon	76090039	76090174	.	+	.	gene_id "rmCuff_XLOC_000846"; transcript_id "rmCuff_TCONS_00000895"; exon_number "1"; oId "CUFF.1787.1"; tss_id "TSS871";
1	Cufflinks	exon	76094000	76094106	.	+	.	gene_id "rmCuff_XLOC_000847"; transcript_id "rmCuff_TCONS_00000896"; exon_number "1"; oId "CUFF.1788.1"; tss_id "TSS872";
1	Cufflinks	exon	76096970	76097321	.	+	.	gene_id "rmCuff_XLOC_000848"; transcript_id "rmCuff_TCONS_00000897"; exon_number "1"; oId "CUFF.1797.1"; tss_id "TSS873";
1	Cufflinks	exon	76096970	76097106	.	+	.	gene_id "rmCuff_XLOC_000848"; transcript_id "rmCuff_TCONS_00000898"; exon_number "1"; oId "CUFF.1797.2"; tss_id "TSS873";
1	Cufflinks	exon	76101657	76101733	.	+	.	gene_id "rmCuff_XLOC_000848"; transcript_id "rmCuff_TCONS_00000898"; exon_number "2"; oId "CUFF.1797.2"; tss_id "TSS873";
1	Cufflinks	exon	76103026	76103096	.	+	.	gene_id "rmCuff_XLOC_000849"; transcript_id "rmCuff_TCONS_00000899"; exon_number "1"; oId "CUFF.1792.1"; tss_id "TSS874";
1	Cufflinks	exon	76104360	76104473	.	+	.	gene_id "rmCuff_XLOC_000849"; transcript_id "rmCuff_TCONS_00000899"; exon_number "2"; oId "CUFF.1792.1"; tss_id "TSS874";
1	Cufflinks	exon	76107380	76107412	.	+	.	gene_id "rmCuff_XLOC_000850"; transcript_id "rmCuff_TCONS_00000900"; exon_number "1"; oId "CUFF.1793.1"; tss_id "TSS875";
1	Cufflinks	exon	76109023	76109116	.	+	.	gene_id "rmCuff_XLOC_000850"; transcript_id "rmCuff_TCONS_00000900"; exon_number "2"; oId "CUFF.1793.1"; tss_id "TSS875";
1	Cufflinks	exon	76110027	76110180	.	+	.	gene_id "rmCuff_XLOC_000850"; transcript_id "rmCuff_TCONS_00000900"; exon_number "3"; oId "CUFF.1793.1"; tss_id "TSS875";
1	Cufflinks	exon	76110859	76111004	.	+	.	gene_id "rmCuff_XLOC_000851"; transcript_id "rmCuff_TCONS_00000901"; exon_number "1"; oId "CUFF.1791.1"; tss_id "TSS876";
1	Cufflinks	exon	76111074	76111140	.	+	.	gene_id "rmCuff_XLOC_000852"; transcript_id "rmCuff_TCONS_00000902"; exon_number "1"; oId "CUFF.1790.1"; tss_id "TSS877";
1	Cufflinks	exon	76111361	76111788	.	+	.	gene_id "rmCuff_XLOC_000853"; transcript_id "rmCuff_TCONS_00000903"; exon_number "1"; oId "CUFF.1795.1"; tss_id "TSS878";
1	Cufflinks	exon	76111854	76112029	.	+	.	gene_id "rmCuff_XLOC_000854"; transcript_id "rmCuff_TCONS_00000904"; exon_number "1"; oId "CUFF.1794.1"; tss_id "TSS879";
1	Cufflinks	exon	76114035	76114130	.	+	.	gene_id "rmCuff_XLOC_000855"; transcript_id "rmCuff_TCONS_00000905"; exon_number "1"; oId "CUFF.1796.1"; tss_id "TSS880";
1	Cufflinks	exon	76114463	76114527	.	+	.	gene_id "rmCuff_XLOC_000856"; transcript_id "rmCuff_TCONS_00000906"; exon_number "1"; oId "CUFF.1801.1"; tss_id "TSS881";
1	Cufflinks	exon	76114899	76115199	.	+	.	gene_id "rmCuff_XLOC_000857"; transcript_id "rmCuff_TCONS_00000907"; exon_number "1"; oId "CUFF.1802.1"; tss_id "TSS882";
1	Cufflinks	exon	76116588	76116937	.	+	.	gene_id "rmCuff_XLOC_000858"; transcript_id "rmCuff_TCONS_00000908"; exon_number "1"; oId "CUFF.1803.1"; tss_id "TSS883";
1	Cufflinks	exon	76124346	76124807	.	+	.	gene_id "rmCuff_XLOC_000859"; transcript_id "rmCuff_TCONS_00000909"; exon_number "1"; oId "CUFF.1806.1"; tss_id "TSS884";
1	Cufflinks	exon	76127090	76127319	.	+	.	gene_id "rmCuff_XLOC_000860"; transcript_id "rmCuff_TCONS_00000910"; exon_number "1"; oId "CUFF.1804.1"; tss_id "TSS885";
1	Cufflinks	exon	76130921	76131474	.	+	.	gene_id "rmCuff_XLOC_000861"; transcript_id "rmCuff_TCONS_00000911"; exon_number "1"; oId "CUFF.1805.1"; tss_id "TSS886";
1	Cufflinks	exon	76134617	76134796	.	+	.	gene_id "rmCuff_XLOC_000862"; transcript_id "rmCuff_TCONS_00000912"; exon_number "1"; oId "CUFF.1815.1"; tss_id "TSS887";
1	Cufflinks	exon	76144116	76144468	.	+	.	gene_id "rmCuff_XLOC_000862"; transcript_id "rmCuff_TCONS_00000912"; exon_number "2"; oId "CUFF.1815.1"; tss_id "TSS887";
1	Cufflinks	exon	76144730	76145535	.	+	.	gene_id "rmCuff_XLOC_000863"; transcript_id "rmCuff_TCONS_00000913"; exon_number "1"; oId "CUFF.1808.1"; tss_id "TSS888";
1	Cufflinks	exon	76153442	76153656	.	+	.	gene_id "rmCuff_XLOC_000864"; transcript_id "rmCuff_TCONS_00000914"; exon_number "1"; oId "CUFF.1807.1"; tss_id "TSS889";
1	Cufflinks	exon	76157464	76157877	.	+	.	gene_id "rmCuff_XLOC_000865"; transcript_id "rmCuff_TCONS_00000915"; exon_number "1"; oId "CUFF.1809.1"; tss_id "TSS890";
1	Cufflinks	exon	76158185	76158984	.	+	.	gene_id "rmCuff_XLOC_000866"; transcript_id "rmCuff_TCONS_00000916"; exon_number "1"; oId "CUFF.1810.1"; tss_id "TSS891";
1	Cufflinks	exon	76182939	76183163	.	+	.	gene_id "rmCuff_XLOC_000867"; transcript_id "rmCuff_TCONS_00000917"; exon_number "1"; oId "CUFF.1819.1"; tss_id "TSS892";
1	Cufflinks	exon	76187696	76187742	.	+	.	gene_id "rmCuff_XLOC_000867"; transcript_id "rmCuff_TCONS_00000917"; exon_number "2"; oId "CUFF.1819.1"; tss_id "TSS892";
1	Cufflinks	exon	76190001	76190082	.	+	.	gene_id "rmCuff_XLOC_000867"; transcript_id "rmCuff_TCONS_00000917"; exon_number "3"; oId "CUFF.1819.1"; tss_id "TSS892";
1	Cufflinks	exon	76195885	76196027	.	+	.	gene_id "rmCuff_XLOC_000867"; transcript_id "rmCuff_TCONS_00000917"; exon_number "4"; oId "CUFF.1819.1"; tss_id "TSS892";
1	Cufflinks	exon	76197483	76198719	.	+	.	gene_id "rmCuff_XLOC_000867"; transcript_id "rmCuff_TCONS_00000917"; exon_number "5"; oId "CUFF.1819.1"; tss_id "TSS892";
1	Cufflinks	exon	76182951	76183163	.	+	.	gene_id "rmCuff_XLOC_000867"; transcript_id "rmCuff_TCONS_00000918"; exon_number "1"; oId "CUFF.1819.2"; tss_id "TSS892";
1	Cufflinks	exon	76187696	76187742	.	+	.	gene_id "rmCuff_XLOC_000867"; transcript_id "rmCuff_TCONS_00000918"; exon_number "2"; oId "CUFF.1819.2"; tss_id "TSS892";
1	Cufflinks	exon	76189748	76189860	.	+	.	gene_id "rmCuff_XLOC_000867"; transcript_id "rmCuff_TCONS_00000918"; exon_number "3"; oId "CUFF.1819.2"; tss_id "TSS892";
1	Cufflinks	exon	76183577	76183866	.	+	.	gene_id "rmCuff_XLOC_000868"; transcript_id "rmCuff_TCONS_00000919"; exon_number "1"; oId "CUFF.1820.1"; tss_id "TSS893";
1	Cufflinks	exon	76198895	76199069	.	+	.	gene_id "rmCuff_XLOC_000869"; transcript_id "rmCuff_TCONS_00000920"; exon_number "1"; oId "CUFF.1811.1"; tss_id "TSS894";
1	Cufflinks	exon	76199995	76200450	.	+	.	gene_id "rmCuff_XLOC_000870"; transcript_id "rmCuff_TCONS_00000921"; exon_number "1"; oId "CUFF.1812.1"; tss_id "TSS895";
1	Cufflinks	exon	76635891	76636015	.	+	.	gene_id "rmCuff_XLOC_000871"; transcript_id "rmCuff_TCONS_00000923"; exon_number "1"; oId "CUFF.1830.2"; tss_id "TSS896";
1	Cufflinks	exon	76636662	76637431	.	+	.	gene_id "rmCuff_XLOC_000871"; transcript_id "rmCuff_TCONS_00000923"; exon_number "2"; oId "CUFF.1830.2"; tss_id "TSS896";
1	Cufflinks	exon	76635891	76636062	.	+	.	gene_id "rmCuff_XLOC_000871"; transcript_id "rmCuff_TCONS_00000922"; exon_number "1"; oId "CUFF.1830.1"; tss_id "TSS896";
1	Cufflinks	exon	76636661	76637431	.	+	.	gene_id "rmCuff_XLOC_000871"; transcript_id "rmCuff_TCONS_00000922"; exon_number "2"; oId "CUFF.1830.1"; tss_id "TSS896";
1	Cufflinks	exon	76637551	76639146	.	+	.	gene_id "rmCuff_XLOC_000872"; transcript_id "rmCuff_TCONS_00000924"; exon_number "1"; oId "CUFF.1824.1"; tss_id "TSS897";
1	Cufflinks	exon	76639215	76639948	.	+	.	gene_id "rmCuff_XLOC_000873"; transcript_id "rmCuff_TCONS_00000925"; exon_number "1"; oId "CUFF.1823.1"; tss_id "TSS898";
1	Cufflinks	exon	76767426	76767591	.	+	.	gene_id "rmCuff_XLOC_000874"; transcript_id "rmCuff_TCONS_00000926"; exon_number "1"; oId "CUFF.1822.1"; tss_id "TSS899";
1	Cufflinks	exon	76789357	76789448	.	+	.	gene_id "rmCuff_XLOC_000875"; transcript_id "rmCuff_TCONS_00000927"; exon_number "1"; oId "CUFF.1833.1"; tss_id "TSS900";
1	Cufflinks	exon	76792828	76792989	.	+	.	gene_id "rmCuff_XLOC_000875"; transcript_id "rmCuff_TCONS_00000927"; exon_number "2"; oId "CUFF.1833.1"; tss_id "TSS900";
1	Cufflinks	exon	76795338	76795466	.	+	.	gene_id "rmCuff_XLOC_000875"; transcript_id "rmCuff_TCONS_00000927"; exon_number "3"; oId "CUFF.1833.1"; tss_id "TSS900";
1	Cufflinks	exon	76830069	76830117	.	+	.	gene_id "rmCuff_XLOC_000876"; transcript_id "rmCuff_TCONS_00000928"; exon_number "1"; oId "CUFF.1827.1"; tss_id "TSS901";
1	Cufflinks	exon	76833196	76833353	.	+	.	gene_id "rmCuff_XLOC_000876"; transcript_id "rmCuff_TCONS_00000928"; exon_number "2"; oId "CUFF.1827.1"; tss_id "TSS901";
1	Cufflinks	exon	78555616	78556073	.	+	.	gene_id "rmCuff_XLOC_000877"; transcript_id "rmCuff_TCONS_00000929"; exon_number "1"; oId "CUFF.1828.1"; tss_id "TSS902";
1	Cufflinks	exon	78556287	78556637	.	+	.	gene_id "rmCuff_XLOC_000878"; transcript_id "rmCuff_TCONS_00000930"; exon_number "1"; oId "CUFF.1829.1"; tss_id "TSS903";
1	Cufflinks	exon	78562496	78562519	.	+	.	gene_id "rmCuff_XLOC_000879"; transcript_id "rmCuff_TCONS_00000931"; exon_number "1"; oId "CUFF.1831.1"; tss_id "TSS904";
1	Cufflinks	exon	78600246	78600557	.	+	.	gene_id "rmCuff_XLOC_000880"; transcript_id "rmCuff_TCONS_00000932"; exon_number "1"; oId "CUFF.1835.1"; tss_id "TSS905";
1	Cufflinks	exon	78604040	78604154	.	+	.	gene_id "rmCuff_XLOC_000881"; transcript_id "rmCuff_TCONS_00000933"; exon_number "1"; oId "CUFF.1836.1"; tss_id "TSS906";
1	Cufflinks	exon	79494434	79494699	.	+	.	gene_id "rmCuff_XLOC_000882"; transcript_id "rmCuff_TCONS_00000934"; exon_number "1"; oId "CUFF.1874.1"; tss_id "TSS907";
1	Cufflinks	exon	79538867	79538987	.	+	.	gene_id "rmCuff_XLOC_000882"; transcript_id "rmCuff_TCONS_00000934"; exon_number "2"; oId "CUFF.1874.1"; tss_id "TSS907";
1	Cufflinks	exon	79541736	79541871	.	+	.	gene_id "rmCuff_XLOC_000882"; transcript_id "rmCuff_TCONS_00000934"; exon_number "3"; oId "CUFF.1874.1"; tss_id "TSS907";
1	Cufflinks	exon	79545073	79545127	.	+	.	gene_id "rmCuff_XLOC_000882"; transcript_id "rmCuff_TCONS_00000934"; exon_number "4"; oId "CUFF.1874.1"; tss_id "TSS907";
1	Cufflinks	exon	79546468	79546781	.	+	.	gene_id "rmCuff_XLOC_000883"; transcript_id "rmCuff_TCONS_00000935"; exon_number "1"; oId "CUFF.1840.1"; tss_id "TSS908";
1	Cufflinks	exon	79547340	79547688	.	+	.	gene_id "rmCuff_XLOC_000884"; transcript_id "rmCuff_TCONS_00000936"; exon_number "1"; oId "CUFF.1841.1"; tss_id "TSS909";
1	Cufflinks	exon	79547768	79547980	.	+	.	gene_id "rmCuff_XLOC_000885"; transcript_id "rmCuff_TCONS_00000937"; exon_number "1"; oId "CUFF.1842.1"; tss_id "TSS910";
1	Cufflinks	exon	79548129	79548917	.	+	.	gene_id "rmCuff_XLOC_000886"; transcript_id "rmCuff_TCONS_00000938"; exon_number "1"; oId "CUFF.1845.1"; tss_id "TSS911";
1	Cufflinks	exon	79569052	79569520	.	+	.	gene_id "rmCuff_XLOC_000887"; transcript_id "rmCuff_TCONS_00000939"; exon_number "1"; oId "CUFF.1847.1"; tss_id "TSS912";
1	Cufflinks	exon	79569614	79571339	.	+	.	gene_id "rmCuff_XLOC_000888"; transcript_id "rmCuff_TCONS_00000940"; exon_number "1"; oId "CUFF.1851.1"; tss_id "TSS913";
1	Cufflinks	exon	79572493	79573509	.	+	.	gene_id "rmCuff_XLOC_000889"; transcript_id "rmCuff_TCONS_00000941"; exon_number "1"; oId "CUFF.1850.1"; tss_id "TSS914";
1	Cufflinks	exon	79573566	79573912	.	+	.	gene_id "rmCuff_XLOC_000890"; transcript_id "rmCuff_TCONS_00000942"; exon_number "1"; oId "CUFF.1849.1"; tss_id "TSS915";
1	Cufflinks	exon	79628088	79628374	.	+	.	gene_id "rmCuff_XLOC_000891"; transcript_id "rmCuff_TCONS_00000943"; exon_number "1"; oId "CUFF.1852.1"; tss_id "TSS916";
1	Cufflinks	exon	79637556	79637581	.	+	.	gene_id "rmCuff_XLOC_000891"; transcript_id "rmCuff_TCONS_00000943"; exon_number "2"; oId "CUFF.1852.1"; tss_id "TSS916";
1	Cufflinks	exon	79817357	79817683	.	+	.	gene_id "rmCuff_XLOC_000892"; transcript_id "rmCuff_TCONS_00000944"; exon_number "1"; oId "CUFF.1856.1"; tss_id "TSS917";
1	Cufflinks	exon	79846822	79846956	.	+	.	gene_id "rmCuff_XLOC_000893"; transcript_id "rmCuff_TCONS_00000945"; exon_number "1"; oId "CUFF.1857.1"; tss_id "TSS918";
1	Cufflinks	exon	79858541	79858606	.	+	.	gene_id "rmCuff_XLOC_000894"; transcript_id "rmCuff_TCONS_00000946"; exon_number "1"; oId "CUFF.1867.1"; tss_id "TSS919";
[truncated: 121,655 more rows]
