# Supplementary material for: Characterisation of the horse transcriptome from immunologically active tissues
Source: PeerJ. 2014 May 6;2:e382. doi: 10.7717/peerj.382 (PMC4017814; doi:10.7717/peerj.382)
Supplement: File S3 [file peerj-02-382-s003.gz › S3_Scripture_horse_assembly.gtf]

1	Cufflinks	exon	1732	1781	.	+	.	gene_id "rmScrpt_XLOC_000001"; transcript_id "rmScrpt_TCONS_00000001"; exon_number "1"; oId "CUFF.3.1"; tss_id "TSS1";
1	Cufflinks	exon	30680	30731	.	+	.	gene_id "rmScrpt_XLOC_000002"; transcript_id "rmScrpt_TCONS_00000002"; exon_number "1"; oId "CUFF.20.1"; tss_id "TSS2";
1	Cufflinks	exon	36031	36150	.	+	.	gene_id "rmScrpt_XLOC_000003"; transcript_id "rmScrpt_TCONS_00000003"; exon_number "1"; oId "CUFF.7.1"; tss_id "TSS3";
1	Cufflinks	exon	39517	39578	.	+	.	gene_id "rmScrpt_XLOC_000004"; transcript_id "rmScrpt_TCONS_00000004"; exon_number "1"; oId "CUFF.8.1"; tss_id "TSS4";
1	Cufflinks	exon	66120	66214	.	+	.	gene_id "rmScrpt_XLOC_000005"; transcript_id "rmScrpt_TCONS_00000005"; exon_number "1"; oId "CUFF.6.1"; tss_id "TSS5";
1	Cufflinks	exon	67582	67631	.	+	.	gene_id "rmScrpt_XLOC_000006"; transcript_id "rmScrpt_TCONS_00000006"; exon_number "1"; oId "CUFF.2.1"; tss_id "TSS6";
1	Cufflinks	exon	71055	71133	.	+	.	gene_id "rmScrpt_XLOC_000007"; transcript_id "rmScrpt_TCONS_00000007"; exon_number "1"; oId "CUFF.4.1"; tss_id "TSS7";
1	Cufflinks	exon	131928	132644	.	+	.	gene_id "rmScrpt_XLOC_000008"; transcript_id "rmScrpt_TCONS_00000008"; exon_number "1"; oId "CUFF.26.1"; tss_id "TSS8";
1	Cufflinks	exon	133463	133541	.	+	.	gene_id "rmScrpt_XLOC_000008"; transcript_id "rmScrpt_TCONS_00000008"; exon_number "2"; oId "CUFF.26.1"; tss_id "TSS8";
1	Cufflinks	exon	134139	134329	.	+	.	gene_id "rmScrpt_XLOC_000009"; transcript_id "rmScrpt_TCONS_00000009"; exon_number "1"; oId "CUFF.32.1"; tss_id "TSS9";
1	Cufflinks	exon	136902	137042	.	+	.	gene_id "rmScrpt_XLOC_000009"; transcript_id "rmScrpt_TCONS_00000009"; exon_number "2"; oId "CUFF.32.1"; tss_id "TSS9";
1	Cufflinks	exon	143813	143879	.	+	.	gene_id "rmScrpt_XLOC_000010"; transcript_id "rmScrpt_TCONS_00000010"; exon_number "1"; oId "CUFF.34.1"; tss_id "TSS10";
1	Cufflinks	exon	387802	387868	.	+	.	gene_id "rmScrpt_XLOC_000011"; transcript_id "rmScrpt_TCONS_00000011"; exon_number "1"; oId "CUFF.31.1"; tss_id "TSS11";
1	Cufflinks	exon	406263	406312	.	+	.	gene_id "rmScrpt_XLOC_000012"; transcript_id "rmScrpt_TCONS_00000012"; exon_number "1"; oId "CUFF.1.1"; tss_id "TSS12";
1	Cufflinks	exon	415127	415360	.	+	.	gene_id "rmScrpt_XLOC_000013"; transcript_id "rmScrpt_TCONS_00000014"; exon_number "1"; oId "CUFF.40.2"; tss_id "TSS13";
1	Cufflinks	exon	415856	415983	.	+	.	gene_id "rmScrpt_XLOC_000013"; transcript_id "rmScrpt_TCONS_00000014"; exon_number "2"; oId "CUFF.40.2"; tss_id "TSS13";
1	Cufflinks	exon	417054	417153	.	+	.	gene_id "rmScrpt_XLOC_000013"; transcript_id "rmScrpt_TCONS_00000014"; exon_number "3"; oId "CUFF.40.2"; tss_id "TSS13";
1	Cufflinks	exon	418147	418251	.	+	.	gene_id "rmScrpt_XLOC_000013"; transcript_id "rmScrpt_TCONS_00000014"; exon_number "4"; oId "CUFF.40.2"; tss_id "TSS13";
1	Cufflinks	exon	418749	418868	.	+	.	gene_id "rmScrpt_XLOC_000013"; transcript_id "rmScrpt_TCONS_00000014"; exon_number "5"; oId "CUFF.40.2"; tss_id "TSS13";
1	Cufflinks	exon	420264	420331	.	+	.	gene_id "rmScrpt_XLOC_000013"; transcript_id "rmScrpt_TCONS_00000014"; exon_number "6"; oId "CUFF.40.2"; tss_id "TSS13";
1	Cufflinks	exon	421129	421290	.	+	.	gene_id "rmScrpt_XLOC_000013"; transcript_id "rmScrpt_TCONS_00000014"; exon_number "7"; oId "CUFF.40.2"; tss_id "TSS13";
1	Cufflinks	exon	415127	415360	.	+	.	gene_id "rmScrpt_XLOC_000013"; transcript_id "rmScrpt_TCONS_00000013"; exon_number "1"; oId "CUFF.40.1"; tss_id "TSS13";
1	Cufflinks	exon	415856	415983	.	+	.	gene_id "rmScrpt_XLOC_000013"; transcript_id "rmScrpt_TCONS_00000013"; exon_number "2"; oId "CUFF.40.1"; tss_id "TSS13";
1	Cufflinks	exon	417054	417153	.	+	.	gene_id "rmScrpt_XLOC_000013"; transcript_id "rmScrpt_TCONS_00000013"; exon_number "3"; oId "CUFF.40.1"; tss_id "TSS13";
1	Cufflinks	exon	418147	418251	.	+	.	gene_id "rmScrpt_XLOC_000013"; transcript_id "rmScrpt_TCONS_00000013"; exon_number "4"; oId "CUFF.40.1"; tss_id "TSS13";
1	Cufflinks	exon	418749	418868	.	+	.	gene_id "rmScrpt_XLOC_000013"; transcript_id "rmScrpt_TCONS_00000013"; exon_number "5"; oId "CUFF.40.1"; tss_id "TSS13";
1	Cufflinks	exon	420264	420332	.	+	.	gene_id "rmScrpt_XLOC_000013"; transcript_id "rmScrpt_TCONS_00000013"; exon_number "6"; oId "CUFF.40.1"; tss_id "TSS13";
1	Cufflinks	exon	421130	421290	.	+	.	gene_id "rmScrpt_XLOC_000013"; transcript_id "rmScrpt_TCONS_00000013"; exon_number "7"; oId "CUFF.40.1"; tss_id "TSS13";
1	Cufflinks	exon	424761	424775	.	+	.	gene_id "rmScrpt_XLOC_000014"; transcript_id "rmScrpt_TCONS_00000015"; exon_number "1"; oId "CUFF.23.1"; tss_id "TSS14";
1	Cufflinks	exon	426764	426852	.	+	.	gene_id "rmScrpt_XLOC_000014"; transcript_id "rmScrpt_TCONS_00000015"; exon_number "2"; oId "CUFF.23.1"; tss_id "TSS14";
1	Cufflinks	exon	427784	427854	.	+	.	gene_id "rmScrpt_XLOC_000015"; transcript_id "rmScrpt_TCONS_00000016"; exon_number "1"; oId "CUFF.24.1"; tss_id "TSS15";
1	Cufflinks	exon	428134	428235	.	+	.	gene_id "rmScrpt_XLOC_000015"; transcript_id "rmScrpt_TCONS_00000016"; exon_number "2"; oId "CUFF.24.1"; tss_id "TSS15";
1	Cufflinks	exon	429257	429326	.	+	.	gene_id "rmScrpt_XLOC_000016"; transcript_id "rmScrpt_TCONS_00000017"; exon_number "1"; oId "CUFF.14.1"; tss_id "TSS16";
1	Cufflinks	exon	429839	429968	.	+	.	gene_id "rmScrpt_XLOC_000017"; transcript_id "rmScrpt_TCONS_00000018"; exon_number "1"; oId "CUFF.21.1"; tss_id "TSS17";
1	Cufflinks	exon	432127	432222	.	+	.	gene_id "rmScrpt_XLOC_000018"; transcript_id "rmScrpt_TCONS_00000019"; exon_number "1"; oId "CUFF.25.1"; tss_id "TSS18";
1	Cufflinks	exon	436618	436694	.	+	.	gene_id "rmScrpt_XLOC_000019"; transcript_id "rmScrpt_TCONS_00000020"; exon_number "1"; oId "CUFF.11.1"; tss_id "TSS19";
1	Cufflinks	exon	462764	462833	.	+	.	gene_id "rmScrpt_XLOC_000020"; transcript_id "rmScrpt_TCONS_00000021"; exon_number "1"; oId "CUFF.16.1"; tss_id "TSS20";
1	Cufflinks	exon	463091	463294	.	+	.	gene_id "rmScrpt_XLOC_000021"; transcript_id "rmScrpt_TCONS_00000022"; exon_number "1"; oId "CUFF.13.1"; tss_id "TSS21";
1	Cufflinks	exon	463689	463839	.	+	.	gene_id "rmScrpt_XLOC_000022"; transcript_id "rmScrpt_TCONS_00000023"; exon_number "1"; oId "CUFF.10.1"; tss_id "TSS22";
1	Cufflinks	exon	464232	464407	.	+	.	gene_id "rmScrpt_XLOC_000023"; transcript_id "rmScrpt_TCONS_00000024"; exon_number "1"; oId "CUFF.18.1"; tss_id "TSS23";
1	Cufflinks	exon	464681	464730	.	+	.	gene_id "rmScrpt_XLOC_000024"; transcript_id "rmScrpt_TCONS_00000025"; exon_number "1"; oId "CUFF.12.1"; tss_id "TSS24";
1	Cufflinks	exon	522178	522376	.	+	.	gene_id "rmScrpt_XLOC_000025"; transcript_id "rmScrpt_TCONS_00000026"; exon_number "1"; oId "CUFF.15.1"; tss_id "TSS25";
1	Cufflinks	exon	540657	540909	.	+	.	gene_id "rmScrpt_XLOC_000026"; transcript_id "rmScrpt_TCONS_00000027"; exon_number "1"; oId "CUFF.27.1"; tss_id "TSS26";
1	Cufflinks	exon	541239	541431	.	+	.	gene_id "rmScrpt_XLOC_000026"; transcript_id "rmScrpt_TCONS_00000027"; exon_number "2"; oId "CUFF.27.1"; tss_id "TSS26";
1	Cufflinks	exon	550699	550875	.	+	.	gene_id "rmScrpt_XLOC_000027"; transcript_id "rmScrpt_TCONS_00000028"; exon_number "1"; oId "CUFF.9.1"; tss_id "TSS27";
1	Cufflinks	exon	551554	551728	.	+	.	gene_id "rmScrpt_XLOC_000028"; transcript_id "rmScrpt_TCONS_00000029"; exon_number "1"; oId "CUFF.17.1"; tss_id "TSS28";
1	Cufflinks	exon	1062128	1062177	.	+	.	gene_id "rmScrpt_XLOC_000029"; transcript_id "rmScrpt_TCONS_00000030"; exon_number "1"; oId "CUFF.19.1"; tss_id "TSS29";
1	Cufflinks	exon	1066983	1067065	.	+	.	gene_id "rmScrpt_XLOC_000030"; transcript_id "rmScrpt_TCONS_00000031"; exon_number "1"; oId "CUFF.5.1"; tss_id "TSS30";
1	Cufflinks	exon	1089653	1089738	.	+	.	gene_id "rmScrpt_XLOC_000031"; transcript_id "rmScrpt_TCONS_00000032"; exon_number "1"; oId "CUFF.65.1"; tss_id "TSS31";
1	Cufflinks	exon	1102953	1102987	.	+	.	gene_id "rmScrpt_XLOC_000031"; transcript_id "rmScrpt_TCONS_00000032"; exon_number "2"; oId "CUFF.65.1"; tss_id "TSS31";
1	Cufflinks	exon	1111610	1111659	.	+	.	gene_id "rmScrpt_XLOC_000032"; transcript_id "rmScrpt_TCONS_00000033"; exon_number "1"; oId "CUFF.22.1"; tss_id "TSS32";
1	Cufflinks	exon	1158414	1158464	.	+	.	gene_id "rmScrpt_XLOC_000033"; transcript_id "rmScrpt_TCONS_00000034"; exon_number "1"; oId "CUFF.35.1"; tss_id "TSS33";
1	Cufflinks	exon	1160034	1160133	.	+	.	gene_id "rmScrpt_XLOC_000034"; transcript_id "rmScrpt_TCONS_00000035"; exon_number "1"; oId "CUFF.36.1"; tss_id "TSS34";
1	Cufflinks	exon	1172092	1172165	.	+	.	gene_id "rmScrpt_XLOC_000035"; transcript_id "rmScrpt_TCONS_00000036"; exon_number "1"; oId "CUFF.37.1"; tss_id "TSS35";
1	Cufflinks	exon	1182532	1182720	.	+	.	gene_id "rmScrpt_XLOC_000036"; transcript_id "rmScrpt_TCONS_00000037"; exon_number "1"; oId "CUFF.38.1"; tss_id "TSS36";
1	Cufflinks	exon	1183164	1183214	.	+	.	gene_id "rmScrpt_XLOC_000037"; transcript_id "rmScrpt_TCONS_00000038"; exon_number "1"; oId "CUFF.39.1"; tss_id "TSS37";
1	Cufflinks	exon	1204973	1205034	.	+	.	gene_id "rmScrpt_XLOC_000038"; transcript_id "rmScrpt_TCONS_00000039"; exon_number "1"; oId "CUFF.41.1"; tss_id "TSS38";
1	Cufflinks	exon	1228143	1228192	.	+	.	gene_id "rmScrpt_XLOC_000039"; transcript_id "rmScrpt_TCONS_00000040"; exon_number "1"; oId "CUFF.42.1"; tss_id "TSS39";
1	Cufflinks	exon	1242955	1243004	.	+	.	gene_id "rmScrpt_XLOC_000040"; transcript_id "rmScrpt_TCONS_00000041"; exon_number "1"; oId "CUFF.43.1"; tss_id "TSS40";
1	Cufflinks	exon	1271197	1271253	.	+	.	gene_id "rmScrpt_XLOC_000041"; transcript_id "rmScrpt_TCONS_00000042"; exon_number "1"; oId "CUFF.45.1"; tss_id "TSS41";
1	Cufflinks	exon	1273548	1273637	.	+	.	gene_id "rmScrpt_XLOC_000042"; transcript_id "rmScrpt_TCONS_00000043"; exon_number "1"; oId "CUFF.44.1"; tss_id "TSS42";
1	Cufflinks	exon	1598692	1598822	.	+	.	gene_id "rmScrpt_XLOC_000043"; transcript_id "rmScrpt_TCONS_00000044"; exon_number "1"; oId "CUFF.47.1"; tss_id "TSS43";
1	Cufflinks	exon	1609309	1609386	.	+	.	gene_id "rmScrpt_XLOC_000044"; transcript_id "rmScrpt_TCONS_00000045"; exon_number "1"; oId "CUFF.46.1"; tss_id "TSS44";
1	Cufflinks	exon	1626287	1626336	.	+	.	gene_id "rmScrpt_XLOC_000045"; transcript_id "rmScrpt_TCONS_00000046"; exon_number "1"; oId "CUFF.48.1"; tss_id "TSS45";
1	Cufflinks	exon	1806456	1806480	.	+	.	gene_id "rmScrpt_XLOC_000046"; transcript_id "rmScrpt_TCONS_00000047"; exon_number "1"; oId "CUFF.49.1"; tss_id "TSS46";
1	Cufflinks	exon	1813263	1813417	.	+	.	gene_id "rmScrpt_XLOC_000047"; transcript_id "rmScrpt_TCONS_00000048"; exon_number "1"; oId "CUFF.51.1"; tss_id "TSS47";
1	Cufflinks	exon	1814047	1814130	.	+	.	gene_id "rmScrpt_XLOC_000047"; transcript_id "rmScrpt_TCONS_00000048"; exon_number "2"; oId "CUFF.51.1"; tss_id "TSS47";
1	Cufflinks	exon	1815973	1816095	.	+	.	gene_id "rmScrpt_XLOC_000048"; transcript_id "rmScrpt_TCONS_00000049"; exon_number "1"; oId "CUFF.55.1"; tss_id "TSS48";
1	Cufflinks	exon	1816169	1816347	.	+	.	gene_id "rmScrpt_XLOC_000048"; transcript_id "rmScrpt_TCONS_00000049"; exon_number "2"; oId "CUFF.55.1"; tss_id "TSS48";
1	Cufflinks	exon	1818331	1818519	.	+	.	gene_id "rmScrpt_XLOC_000049"; transcript_id "rmScrpt_TCONS_00000050"; exon_number "1"; oId "CUFF.50.1"; tss_id "TSS49";
1	Cufflinks	exon	1818778	1819117	.	+	.	gene_id "rmScrpt_XLOC_000050"; transcript_id "rmScrpt_TCONS_00000051"; exon_number "1"; oId "CUFF.53.1"; tss_id "TSS50";
1	Cufflinks	exon	1820970	1821221	.	+	.	gene_id "rmScrpt_XLOC_000051"; transcript_id "rmScrpt_TCONS_00000052"; exon_number "1"; oId "CUFF.52.1"; tss_id "TSS51";
1	Cufflinks	exon	1825253	1825341	.	+	.	gene_id "rmScrpt_XLOC_000052"; transcript_id "rmScrpt_TCONS_00000053"; exon_number "1"; oId "CUFF.54.1"; tss_id "TSS52";
1	Cufflinks	exon	1828639	1828754	.	+	.	gene_id "rmScrpt_XLOC_000053"; transcript_id "rmScrpt_TCONS_00000054"; exon_number "1"; oId "CUFF.56.1"; tss_id "TSS53";
1	Cufflinks	exon	1829160	1829267	.	+	.	gene_id "rmScrpt_XLOC_000054"; transcript_id "rmScrpt_TCONS_00000055"; exon_number "1"; oId "CUFF.58.1"; tss_id "TSS54";
1	Cufflinks	exon	1833770	1833846	.	+	.	gene_id "rmScrpt_XLOC_000055"; transcript_id "rmScrpt_TCONS_00000056"; exon_number "1"; oId "CUFF.57.1"; tss_id "TSS55";
1	Cufflinks	exon	1834600	1834654	.	+	.	gene_id "rmScrpt_XLOC_000056"; transcript_id "rmScrpt_TCONS_00000057"; exon_number "1"; oId "CUFF.59.1"; tss_id "TSS56";
1	Cufflinks	exon	1836439	1836489	.	+	.	gene_id "rmScrpt_XLOC_000057"; transcript_id "rmScrpt_TCONS_00000058"; exon_number "1"; oId "CUFF.60.1"; tss_id "TSS57";
1	Cufflinks	exon	1850953	1851016	.	+	.	gene_id "rmScrpt_XLOC_000058"; transcript_id "rmScrpt_TCONS_00000059"; exon_number "1"; oId "CUFF.66.1"; tss_id "TSS58";
1	Cufflinks	exon	1877372	1877451	.	+	.	gene_id "rmScrpt_XLOC_000058"; transcript_id "rmScrpt_TCONS_00000059"; exon_number "2"; oId "CUFF.66.1"; tss_id "TSS58";
1	Cufflinks	exon	1871148	1871380	.	+	.	gene_id "rmScrpt_XLOC_000059"; transcript_id "rmScrpt_TCONS_00000060"; exon_number "1"; oId "CUFF.67.1"; tss_id "TSS59";
1	Cufflinks	exon	2700018	2700040	.	+	.	gene_id "rmScrpt_XLOC_000060"; transcript_id "rmScrpt_TCONS_00000061"; exon_number "1"; oId "CUFF.61.1"; tss_id "TSS60";
1	Cufflinks	exon	2862919	2862928	.	+	.	gene_id "rmScrpt_XLOC_000061"; transcript_id "rmScrpt_TCONS_00000062"; exon_number "1"; oId "CUFF.63.1"; tss_id "TSS61";
1	Cufflinks	exon	2863282	2863299	.	+	.	gene_id "rmScrpt_XLOC_000061"; transcript_id "rmScrpt_TCONS_00000062"; exon_number "2"; oId "CUFF.63.1"; tss_id "TSS61";
1	Cufflinks	exon	3098485	3098510	.	+	.	gene_id "rmScrpt_XLOC_000062"; transcript_id "rmScrpt_TCONS_00000063"; exon_number "1"; oId "CUFF.71.1"; tss_id "TSS62";
1	Cufflinks	exon	3427723	3427856	.	+	.	gene_id "rmScrpt_XLOC_000063"; transcript_id "rmScrpt_TCONS_00000064"; exon_number "1"; oId "CUFF.78.1"; tss_id "TSS63";
1	Cufflinks	exon	3430624	3430693	.	+	.	gene_id "rmScrpt_XLOC_000064"; transcript_id "rmScrpt_TCONS_00000065"; exon_number "1"; oId "CUFF.68.1"; tss_id "TSS64";
1	Cufflinks	exon	3432080	3432173	.	+	.	gene_id "rmScrpt_XLOC_000065"; transcript_id "rmScrpt_TCONS_00000066"; exon_number "1"; oId "CUFF.69.1"; tss_id "TSS65";
1	Cufflinks	exon	3435095	3435268	.	+	.	gene_id "rmScrpt_XLOC_000066"; transcript_id "rmScrpt_TCONS_00000067"; exon_number "1"; oId "CUFF.83.1"; tss_id "TSS66";
1	Cufflinks	exon	3440659	3440793	.	+	.	gene_id "rmScrpt_XLOC_000066"; transcript_id "rmScrpt_TCONS_00000067"; exon_number "2"; oId "CUFF.83.1"; tss_id "TSS66";
1	Cufflinks	exon	3496478	3496534	.	+	.	gene_id "rmScrpt_XLOC_000067"; transcript_id "rmScrpt_TCONS_00000068"; exon_number "1"; oId "CUFF.70.1"; tss_id "TSS67";
1	Cufflinks	exon	3510630	3510706	.	+	.	gene_id "rmScrpt_XLOC_000068"; transcript_id "rmScrpt_TCONS_00000069"; exon_number "1"; oId "CUFF.72.1"; tss_id "TSS68";
1	Cufflinks	exon	3835850	3835953	.	+	.	gene_id "rmScrpt_XLOC_000069"; transcript_id "rmScrpt_TCONS_00000070"; exon_number "1"; oId "CUFF.73.1"; tss_id "TSS69";
1	Cufflinks	exon	3968916	3969051	.	+	.	gene_id "rmScrpt_XLOC_000070"; transcript_id "rmScrpt_TCONS_00000071"; exon_number "1"; oId "CUFF.74.1"; tss_id "TSS70";
1	Cufflinks	exon	5313921	5314059	.	+	.	gene_id "rmScrpt_XLOC_000071"; transcript_id "rmScrpt_TCONS_00000072"; exon_number "1"; oId "CUFF.79.1"; tss_id "TSS71";
1	Cufflinks	exon	5316492	5316512	.	+	.	gene_id "rmScrpt_XLOC_000071"; transcript_id "rmScrpt_TCONS_00000072"; exon_number "2"; oId "CUFF.79.1"; tss_id "TSS71";
1	Cufflinks	exon	5322903	5323146	.	+	.	gene_id "rmScrpt_XLOC_000072"; transcript_id "rmScrpt_TCONS_00000073"; exon_number "1"; oId "CUFF.75.1"; tss_id "TSS72";
1	Cufflinks	exon	5323391	5323468	.	+	.	gene_id "rmScrpt_XLOC_000073"; transcript_id "rmScrpt_TCONS_00000074"; exon_number "1"; oId "CUFF.76.1"; tss_id "TSS73";
1	Cufflinks	exon	5326759	5326923	.	+	.	gene_id "rmScrpt_XLOC_000074"; transcript_id "rmScrpt_TCONS_00000075"; exon_number "1"; oId "CUFF.80.1"; tss_id "TSS74";
1	Cufflinks	exon	5327014	5327039	.	+	.	gene_id "rmScrpt_XLOC_000074"; transcript_id "rmScrpt_TCONS_00000075"; exon_number "2"; oId "CUFF.80.1"; tss_id "TSS74";
1	Cufflinks	exon	5331728	5331854	.	+	.	gene_id "rmScrpt_XLOC_000075"; transcript_id "rmScrpt_TCONS_00000076"; exon_number "1"; oId "CUFF.84.1"; tss_id "TSS75";
1	Cufflinks	exon	5335022	5335112	.	+	.	gene_id "rmScrpt_XLOC_000076"; transcript_id "rmScrpt_TCONS_00000077"; exon_number "1"; oId "CUFF.85.1"; tss_id "TSS76";
1	Cufflinks	exon	5337400	5337449	.	+	.	gene_id "rmScrpt_XLOC_000077"; transcript_id "rmScrpt_TCONS_00000078"; exon_number "1"; oId "CUFF.86.1"; tss_id "TSS77";
1	Cufflinks	exon	5339617	5339797	.	+	.	gene_id "rmScrpt_XLOC_000078"; transcript_id "rmScrpt_TCONS_00000079"; exon_number "1"; oId "CUFF.87.1"; tss_id "TSS78";
1	Cufflinks	exon	5345883	5346035	.	+	.	gene_id "rmScrpt_XLOC_000079"; transcript_id "rmScrpt_TCONS_00000080"; exon_number "1"; oId "CUFF.88.1"; tss_id "TSS79";
1	Cufflinks	exon	5346258	5346518	.	+	.	gene_id "rmScrpt_XLOC_000080"; transcript_id "rmScrpt_TCONS_00000081"; exon_number "1"; oId "CUFF.89.1"; tss_id "TSS80";
1	Cufflinks	exon	5346583	5346673	.	+	.	gene_id "rmScrpt_XLOC_000081"; transcript_id "rmScrpt_TCONS_00000082"; exon_number "1"; oId "CUFF.90.1"; tss_id "TSS81";
1	Cufflinks	exon	5346780	5347133	.	+	.	gene_id "rmScrpt_XLOC_000082"; transcript_id "rmScrpt_TCONS_00000083"; exon_number "1"; oId "CUFF.91.1"; tss_id "TSS82";
1	Cufflinks	exon	5347191	5347833	.	+	.	gene_id "rmScrpt_XLOC_000083"; transcript_id "rmScrpt_TCONS_00000084"; exon_number "1"; oId "CUFF.94.1"; tss_id "TSS83";
1	Cufflinks	exon	5348016	5348671	.	+	.	gene_id "rmScrpt_XLOC_000084"; transcript_id "rmScrpt_TCONS_00000085"; exon_number "1"; oId "CUFF.92.1"; tss_id "TSS84";
1	Cufflinks	exon	5348797	5349016	.	+	.	gene_id "rmScrpt_XLOC_000085"; transcript_id "rmScrpt_TCONS_00000086"; exon_number "1"; oId "CUFF.93.1"; tss_id "TSS85";
1	Cufflinks	exon	5349622	5349678	.	+	.	gene_id "rmScrpt_XLOC_000086"; transcript_id "rmScrpt_TCONS_00000087"; exon_number "1"; oId "CUFF.98.1"; tss_id "TSS86";
1	Cufflinks	exon	5353737	5353791	.	+	.	gene_id "rmScrpt_XLOC_000087"; transcript_id "rmScrpt_TCONS_00000088"; exon_number "1"; oId "CUFF.103.1"; tss_id "TSS87";
1	Cufflinks	exon	5354727	5354852	.	+	.	gene_id "rmScrpt_XLOC_000087"; transcript_id "rmScrpt_TCONS_00000088"; exon_number "2"; oId "CUFF.103.1"; tss_id "TSS87";
1	Cufflinks	exon	5357529	5357610	.	+	.	gene_id "rmScrpt_XLOC_000087"; transcript_id "rmScrpt_TCONS_00000088"; exon_number "3"; oId "CUFF.103.1"; tss_id "TSS87";
1	Cufflinks	exon	5354193	5354411	.	+	.	gene_id "rmScrpt_XLOC_000088"; transcript_id "rmScrpt_TCONS_00000089"; exon_number "1"; oId "CUFF.104.1"; tss_id "TSS88";
1	Cufflinks	exon	5357761	5357948	.	+	.	gene_id "rmScrpt_XLOC_000089"; transcript_id "rmScrpt_TCONS_00000090"; exon_number "1"; oId "CUFF.95.1"; tss_id "TSS89";
1	Cufflinks	exon	5358535	5358583	.	+	.	gene_id "rmScrpt_XLOC_000090"; transcript_id "rmScrpt_TCONS_00000091"; exon_number "1"; oId "CUFF.107.1"; tss_id "TSS90";
1	Cufflinks	exon	5359693	5359809	.	+	.	gene_id "rmScrpt_XLOC_000090"; transcript_id "rmScrpt_TCONS_00000091"; exon_number "2"; oId "CUFF.107.1"; tss_id "TSS90";
1	Cufflinks	exon	5360596	5360789	.	+	.	gene_id "rmScrpt_XLOC_000091"; transcript_id "rmScrpt_TCONS_00000092"; exon_number "1"; oId "CUFF.109.1"; tss_id "TSS91";
1	Cufflinks	exon	5360982	5361146	.	+	.	gene_id "rmScrpt_XLOC_000092"; transcript_id "rmScrpt_TCONS_00000093"; exon_number "1"; oId "CUFF.97.1"; tss_id "TSS92";
1	Cufflinks	exon	5362843	5363002	.	+	.	gene_id "rmScrpt_XLOC_000093"; transcript_id "rmScrpt_TCONS_00000094"; exon_number "1"; oId "CUFF.99.1"; tss_id "TSS93";
1	Cufflinks	exon	5363375	5363542	.	+	.	gene_id "rmScrpt_XLOC_000094"; transcript_id "rmScrpt_TCONS_00000095"; exon_number "1"; oId "CUFF.100.1"; tss_id "TSS94";
1	Cufflinks	exon	5363866	5364069	.	+	.	gene_id "rmScrpt_XLOC_000095"; transcript_id "rmScrpt_TCONS_00000096"; exon_number "1"; oId "CUFF.101.1"; tss_id "TSS95";
1	Cufflinks	exon	5364533	5364636	.	+	.	gene_id "rmScrpt_XLOC_000096"; transcript_id "rmScrpt_TCONS_00000097"; exon_number "1"; oId "CUFF.102.1"; tss_id "TSS96";
1	Cufflinks	exon	5366258	5366378	.	+	.	gene_id "rmScrpt_XLOC_000097"; transcript_id "rmScrpt_TCONS_00000098"; exon_number "1"; oId "CUFF.118.1"; tss_id "TSS97";
1	Cufflinks	exon	5369819	5369916	.	+	.	gene_id "rmScrpt_XLOC_000097"; transcript_id "rmScrpt_TCONS_00000098"; exon_number "2"; oId "CUFF.118.1"; tss_id "TSS97";
1	Cufflinks	exon	5371865	5371901	.	+	.	gene_id "rmScrpt_XLOC_000097"; transcript_id "rmScrpt_TCONS_00000098"; exon_number "3"; oId "CUFF.118.1"; tss_id "TSS97";
1	Cufflinks	exon	5525620	5525774	.	+	.	gene_id "rmScrpt_XLOC_000098"; transcript_id "rmScrpt_TCONS_00000099"; exon_number "1"; oId "CUFF.105.1"; tss_id "TSS98";
1	Cufflinks	exon	5532644	5532770	.	+	.	gene_id "rmScrpt_XLOC_000099"; transcript_id "rmScrpt_TCONS_00000100"; exon_number "1"; oId "CUFF.106.1"; tss_id "TSS99";
1	Cufflinks	exon	5537700	5537973	.	+	.	gene_id "rmScrpt_XLOC_000100"; transcript_id "rmScrpt_TCONS_00000101"; exon_number "1"; oId "CUFF.108.1"; tss_id "TSS100";
1	Cufflinks	exon	5538087	5538215	.	+	.	gene_id "rmScrpt_XLOC_000101"; transcript_id "rmScrpt_TCONS_00000102"; exon_number "1"; oId "CUFF.111.1"; tss_id "TSS101";
1	Cufflinks	exon	5871946	5872014	.	+	.	gene_id "rmScrpt_XLOC_000102"; transcript_id "rmScrpt_TCONS_00000103"; exon_number "1"; oId "CUFF.112.1"; tss_id "TSS102";
1	Cufflinks	exon	5872561	5872725	.	+	.	gene_id "rmScrpt_XLOC_000103"; transcript_id "rmScrpt_TCONS_00000104"; exon_number "1"; oId "CUFF.113.1"; tss_id "TSS103";
1	Cufflinks	exon	5880207	5880256	.	+	.	gene_id "rmScrpt_XLOC_000104"; transcript_id "rmScrpt_TCONS_00000105"; exon_number "1"; oId "CUFF.114.1"; tss_id "TSS104";
1	Cufflinks	exon	5883862	5883930	.	+	.	gene_id "rmScrpt_XLOC_000105"; transcript_id "rmScrpt_TCONS_00000106"; exon_number "1"; oId "CUFF.116.1"; tss_id "TSS105";
1	Cufflinks	exon	5888314	5888329	.	+	.	gene_id "rmScrpt_XLOC_000105"; transcript_id "rmScrpt_TCONS_00000106"; exon_number "2"; oId "CUFF.116.1"; tss_id "TSS105";
1	Cufflinks	exon	5902195	5902280	.	+	.	gene_id "rmScrpt_XLOC_000106"; transcript_id "rmScrpt_TCONS_00000107"; exon_number "1"; oId "CUFF.121.1"; tss_id "TSS106";
1	Cufflinks	exon	5909947	5910024	.	+	.	gene_id "rmScrpt_XLOC_000107"; transcript_id "rmScrpt_TCONS_00000108"; exon_number "1"; oId "CUFF.125.1"; tss_id "TSS107";
1	Cufflinks	exon	5941787	5941873	.	+	.	gene_id "rmScrpt_XLOC_000108"; transcript_id "rmScrpt_TCONS_00000109"; exon_number "1"; oId "CUFF.138.1"; tss_id "TSS108";
1	Cufflinks	exon	5952325	5952380	.	+	.	gene_id "rmScrpt_XLOC_000108"; transcript_id "rmScrpt_TCONS_00000109"; exon_number "2"; oId "CUFF.138.1"; tss_id "TSS108";
1	Cufflinks	exon	6099398	6099447	.	+	.	gene_id "rmScrpt_XLOC_000109"; transcript_id "rmScrpt_TCONS_00000110"; exon_number "1"; oId "CUFF.122.1"; tss_id "TSS109";
1	Cufflinks	exon	6180332	6180409	.	+	.	gene_id "rmScrpt_XLOC_000110"; transcript_id "rmScrpt_TCONS_00000111"; exon_number "1"; oId "CUFF.124.1"; tss_id "TSS110";
1	Cufflinks	exon	6182411	6182519	.	+	.	gene_id "rmScrpt_XLOC_000111"; transcript_id "rmScrpt_TCONS_00000112"; exon_number "1"; oId "CUFF.123.1"; tss_id "TSS111";
1	Cufflinks	exon	6184277	6184402	.	+	.	gene_id "rmScrpt_XLOC_000112"; transcript_id "rmScrpt_TCONS_00000113"; exon_number "1"; oId "CUFF.145.1"; tss_id "TSS112";
1	Cufflinks	exon	6272215	6272302	.	+	.	gene_id "rmScrpt_XLOC_000113"; transcript_id "rmScrpt_TCONS_00000114"; exon_number "1"; oId "CUFF.144.1"; tss_id "TSS113";
1	Cufflinks	exon	6272731	6272810	.	+	.	gene_id "rmScrpt_XLOC_000114"; transcript_id "rmScrpt_TCONS_00000115"; exon_number "1"; oId "CUFF.128.1"; tss_id "TSS114";
1	Cufflinks	exon	6278072	6278143	.	+	.	gene_id "rmScrpt_XLOC_000114"; transcript_id "rmScrpt_TCONS_00000115"; exon_number "2"; oId "CUFF.128.1"; tss_id "TSS114";
1	Cufflinks	exon	6285083	6285132	.	+	.	gene_id "rmScrpt_XLOC_000115"; transcript_id "rmScrpt_TCONS_00000116"; exon_number "1"; oId "CUFF.142.1"; tss_id "TSS115";
1	Cufflinks	exon	6321292	6321344	.	+	.	gene_id "rmScrpt_XLOC_000116"; transcript_id "rmScrpt_TCONS_00000117"; exon_number "1"; oId "CUFF.130.1"; tss_id "TSS116";
1	Cufflinks	exon	6731804	6731820	.	+	.	gene_id "rmScrpt_XLOC_000117"; transcript_id "rmScrpt_TCONS_00000118"; exon_number "1"; oId "CUFF.132.1"; tss_id "TSS117";
1	Cufflinks	exon	6732910	6732918	.	+	.	gene_id "rmScrpt_XLOC_000117"; transcript_id "rmScrpt_TCONS_00000118"; exon_number "2"; oId "CUFF.132.1"; tss_id "TSS117";
1	Cufflinks	exon	6846513	6846630	.	+	.	gene_id "rmScrpt_XLOC_000118"; transcript_id "rmScrpt_TCONS_00000119"; exon_number "1"; oId "CUFF.131.1"; tss_id "TSS118";
1	Cufflinks	exon	6892555	6892585	.	+	.	gene_id "rmScrpt_XLOC_000119"; transcript_id "rmScrpt_TCONS_00000120"; exon_number "1"; oId "CUFF.154.1"; tss_id "TSS119";
1	Cufflinks	exon	7007130	7007209	.	+	.	gene_id "rmScrpt_XLOC_000119"; transcript_id "rmScrpt_TCONS_00000120"; exon_number "2"; oId "CUFF.154.1"; tss_id "TSS119";
1	Cufflinks	exon	7023890	7023897	.	+	.	gene_id "rmScrpt_XLOC_000119"; transcript_id "rmScrpt_TCONS_00000120"; exon_number "3"; oId "CUFF.154.1"; tss_id "TSS119";
1	Cufflinks	exon	7037457	7037506	.	+	.	gene_id "rmScrpt_XLOC_000120"; transcript_id "rmScrpt_TCONS_00000121"; exon_number "1"; oId "CUFF.133.1"; tss_id "TSS120";
1	Cufflinks	exon	7111860	7111911	.	+	.	gene_id "rmScrpt_XLOC_000121"; transcript_id "rmScrpt_TCONS_00000122"; exon_number "1"; oId "CUFF.134.1"; tss_id "TSS121";
1	Cufflinks	exon	7261196	7261246	.	+	.	gene_id "rmScrpt_XLOC_000122"; transcript_id "rmScrpt_TCONS_00000123"; exon_number "1"; oId "CUFF.135.1"; tss_id "TSS122";
1	Cufflinks	exon	7264587	7264677	.	+	.	gene_id "rmScrpt_XLOC_000123"; transcript_id "rmScrpt_TCONS_00000124"; exon_number "1"; oId "CUFF.136.1"; tss_id "TSS123";
1	Cufflinks	exon	7282163	7282255	.	+	.	gene_id "rmScrpt_XLOC_000124"; transcript_id "rmScrpt_TCONS_00000125"; exon_number "1"; oId "CUFF.139.1"; tss_id "TSS124";
1	Cufflinks	exon	7300931	7300980	.	+	.	gene_id "rmScrpt_XLOC_000125"; transcript_id "rmScrpt_TCONS_00000126"; exon_number "1"; oId "CUFF.149.1"; tss_id "TSS125";
1	Cufflinks	exon	7305763	7305822	.	+	.	gene_id "rmScrpt_XLOC_000126"; transcript_id "rmScrpt_TCONS_00000127"; exon_number "1"; oId "CUFF.148.1"; tss_id "TSS126";
1	Cufflinks	exon	7306076	7306093	.	+	.	gene_id "rmScrpt_XLOC_000127"; transcript_id "rmScrpt_TCONS_00000128"; exon_number "1"; oId "CUFF.153.1"; tss_id "TSS127";
1	Cufflinks	exon	7307724	7307820	.	+	.	gene_id "rmScrpt_XLOC_000127"; transcript_id "rmScrpt_TCONS_00000128"; exon_number "2"; oId "CUFF.153.1"; tss_id "TSS127";
1	Cufflinks	exon	7310476	7310548	.	+	.	gene_id "rmScrpt_XLOC_000127"; transcript_id "rmScrpt_TCONS_00000128"; exon_number "3"; oId "CUFF.153.1"; tss_id "TSS127";
1	Cufflinks	exon	7358026	7358166	.	+	.	gene_id "rmScrpt_XLOC_000128"; transcript_id "rmScrpt_TCONS_00000129"; exon_number "1"; oId "CUFF.150.1"; tss_id "TSS128";
1	Cufflinks	exon	7374507	7374613	.	+	.	gene_id "rmScrpt_XLOC_000129"; transcript_id "rmScrpt_TCONS_00000130"; exon_number "1"; oId "CUFF.151.1"; tss_id "TSS129";
1	Cufflinks	exon	7383937	7384052	.	+	.	gene_id "rmScrpt_XLOC_000130"; transcript_id "rmScrpt_TCONS_00000131"; exon_number "1"; oId "CUFF.155.1"; tss_id "TSS130";
1	Cufflinks	exon	7393734	7393946	.	+	.	gene_id "rmScrpt_XLOC_000131"; transcript_id "rmScrpt_TCONS_00000132"; exon_number "1"; oId "CUFF.159.1"; tss_id "TSS131";
1	Cufflinks	exon	7396303	7396371	.	+	.	gene_id "rmScrpt_XLOC_000132"; transcript_id "rmScrpt_TCONS_00000133"; exon_number "1"; oId "CUFF.157.1"; tss_id "TSS132";
1	Cufflinks	exon	7402745	7402823	.	+	.	gene_id "rmScrpt_XLOC_000133"; transcript_id "rmScrpt_TCONS_00000134"; exon_number "1"; oId "CUFF.158.1"; tss_id "TSS133";
1	Cufflinks	exon	7934442	7934498	.	+	.	gene_id "rmScrpt_XLOC_000134"; transcript_id "rmScrpt_TCONS_00000135"; exon_number "1"; oId "CUFF.200.1"; tss_id "TSS134";
1	Cufflinks	exon	7998105	7998140	.	+	.	gene_id "rmScrpt_XLOC_000134"; transcript_id "rmScrpt_TCONS_00000135"; exon_number "2"; oId "CUFF.200.1"; tss_id "TSS134";
1	Cufflinks	exon	8035879	8035985	.	+	.	gene_id "rmScrpt_XLOC_000135"; transcript_id "rmScrpt_TCONS_00000136"; exon_number "1"; oId "CUFF.161.1"; tss_id "TSS135";
1	Cufflinks	exon	8036356	8036403	.	+	.	gene_id "rmScrpt_XLOC_000135"; transcript_id "rmScrpt_TCONS_00000136"; exon_number "2"; oId "CUFF.161.1"; tss_id "TSS135";
1	Cufflinks	exon	8038397	8038447	.	+	.	gene_id "rmScrpt_XLOC_000136"; transcript_id "rmScrpt_TCONS_00000137"; exon_number "1"; oId "CUFF.162.1"; tss_id "TSS136";
1	Cufflinks	exon	8042080	8042188	.	+	.	gene_id "rmScrpt_XLOC_000137"; transcript_id "rmScrpt_TCONS_00000138"; exon_number "1"; oId "CUFF.165.1"; tss_id "TSS137";
1	Cufflinks	exon	8052997	8053105	.	+	.	gene_id "rmScrpt_XLOC_000138"; transcript_id "rmScrpt_TCONS_00000139"; exon_number "1"; oId "CUFF.164.1"; tss_id "TSS138";
1	Cufflinks	exon	8053448	8053695	.	+	.	gene_id "rmScrpt_XLOC_000139"; transcript_id "rmScrpt_TCONS_00000140"; exon_number "1"; oId "CUFF.166.1"; tss_id "TSS139";
1	Cufflinks	exon	8054492	8054541	.	+	.	gene_id "rmScrpt_XLOC_000140"; transcript_id "rmScrpt_TCONS_00000141"; exon_number "1"; oId "CUFF.167.1"; tss_id "TSS140";
1	Cufflinks	exon	8055868	8056078	.	+	.	gene_id "rmScrpt_XLOC_000141"; transcript_id "rmScrpt_TCONS_00000142"; exon_number "1"; oId "CUFF.169.1"; tss_id "TSS141";
1	Cufflinks	exon	8064601	8064650	.	+	.	gene_id "rmScrpt_XLOC_000142"; transcript_id "rmScrpt_TCONS_00000143"; exon_number "1"; oId "CUFF.168.1"; tss_id "TSS142";
1	Cufflinks	exon	8065963	8066020	.	+	.	gene_id "rmScrpt_XLOC_000143"; transcript_id "rmScrpt_TCONS_00000144"; exon_number "1"; oId "CUFF.191.1"; tss_id "TSS143";
1	Cufflinks	exon	8066585	8066655	.	+	.	gene_id "rmScrpt_XLOC_000143"; transcript_id "rmScrpt_TCONS_00000144"; exon_number "2"; oId "CUFF.191.1"; tss_id "TSS143";
1	Cufflinks	exon	8073700	8073874	.	+	.	gene_id "rmScrpt_XLOC_000144"; transcript_id "rmScrpt_TCONS_00000145"; exon_number "1"; oId "CUFF.192.1"; tss_id "TSS144";
1	Cufflinks	exon	8093632	8093710	.	+	.	gene_id "rmScrpt_XLOC_000145"; transcript_id "rmScrpt_TCONS_00000146"; exon_number "1"; oId "CUFF.194.1"; tss_id "TSS145";
1	Cufflinks	exon	8093837	8094043	.	+	.	gene_id "rmScrpt_XLOC_000146"; transcript_id "rmScrpt_TCONS_00000147"; exon_number "1"; oId "CUFF.172.1"; tss_id "TSS146";
1	Cufflinks	exon	8104519	8104601	.	+	.	gene_id "rmScrpt_XLOC_000147"; transcript_id "rmScrpt_TCONS_00000148"; exon_number "1"; oId "CUFF.171.1"; tss_id "TSS147";
1	Cufflinks	exon	8182812	8182881	.	+	.	gene_id "rmScrpt_XLOC_000148"; transcript_id "rmScrpt_TCONS_00000149"; exon_number "1"; oId "CUFF.173.1"; tss_id "TSS148";
1	Cufflinks	exon	8183591	8183770	.	+	.	gene_id "rmScrpt_XLOC_000149"; transcript_id "rmScrpt_TCONS_00000150"; exon_number "1"; oId "CUFF.174.1"; tss_id "TSS149";
1	Cufflinks	exon	8183868	8184230	.	+	.	gene_id "rmScrpt_XLOC_000150"; transcript_id "rmScrpt_TCONS_00000151"; exon_number "1"; oId "CUFF.175.1"; tss_id "TSS150";
1	Cufflinks	exon	8198572	8198621	.	+	.	gene_id "rmScrpt_XLOC_000151"; transcript_id "rmScrpt_TCONS_00000152"; exon_number "1"; oId "CUFF.178.1"; tss_id "TSS151";
1	Cufflinks	exon	8213481	8213546	.	+	.	gene_id "rmScrpt_XLOC_000152"; transcript_id "rmScrpt_TCONS_00000153"; exon_number "1"; oId "CUFF.176.1"; tss_id "TSS152";
1	Cufflinks	exon	8214104	8214220	.	+	.	gene_id "rmScrpt_XLOC_000153"; transcript_id "rmScrpt_TCONS_00000154"; exon_number "1"; oId "CUFF.177.1"; tss_id "TSS153";
1	Cufflinks	exon	8229891	8229915	.	+	.	gene_id "rmScrpt_XLOC_000154"; transcript_id "rmScrpt_TCONS_00000155"; exon_number "1"; oId "CUFF.183.1"; tss_id "TSS154";
1	Cufflinks	exon	8232746	8232869	.	+	.	gene_id "rmScrpt_XLOC_000154"; transcript_id "rmScrpt_TCONS_00000155"; exon_number "2"; oId "CUFF.183.1"; tss_id "TSS154";
1	Cufflinks	exon	8236658	8236718	.	+	.	gene_id "rmScrpt_XLOC_000155"; transcript_id "rmScrpt_TCONS_00000156"; exon_number "1"; oId "CUFF.180.1"; tss_id "TSS155";
1	Cufflinks	exon	8237545	8237594	.	+	.	gene_id "rmScrpt_XLOC_000156"; transcript_id "rmScrpt_TCONS_00000157"; exon_number "1"; oId "CUFF.179.1"; tss_id "TSS156";
1	Cufflinks	exon	8239206	8239359	.	+	.	gene_id "rmScrpt_XLOC_000157"; transcript_id "rmScrpt_TCONS_00000158"; exon_number "1"; oId "CUFF.181.1"; tss_id "TSS157";
1	Cufflinks	exon	8256304	8256439	.	+	.	gene_id "rmScrpt_XLOC_000158"; transcript_id "rmScrpt_TCONS_00000159"; exon_number "1"; oId "CUFF.182.1"; tss_id "TSS158";
1	Cufflinks	exon	8259020	8259099	.	+	.	gene_id "rmScrpt_XLOC_000159"; transcript_id "rmScrpt_TCONS_00000160"; exon_number "1"; oId "CUFF.184.1"; tss_id "TSS159";
1	Cufflinks	exon	8260137	8260262	.	+	.	gene_id "rmScrpt_XLOC_000160"; transcript_id "rmScrpt_TCONS_00000161"; exon_number "1"; oId "CUFF.186.1"; tss_id "TSS160";
1	Cufflinks	exon	8260371	8260488	.	+	.	gene_id "rmScrpt_XLOC_000161"; transcript_id "rmScrpt_TCONS_00000162"; exon_number "1"; oId "CUFF.185.1"; tss_id "TSS161";
1	Cufflinks	exon	8262396	8262496	.	+	.	gene_id "rmScrpt_XLOC_000162"; transcript_id "rmScrpt_TCONS_00000163"; exon_number "1"; oId "CUFF.187.1"; tss_id "TSS162";
1	Cufflinks	exon	8263279	8263354	.	+	.	gene_id "rmScrpt_XLOC_000163"; transcript_id "rmScrpt_TCONS_00000164"; exon_number "1"; oId "CUFF.189.1"; tss_id "TSS163";
1	Cufflinks	exon	8264805	8264945	.	+	.	gene_id "rmScrpt_XLOC_000164"; transcript_id "rmScrpt_TCONS_00000165"; exon_number "1"; oId "CUFF.188.1"; tss_id "TSS164";
1	Cufflinks	exon	8279191	8279278	.	+	.	gene_id "rmScrpt_XLOC_000165"; transcript_id "rmScrpt_TCONS_00000166"; exon_number "1"; oId "CUFF.190.1"; tss_id "TSS165";
1	Cufflinks	exon	8285629	8285892	.	+	.	gene_id "rmScrpt_XLOC_000166"; transcript_id "rmScrpt_TCONS_00000167"; exon_number "1"; oId "CUFF.281.1"; tss_id "TSS166";
1	Cufflinks	exon	8294689	8294742	.	+	.	gene_id "rmScrpt_XLOC_000166"; transcript_id "rmScrpt_TCONS_00000167"; exon_number "2"; oId "CUFF.281.1"; tss_id "TSS166";
1	Cufflinks	exon	8308334	8308900	.	+	.	gene_id "rmScrpt_XLOC_000166"; transcript_id "rmScrpt_TCONS_00000167"; exon_number "3"; oId "CUFF.281.1"; tss_id "TSS166";
1	Cufflinks	exon	8308981	8309112	.	+	.	gene_id "rmScrpt_XLOC_000167"; transcript_id "rmScrpt_TCONS_00000168"; exon_number "1"; oId "CUFF.285.1"; tss_id "TSS167";
1	Cufflinks	exon	8363046	8363160	.	+	.	gene_id "rmScrpt_XLOC_000167"; transcript_id "rmScrpt_TCONS_00000168"; exon_number "2"; oId "CUFF.285.1"; tss_id "TSS167";
1	Cufflinks	exon	8312667	8312921	.	+	.	gene_id "rmScrpt_XLOC_000168"; transcript_id "rmScrpt_TCONS_00000169"; exon_number "1"; oId "CUFF.286.1"; tss_id "TSS168";
1	Cufflinks	exon	8316999	8317202	.	+	.	gene_id "rmScrpt_XLOC_000169"; transcript_id "rmScrpt_TCONS_00000170"; exon_number "1"; oId "CUFF.287.1"; tss_id "TSS169";
1	Cufflinks	exon	8363190	8363303	.	+	.	gene_id "rmScrpt_XLOC_000170"; transcript_id "rmScrpt_TCONS_00000171"; exon_number "1"; oId "CUFF.291.1"; tss_id "TSS170";
1	Cufflinks	exon	8363911	8364232	.	+	.	gene_id "rmScrpt_XLOC_000171"; transcript_id "rmScrpt_TCONS_00000172"; exon_number "1"; oId "CUFF.195.1"; tss_id "TSS171";
1	Cufflinks	exon	8364305	8364613	.	+	.	gene_id "rmScrpt_XLOC_000172"; transcript_id "rmScrpt_TCONS_00000173"; exon_number "1"; oId "CUFF.196.1"; tss_id "TSS172";
1	Cufflinks	exon	8364713	8365414	.	+	.	gene_id "rmScrpt_XLOC_000173"; transcript_id "rmScrpt_TCONS_00000174"; exon_number "1"; oId "CUFF.198.1"; tss_id "TSS173";
1	Cufflinks	exon	8365543	8366068	.	+	.	gene_id "rmScrpt_XLOC_000174"; transcript_id "rmScrpt_TCONS_00000175"; exon_number "1"; oId "CUFF.199.1"; tss_id "TSS174";
1	Cufflinks	exon	8366753	8367433	.	+	.	gene_id "rmScrpt_XLOC_000175"; transcript_id "rmScrpt_TCONS_00000176"; exon_number "1"; oId "CUFF.201.1"; tss_id "TSS175";
1	Cufflinks	exon	8381924	8381999	.	+	.	gene_id "rmScrpt_XLOC_000176"; transcript_id "rmScrpt_TCONS_00000177"; exon_number "1"; oId "CUFF.197.1"; tss_id "TSS176";
1	Cufflinks	exon	8383479	8383580	.	+	.	gene_id "rmScrpt_XLOC_000177"; transcript_id "rmScrpt_TCONS_00000178"; exon_number "1"; oId "CUFF.205.1"; tss_id "TSS177";
1	Cufflinks	exon	8386250	8386321	.	+	.	gene_id "rmScrpt_XLOC_000178"; transcript_id "rmScrpt_TCONS_00000179"; exon_number "1"; oId "CUFF.204.1"; tss_id "TSS178";
1	Cufflinks	exon	8386998	8387089	.	+	.	gene_id "rmScrpt_XLOC_000179"; transcript_id "rmScrpt_TCONS_00000180"; exon_number "1"; oId "CUFF.202.1"; tss_id "TSS179";
1	Cufflinks	exon	8474138	8474192	.	+	.	gene_id "rmScrpt_XLOC_000180"; transcript_id "rmScrpt_TCONS_00000181"; exon_number "1"; oId "CUFF.203.1"; tss_id "TSS180";
1	Cufflinks	exon	8542286	8542365	.	+	.	gene_id "rmScrpt_XLOC_000181"; transcript_id "rmScrpt_TCONS_00000182"; exon_number "1"; oId "CUFF.206.1"; tss_id "TSS181";
1	Cufflinks	exon	8543711	8543847	.	+	.	gene_id "rmScrpt_XLOC_000182"; transcript_id "rmScrpt_TCONS_00000183"; exon_number "1"; oId "CUFF.211.1"; tss_id "TSS182";
1	Cufflinks	exon	8545347	8545422	.	+	.	gene_id "rmScrpt_XLOC_000183"; transcript_id "rmScrpt_TCONS_00000184"; exon_number "1"; oId "CUFF.208.1"; tss_id "TSS183";
1	Cufflinks	exon	8546594	8546637	.	+	.	gene_id "rmScrpt_XLOC_000184"; transcript_id "rmScrpt_TCONS_00000186"; exon_number "1"; oId "CUFF.215.2"; tss_id "TSS184";
1	Cufflinks	exon	8548799	8548918	.	+	.	gene_id "rmScrpt_XLOC_000184"; transcript_id "rmScrpt_TCONS_00000186"; exon_number "2"; oId "CUFF.215.2"; tss_id "TSS184";
1	Cufflinks	exon	8546594	8546685	.	+	.	gene_id "rmScrpt_XLOC_000184"; transcript_id "rmScrpt_TCONS_00000185"; exon_number "1"; oId "CUFF.215.1"; tss_id "TSS184";
1	Cufflinks	exon	8548799	8548918	.	+	.	gene_id "rmScrpt_XLOC_000184"; transcript_id "rmScrpt_TCONS_00000185"; exon_number "2"; oId "CUFF.215.1"; tss_id "TSS184";
1	Cufflinks	exon	8548945	8549026	.	+	.	gene_id "rmScrpt_XLOC_000185"; transcript_id "rmScrpt_TCONS_00000187"; exon_number "1"; oId "CUFF.216.1"; tss_id "TSS185";
1	Cufflinks	exon	8552079	8552303	.	+	.	gene_id "rmScrpt_XLOC_000185"; transcript_id "rmScrpt_TCONS_00000187"; exon_number "2"; oId "CUFF.216.1"; tss_id "TSS185";
1	Cufflinks	exon	8552404	8552499	.	+	.	gene_id "rmScrpt_XLOC_000185"; transcript_id "rmScrpt_TCONS_00000187"; exon_number "3"; oId "CUFF.216.1"; tss_id "TSS185";
1	Cufflinks	exon	8554820	8554947	.	+	.	gene_id "rmScrpt_XLOC_000185"; transcript_id "rmScrpt_TCONS_00000187"; exon_number "4"; oId "CUFF.216.1"; tss_id "TSS185";
1	Cufflinks	exon	8555577	8555699	.	+	.	gene_id "rmScrpt_XLOC_000185"; transcript_id "rmScrpt_TCONS_00000187"; exon_number "5"; oId "CUFF.216.1"; tss_id "TSS185";
1	Cufflinks	exon	8556397	8556525	.	+	.	gene_id "rmScrpt_XLOC_000185"; transcript_id "rmScrpt_TCONS_00000187"; exon_number "6"; oId "CUFF.216.1"; tss_id "TSS185";
1	Cufflinks	exon	8557559	8557672	.	+	.	gene_id "rmScrpt_XLOC_000185"; transcript_id "rmScrpt_TCONS_00000187"; exon_number "7"; oId "CUFF.216.1"; tss_id "TSS185";
1	Cufflinks	exon	8558433	8558577	.	+	.	gene_id "rmScrpt_XLOC_000185"; transcript_id "rmScrpt_TCONS_00000187"; exon_number "8"; oId "CUFF.216.1"; tss_id "TSS185";
1	Cufflinks	exon	8560265	8560527	.	+	.	gene_id "rmScrpt_XLOC_000185"; transcript_id "rmScrpt_TCONS_00000187"; exon_number "9"; oId "CUFF.216.1"; tss_id "TSS185";
1	Cufflinks	exon	8560593	8561217	.	+	.	gene_id "rmScrpt_XLOC_000186"; transcript_id "rmScrpt_TCONS_00000188"; exon_number "1"; oId "CUFF.210.1"; tss_id "TSS186";
1	Cufflinks	exon	8794298	8794501	.	+	.	gene_id "rmScrpt_XLOC_000187"; transcript_id "rmScrpt_TCONS_00000189"; exon_number "1"; oId "CUFF.209.1"; tss_id "TSS187";
1	Cufflinks	exon	8853808	8853854	.	+	.	gene_id "rmScrpt_XLOC_000188"; transcript_id "rmScrpt_TCONS_00000190"; exon_number "1"; oId "CUFF.212.1"; tss_id "TSS188";
1	Cufflinks	exon	8854749	8854852	.	+	.	gene_id "rmScrpt_XLOC_000188"; transcript_id "rmScrpt_TCONS_00000190"; exon_number "2"; oId "CUFF.212.1"; tss_id "TSS188";
1	Cufflinks	exon	8854354	8854583	.	+	.	gene_id "rmScrpt_XLOC_000189"; transcript_id "rmScrpt_TCONS_00000191"; exon_number "1"; oId "CUFF.213.1"; tss_id "TSS189";
1	Cufflinks	exon	8854865	8855009	.	+	.	gene_id "rmScrpt_XLOC_000190"; transcript_id "rmScrpt_TCONS_00000192"; exon_number "1"; oId "CUFF.214.1"; tss_id "TSS190";
1	Cufflinks	exon	8855174	8855758	.	+	.	gene_id "rmScrpt_XLOC_000191"; transcript_id "rmScrpt_TCONS_00000193"; exon_number "1"; oId "CUFF.217.1"; tss_id "TSS191";
1	Cufflinks	exon	8856090	8857135	.	+	.	gene_id "rmScrpt_XLOC_000192"; transcript_id "rmScrpt_TCONS_00000194"; exon_number "1"; oId "CUFF.222.1"; tss_id "TSS192";
1	Cufflinks	exon	8857285	8857423	.	+	.	gene_id "rmScrpt_XLOC_000193"; transcript_id "rmScrpt_TCONS_00000195"; exon_number "1"; oId "CUFF.218.1"; tss_id "TSS193";
1	Cufflinks	exon	8857731	8858187	.	+	.	gene_id "rmScrpt_XLOC_000194"; transcript_id "rmScrpt_TCONS_00000196"; exon_number "1"; oId "CUFF.221.1"; tss_id "TSS194";
1	Cufflinks	exon	8858317	8858439	.	+	.	gene_id "rmScrpt_XLOC_000195"; transcript_id "rmScrpt_TCONS_00000197"; exon_number "1"; oId "CUFF.219.1"; tss_id "TSS195";
1	Cufflinks	exon	8858583	8858960	.	+	.	gene_id "rmScrpt_XLOC_000196"; transcript_id "rmScrpt_TCONS_00000198"; exon_number "1"; oId "CUFF.220.1"; tss_id "TSS196";
1	Cufflinks	exon	8859041	8859249	.	+	.	gene_id "rmScrpt_XLOC_000197"; transcript_id "rmScrpt_TCONS_00000199"; exon_number "1"; oId "CUFF.227.1"; tss_id "TSS197";
1	Cufflinks	exon	8859352	8859624	.	+	.	gene_id "rmScrpt_XLOC_000198"; transcript_id "rmScrpt_TCONS_00000200"; exon_number "1"; oId "CUFF.224.1"; tss_id "TSS198";
1	Cufflinks	exon	8859706	8859921	.	+	.	gene_id "rmScrpt_XLOC_000199"; transcript_id "rmScrpt_TCONS_00000201"; exon_number "1"; oId "CUFF.223.1"; tss_id "TSS199";
1	Cufflinks	exon	8860187	8860313	.	+	.	gene_id "rmScrpt_XLOC_000200"; transcript_id "rmScrpt_TCONS_00000202"; exon_number "1"; oId "CUFF.225.1"; tss_id "TSS200";
1	Cufflinks	exon	8860398	8860452	.	+	.	gene_id "rmScrpt_XLOC_000201"; transcript_id "rmScrpt_TCONS_00000203"; exon_number "1"; oId "CUFF.226.1"; tss_id "TSS201";
1	Cufflinks	exon	8860701	8861470	.	+	.	gene_id "rmScrpt_XLOC_000202"; transcript_id "rmScrpt_TCONS_00000204"; exon_number "1"; oId "CUFF.229.1"; tss_id "TSS202";
1	Cufflinks	exon	8861595	8861817	.	+	.	gene_id "rmScrpt_XLOC_000203"; transcript_id "rmScrpt_TCONS_00000205"; exon_number "1"; oId "CUFF.228.1"; tss_id "TSS203";
1	Cufflinks	exon	8861881	8862086	.	+	.	gene_id "rmScrpt_XLOC_000204"; transcript_id "rmScrpt_TCONS_00000206"; exon_number "1"; oId "CUFF.230.1"; tss_id "TSS204";
1	Cufflinks	exon	8862138	8862288	.	+	.	gene_id "rmScrpt_XLOC_000205"; transcript_id "rmScrpt_TCONS_00000207"; exon_number "1"; oId "CUFF.232.1"; tss_id "TSS205";
1	Cufflinks	exon	8862810	8862915	.	+	.	gene_id "rmScrpt_XLOC_000206"; transcript_id "rmScrpt_TCONS_00000208"; exon_number "1"; oId "CUFF.231.1"; tss_id "TSS206";
1	Cufflinks	exon	8863218	8863533	.	+	.	gene_id "rmScrpt_XLOC_000207"; transcript_id "rmScrpt_TCONS_00000209"; exon_number "1"; oId "CUFF.234.1"; tss_id "TSS207";
1	Cufflinks	exon	8863922	8864266	.	+	.	gene_id "rmScrpt_XLOC_000208"; transcript_id "rmScrpt_TCONS_00000210"; exon_number "1"; oId "CUFF.233.1"; tss_id "TSS208";
1	Cufflinks	exon	8864432	8865017	.	+	.	gene_id "rmScrpt_XLOC_000209"; transcript_id "rmScrpt_TCONS_00000211"; exon_number "1"; oId "CUFF.235.1"; tss_id "TSS209";
1	Cufflinks	exon	8865371	8865904	.	+	.	gene_id "rmScrpt_XLOC_000210"; transcript_id "rmScrpt_TCONS_00000212"; exon_number "1"; oId "CUFF.237.1"; tss_id "TSS210";
1	Cufflinks	exon	8867693	8868024	.	+	.	gene_id "rmScrpt_XLOC_000211"; transcript_id "rmScrpt_TCONS_00000213"; exon_number "1"; oId "CUFF.236.1"; tss_id "TSS211";
1	Cufflinks	exon	8868121	8868537	.	+	.	gene_id "rmScrpt_XLOC_000212"; transcript_id "rmScrpt_TCONS_00000214"; exon_number "1"; oId "CUFF.238.1"; tss_id "TSS212";
1	Cufflinks	exon	8868882	8869052	.	+	.	gene_id "rmScrpt_XLOC_000213"; transcript_id "rmScrpt_TCONS_00000215"; exon_number "1"; oId "CUFF.239.1"; tss_id "TSS213";
1	Cufflinks	exon	8869212	8869681	.	+	.	gene_id "rmScrpt_XLOC_000214"; transcript_id "rmScrpt_TCONS_00000216"; exon_number "1"; oId "CUFF.241.1"; tss_id "TSS214";
1	Cufflinks	exon	8869759	8869838	.	+	.	gene_id "rmScrpt_XLOC_000215"; transcript_id "rmScrpt_TCONS_00000217"; exon_number "1"; oId "CUFF.240.1"; tss_id "TSS215";
1	Cufflinks	exon	8870068	8870230	.	+	.	gene_id "rmScrpt_XLOC_000216"; transcript_id "rmScrpt_TCONS_00000218"; exon_number "1"; oId "CUFF.242.1"; tss_id "TSS216";
1	Cufflinks	exon	8870330	8870805	.	+	.	gene_id "rmScrpt_XLOC_000217"; transcript_id "rmScrpt_TCONS_00000219"; exon_number "1"; oId "CUFF.244.1"; tss_id "TSS217";
1	Cufflinks	exon	8870981	8871107	.	+	.	gene_id "rmScrpt_XLOC_000218"; transcript_id "rmScrpt_TCONS_00000220"; exon_number "1"; oId "CUFF.243.1"; tss_id "TSS218";
1	Cufflinks	exon	8871286	8871921	.	+	.	gene_id "rmScrpt_XLOC_000219"; transcript_id "rmScrpt_TCONS_00000221"; exon_number "1"; oId "CUFF.246.1"; tss_id "TSS219";
1	Cufflinks	exon	8872507	8872577	.	+	.	gene_id "rmScrpt_XLOC_000220"; transcript_id "rmScrpt_TCONS_00000222"; exon_number "1"; oId "CUFF.245.1"; tss_id "TSS220";
1	Cufflinks	exon	8873540	8873662	.	+	.	gene_id "rmScrpt_XLOC_000221"; transcript_id "rmScrpt_TCONS_00000223"; exon_number "1"; oId "CUFF.247.1"; tss_id "TSS221";
1	Cufflinks	exon	8874010	8874288	.	+	.	gene_id "rmScrpt_XLOC_000222"; transcript_id "rmScrpt_TCONS_00000224"; exon_number "1"; oId "CUFF.248.1"; tss_id "TSS222";
1	Cufflinks	exon	8874467	8874656	.	+	.	gene_id "rmScrpt_XLOC_000223"; transcript_id "rmScrpt_TCONS_00000225"; exon_number "1"; oId "CUFF.249.1"; tss_id "TSS223";
1	Cufflinks	exon	8875021	8875429	.	+	.	gene_id "rmScrpt_XLOC_000224"; transcript_id "rmScrpt_TCONS_00000226"; exon_number "1"; oId "CUFF.250.1"; tss_id "TSS224";
1	Cufflinks	exon	8876589	8876644	.	+	.	gene_id "rmScrpt_XLOC_000225"; transcript_id "rmScrpt_TCONS_00000227"; exon_number "1"; oId "CUFF.251.1"; tss_id "TSS225";
1	Cufflinks	exon	8877577	8877694	.	+	.	gene_id "rmScrpt_XLOC_000226"; transcript_id "rmScrpt_TCONS_00000228"; exon_number "1"; oId "CUFF.252.1"; tss_id "TSS226";
1	Cufflinks	exon	8877754	8878067	.	+	.	gene_id "rmScrpt_XLOC_000227"; transcript_id "rmScrpt_TCONS_00000229"; exon_number "1"; oId "CUFF.253.1"; tss_id "TSS227";
1	Cufflinks	exon	8878231	8878499	.	+	.	gene_id "rmScrpt_XLOC_000228"; transcript_id "rmScrpt_TCONS_00000230"; exon_number "1"; oId "CUFF.254.1"; tss_id "TSS228";
1	Cufflinks	exon	8878894	8879016	.	+	.	gene_id "rmScrpt_XLOC_000229"; transcript_id "rmScrpt_TCONS_00000231"; exon_number "1"; oId "CUFF.255.1"; tss_id "TSS229";
1	Cufflinks	exon	8879290	8879518	.	+	.	gene_id "rmScrpt_XLOC_000230"; transcript_id "rmScrpt_TCONS_00000232"; exon_number "1"; oId "CUFF.257.1"; tss_id "TSS230";
1	Cufflinks	exon	8880560	8880609	.	+	.	gene_id "rmScrpt_XLOC_000231"; transcript_id "rmScrpt_TCONS_00000233"; exon_number "1"; oId "CUFF.256.1"; tss_id "TSS231";
1	Cufflinks	exon	8881179	8881228	.	+	.	gene_id "rmScrpt_XLOC_000232"; transcript_id "rmScrpt_TCONS_00000234"; exon_number "1"; oId "CUFF.258.1"; tss_id "TSS232";
1	Cufflinks	exon	8881766	8881884	.	+	.	gene_id "rmScrpt_XLOC_000233"; transcript_id "rmScrpt_TCONS_00000235"; exon_number "1"; oId "CUFF.259.1"; tss_id "TSS233";
1	Cufflinks	exon	8882172	8882310	.	+	.	gene_id "rmScrpt_XLOC_000234"; transcript_id "rmScrpt_TCONS_00000236"; exon_number "1"; oId "CUFF.260.1"; tss_id "TSS234";
1	Cufflinks	exon	8883127	8883354	.	+	.	gene_id "rmScrpt_XLOC_000235"; transcript_id "rmScrpt_TCONS_00000237"; exon_number "1"; oId "CUFF.261.1"; tss_id "TSS235";
1	Cufflinks	exon	8883535	8883697	.	+	.	gene_id "rmScrpt_XLOC_000236"; transcript_id "rmScrpt_TCONS_00000238"; exon_number "1"; oId "CUFF.262.1"; tss_id "TSS236";
1	Cufflinks	exon	8884807	8884931	.	+	.	gene_id "rmScrpt_XLOC_000237"; transcript_id "rmScrpt_TCONS_00000239"; exon_number "1"; oId "CUFF.263.1"; tss_id "TSS237";
1	Cufflinks	exon	8885479	8885630	.	+	.	gene_id "rmScrpt_XLOC_000238"; transcript_id "rmScrpt_TCONS_00000240"; exon_number "1"; oId "CUFF.264.1"; tss_id "TSS238";
1	Cufflinks	exon	8885742	8885998	.	+	.	gene_id "rmScrpt_XLOC_000239"; transcript_id "rmScrpt_TCONS_00000241"; exon_number "1"; oId "CUFF.265.1"; tss_id "TSS239";
1	Cufflinks	exon	8886498	8886671	.	+	.	gene_id "rmScrpt_XLOC_000240"; transcript_id "rmScrpt_TCONS_00000242"; exon_number "1"; oId "CUFF.267.1"; tss_id "TSS240";
1	Cufflinks	exon	8886813	8886924	.	+	.	gene_id "rmScrpt_XLOC_000241"; transcript_id "rmScrpt_TCONS_00000243"; exon_number "1"; oId "CUFF.266.1"; tss_id "TSS241";
1	Cufflinks	exon	8887244	8887390	.	+	.	gene_id "rmScrpt_XLOC_000242"; transcript_id "rmScrpt_TCONS_00000244"; exon_number "1"; oId "CUFF.268.1"; tss_id "TSS242";
1	Cufflinks	exon	8887590	8887815	.	+	.	gene_id "rmScrpt_XLOC_000243"; transcript_id "rmScrpt_TCONS_00000245"; exon_number "1"; oId "CUFF.269.1"; tss_id "TSS243";
1	Cufflinks	exon	8888612	8888685	.	+	.	gene_id "rmScrpt_XLOC_000244"; transcript_id "rmScrpt_TCONS_00000246"; exon_number "1"; oId "CUFF.270.1"; tss_id "TSS244";
1	Cufflinks	exon	8888877	8888987	.	+	.	gene_id "rmScrpt_XLOC_000245"; transcript_id "rmScrpt_TCONS_00000247"; exon_number "1"; oId "CUFF.271.1"; tss_id "TSS245";
1	Cufflinks	exon	8890550	8890770	.	+	.	gene_id "rmScrpt_XLOC_000246"; transcript_id "rmScrpt_TCONS_00000248"; exon_number "1"; oId "CUFF.272.1"; tss_id "TSS246";
1	Cufflinks	exon	8891125	8891203	.	+	.	gene_id "rmScrpt_XLOC_000247"; transcript_id "rmScrpt_TCONS_00000249"; exon_number "1"; oId "CUFF.273.1"; tss_id "TSS247";
1	Cufflinks	exon	8893970	8894071	.	+	.	gene_id "rmScrpt_XLOC_000248"; transcript_id "rmScrpt_TCONS_00000250"; exon_number "1"; oId "CUFF.274.1"; tss_id "TSS248";
1	Cufflinks	exon	8894238	8894452	.	+	.	gene_id "rmScrpt_XLOC_000249"; transcript_id "rmScrpt_TCONS_00000251"; exon_number "1"; oId "CUFF.275.1"; tss_id "TSS249";
1	Cufflinks	exon	8894640	8894698	.	+	.	gene_id "rmScrpt_XLOC_000250"; transcript_id "rmScrpt_TCONS_00000252"; exon_number "1"; oId "CUFF.276.1"; tss_id "TSS250";
1	Cufflinks	exon	8895926	8896992	.	+	.	gene_id "rmScrpt_XLOC_000251"; transcript_id "rmScrpt_TCONS_00000253"; exon_number "1"; oId "CUFF.316.1"; tss_id "TSS251";
1	Cufflinks	exon	8897704	8898044	.	+	.	gene_id "rmScrpt_XLOC_000251"; transcript_id "rmScrpt_TCONS_00000253"; exon_number "2"; oId "CUFF.316.1"; tss_id "TSS251";
1	Cufflinks	exon	8899850	8899995	.	+	.	gene_id "rmScrpt_XLOC_000251"; transcript_id "rmScrpt_TCONS_00000253"; exon_number "3"; oId "CUFF.316.1"; tss_id "TSS251";
1	Cufflinks	exon	8902958	8903115	.	+	.	gene_id "rmScrpt_XLOC_000251"; transcript_id "rmScrpt_TCONS_00000253"; exon_number "4"; oId "CUFF.316.1"; tss_id "TSS251";
1	Cufflinks	exon	8918626	8918754	.	+	.	gene_id "rmScrpt_XLOC_000251"; transcript_id "rmScrpt_TCONS_00000253"; exon_number "5"; oId "CUFF.316.1"; tss_id "TSS251";
1	Cufflinks	exon	8902192	8902542	.	+	.	gene_id "rmScrpt_XLOC_000252"; transcript_id "rmScrpt_TCONS_00000254"; exon_number "1"; oId "CUFF.317.1"; tss_id "TSS252";
1	Cufflinks	exon	8903751	8904269	.	+	.	gene_id "rmScrpt_XLOC_000253"; transcript_id "rmScrpt_TCONS_00000255"; exon_number "1"; oId "CUFF.318.1"; tss_id "TSS253";
1	Cufflinks	exon	8920637	8920744	.	+	.	gene_id "rmScrpt_XLOC_000254"; transcript_id "rmScrpt_TCONS_00000256"; exon_number "1"; oId "CUFF.277.1"; tss_id "TSS254";
1	Cufflinks	exon	8921635	8921688	.	+	.	gene_id "rmScrpt_XLOC_000255"; transcript_id "rmScrpt_TCONS_00000257"; exon_number "1"; oId "CUFF.278.1"; tss_id "TSS255";
1	Cufflinks	exon	8922970	8923203	.	+	.	gene_id "rmScrpt_XLOC_000256"; transcript_id "rmScrpt_TCONS_00000258"; exon_number "1"; oId "CUFF.279.1"; tss_id "TSS256";
1	Cufflinks	exon	8924947	8925072	.	+	.	gene_id "rmScrpt_XLOC_000257"; transcript_id "rmScrpt_TCONS_00000259"; exon_number "1"; oId "CUFF.280.1"; tss_id "TSS257";
1	Cufflinks	exon	8925470	8925541	.	+	.	gene_id "rmScrpt_XLOC_000258"; transcript_id "rmScrpt_TCONS_00000260"; exon_number "1"; oId "CUFF.282.1"; tss_id "TSS258";
1	Cufflinks	exon	8925994	8926137	.	+	.	gene_id "rmScrpt_XLOC_000259"; transcript_id "rmScrpt_TCONS_00000261"; exon_number "1"; oId "CUFF.284.1"; tss_id "TSS259";
1	Cufflinks	exon	8926312	8926376	.	+	.	gene_id "rmScrpt_XLOC_000260"; transcript_id "rmScrpt_TCONS_00000262"; exon_number "1"; oId "CUFF.288.1"; tss_id "TSS260";
1	Cufflinks	exon	8926706	8926856	.	+	.	gene_id "rmScrpt_XLOC_000261"; transcript_id "rmScrpt_TCONS_00000263"; exon_number "1"; oId "CUFF.301.1"; tss_id "TSS261";
1	Cufflinks	exon	8928626	8929516	.	+	.	gene_id "rmScrpt_XLOC_000261"; transcript_id "rmScrpt_TCONS_00000263"; exon_number "2"; oId "CUFF.301.1"; tss_id "TSS261";
1	Cufflinks	exon	8929670	8930088	.	+	.	gene_id "rmScrpt_XLOC_000262"; transcript_id "rmScrpt_TCONS_00000264"; exon_number "1"; oId "CUFF.292.1"; tss_id "TSS262";
1	Cufflinks	exon	8930185	8930410	.	+	.	gene_id "rmScrpt_XLOC_000263"; transcript_id "rmScrpt_TCONS_00000265"; exon_number "1"; oId "CUFF.293.1"; tss_id "TSS263";
1	Cufflinks	exon	8930856	8930905	.	+	.	gene_id "rmScrpt_XLOC_000264"; transcript_id "rmScrpt_TCONS_00000266"; exon_number "1"; oId "CUFF.294.1"; tss_id "TSS264";
1	Cufflinks	exon	8931448	8931519	.	+	.	gene_id "rmScrpt_XLOC_000265"; transcript_id "rmScrpt_TCONS_00000267"; exon_number "1"; oId "CUFF.295.1"; tss_id "TSS265";
1	Cufflinks	exon	8931634	8931810	.	+	.	gene_id "rmScrpt_XLOC_000266"; transcript_id "rmScrpt_TCONS_00000268"; exon_number "1"; oId "CUFF.298.1"; tss_id "TSS266";
1	Cufflinks	exon	8932746	8932977	.	+	.	gene_id "rmScrpt_XLOC_000267"; transcript_id "rmScrpt_TCONS_00000269"; exon_number "1"; oId "CUFF.296.1"; tss_id "TSS267";
1	Cufflinks	exon	8933425	8933612	.	+	.	gene_id "rmScrpt_XLOC_000268"; transcript_id "rmScrpt_TCONS_00000270"; exon_number "1"; oId "CUFF.297.1"; tss_id "TSS268";
1	Cufflinks	exon	8934382	8934455	.	+	.	gene_id "rmScrpt_XLOC_000269"; transcript_id "rmScrpt_TCONS_00000271"; exon_number "1"; oId "CUFF.299.1"; tss_id "TSS269";
1	Cufflinks	exon	8937944	8938089	.	+	.	gene_id "rmScrpt_XLOC_000270"; transcript_id "rmScrpt_TCONS_00000272"; exon_number "1"; oId "CUFF.300.1"; tss_id "TSS270";
1	Cufflinks	exon	9064428	9064507	.	+	.	gene_id "rmScrpt_XLOC_000271"; transcript_id "rmScrpt_TCONS_00000273"; exon_number "1"; oId "CUFF.315.1"; tss_id "TSS271";
1	Cufflinks	exon	9101085	9101126	.	+	.	gene_id "rmScrpt_XLOC_000271"; transcript_id "rmScrpt_TCONS_00000273"; exon_number "2"; oId "CUFF.315.1"; tss_id "TSS271";
1	Cufflinks	exon	9102210	9102271	.	+	.	gene_id "rmScrpt_XLOC_000272"; transcript_id "rmScrpt_TCONS_00000274"; exon_number "1"; oId "CUFF.302.1"; tss_id "TSS272";
1	Cufflinks	exon	9142638	9142837	.	+	.	gene_id "rmScrpt_XLOC_000273"; transcript_id "rmScrpt_TCONS_00000275"; exon_number "1"; oId "CUFF.304.1"; tss_id "TSS273";
1	Cufflinks	exon	9664806	9664872	.	+	.	gene_id "rmScrpt_XLOC_000274"; transcript_id "rmScrpt_TCONS_00000276"; exon_number "1"; oId "CUFF.303.1"; tss_id "TSS274";
1	Cufflinks	exon	9665978	9666087	.	+	.	gene_id "rmScrpt_XLOC_000275"; transcript_id "rmScrpt_TCONS_00000277"; exon_number "1"; oId "CUFF.305.1"; tss_id "TSS275";
1	Cufflinks	exon	9666299	9666349	.	+	.	gene_id "rmScrpt_XLOC_000276"; transcript_id "rmScrpt_TCONS_00000278"; exon_number "1"; oId "CUFF.307.1"; tss_id "TSS276";
1	Cufflinks	exon	9668261	9668414	.	+	.	gene_id "rmScrpt_XLOC_000277"; transcript_id "rmScrpt_TCONS_00000279"; exon_number "1"; oId "CUFF.306.1"; tss_id "TSS277";
1	Cufflinks	exon	9670877	9670996	.	+	.	gene_id "rmScrpt_XLOC_000278"; transcript_id "rmScrpt_TCONS_00000280"; exon_number "1"; oId "CUFF.312.1"; tss_id "TSS278";
1	Cufflinks	exon	9673520	9673670	.	+	.	gene_id "rmScrpt_XLOC_000278"; transcript_id "rmScrpt_TCONS_00000280"; exon_number "2"; oId "CUFF.312.1"; tss_id "TSS278";
1	Cufflinks	exon	9675654	9675724	.	+	.	gene_id "rmScrpt_XLOC_000279"; transcript_id "rmScrpt_TCONS_00000281"; exon_number "1"; oId "CUFF.313.1"; tss_id "TSS279";
1	Cufflinks	exon	9676278	9676417	.	+	.	gene_id "rmScrpt_XLOC_000279"; transcript_id "rmScrpt_TCONS_00000281"; exon_number "2"; oId "CUFF.313.1"; tss_id "TSS279";
1	Cufflinks	exon	9767335	9767488	.	+	.	gene_id "rmScrpt_XLOC_000280"; transcript_id "rmScrpt_TCONS_00000282"; exon_number "1"; oId "CUFF.308.1"; tss_id "TSS280";
1	Cufflinks	exon	9768037	9768270	.	+	.	gene_id "rmScrpt_XLOC_000281"; transcript_id "rmScrpt_TCONS_00000283"; exon_number "1"; oId "CUFF.310.1"; tss_id "TSS281";
1	Cufflinks	exon	9769067	9769121	.	+	.	gene_id "rmScrpt_XLOC_000282"; transcript_id "rmScrpt_TCONS_00000284"; exon_number "1"; oId "CUFF.309.1"; tss_id "TSS282";
1	Cufflinks	exon	9786532	9786614	.	+	.	gene_id "rmScrpt_XLOC_000283"; transcript_id "rmScrpt_TCONS_00000285"; exon_number "1"; oId "CUFF.322.1"; tss_id "TSS283";
1	Cufflinks	exon	9789273	9789290	.	+	.	gene_id "rmScrpt_XLOC_000283"; transcript_id "rmScrpt_TCONS_00000285"; exon_number "2"; oId "CUFF.322.1"; tss_id "TSS283";
1	Cufflinks	exon	9789589	9789648	.	+	.	gene_id "rmScrpt_XLOC_000284"; transcript_id "rmScrpt_TCONS_00000286"; exon_number "1"; oId "CUFF.319.1"; tss_id "TSS284";
1	Cufflinks	exon	9828700	9828797	.	+	.	gene_id "rmScrpt_XLOC_000285"; transcript_id "rmScrpt_TCONS_00000287"; exon_number "1"; oId "CUFF.320.1"; tss_id "TSS285";
1	Cufflinks	exon	9829602	9829768	.	+	.	gene_id "rmScrpt_XLOC_000286"; transcript_id "rmScrpt_TCONS_00000288"; exon_number "1"; oId "CUFF.321.1"; tss_id "TSS286";
1	Cufflinks	exon	9838328	9838408	.	+	.	gene_id "rmScrpt_XLOC_000287"; transcript_id "rmScrpt_TCONS_00000289"; exon_number "1"; oId "CUFF.323.1"; tss_id "TSS287";
1	Cufflinks	exon	9839115	9839223	.	+	.	gene_id "rmScrpt_XLOC_000288"; transcript_id "rmScrpt_TCONS_00000290"; exon_number "1"; oId "CUFF.324.1"; tss_id "TSS288";
1	Cufflinks	exon	9840387	9840642	.	+	.	gene_id "rmScrpt_XLOC_000289"; transcript_id "rmScrpt_TCONS_00000291"; exon_number "1"; oId "CUFF.329.1"; tss_id "TSS289";
1	Cufflinks	exon	9843951	9843961	.	+	.	gene_id "rmScrpt_XLOC_000289"; transcript_id "rmScrpt_TCONS_00000291"; exon_number "2"; oId "CUFF.329.1"; tss_id "TSS289";
1	Cufflinks	exon	9845666	9845808	.	+	.	gene_id "rmScrpt_XLOC_000290"; transcript_id "rmScrpt_TCONS_00000292"; exon_number "1"; oId "CUFF.325.1"; tss_id "TSS290";
1	Cufflinks	exon	9845925	9845990	.	+	.	gene_id "rmScrpt_XLOC_000291"; transcript_id "rmScrpt_TCONS_00000293"; exon_number "1"; oId "CUFF.326.1"; tss_id "TSS291";
1	Cufflinks	exon	9899485	9899510	.	+	.	gene_id "rmScrpt_XLOC_000292"; transcript_id "rmScrpt_TCONS_00000294"; exon_number "1"; oId "CUFF.338.1"; tss_id "TSS292";
1	Cufflinks	exon	9908577	9908620	.	+	.	gene_id "rmScrpt_XLOC_000292"; transcript_id "rmScrpt_TCONS_00000294"; exon_number "2"; oId "CUFF.338.1"; tss_id "TSS292";
1	Cufflinks	exon	9949958	9950024	.	+	.	gene_id "rmScrpt_XLOC_000293"; transcript_id "rmScrpt_TCONS_00000295"; exon_number "1"; oId "CUFF.327.1"; tss_id "TSS293";
1	Cufflinks	exon	10210044	10210100	.	+	.	gene_id "rmScrpt_XLOC_000294"; transcript_id "rmScrpt_TCONS_00000296"; exon_number "1"; oId "CUFF.328.1"; tss_id "TSS294";
1	Cufflinks	exon	10210176	10210186	.	+	.	gene_id "rmScrpt_XLOC_000295"; transcript_id "rmScrpt_TCONS_00000297"; exon_number "1"; oId "CUFF.331.1"; tss_id "TSS295";
1	Cufflinks	exon	10211590	10211638	.	+	.	gene_id "rmScrpt_XLOC_000295"; transcript_id "rmScrpt_TCONS_00000297"; exon_number "2"; oId "CUFF.331.1"; tss_id "TSS295";
1	Cufflinks	exon	10211769	10211798	.	+	.	gene_id "rmScrpt_XLOC_000296"; transcript_id "rmScrpt_TCONS_00000298"; exon_number "1"; oId "CUFF.332.1"; tss_id "TSS296";
1	Cufflinks	exon	10212655	10212685	.	+	.	gene_id "rmScrpt_XLOC_000296"; transcript_id "rmScrpt_TCONS_00000298"; exon_number "2"; oId "CUFF.332.1"; tss_id "TSS296";
1	Cufflinks	exon	10214707	10214784	.	+	.	gene_id "rmScrpt_XLOC_000297"; transcript_id "rmScrpt_TCONS_00000299"; exon_number "1"; oId "CUFF.330.1"; tss_id "TSS297";
1	Cufflinks	exon	10214866	10215070	.	+	.	gene_id "rmScrpt_XLOC_000298"; transcript_id "rmScrpt_TCONS_00000300"; exon_number "1"; oId "CUFF.337.1"; tss_id "TSS298";
1	Cufflinks	exon	10217568	10217576	.	+	.	gene_id "rmScrpt_XLOC_000298"; transcript_id "rmScrpt_TCONS_00000300"; exon_number "2"; oId "CUFF.337.1"; tss_id "TSS298";
1	Cufflinks	exon	10217718	10217804	.	+	.	gene_id "rmScrpt_XLOC_000299"; transcript_id "rmScrpt_TCONS_00000301"; exon_number "1"; oId "CUFF.333.1"; tss_id "TSS299";
1	Cufflinks	exon	10249178	10249245	.	+	.	gene_id "rmScrpt_XLOC_000300"; transcript_id "rmScrpt_TCONS_00000302"; exon_number "1"; oId "CUFF.334.1"; tss_id "TSS300";
1	Cufflinks	exon	10342269	10342435	.	+	.	gene_id "rmScrpt_XLOC_000301"; transcript_id "rmScrpt_TCONS_00000303"; exon_number "1"; oId "CUFF.335.1"; tss_id "TSS301";
1	Cufflinks	exon	10342551	10342772	.	+	.	gene_id "rmScrpt_XLOC_000302"; transcript_id "rmScrpt_TCONS_00000304"; exon_number "1"; oId "CUFF.336.1"; tss_id "TSS302";
1	Cufflinks	exon	10439922	10440530	.	+	.	gene_id "rmScrpt_XLOC_000303"; transcript_id "rmScrpt_TCONS_00000305"; exon_number "1"; oId "CUFF.353.1"; tss_id "TSS303";
1	Cufflinks	exon	10447819	10448014	.	+	.	gene_id "rmScrpt_XLOC_000304"; transcript_id "rmScrpt_TCONS_00000306"; exon_number "1"; oId "CUFF.356.1"; tss_id "TSS304";
1	Cufflinks	exon	10464788	10464991	.	+	.	gene_id "rmScrpt_XLOC_000304"; transcript_id "rmScrpt_TCONS_00000306"; exon_number "2"; oId "CUFF.356.1"; tss_id "TSS304";
1	Cufflinks	exon	10477493	10477548	.	+	.	gene_id "rmScrpt_XLOC_000305"; transcript_id "rmScrpt_TCONS_00000307"; exon_number "1"; oId "CUFF.342.1"; tss_id "TSS305";
1	Cufflinks	exon	10484890	10485083	.	+	.	gene_id "rmScrpt_XLOC_000306"; transcript_id "rmScrpt_TCONS_00000308"; exon_number "1"; oId "CUFF.343.1"; tss_id "TSS306";
1	Cufflinks	exon	10485760	10485884	.	+	.	gene_id "rmScrpt_XLOC_000307"; transcript_id "rmScrpt_TCONS_00000309"; exon_number "1"; oId "CUFF.344.1"; tss_id "TSS307";
1	Cufflinks	exon	10516545	10516741	.	+	.	gene_id "rmScrpt_XLOC_000308"; transcript_id "rmScrpt_TCONS_00000310"; exon_number "1"; oId "CUFF.345.1"; tss_id "TSS308";
1	Cufflinks	exon	10516817	10516882	.	+	.	gene_id "rmScrpt_XLOC_000309"; transcript_id "rmScrpt_TCONS_00000311"; exon_number "1"; oId "CUFF.346.1"; tss_id "TSS309";
1	Cufflinks	exon	10517260	10517612	.	+	.	gene_id "rmScrpt_XLOC_000310"; transcript_id "rmScrpt_TCONS_00000312"; exon_number "1"; oId "CUFF.347.1"; tss_id "TSS310";
1	Cufflinks	exon	10517811	10518120	.	+	.	gene_id "rmScrpt_XLOC_000311"; transcript_id "rmScrpt_TCONS_00000313"; exon_number "1"; oId "CUFF.348.1"; tss_id "TSS311";
1	Cufflinks	exon	10518430	10518874	.	+	.	gene_id "rmScrpt_XLOC_000312"; transcript_id "rmScrpt_TCONS_00000314"; exon_number "1"; oId "CUFF.349.1"; tss_id "TSS312";
1	Cufflinks	exon	10532670	10532761	.	+	.	gene_id "rmScrpt_XLOC_000313"; transcript_id "rmScrpt_TCONS_00000315"; exon_number "1"; oId "CUFF.362.1"; tss_id "TSS313";
1	Cufflinks	exon	10536567	10536693	.	+	.	gene_id "rmScrpt_XLOC_000314"; transcript_id "rmScrpt_TCONS_00000316"; exon_number "1"; oId "CUFF.352.1"; tss_id "TSS314";
1	Cufflinks	exon	10541276	10541340	.	+	.	gene_id "rmScrpt_XLOC_000314"; transcript_id "rmScrpt_TCONS_00000316"; exon_number "2"; oId "CUFF.352.1"; tss_id "TSS314";
1	Cufflinks	exon	10660531	10660606	.	+	.	gene_id "rmScrpt_XLOC_000315"; transcript_id "rmScrpt_TCONS_00000317"; exon_number "1"; oId "CUFF.350.1"; tss_id "TSS315";
1	Cufflinks	exon	10684666	10684715	.	+	.	gene_id "rmScrpt_XLOC_000316"; transcript_id "rmScrpt_TCONS_00000318"; exon_number "1"; oId "CUFF.351.1"; tss_id "TSS316";
1	Cufflinks	exon	10710008	10710069	.	+	.	gene_id "rmScrpt_XLOC_000317"; transcript_id "rmScrpt_TCONS_00000319"; exon_number "1"; oId "CUFF.367.1"; tss_id "TSS317";
1	Cufflinks	exon	10758666	10758685	.	+	.	gene_id "rmScrpt_XLOC_000317"; transcript_id "rmScrpt_TCONS_00000319"; exon_number "2"; oId "CUFF.367.1"; tss_id "TSS317";
1	Cufflinks	exon	10805994	10806177	.	+	.	gene_id "rmScrpt_XLOC_000318"; transcript_id "rmScrpt_TCONS_00000320"; exon_number "1"; oId "CUFF.358.1"; tss_id "TSS318";
1	Cufflinks	exon	10807024	10807073	.	+	.	gene_id "rmScrpt_XLOC_000319"; transcript_id "rmScrpt_TCONS_00000321"; exon_number "1"; oId "CUFF.357.1"; tss_id "TSS319";
1	Cufflinks	exon	10807309	10807398	.	+	.	gene_id "rmScrpt_XLOC_000320"; transcript_id "rmScrpt_TCONS_00000322"; exon_number "1"; oId "CUFF.360.1"; tss_id "TSS320";
1	Cufflinks	exon	10808365	10808570	.	+	.	gene_id "rmScrpt_XLOC_000321"; transcript_id "rmScrpt_TCONS_00000323"; exon_number "1"; oId "CUFF.363.1"; tss_id "TSS321";
1	Cufflinks	exon	10809807	10809876	.	+	.	gene_id "rmScrpt_XLOC_000322"; transcript_id "rmScrpt_TCONS_00000324"; exon_number "1"; oId "CUFF.365.1"; tss_id "TSS322";
1	Cufflinks	exon	10893509	10893533	.	+	.	gene_id "rmScrpt_XLOC_000323"; transcript_id "rmScrpt_TCONS_00000325"; exon_number "1"; oId "CUFF.364.1"; tss_id "TSS323";
1	Cufflinks	exon	10904423	10904481	.	+	.	gene_id "rmScrpt_XLOC_000324"; transcript_id "rmScrpt_TCONS_00000326"; exon_number "1"; oId "CUFF.370.1"; tss_id "TSS324";
1	Cufflinks	exon	10905253	10905348	.	+	.	gene_id "rmScrpt_XLOC_000324"; transcript_id "rmScrpt_TCONS_00000326"; exon_number "2"; oId "CUFF.370.1"; tss_id "TSS324";
1	Cufflinks	exon	10906361	10906377	.	+	.	gene_id "rmScrpt_XLOC_000324"; transcript_id "rmScrpt_TCONS_00000326"; exon_number "3"; oId "CUFF.370.1"; tss_id "TSS324";
1	Cufflinks	exon	10907117	10907172	.	+	.	gene_id "rmScrpt_XLOC_000325"; transcript_id "rmScrpt_TCONS_00000327"; exon_number "1"; oId "CUFF.369.1"; tss_id "TSS325";
1	Cufflinks	exon	10907262	10907372	.	+	.	gene_id "rmScrpt_XLOC_000325"; transcript_id "rmScrpt_TCONS_00000327"; exon_number "2"; oId "CUFF.369.1"; tss_id "TSS325";
1	Cufflinks	exon	10944133	10944150	.	+	.	gene_id "rmScrpt_XLOC_000326"; transcript_id "rmScrpt_TCONS_00000328"; exon_number "1"; oId "CUFF.375.1"; tss_id "TSS326";
1	Cufflinks	exon	10946412	10946469	.	+	.	gene_id "rmScrpt_XLOC_000326"; transcript_id "rmScrpt_TCONS_00000328"; exon_number "2"; oId "CUFF.375.1"; tss_id "TSS326";
1	Cufflinks	exon	10952686	10952812	.	+	.	gene_id "rmScrpt_XLOC_000327"; transcript_id "rmScrpt_TCONS_00000329"; exon_number "1"; oId "CUFF.366.1"; tss_id "TSS327";
1	Cufflinks	exon	10959676	10959739	.	+	.	gene_id "rmScrpt_XLOC_000328"; transcript_id "rmScrpt_TCONS_00000330"; exon_number "1"; oId "CUFF.368.1"; tss_id "TSS328";
1	Cufflinks	exon	10971393	10971442	.	+	.	gene_id "rmScrpt_XLOC_000329"; transcript_id "rmScrpt_TCONS_00000331"; exon_number "1"; oId "CUFF.372.1"; tss_id "TSS329";
1	Cufflinks	exon	10977313	10977394	.	+	.	gene_id "rmScrpt_XLOC_000330"; transcript_id "rmScrpt_TCONS_00000332"; exon_number "1"; oId "CUFF.371.1"; tss_id "TSS330";
1	Cufflinks	exon	11062056	11062105	.	+	.	gene_id "rmScrpt_XLOC_000331"; transcript_id "rmScrpt_TCONS_00000333"; exon_number "1"; oId "CUFF.373.1"; tss_id "TSS331";
1	Cufflinks	exon	11080988	11081037	.	+	.	gene_id "rmScrpt_XLOC_000332"; transcript_id "rmScrpt_TCONS_00000334"; exon_number "1"; oId "CUFF.374.1"; tss_id "TSS332";
1	Cufflinks	exon	11095536	11095672	.	+	.	gene_id "rmScrpt_XLOC_000333"; transcript_id "rmScrpt_TCONS_00000335"; exon_number "1"; oId "CUFF.376.1"; tss_id "TSS333";
1	Cufflinks	exon	11096385	11096461	.	+	.	gene_id "rmScrpt_XLOC_000334"; transcript_id "rmScrpt_TCONS_00000336"; exon_number "1"; oId "CUFF.377.1"; tss_id "TSS334";
1	Cufflinks	exon	11096635	11096793	.	+	.	gene_id "rmScrpt_XLOC_000335"; transcript_id "rmScrpt_TCONS_00000337"; exon_number "1"; oId "CUFF.378.1"; tss_id "TSS335";
1	Cufflinks	exon	11097327	11097445	.	+	.	gene_id "rmScrpt_XLOC_000336"; transcript_id "rmScrpt_TCONS_00000338"; exon_number "1"; oId "CUFF.379.1"; tss_id "TSS336";
1	Cufflinks	exon	11215536	11215591	.	+	.	gene_id "rmScrpt_XLOC_000337"; transcript_id "rmScrpt_TCONS_00000339"; exon_number "1"; oId "CUFF.380.1"; tss_id "TSS337";
1	Cufflinks	exon	11259928	11260014	.	+	.	gene_id "rmScrpt_XLOC_000338"; transcript_id "rmScrpt_TCONS_00000340"; exon_number "1"; oId "CUFF.381.1"; tss_id "TSS338";
1	Cufflinks	exon	11261989	11262043	.	+	.	gene_id "rmScrpt_XLOC_000339"; transcript_id "rmScrpt_TCONS_00000341"; exon_number "1"; oId "CUFF.382.1"; tss_id "TSS339";
1	Cufflinks	exon	11275297	11275323	.	+	.	gene_id "rmScrpt_XLOC_000340"; transcript_id "rmScrpt_TCONS_00000342"; exon_number "1"; oId "CUFF.383.1"; tss_id "TSS340";
1	Cufflinks	exon	11276456	11276506	.	+	.	gene_id "rmScrpt_XLOC_000340"; transcript_id "rmScrpt_TCONS_00000342"; exon_number "2"; oId "CUFF.383.1"; tss_id "TSS340";
1	Cufflinks	exon	11279997	11280149	.	+	.	gene_id "rmScrpt_XLOC_000341"; transcript_id "rmScrpt_TCONS_00000343"; exon_number "1"; oId "CUFF.384.1"; tss_id "TSS341";
1	Cufflinks	exon	11288962	11289113	.	+	.	gene_id "rmScrpt_XLOC_000342"; transcript_id "rmScrpt_TCONS_00000344"; exon_number "1"; oId "CUFF.392.1"; tss_id "TSS342";
1	Cufflinks	exon	11292003	11292123	.	+	.	gene_id "rmScrpt_XLOC_000342"; transcript_id "rmScrpt_TCONS_00000344"; exon_number "2"; oId "CUFF.392.1"; tss_id "TSS342";
1	Cufflinks	exon	11294428	11294538	.	+	.	gene_id "rmScrpt_XLOC_000342"; transcript_id "rmScrpt_TCONS_00000344"; exon_number "3"; oId "CUFF.392.1"; tss_id "TSS342";
1	Cufflinks	exon	11295927	11295989	.	+	.	gene_id "rmScrpt_XLOC_000342"; transcript_id "rmScrpt_TCONS_00000344"; exon_number "4"; oId "CUFF.392.1"; tss_id "TSS342";
1	Cufflinks	exon	11305636	11305702	.	+	.	gene_id "rmScrpt_XLOC_000343"; transcript_id "rmScrpt_TCONS_00000345"; exon_number "1"; oId "CUFF.386.1"; tss_id "TSS343";
1	Cufflinks	exon	11307397	11307458	.	+	.	gene_id "rmScrpt_XLOC_000343"; transcript_id "rmScrpt_TCONS_00000345"; exon_number "2"; oId "CUFF.386.1"; tss_id "TSS343";
1	Cufflinks	exon	11309120	11309240	.	+	.	gene_id "rmScrpt_XLOC_000344"; transcript_id "rmScrpt_TCONS_00000346"; exon_number "1"; oId "CUFF.385.1"; tss_id "TSS344";
1	Cufflinks	exon	11312485	11312627	.	+	.	gene_id "rmScrpt_XLOC_000345"; transcript_id "rmScrpt_TCONS_00000347"; exon_number "1"; oId "CUFF.387.1"; tss_id "TSS345";
1	Cufflinks	exon	11313716	11314010	.	+	.	gene_id "rmScrpt_XLOC_000346"; transcript_id "rmScrpt_TCONS_00000348"; exon_number "1"; oId "CUFF.389.1"; tss_id "TSS346";
1	Cufflinks	exon	11810574	11810680	.	+	.	gene_id "rmScrpt_XLOC_000347"; transcript_id "rmScrpt_TCONS_00000349"; exon_number "1"; oId "CUFF.390.1"; tss_id "TSS347";
1	Cufflinks	exon	11831230	11831378	.	+	.	gene_id "rmScrpt_XLOC_000348"; transcript_id "rmScrpt_TCONS_00000350"; exon_number "1"; oId "CUFF.388.1"; tss_id "TSS348";
1	Cufflinks	exon	11853346	11853450	.	+	.	gene_id "rmScrpt_XLOC_000349"; transcript_id "rmScrpt_TCONS_00000351"; exon_number "1"; oId "CUFF.400.1"; tss_id "TSS349";
1	Cufflinks	exon	11853754	11853865	.	+	.	gene_id "rmScrpt_XLOC_000349"; transcript_id "rmScrpt_TCONS_00000351"; exon_number "2"; oId "CUFF.400.1"; tss_id "TSS349";
1	Cufflinks	exon	11860444	11860571	.	+	.	gene_id "rmScrpt_XLOC_000350"; transcript_id "rmScrpt_TCONS_00000352"; exon_number "1"; oId "CUFF.391.1"; tss_id "TSS350";
1	Cufflinks	exon	12621367	12621536	.	+	.	gene_id "rmScrpt_XLOC_000351"; transcript_id "rmScrpt_TCONS_00000353"; exon_number "1"; oId "CUFF.395.1"; tss_id "TSS351";
1	Cufflinks	exon	12621904	12622015	.	+	.	gene_id "rmScrpt_XLOC_000352"; transcript_id "rmScrpt_TCONS_00000354"; exon_number "1"; oId "CUFF.394.1"; tss_id "TSS352";
1	Cufflinks	exon	12624051	12624100	.	+	.	gene_id "rmScrpt_XLOC_000353"; transcript_id "rmScrpt_TCONS_00000355"; exon_number "1"; oId "CUFF.396.1"; tss_id "TSS353";
1	Cufflinks	exon	12628122	12628174	.	+	.	gene_id "rmScrpt_XLOC_000354"; transcript_id "rmScrpt_TCONS_00000356"; exon_number "1"; oId "CUFF.393.1"; tss_id "TSS354";
1	Cufflinks	exon	12628759	12628895	.	+	.	gene_id "rmScrpt_XLOC_000355"; transcript_id "rmScrpt_TCONS_00000357"; exon_number "1"; oId "CUFF.403.1"; tss_id "TSS355";
1	Cufflinks	exon	12630589	12630701	.	+	.	gene_id "rmScrpt_XLOC_000356"; transcript_id "rmScrpt_TCONS_00000358"; exon_number "1"; oId "CUFF.401.1"; tss_id "TSS356";
1	Cufflinks	exon	12634887	12634957	.	+	.	gene_id "rmScrpt_XLOC_000356"; transcript_id "rmScrpt_TCONS_00000358"; exon_number "2"; oId "CUFF.401.1"; tss_id "TSS356";
1	Cufflinks	exon	12641112	12641170	.	+	.	gene_id "rmScrpt_XLOC_000357"; transcript_id "rmScrpt_TCONS_00000359"; exon_number "1"; oId "CUFF.406.1"; tss_id "TSS357";
1	Cufflinks	exon	12642240	12642290	.	+	.	gene_id "rmScrpt_XLOC_000358"; transcript_id "rmScrpt_TCONS_00000360"; exon_number "1"; oId "CUFF.404.1"; tss_id "TSS358";
1	Cufflinks	exon	12643547	12643688	.	+	.	gene_id "rmScrpt_XLOC_000358"; transcript_id "rmScrpt_TCONS_00000360"; exon_number "2"; oId "CUFF.404.1"; tss_id "TSS358";
1	Cufflinks	exon	12645810	12645931	.	+	.	gene_id "rmScrpt_XLOC_000359"; transcript_id "rmScrpt_TCONS_00000361"; exon_number "1"; oId "CUFF.412.1"; tss_id "TSS359";
1	Cufflinks	exon	12650593	12650634	.	+	.	gene_id "rmScrpt_XLOC_000359"; transcript_id "rmScrpt_TCONS_00000361"; exon_number "2"; oId "CUFF.412.1"; tss_id "TSS359";
1	Cufflinks	exon	12658418	12658511	.	+	.	gene_id "rmScrpt_XLOC_000360"; transcript_id "rmScrpt_TCONS_00000362"; exon_number "1"; oId "CUFF.409.1"; tss_id "TSS360";
1	Cufflinks	exon	12696930	12697090	.	+	.	gene_id "rmScrpt_XLOC_000361"; transcript_id "rmScrpt_TCONS_00000363"; exon_number "1"; oId "CUFF.408.1"; tss_id "TSS361";
1	Cufflinks	exon	12697197	12697241	.	+	.	gene_id "rmScrpt_XLOC_000362"; transcript_id "rmScrpt_TCONS_00000364"; exon_number "1"; oId "CUFF.463.1"; tss_id "TSS362";
1	Cufflinks	exon	12699507	12699608	.	+	.	gene_id "rmScrpt_XLOC_000362"; transcript_id "rmScrpt_TCONS_00000364"; exon_number "2"; oId "CUFF.463.1"; tss_id "TSS362";
1	Cufflinks	exon	12702720	12702864	.	+	.	gene_id "rmScrpt_XLOC_000362"; transcript_id "rmScrpt_TCONS_00000364"; exon_number "3"; oId "CUFF.463.1"; tss_id "TSS362";
1	Cufflinks	exon	12705225	12705376	.	+	.	gene_id "rmScrpt_XLOC_000362"; transcript_id "rmScrpt_TCONS_00000364"; exon_number "4"; oId "CUFF.463.1"; tss_id "TSS362";
1	Cufflinks	exon	12707125	12707225	.	+	.	gene_id "rmScrpt_XLOC_000362"; transcript_id "rmScrpt_TCONS_00000364"; exon_number "5"; oId "CUFF.463.1"; tss_id "TSS362";
1	Cufflinks	exon	12710297	12710469	.	+	.	gene_id "rmScrpt_XLOC_000362"; transcript_id "rmScrpt_TCONS_00000364"; exon_number "6"; oId "CUFF.463.1"; tss_id "TSS362";
1	Cufflinks	exon	12710835	12710958	.	+	.	gene_id "rmScrpt_XLOC_000362"; transcript_id "rmScrpt_TCONS_00000364"; exon_number "7"; oId "CUFF.463.1"; tss_id "TSS362";
1	Cufflinks	exon	12712124	12712243	.	+	.	gene_id "rmScrpt_XLOC_000362"; transcript_id "rmScrpt_TCONS_00000364"; exon_number "8"; oId "CUFF.463.1"; tss_id "TSS362";
1	Cufflinks	exon	12716840	12716973	.	+	.	gene_id "rmScrpt_XLOC_000363"; transcript_id "rmScrpt_TCONS_00000365"; exon_number "1"; oId "CUFF.410.1"; tss_id "TSS363";
1	Cufflinks	exon	12717135	12717265	.	+	.	gene_id "rmScrpt_XLOC_000364"; transcript_id "rmScrpt_TCONS_00000366"; exon_number "1"; oId "CUFF.413.1"; tss_id "TSS364";
1	Cufflinks	exon	12718121	12718286	.	+	.	gene_id "rmScrpt_XLOC_000365"; transcript_id "rmScrpt_TCONS_00000367"; exon_number "1"; oId "CUFF.422.1"; tss_id "TSS365";
1	Cufflinks	exon	12719892	12719980	.	+	.	gene_id "rmScrpt_XLOC_000365"; transcript_id "rmScrpt_TCONS_00000367"; exon_number "2"; oId "CUFF.422.1"; tss_id "TSS365";
1	Cufflinks	exon	12720385	12720545	.	+	.	gene_id "rmScrpt_XLOC_000365"; transcript_id "rmScrpt_TCONS_00000367"; exon_number "3"; oId "CUFF.422.1"; tss_id "TSS365";
1	Cufflinks	exon	12720886	12720965	.	+	.	gene_id "rmScrpt_XLOC_000366"; transcript_id "rmScrpt_TCONS_00000368"; exon_number "1"; oId "CUFF.415.1"; tss_id "TSS366";
1	Cufflinks	exon	12721036	12721169	.	+	.	gene_id "rmScrpt_XLOC_000367"; transcript_id "rmScrpt_TCONS_00000369"; exon_number "1"; oId "CUFF.418.1"; tss_id "TSS367";
1	Cufflinks	exon	12721313	12721418	.	+	.	gene_id "rmScrpt_XLOC_000368"; transcript_id "rmScrpt_TCONS_00000370"; exon_number "1"; oId "CUFF.417.1"; tss_id "TSS368";
1	Cufflinks	exon	12721819	12721944	.	+	.	gene_id "rmScrpt_XLOC_000369"; transcript_id "rmScrpt_TCONS_00000371"; exon_number "1"; oId "CUFF.419.1"; tss_id "TSS369";
1	Cufflinks	exon	12722129	12722279	.	+	.	gene_id "rmScrpt_XLOC_000370"; transcript_id "rmScrpt_TCONS_00000372"; exon_number "1"; oId "CUFF.416.1"; tss_id "TSS370";
1	Cufflinks	exon	12723871	12724048	.	+	.	gene_id "rmScrpt_XLOC_000371"; transcript_id "rmScrpt_TCONS_00000373"; exon_number "1"; oId "CUFF.420.1"; tss_id "TSS371";
1	Cufflinks	exon	12724490	12724855	.	+	.	gene_id "rmScrpt_XLOC_000372"; transcript_id "rmScrpt_TCONS_00000374"; exon_number "1"; oId "CUFF.423.1"; tss_id "TSS372";
1	Cufflinks	exon	12725215	12725222	.	+	.	gene_id "rmScrpt_XLOC_000373"; transcript_id "rmScrpt_TCONS_00000375"; exon_number "1"; oId "CUFF.421.1"; tss_id "TSS373";
1	Cufflinks	exon	12726694	12726745	.	+	.	gene_id "rmScrpt_XLOC_000373"; transcript_id "rmScrpt_TCONS_00000375"; exon_number "2"; oId "CUFF.421.1"; tss_id "TSS373";
1	Cufflinks	exon	12737641	12737700	.	+	.	gene_id "rmScrpt_XLOC_000374"; transcript_id "rmScrpt_TCONS_00000376"; exon_number "1"; oId "CUFF.435.1"; tss_id "TSS374";
1	Cufflinks	exon	12739983	12740053	.	+	.	gene_id "rmScrpt_XLOC_000375"; transcript_id "rmScrpt_TCONS_00000377"; exon_number "1"; oId "CUFF.444.1"; tss_id "TSS375";
1	Cufflinks	exon	12746386	12746513	.	+	.	gene_id "rmScrpt_XLOC_000375"; transcript_id "rmScrpt_TCONS_00000377"; exon_number "2"; oId "CUFF.444.1"; tss_id "TSS375";
1	Cufflinks	exon	12748187	12748271	.	+	.	gene_id "rmScrpt_XLOC_000376"; transcript_id "rmScrpt_TCONS_00000378"; exon_number "1"; oId "CUFF.445.1"; tss_id "TSS376";
1	Cufflinks	exon	12750098	12750228	.	+	.	gene_id "rmScrpt_XLOC_000377"; transcript_id "rmScrpt_TCONS_00000379"; exon_number "1"; oId "CUFF.428.1"; tss_id "TSS377";
1	Cufflinks	exon	12752649	12752746	.	+	.	gene_id "rmScrpt_XLOC_000378"; transcript_id "rmScrpt_TCONS_00000380"; exon_number "1"; oId "CUFF.424.1"; tss_id "TSS378";
1	Cufflinks	exon	12753228	12753339	.	+	.	gene_id "rmScrpt_XLOC_000379"; transcript_id "rmScrpt_TCONS_00000381"; exon_number "1"; oId "CUFF.425.1"; tss_id "TSS379";
1	Cufflinks	exon	12755989	12756094	.	+	.	gene_id "rmScrpt_XLOC_000380"; transcript_id "rmScrpt_TCONS_00000382"; exon_number "1"; oId "CUFF.426.1"; tss_id "TSS380";
1	Cufflinks	exon	12759104	12759288	.	+	.	gene_id "rmScrpt_XLOC_000381"; transcript_id "rmScrpt_TCONS_00000383"; exon_number "1"; oId "CUFF.433.1"; tss_id "TSS381";
1	Cufflinks	exon	12762295	12762344	.	+	.	gene_id "rmScrpt_XLOC_000382"; transcript_id "rmScrpt_TCONS_00000384"; exon_number "1"; oId "CUFF.451.1"; tss_id "TSS382";
1	Cufflinks	exon	12773147	12773218	.	+	.	gene_id "rmScrpt_XLOC_000383"; transcript_id "rmScrpt_TCONS_00000385"; exon_number "1"; oId "CUFF.429.1"; tss_id "TSS383";
1	Cufflinks	exon	12780504	12780578	.	+	.	gene_id "rmScrpt_XLOC_000384"; transcript_id "rmScrpt_TCONS_00000386"; exon_number "1"; oId "CUFF.430.1"; tss_id "TSS384";
1	Cufflinks	exon	12804397	12804611	.	+	.	gene_id "rmScrpt_XLOC_000385"; transcript_id "rmScrpt_TCONS_00000387"; exon_number "1"; oId "CUFF.436.1"; tss_id "TSS385";
1	Cufflinks	exon	12853502	12853581	.	+	.	gene_id "rmScrpt_XLOC_000386"; transcript_id "rmScrpt_TCONS_00000388"; exon_number "1"; oId "CUFF.431.1"; tss_id "TSS386";
1	Cufflinks	exon	12918615	12918664	.	+	.	gene_id "rmScrpt_XLOC_000387"; transcript_id "rmScrpt_TCONS_00000389"; exon_number "1"; oId "CUFF.437.1"; tss_id "TSS387";
1	Cufflinks	exon	12920747	12920953	.	+	.	gene_id "rmScrpt_XLOC_000388"; transcript_id "rmScrpt_TCONS_00000390"; exon_number "1"; oId "CUFF.438.1"; tss_id "TSS388";
1	Cufflinks	exon	12921268	12921420	.	+	.	gene_id "rmScrpt_XLOC_000389"; transcript_id "rmScrpt_TCONS_00000391"; exon_number "1"; oId "CUFF.440.1"; tss_id "TSS389";
1	Cufflinks	exon	12924405	12924470	.	+	.	gene_id "rmScrpt_XLOC_000390"; transcript_id "rmScrpt_TCONS_00000392"; exon_number "1"; oId "CUFF.442.1"; tss_id "TSS390";
1	Cufflinks	exon	12924578	12924632	.	+	.	gene_id "rmScrpt_XLOC_000391"; transcript_id "rmScrpt_TCONS_00000393"; exon_number "1"; oId "CUFF.441.1"; tss_id "TSS391";
1	Cufflinks	exon	12929339	12929397	.	+	.	gene_id "rmScrpt_XLOC_000392"; transcript_id "rmScrpt_TCONS_00000394"; exon_number "1"; oId "CUFF.447.1"; tss_id "TSS392";
1	Cufflinks	exon	12929550	12929637	.	+	.	gene_id "rmScrpt_XLOC_000392"; transcript_id "rmScrpt_TCONS_00000394"; exon_number "2"; oId "CUFF.447.1"; tss_id "TSS392";
1	Cufflinks	exon	12931547	12931622	.	+	.	gene_id "rmScrpt_XLOC_000392"; transcript_id "rmScrpt_TCONS_00000394"; exon_number "3"; oId "CUFF.447.1"; tss_id "TSS392";
1	Cufflinks	exon	12932785	12932893	.	+	.	gene_id "rmScrpt_XLOC_000392"; transcript_id "rmScrpt_TCONS_00000394"; exon_number "4"; oId "CUFF.447.1"; tss_id "TSS392";
1	Cufflinks	exon	12933484	12933579	.	+	.	gene_id "rmScrpt_XLOC_000392"; transcript_id "rmScrpt_TCONS_00000394"; exon_number "5"; oId "CUFF.447.1"; tss_id "TSS392";
1	Cufflinks	exon	12933682	12933766	.	+	.	gene_id "rmScrpt_XLOC_000392"; transcript_id "rmScrpt_TCONS_00000394"; exon_number "6"; oId "CUFF.447.1"; tss_id "TSS392";
1	Cufflinks	exon	12934011	12934134	.	+	.	gene_id "rmScrpt_XLOC_000392"; transcript_id "rmScrpt_TCONS_00000394"; exon_number "7"; oId "CUFF.447.1"; tss_id "TSS392";
1	Cufflinks	exon	12934471	12934491	.	+	.	gene_id "rmScrpt_XLOC_000392"; transcript_id "rmScrpt_TCONS_00000394"; exon_number "8"; oId "CUFF.447.1"; tss_id "TSS392";
1	Cufflinks	exon	12934593	12934611	.	+	.	gene_id "rmScrpt_XLOC_000393"; transcript_id "rmScrpt_TCONS_00000395"; exon_number "1"; oId "CUFF.443.1"; tss_id "TSS393";
1	Cufflinks	exon	12935454	12935814	.	+	.	gene_id "rmScrpt_XLOC_000393"; transcript_id "rmScrpt_TCONS_00000395"; exon_number "2"; oId "CUFF.443.1"; tss_id "TSS393";
1	Cufflinks	exon	12936302	12936527	.	+	.	gene_id "rmScrpt_XLOC_000394"; transcript_id "rmScrpt_TCONS_00000396"; exon_number "1"; oId "CUFF.448.1"; tss_id "TSS394";
1	Cufflinks	exon	12936931	12937094	.	+	.	gene_id "rmScrpt_XLOC_000395"; transcript_id "rmScrpt_TCONS_00000397"; exon_number "1"; oId "CUFF.449.1"; tss_id "TSS395";
1	Cufflinks	exon	12965932	12965991	.	+	.	gene_id "rmScrpt_XLOC_000396"; transcript_id "rmScrpt_TCONS_00000398"; exon_number "1"; oId "CUFF.452.1"; tss_id "TSS396";
1	Cufflinks	exon	12970887	12970989	.	+	.	gene_id "rmScrpt_XLOC_000397"; transcript_id "rmScrpt_TCONS_00000399"; exon_number "1"; oId "CUFF.490.1"; tss_id "TSS397";
1	Cufflinks	exon	12972179	12972266	.	+	.	gene_id "rmScrpt_XLOC_000397"; transcript_id "rmScrpt_TCONS_00000399"; exon_number "2"; oId "CUFF.490.1"; tss_id "TSS397";
1	Cufflinks	exon	12982262	12982405	.	+	.	gene_id "rmScrpt_XLOC_000397"; transcript_id "rmScrpt_TCONS_00000399"; exon_number "3"; oId "CUFF.490.1"; tss_id "TSS397";
1	Cufflinks	exon	12994379	12994697	.	+	.	gene_id "rmScrpt_XLOC_000397"; transcript_id "rmScrpt_TCONS_00000399"; exon_number "4"; oId "CUFF.490.1"; tss_id "TSS397";
1	Cufflinks	exon	13036123	13036234	.	+	.	gene_id "rmScrpt_XLOC_000398"; transcript_id "rmScrpt_TCONS_00000400"; exon_number "1"; oId "CUFF.453.1"; tss_id "TSS398";
1	Cufflinks	exon	13036465	13036630	.	+	.	gene_id "rmScrpt_XLOC_000399"; transcript_id "rmScrpt_TCONS_00000401"; exon_number "1"; oId "CUFF.454.1"; tss_id "TSS399";
1	Cufflinks	exon	13039089	13039304	.	+	.	gene_id "rmScrpt_XLOC_000400"; transcript_id "rmScrpt_TCONS_00000402"; exon_number "1"; oId "CUFF.456.1"; tss_id "TSS400";
1	Cufflinks	exon	13039645	13039809	.	+	.	gene_id "rmScrpt_XLOC_000401"; transcript_id "rmScrpt_TCONS_00000403"; exon_number "1"; oId "CUFF.455.1"; tss_id "TSS401";
1	Cufflinks	exon	13040441	13040770	.	+	.	gene_id "rmScrpt_XLOC_000402"; transcript_id "rmScrpt_TCONS_00000404"; exon_number "1"; oId "CUFF.464.1"; tss_id "TSS402";
1	Cufflinks	exon	13049531	13049580	.	+	.	gene_id "rmScrpt_XLOC_000403"; transcript_id "rmScrpt_TCONS_00000405"; exon_number "1"; oId "CUFF.457.1"; tss_id "TSS403";
1	Cufflinks	exon	13051566	13051656	.	+	.	gene_id "rmScrpt_XLOC_000404"; transcript_id "rmScrpt_TCONS_00000406"; exon_number "1"; oId "CUFF.511.1"; tss_id "TSS404";
1	Cufflinks	exon	13053470	13053531	.	+	.	gene_id "rmScrpt_XLOC_000404"; transcript_id "rmScrpt_TCONS_00000406"; exon_number "2"; oId "CUFF.511.1"; tss_id "TSS404";
1	Cufflinks	exon	13056173	13056259	.	+	.	gene_id "rmScrpt_XLOC_000405"; transcript_id "rmScrpt_TCONS_00000407"; exon_number "1"; oId "CUFF.512.1"; tss_id "TSS405";
1	Cufflinks	exon	13069069	13069145	.	+	.	gene_id "rmScrpt_XLOC_000406"; transcript_id "rmScrpt_TCONS_00000408"; exon_number "1"; oId "CUFF.458.1"; tss_id "TSS406";
1	Cufflinks	exon	13071403	13071646	.	+	.	gene_id "rmScrpt_XLOC_000407"; transcript_id "rmScrpt_TCONS_00000409"; exon_number "1"; oId "CUFF.460.1"; tss_id "TSS407";
1	Cufflinks	exon	13073398	13073474	.	+	.	gene_id "rmScrpt_XLOC_000408"; transcript_id "rmScrpt_TCONS_00000410"; exon_number "1"; oId "CUFF.459.1"; tss_id "TSS408";
1	Cufflinks	exon	13076525	13076574	.	+	.	gene_id "rmScrpt_XLOC_000409"; transcript_id "rmScrpt_TCONS_00000411"; exon_number "1"; oId "CUFF.462.1"; tss_id "TSS409";
1	Cufflinks	exon	13077001	13077051	.	+	.	gene_id "rmScrpt_XLOC_000410"; transcript_id "rmScrpt_TCONS_00000412"; exon_number "1"; oId "CUFF.461.1"; tss_id "TSS410";
1	Cufflinks	exon	13077477	13077580	.	+	.	gene_id "rmScrpt_XLOC_000411"; transcript_id "rmScrpt_TCONS_00000413"; exon_number "1"; oId "CUFF.466.1"; tss_id "TSS411";
1	Cufflinks	exon	13082588	13082639	.	+	.	gene_id "rmScrpt_XLOC_000412"; transcript_id "rmScrpt_TCONS_00000414"; exon_number "1"; oId "CUFF.467.1"; tss_id "TSS412";
1	Cufflinks	exon	13083430	13083533	.	+	.	gene_id "rmScrpt_XLOC_000413"; transcript_id "rmScrpt_TCONS_00000415"; exon_number "1"; oId "CUFF.468.1"; tss_id "TSS413";
1	Cufflinks	exon	13085734	13085786	.	+	.	gene_id "rmScrpt_XLOC_000414"; transcript_id "rmScrpt_TCONS_00000416"; exon_number "1"; oId "CUFF.469.1"; tss_id "TSS414";
1	Cufflinks	exon	13089546	13089629	.	+	.	gene_id "rmScrpt_XLOC_000415"; transcript_id "rmScrpt_TCONS_00000417"; exon_number "1"; oId "CUFF.470.1"; tss_id "TSS415";
1	Cufflinks	exon	13089732	13089852	.	+	.	gene_id "rmScrpt_XLOC_000416"; transcript_id "rmScrpt_TCONS_00000418"; exon_number "1"; oId "CUFF.471.1"; tss_id "TSS416";
1	Cufflinks	exon	13093266	13093317	.	+	.	gene_id "rmScrpt_XLOC_000417"; transcript_id "rmScrpt_TCONS_00000419"; exon_number "1"; oId "CUFF.812.1"; tss_id "TSS417";
1	Cufflinks	exon	13105892	13106003	.	+	.	gene_id "rmScrpt_XLOC_000417"; transcript_id "rmScrpt_TCONS_00000419"; exon_number "2"; oId "CUFF.812.1"; tss_id "TSS417";
1	Cufflinks	exon	13276947	13276977	.	+	.	gene_id "rmScrpt_XLOC_000418"; transcript_id "rmScrpt_TCONS_00000420"; exon_number "1"; oId "CUFF.472.1"; tss_id "TSS418";
1	Cufflinks	exon	13278325	13278393	.	+	.	gene_id "rmScrpt_XLOC_000418"; transcript_id "rmScrpt_TCONS_00000420"; exon_number "2"; oId "CUFF.472.1"; tss_id "TSS418";
1	Cufflinks	exon	13280257	13280398	.	+	.	gene_id "rmScrpt_XLOC_000419"; transcript_id "rmScrpt_TCONS_00000421"; exon_number "1"; oId "CUFF.481.1"; tss_id "TSS419";
1	Cufflinks	exon	13281126	13281261	.	+	.	gene_id "rmScrpt_XLOC_000419"; transcript_id "rmScrpt_TCONS_00000421"; exon_number "2"; oId "CUFF.481.1"; tss_id "TSS419";
1	Cufflinks	exon	13282356	13282459	.	+	.	gene_id "rmScrpt_XLOC_000419"; transcript_id "rmScrpt_TCONS_00000421"; exon_number "3"; oId "CUFF.481.1"; tss_id "TSS419";
1	Cufflinks	exon	13284718	13284884	.	+	.	gene_id "rmScrpt_XLOC_000419"; transcript_id "rmScrpt_TCONS_00000421"; exon_number "4"; oId "CUFF.481.1"; tss_id "TSS419";
1	Cufflinks	exon	13285219	13285961	.	+	.	gene_id "rmScrpt_XLOC_000419"; transcript_id "rmScrpt_TCONS_00000421"; exon_number "5"; oId "CUFF.481.1"; tss_id "TSS419";
1	Cufflinks	exon	13292868	13292878	.	+	.	gene_id "rmScrpt_XLOC_000420"; transcript_id "rmScrpt_TCONS_00000422"; exon_number "1"; oId "CUFF.473.1"; tss_id "TSS420";
1	Cufflinks	exon	13294035	13294062	.	+	.	gene_id "rmScrpt_XLOC_000420"; transcript_id "rmScrpt_TCONS_00000422"; exon_number "2"; oId "CUFF.473.1"; tss_id "TSS420";
1	Cufflinks	exon	13294149	13294202	.	+	.	gene_id "rmScrpt_XLOC_000420"; transcript_id "rmScrpt_TCONS_00000422"; exon_number "3"; oId "CUFF.473.1"; tss_id "TSS420";
1	Cufflinks	exon	13296604	13296615	.	+	.	gene_id "rmScrpt_XLOC_000420"; transcript_id "rmScrpt_TCONS_00000422"; exon_number "4"; oId "CUFF.473.1"; tss_id "TSS420";
1	Cufflinks	exon	13312794	13312929	.	+	.	gene_id "rmScrpt_XLOC_000421"; transcript_id "rmScrpt_TCONS_00000423"; exon_number "1"; oId "CUFF.474.1"; tss_id "TSS421";
1	Cufflinks	exon	13313175	13313504	.	+	.	gene_id "rmScrpt_XLOC_000422"; transcript_id "rmScrpt_TCONS_00000424"; exon_number "1"; oId "CUFF.476.1"; tss_id "TSS422";
1	Cufflinks	exon	13314113	13314235	.	+	.	gene_id "rmScrpt_XLOC_000423"; transcript_id "rmScrpt_TCONS_00000425"; exon_number "1"; oId "CUFF.522.1"; tss_id "TSS423";
1	Cufflinks	exon	13322745	13322875	.	+	.	gene_id "rmScrpt_XLOC_000424"; transcript_id "rmScrpt_TCONS_00000426"; exon_number "1"; oId "CUFF.523.1"; tss_id "TSS424";
1	Cufflinks	exon	13334542	13334638	.	+	.	gene_id "rmScrpt_XLOC_000425"; transcript_id "rmScrpt_TCONS_00000427"; exon_number "1"; oId "CUFF.475.1"; tss_id "TSS425";
1	Cufflinks	exon	13339286	13339476	.	+	.	gene_id "rmScrpt_XLOC_000426"; transcript_id "rmScrpt_TCONS_00000428"; exon_number "1"; oId "CUFF.477.1"; tss_id "TSS426";
1	Cufflinks	exon	13359443	13359501	.	+	.	gene_id "rmScrpt_XLOC_000427"; transcript_id "rmScrpt_TCONS_00000429"; exon_number "1"; oId "CUFF.478.1"; tss_id "TSS427";
1	Cufflinks	exon	13360317	13360377	.	+	.	gene_id "rmScrpt_XLOC_000428"; transcript_id "rmScrpt_TCONS_00000430"; exon_number "1"; oId "CUFF.480.1"; tss_id "TSS428";
1	Cufflinks	exon	13360863	13361039	.	+	.	gene_id "rmScrpt_XLOC_000429"; transcript_id "rmScrpt_TCONS_00000431"; exon_number "1"; oId "CUFF.479.1"; tss_id "TSS429";
1	Cufflinks	exon	13364175	13364381	.	+	.	gene_id "rmScrpt_XLOC_000430"; transcript_id "rmScrpt_TCONS_00000432"; exon_number "1"; oId "CUFF.484.1"; tss_id "TSS430";
1	Cufflinks	exon	13364549	13364684	.	+	.	gene_id "rmScrpt_XLOC_000430"; transcript_id "rmScrpt_TCONS_00000432"; exon_number "2"; oId "CUFF.484.1"; tss_id "TSS430";
1	Cufflinks	exon	13365073	13365226	.	+	.	gene_id "rmScrpt_XLOC_000430"; transcript_id "rmScrpt_TCONS_00000432"; exon_number "3"; oId "CUFF.484.1"; tss_id "TSS430";
1	Cufflinks	exon	13366831	13366910	.	+	.	gene_id "rmScrpt_XLOC_000431"; transcript_id "rmScrpt_TCONS_00000433"; exon_number "1"; oId "CUFF.482.1"; tss_id "TSS431";
1	Cufflinks	exon	13368197	13368440	.	+	.	gene_id "rmScrpt_XLOC_000431"; transcript_id "rmScrpt_TCONS_00000433"; exon_number "2"; oId "CUFF.482.1"; tss_id "TSS431";
1	Cufflinks	exon	13370148	13370335	.	+	.	gene_id "rmScrpt_XLOC_000432"; transcript_id "rmScrpt_TCONS_00000434"; exon_number "1"; oId "CUFF.483.1"; tss_id "TSS432";
1	Cufflinks	exon	13373102	13373210	.	+	.	gene_id "rmScrpt_XLOC_000433"; transcript_id "rmScrpt_TCONS_00000435"; exon_number "1"; oId "CUFF.493.1"; tss_id "TSS433";
1	Cufflinks	exon	13373593	13373691	.	+	.	gene_id "rmScrpt_XLOC_000433"; transcript_id "rmScrpt_TCONS_00000435"; exon_number "2"; oId "CUFF.493.1"; tss_id "TSS433";
1	Cufflinks	exon	13374858	13374978	.	+	.	gene_id "rmScrpt_XLOC_000433"; transcript_id "rmScrpt_TCONS_00000435"; exon_number "3"; oId "CUFF.493.1"; tss_id "TSS433";
1	Cufflinks	exon	13375231	13375415	.	+	.	gene_id "rmScrpt_XLOC_000434"; transcript_id "rmScrpt_TCONS_00000436"; exon_number "1"; oId "CUFF.487.1"; tss_id "TSS434";
1	Cufflinks	exon	13376040	13376387	.	+	.	gene_id "rmScrpt_XLOC_000434"; transcript_id "rmScrpt_TCONS_00000436"; exon_number "2"; oId "CUFF.487.1"; tss_id "TSS434";
1	Cufflinks	exon	13376903	13376940	.	+	.	gene_id "rmScrpt_XLOC_000435"; transcript_id "rmScrpt_TCONS_00000437"; exon_number "1"; oId "CUFF.485.1"; tss_id "TSS435";
1	Cufflinks	exon	13377024	13377138	.	+	.	gene_id "rmScrpt_XLOC_000435"; transcript_id "rmScrpt_TCONS_00000437"; exon_number "2"; oId "CUFF.485.1"; tss_id "TSS435";
1	Cufflinks	exon	13378355	13378398	.	+	.	gene_id "rmScrpt_XLOC_000435"; transcript_id "rmScrpt_TCONS_00000437"; exon_number "3"; oId "CUFF.485.1"; tss_id "TSS435";
1	Cufflinks	exon	13379395	13379427	.	+	.	gene_id "rmScrpt_XLOC_000436"; transcript_id "rmScrpt_TCONS_00000438"; exon_number "1"; oId "CUFF.491.1"; tss_id "TSS436";
1	Cufflinks	exon	13380018	13380227	.	+	.	gene_id "rmScrpt_XLOC_000436"; transcript_id "rmScrpt_TCONS_00000438"; exon_number "2"; oId "CUFF.491.1"; tss_id "TSS436";
1	Cufflinks	exon	13383341	13383390	.	+	.	gene_id "rmScrpt_XLOC_000437"; transcript_id "rmScrpt_TCONS_00000439"; exon_number "1"; oId "CUFF.486.1"; tss_id "TSS437";
1	Cufflinks	exon	13384192	13384302	.	+	.	gene_id "rmScrpt_XLOC_000438"; transcript_id "rmScrpt_TCONS_00000440"; exon_number "1"; oId "CUFF.488.1"; tss_id "TSS438";
1	Cufflinks	exon	13384970	13385156	.	+	.	gene_id "rmScrpt_XLOC_000439"; transcript_id "rmScrpt_TCONS_00000441"; exon_number "1"; oId "CUFF.489.1"; tss_id "TSS439";
1	Cufflinks	exon	13385340	13385633	.	+	.	gene_id "rmScrpt_XLOC_000440"; transcript_id "rmScrpt_TCONS_00000442"; exon_number "1"; oId "CUFF.497.1"; tss_id "TSS440";
1	Cufflinks	exon	13388444	13388529	.	+	.	gene_id "rmScrpt_XLOC_000440"; transcript_id "rmScrpt_TCONS_00000442"; exon_number "2"; oId "CUFF.497.1"; tss_id "TSS440";
1	Cufflinks	exon	13388637	13388669	.	+	.	gene_id "rmScrpt_XLOC_000441"; transcript_id "rmScrpt_TCONS_00000443"; exon_number "1"; oId "CUFF.498.1"; tss_id "TSS441";
1	Cufflinks	exon	13389480	13389661	.	+	.	gene_id "rmScrpt_XLOC_000441"; transcript_id "rmScrpt_TCONS_00000443"; exon_number "2"; oId "CUFF.498.1"; tss_id "TSS441";
1	Cufflinks	exon	13390537	13390578	.	+	.	gene_id "rmScrpt_XLOC_000441"; transcript_id "rmScrpt_TCONS_00000443"; exon_number "3"; oId "CUFF.498.1"; tss_id "TSS441";
1	Cufflinks	exon	13391109	13391279	.	+	.	gene_id "rmScrpt_XLOC_000442"; transcript_id "rmScrpt_TCONS_00000444"; exon_number "1"; oId "CUFF.492.1"; tss_id "TSS442";
1	Cufflinks	exon	13391562	13391798	.	+	.	gene_id "rmScrpt_XLOC_000443"; transcript_id "rmScrpt_TCONS_00000445"; exon_number "1"; oId "CUFF.495.1"; tss_id "TSS443";
1	Cufflinks	exon	13562934	13562984	.	+	.	gene_id "rmScrpt_XLOC_000444"; transcript_id "rmScrpt_TCONS_00000446"; exon_number "1"; oId "CUFF.494.1"; tss_id "TSS444";
1	Cufflinks	exon	13614654	13614713	.	+	.	gene_id "rmScrpt_XLOC_000445"; transcript_id "rmScrpt_TCONS_00000447"; exon_number "1"; oId "CUFF.499.1"; tss_id "TSS445";
1	Cufflinks	exon	13615591	13615735	.	+	.	gene_id "rmScrpt_XLOC_000445"; transcript_id "rmScrpt_TCONS_00000447"; exon_number "2"; oId "CUFF.499.1"; tss_id "TSS445";
1	Cufflinks	exon	13617094	13617169	.	+	.	gene_id "rmScrpt_XLOC_000446"; transcript_id "rmScrpt_TCONS_00000448"; exon_number "1"; oId "CUFF.496.1"; tss_id "TSS446";
1	Cufflinks	exon	13637087	13637104	.	+	.	gene_id "rmScrpt_XLOC_000447"; transcript_id "rmScrpt_TCONS_00000449"; exon_number "1"; oId "CUFF.504.1"; tss_id "TSS447";
1	Cufflinks	exon	13639143	13639245	.	+	.	gene_id "rmScrpt_XLOC_000447"; transcript_id "rmScrpt_TCONS_00000449"; exon_number "2"; oId "CUFF.504.1"; tss_id "TSS447";
1	Cufflinks	exon	13651033	13651088	.	+	.	gene_id "rmScrpt_XLOC_000448"; transcript_id "rmScrpt_TCONS_00000450"; exon_number "1"; oId "CUFF.500.1"; tss_id "TSS448";
1	Cufflinks	exon	13653943	13653988	.	+	.	gene_id "rmScrpt_XLOC_000449"; transcript_id "rmScrpt_TCONS_00000451"; exon_number "1"; oId "CUFF.503.1"; tss_id "TSS449";
1	Cufflinks	exon	13654428	13654586	.	+	.	gene_id "rmScrpt_XLOC_000449"; transcript_id "rmScrpt_TCONS_00000451"; exon_number "2"; oId "CUFF.503.1"; tss_id "TSS449";
1	Cufflinks	exon	13654672	13654879	.	+	.	gene_id "rmScrpt_XLOC_000450"; transcript_id "rmScrpt_TCONS_00000452"; exon_number "1"; oId "CUFF.501.1"; tss_id "TSS450";
1	Cufflinks	exon	13655041	13655284	.	+	.	gene_id "rmScrpt_XLOC_000451"; transcript_id "rmScrpt_TCONS_00000453"; exon_number "1"; oId "CUFF.505.1"; tss_id "TSS451";
1	Cufflinks	exon	13655755	13656044	.	+	.	gene_id "rmScrpt_XLOC_000452"; transcript_id "rmScrpt_TCONS_00000454"; exon_number "1"; oId "CUFF.502.1"; tss_id "TSS452";
1	Cufflinks	exon	13656104	13656246	.	+	.	gene_id "rmScrpt_XLOC_000453"; transcript_id "rmScrpt_TCONS_00000455"; exon_number "1"; oId "CUFF.506.1"; tss_id "TSS453";
1	Cufflinks	exon	13656946	13657144	.	+	.	gene_id "rmScrpt_XLOC_000454"; transcript_id "rmScrpt_TCONS_00000456"; exon_number "1"; oId "CUFF.507.1"; tss_id "TSS454";
1	Cufflinks	exon	13657199	13657855	.	+	.	gene_id "rmScrpt_XLOC_000455"; transcript_id "rmScrpt_TCONS_00000457"; exon_number "1"; oId "CUFF.508.1"; tss_id "TSS455";
1	Cufflinks	exon	13659104	13659304	.	+	.	gene_id "rmScrpt_XLOC_000456"; transcript_id "rmScrpt_TCONS_00000458"; exon_number "1"; oId "CUFF.509.1"; tss_id "TSS456";
1	Cufflinks	exon	13969521	13969667	.	+	.	gene_id "rmScrpt_XLOC_000457"; transcript_id "rmScrpt_TCONS_00000459"; exon_number "1"; oId "CUFF.527.1"; tss_id "TSS457";
1	Cufflinks	exon	13975021	13975262	.	+	.	gene_id "rmScrpt_XLOC_000457"; transcript_id "rmScrpt_TCONS_00000459"; exon_number "2"; oId "CUFF.527.1"; tss_id "TSS457";
1	Cufflinks	exon	13975812	13975847	.	+	.	gene_id "rmScrpt_XLOC_000457"; transcript_id "rmScrpt_TCONS_00000459"; exon_number "3"; oId "CUFF.527.1"; tss_id "TSS457";
1	Cufflinks	exon	13976034	13976068	.	+	.	gene_id "rmScrpt_XLOC_000458"; transcript_id "rmScrpt_TCONS_00000460"; exon_number "1"; oId "CUFF.567.1"; tss_id "TSS458";
1	Cufflinks	exon	13976256	13976356	.	+	.	gene_id "rmScrpt_XLOC_000458"; transcript_id "rmScrpt_TCONS_00000460"; exon_number "2"; oId "CUFF.567.1"; tss_id "TSS458";
1	Cufflinks	exon	13985116	13985204	.	+	.	gene_id "rmScrpt_XLOC_000458"; transcript_id "rmScrpt_TCONS_00000460"; exon_number "3"; oId "CUFF.567.1"; tss_id "TSS458";
1	Cufflinks	exon	13999036	13999120	.	+	.	gene_id "rmScrpt_XLOC_000458"; transcript_id "rmScrpt_TCONS_00000460"; exon_number "4"; oId "CUFF.567.1"; tss_id "TSS458";
1	Cufflinks	exon	13999434	13999873	.	+	.	gene_id "rmScrpt_XLOC_000459"; transcript_id "rmScrpt_TCONS_00000461"; exon_number "1"; oId "CUFF.519.1"; tss_id "TSS459";
1	Cufflinks	exon	13999988	14000156	.	+	.	gene_id "rmScrpt_XLOC_000460"; transcript_id "rmScrpt_TCONS_00000462"; exon_number "1"; oId "CUFF.515.1"; tss_id "TSS460";
1	Cufflinks	exon	14000232	14000379	.	+	.	gene_id "rmScrpt_XLOC_000461"; transcript_id "rmScrpt_TCONS_00000463"; exon_number "1"; oId "CUFF.516.1"; tss_id "TSS461";
1	Cufflinks	exon	14247898	14247969	.	+	.	gene_id "rmScrpt_XLOC_000462"; transcript_id "rmScrpt_TCONS_00000464"; exon_number "1"; oId "CUFF.520.1"; tss_id "TSS462";
1	Cufflinks	exon	14281680	14281815	.	+	.	gene_id "rmScrpt_XLOC_000463"; transcript_id "rmScrpt_TCONS_00000465"; exon_number "1"; oId "CUFF.514.1"; tss_id "TSS463";
1	Cufflinks	exon	14342364	14342386	.	+	.	gene_id "rmScrpt_XLOC_000464"; transcript_id "rmScrpt_TCONS_00000466"; exon_number "1"; oId "CUFF.518.1"; tss_id "TSS464";
1	Cufflinks	exon	14689461	14689553	.	+	.	gene_id "rmScrpt_XLOC_000465"; transcript_id "rmScrpt_TCONS_00000467"; exon_number "1"; oId "CUFF.517.1"; tss_id "TSS465";
1	Cufflinks	exon	14698545	14698594	.	+	.	gene_id "rmScrpt_XLOC_000466"; transcript_id "rmScrpt_TCONS_00000468"; exon_number "1"; oId "CUFF.524.1"; tss_id "TSS466";
1	Cufflinks	exon	14844648	14844747	.	+	.	gene_id "rmScrpt_XLOC_000467"; transcript_id "rmScrpt_TCONS_00000469"; exon_number "1"; oId "CUFF.525.1"; tss_id "TSS467";
1	Cufflinks	exon	14847696	14847747	.	+	.	gene_id "rmScrpt_XLOC_000468"; transcript_id "rmScrpt_TCONS_00000470"; exon_number "1"; oId "CUFF.526.1"; tss_id "TSS468";
1	Cufflinks	exon	14848604	14848687	.	+	.	gene_id "rmScrpt_XLOC_000469"; transcript_id "rmScrpt_TCONS_00000471"; exon_number "1"; oId "CUFF.529.1"; tss_id "TSS469";
1	Cufflinks	exon	14862982	14863082	.	+	.	gene_id "rmScrpt_XLOC_000470"; transcript_id "rmScrpt_TCONS_00000472"; exon_number "1"; oId "CUFF.528.1"; tss_id "TSS470";
1	Cufflinks	exon	14865606	14865658	.	+	.	gene_id "rmScrpt_XLOC_000471"; transcript_id "rmScrpt_TCONS_00000473"; exon_number "1"; oId "CUFF.530.1"; tss_id "TSS471";
1	Cufflinks	exon	14869488	14869592	.	+	.	gene_id "rmScrpt_XLOC_000472"; transcript_id "rmScrpt_TCONS_00000474"; exon_number "1"; oId "CUFF.532.1"; tss_id "TSS472";
1	Cufflinks	exon	14879472	14879521	.	+	.	gene_id "rmScrpt_XLOC_000473"; transcript_id "rmScrpt_TCONS_00000475"; exon_number "1"; oId "CUFF.531.1"; tss_id "TSS473";
1	Cufflinks	exon	14891094	14891149	.	+	.	gene_id "rmScrpt_XLOC_000474"; transcript_id "rmScrpt_TCONS_00000476"; exon_number "1"; oId "CUFF.533.1"; tss_id "TSS474";
1	Cufflinks	exon	14909432	14909481	.	+	.	gene_id "rmScrpt_XLOC_000475"; transcript_id "rmScrpt_TCONS_00000477"; exon_number "1"; oId "CUFF.534.1"; tss_id "TSS475";
1	Cufflinks	exon	14919864	14920010	.	+	.	gene_id "rmScrpt_XLOC_000476"; transcript_id "rmScrpt_TCONS_00000478"; exon_number "1"; oId "CUFF.540.1"; tss_id "TSS476";
1	Cufflinks	exon	14924268	14924696	.	+	.	gene_id "rmScrpt_XLOC_000476"; transcript_id "rmScrpt_TCONS_00000478"; exon_number "2"; oId "CUFF.540.1"; tss_id "TSS476";
1	Cufflinks	exon	14924755	14924925	.	+	.	gene_id "rmScrpt_XLOC_000477"; transcript_id "rmScrpt_TCONS_00000479"; exon_number "1"; oId "CUFF.539.1"; tss_id "TSS477";
1	Cufflinks	exon	14925095	14925329	.	+	.	gene_id "rmScrpt_XLOC_000478"; transcript_id "rmScrpt_TCONS_00000480"; exon_number "1"; oId "CUFF.535.1"; tss_id "TSS478";
1	Cufflinks	exon	14925967	14926174	.	+	.	gene_id "rmScrpt_XLOC_000479"; transcript_id "rmScrpt_TCONS_00000481"; exon_number "1"; oId "CUFF.536.1"; tss_id "TSS479";
1	Cufflinks	exon	14926530	14926680	.	+	.	gene_id "rmScrpt_XLOC_000480"; transcript_id "rmScrpt_TCONS_00000482"; exon_number "1"; oId "CUFF.537.1"; tss_id "TSS480";
1	Cufflinks	exon	14927329	14927479	.	+	.	gene_id "rmScrpt_XLOC_000481"; transcript_id "rmScrpt_TCONS_00000483"; exon_number "1"; oId "CUFF.538.1"; tss_id "TSS481";
1	Cufflinks	exon	14928504	14928666	.	+	.	gene_id "rmScrpt_XLOC_000482"; transcript_id "rmScrpt_TCONS_00000484"; exon_number "1"; oId "CUFF.541.1"; tss_id "TSS482";
1	Cufflinks	exon	15171984	15172077	.	+	.	gene_id "rmScrpt_XLOC_000483"; transcript_id "rmScrpt_TCONS_00000485"; exon_number "1"; oId "CUFF.563.1"; tss_id "TSS483";
1	Cufflinks	exon	15187093	15187100	.	+	.	gene_id "rmScrpt_XLOC_000483"; transcript_id "rmScrpt_TCONS_00000485"; exon_number "2"; oId "CUFF.563.1"; tss_id "TSS483";
1	Cufflinks	exon	15224049	15224072	.	+	.	gene_id "rmScrpt_XLOC_000484"; transcript_id "rmScrpt_TCONS_00000486"; exon_number "1"; oId "CUFF.543.1"; tss_id "TSS484";
1	Cufflinks	exon	15226048	15226086	.	+	.	gene_id "rmScrpt_XLOC_000484"; transcript_id "rmScrpt_TCONS_00000486"; exon_number "2"; oId "CUFF.543.1"; tss_id "TSS484";
1	Cufflinks	exon	15250584	15250707	.	+	.	gene_id "rmScrpt_XLOC_000485"; transcript_id "rmScrpt_TCONS_00000487"; exon_number "1"; oId "CUFF.542.1"; tss_id "TSS485";
1	Cufflinks	exon	15250938	15251018	.	+	.	gene_id "rmScrpt_XLOC_000486"; transcript_id "rmScrpt_TCONS_00000488"; exon_number "1"; oId "CUFF.545.1"; tss_id "TSS486";
1	Cufflinks	exon	15251214	15251280	.	+	.	gene_id "rmScrpt_XLOC_000487"; transcript_id "rmScrpt_TCONS_00000489"; exon_number "1"; oId "CUFF.544.1"; tss_id "TSS487";
1	Cufflinks	exon	15254651	15254700	.	+	.	gene_id "rmScrpt_XLOC_000488"; transcript_id "rmScrpt_TCONS_00000490"; exon_number "1"; oId "CUFF.547.1"; tss_id "TSS488";
1	Cufflinks	exon	15265050	15265148	.	+	.	gene_id "rmScrpt_XLOC_000489"; transcript_id "rmScrpt_TCONS_00000491"; exon_number "1"; oId "CUFF.546.1"; tss_id "TSS489";
1	Cufflinks	exon	15265381	15265481	.	+	.	gene_id "rmScrpt_XLOC_000490"; transcript_id "rmScrpt_TCONS_00000492"; exon_number "1"; oId "CUFF.548.1"; tss_id "TSS490";
1	Cufflinks	exon	15266460	15266528	.	+	.	gene_id "rmScrpt_XLOC_000491"; transcript_id "rmScrpt_TCONS_00000493"; exon_number "1"; oId "CUFF.549.1"; tss_id "TSS491";
1	Cufflinks	exon	15266629	15267009	.	+	.	gene_id "rmScrpt_XLOC_000492"; transcript_id "rmScrpt_TCONS_00000494"; exon_number "1"; oId "CUFF.551.1"; tss_id "TSS492";
1	Cufflinks	exon	15267347	15267499	.	+	.	gene_id "rmScrpt_XLOC_000493"; transcript_id "rmScrpt_TCONS_00000495"; exon_number "1"; oId "CUFF.550.1"; tss_id "TSS493";
1	Cufflinks	exon	15427489	15427575	.	+	.	gene_id "rmScrpt_XLOC_000494"; transcript_id "rmScrpt_TCONS_00000496"; exon_number "1"; oId "CUFF.552.1"; tss_id "TSS494";
1	Cufflinks	exon	15429150	15429191	.	+	.	gene_id "rmScrpt_XLOC_000494"; transcript_id "rmScrpt_TCONS_00000496"; exon_number "2"; oId "CUFF.552.1"; tss_id "TSS494";
1	Cufflinks	exon	15435535	15435613	.	+	.	gene_id "rmScrpt_XLOC_000495"; transcript_id "rmScrpt_TCONS_00000497"; exon_number "1"; oId "CUFF.554.1"; tss_id "TSS495";
1	Cufflinks	exon	15442656	15442743	.	+	.	gene_id "rmScrpt_XLOC_000495"; transcript_id "rmScrpt_TCONS_00000497"; exon_number "2"; oId "CUFF.554.1"; tss_id "TSS495";
1	Cufflinks	exon	15452491	15452576	.	+	.	gene_id "rmScrpt_XLOC_000496"; transcript_id "rmScrpt_TCONS_00000498"; exon_number "1"; oId "CUFF.553.1"; tss_id "TSS496";
1	Cufflinks	exon	15453807	15453856	.	+	.	gene_id "rmScrpt_XLOC_000497"; transcript_id "rmScrpt_TCONS_00000499"; exon_number "1"; oId "CUFF.555.1"; tss_id "TSS497";
1	Cufflinks	exon	15456234	15456295	.	+	.	gene_id "rmScrpt_XLOC_000498"; transcript_id "rmScrpt_TCONS_00000500"; exon_number "1"; oId "CUFF.557.1"; tss_id "TSS498";
1	Cufflinks	exon	15459191	15459294	.	+	.	gene_id "rmScrpt_XLOC_000498"; transcript_id "rmScrpt_TCONS_00000500"; exon_number "2"; oId "CUFF.557.1"; tss_id "TSS498";
1	Cufflinks	exon	15460226	15460287	.	+	.	gene_id "rmScrpt_XLOC_000498"; transcript_id "rmScrpt_TCONS_00000500"; exon_number "3"; oId "CUFF.557.1"; tss_id "TSS498";
1	Cufflinks	exon	15460998	15461230	.	+	.	gene_id "rmScrpt_XLOC_000499"; transcript_id "rmScrpt_TCONS_00000501"; exon_number "1"; oId "CUFF.556.1"; tss_id "TSS499";
1	Cufflinks	exon	15461987	15462076	.	+	.	gene_id "rmScrpt_XLOC_000500"; transcript_id "rmScrpt_TCONS_00000502"; exon_number "1"; oId "CUFF.558.1"; tss_id "TSS500";
1	Cufflinks	exon	16848901	16848956	.	+	.	gene_id "rmScrpt_XLOC_000501"; transcript_id "rmScrpt_TCONS_00000503"; exon_number "1"; oId "CUFF.565.1"; tss_id "TSS501";
1	Cufflinks	exon	16949620	16949759	.	+	.	gene_id "rmScrpt_XLOC_000502"; transcript_id "rmScrpt_TCONS_00000504"; exon_number "1"; oId "CUFF.561.1"; tss_id "TSS502";
1	Cufflinks	exon	16982376	16982425	.	+	.	gene_id "rmScrpt_XLOC_000503"; transcript_id "rmScrpt_TCONS_00000505"; exon_number "1"; oId "CUFF.559.1"; tss_id "TSS503";
1	Cufflinks	exon	17042092	17042187	.	+	.	gene_id "rmScrpt_XLOC_000504"; transcript_id "rmScrpt_TCONS_00000506"; exon_number "1"; oId "CUFF.562.1"; tss_id "TSS504";
1	Cufflinks	exon	17042350	17042423	.	+	.	gene_id "rmScrpt_XLOC_000505"; transcript_id "rmScrpt_TCONS_00000507"; exon_number "1"; oId "CUFF.566.1"; tss_id "TSS505";
1	Cufflinks	exon	17042989	17043114	.	+	.	gene_id "rmScrpt_XLOC_000506"; transcript_id "rmScrpt_TCONS_00000508"; exon_number "1"; oId "CUFF.564.1"; tss_id "TSS506";
1	Cufflinks	exon	17043417	17043597	.	+	.	gene_id "rmScrpt_XLOC_000507"; transcript_id "rmScrpt_TCONS_00000509"; exon_number "1"; oId "CUFF.568.1"; tss_id "TSS507";
1	Cufflinks	exon	17045471	17045527	.	+	.	gene_id "rmScrpt_XLOC_000508"; transcript_id "rmScrpt_TCONS_00000510"; exon_number "1"; oId "CUFF.576.1"; tss_id "TSS508";
1	Cufflinks	exon	17057539	17057610	.	+	.	gene_id "rmScrpt_XLOC_000509"; transcript_id "rmScrpt_TCONS_00000511"; exon_number "1"; oId "CUFF.572.1"; tss_id "TSS509";
1	Cufflinks	exon	17248207	17248328	.	+	.	gene_id "rmScrpt_XLOC_000510"; transcript_id "rmScrpt_TCONS_00000512"; exon_number "1"; oId "CUFF.569.1"; tss_id "TSS510";
1	Cufflinks	exon	17276487	17276589	.	+	.	gene_id "rmScrpt_XLOC_000511"; transcript_id "rmScrpt_TCONS_00000513"; exon_number "1"; oId "CUFF.570.1"; tss_id "TSS511";
1	Cufflinks	exon	17301548	17301695	.	+	.	gene_id "rmScrpt_XLOC_000512"; transcript_id "rmScrpt_TCONS_00000514"; exon_number "1"; oId "CUFF.571.1"; tss_id "TSS512";
1	Cufflinks	exon	17324525	17324542	.	+	.	gene_id "rmScrpt_XLOC_000513"; transcript_id "rmScrpt_TCONS_00000515"; exon_number "1"; oId "CUFF.657.1"; tss_id "TSS513";
1	Cufflinks	exon	17326488	17326580	.	+	.	gene_id "rmScrpt_XLOC_000513"; transcript_id "rmScrpt_TCONS_00000515"; exon_number "2"; oId "CUFF.657.1"; tss_id "TSS513";
1	Cufflinks	exon	17367603	17367690	.	+	.	gene_id "rmScrpt_XLOC_000513"; transcript_id "rmScrpt_TCONS_00000515"; exon_number "3"; oId "CUFF.657.1"; tss_id "TSS513";
1	Cufflinks	exon	17370818	17370877	.	+	.	gene_id "rmScrpt_XLOC_000513"; transcript_id "rmScrpt_TCONS_00000515"; exon_number "4"; oId "CUFF.657.1"; tss_id "TSS513";
1	Cufflinks	exon	17341029	17341251	.	+	.	gene_id "rmScrpt_XLOC_000513"; transcript_id "rmScrpt_TCONS_00000516"; exon_number "1"; oId "CUFF.657.2"; tss_id "TSS514";
1	Cufflinks	exon	17367603	17367690	.	+	.	gene_id "rmScrpt_XLOC_000513"; transcript_id "rmScrpt_TCONS_00000516"; exon_number "2"; oId "CUFF.657.2"; tss_id "TSS514";
1	Cufflinks	exon	17370818	17370877	.	+	.	gene_id "rmScrpt_XLOC_000513"; transcript_id "rmScrpt_TCONS_00000516"; exon_number "3"; oId "CUFF.657.2"; tss_id "TSS514";
1	Cufflinks	exon	17373391	17373441	.	+	.	gene_id "rmScrpt_XLOC_000514"; transcript_id "rmScrpt_TCONS_00000517"; exon_number "1"; oId "CUFF.573.1"; tss_id "TSS515";
1	Cufflinks	exon	17374103	17374222	.	+	.	gene_id "rmScrpt_XLOC_000515"; transcript_id "rmScrpt_TCONS_00000518"; exon_number "1"; oId "CUFF.575.1"; tss_id "TSS516";
1	Cufflinks	exon	17378445	17378580	.	+	.	gene_id "rmScrpt_XLOC_000516"; transcript_id "rmScrpt_TCONS_00000519"; exon_number "1"; oId "CUFF.578.1"; tss_id "TSS517";
1	Cufflinks	exon	17380612	17380666	.	+	.	gene_id "rmScrpt_XLOC_000517"; transcript_id "rmScrpt_TCONS_00000520"; exon_number "1"; oId "CUFF.577.1"; tss_id "TSS518";
1	Cufflinks	exon	17382419	17382534	.	+	.	gene_id "rmScrpt_XLOC_000518"; transcript_id "rmScrpt_TCONS_00000521"; exon_number "1"; oId "CUFF.579.1"; tss_id "TSS519";
1	Cufflinks	exon	17383245	17383379	.	+	.	gene_id "rmScrpt_XLOC_000519"; transcript_id "rmScrpt_TCONS_00000522"; exon_number "1"; oId "CUFF.582.1"; tss_id "TSS520";
1	Cufflinks	exon	17386471	17386505	.	+	.	gene_id "rmScrpt_XLOC_000519"; transcript_id "rmScrpt_TCONS_00000522"; exon_number "2"; oId "CUFF.582.1"; tss_id "TSS520";
1	Cufflinks	exon	17388375	17388402	.	+	.	gene_id "rmScrpt_XLOC_000519"; transcript_id "rmScrpt_TCONS_00000522"; exon_number "3"; oId "CUFF.582.1"; tss_id "TSS520";
1	Cufflinks	exon	17391677	17391691	.	+	.	gene_id "rmScrpt_XLOC_000520"; transcript_id "rmScrpt_TCONS_00000523"; exon_number "1"; oId "CUFF.580.1"; tss_id "TSS521";
1	Cufflinks	exon	17392211	17392220	.	+	.	gene_id "rmScrpt_XLOC_000520"; transcript_id "rmScrpt_TCONS_00000523"; exon_number "2"; oId "CUFF.580.1"; tss_id "TSS521";
1	Cufflinks	exon	17400799	17400836	.	+	.	gene_id "rmScrpt_XLOC_000521"; transcript_id "rmScrpt_TCONS_00000524"; exon_number "1"; oId "CUFF.586.1"; tss_id "TSS522";
1	Cufflinks	exon	17403709	17403849	.	+	.	gene_id "rmScrpt_XLOC_000521"; transcript_id "rmScrpt_TCONS_00000524"; exon_number "2"; oId "CUFF.586.1"; tss_id "TSS522";
1	Cufflinks	exon	17406052	17406143	.	+	.	gene_id "rmScrpt_XLOC_000521"; transcript_id "rmScrpt_TCONS_00000524"; exon_number "3"; oId "CUFF.586.1"; tss_id "TSS522";
1	Cufflinks	exon	17407388	17407493	.	+	.	gene_id "rmScrpt_XLOC_000521"; transcript_id "rmScrpt_TCONS_00000524"; exon_number "4"; oId "CUFF.586.1"; tss_id "TSS522";
1	Cufflinks	exon	17409095	17409159	.	+	.	gene_id "rmScrpt_XLOC_000522"; transcript_id "rmScrpt_TCONS_00000525"; exon_number "1"; oId "CUFF.583.1"; tss_id "TSS523";
1	Cufflinks	exon	17409801	17409862	.	+	.	gene_id "rmScrpt_XLOC_000522"; transcript_id "rmScrpt_TCONS_00000525"; exon_number "2"; oId "CUFF.583.1"; tss_id "TSS523";
1	Cufflinks	exon	17410469	17410475	.	+	.	gene_id "rmScrpt_XLOC_000522"; transcript_id "rmScrpt_TCONS_00000525"; exon_number "3"; oId "CUFF.583.1"; tss_id "TSS523";
1	Cufflinks	exon	17411309	17411372	.	+	.	gene_id "rmScrpt_XLOC_000522"; transcript_id "rmScrpt_TCONS_00000525"; exon_number "4"; oId "CUFF.583.1"; tss_id "TSS523";
1	Cufflinks	exon	17412388	17412443	.	+	.	gene_id "rmScrpt_XLOC_000523"; transcript_id "rmScrpt_TCONS_00000526"; exon_number "1"; oId "CUFF.585.1"; tss_id "TSS524";
1	Cufflinks	exon	17413535	17413737	.	+	.	gene_id "rmScrpt_XLOC_000523"; transcript_id "rmScrpt_TCONS_00000526"; exon_number "2"; oId "CUFF.585.1"; tss_id "TSS524";
1	Cufflinks	exon	17413867	17413974	.	+	.	gene_id "rmScrpt_XLOC_000524"; transcript_id "rmScrpt_TCONS_00000527"; exon_number "1"; oId "CUFF.581.1"; tss_id "TSS525";
1	Cufflinks	exon	17414327	17414646	.	+	.	gene_id "rmScrpt_XLOC_000525"; transcript_id "rmScrpt_TCONS_00000528"; exon_number "1"; oId "CUFF.584.1"; tss_id "TSS526";
1	Cufflinks	exon	17414725	17415785	.	+	.	gene_id "rmScrpt_XLOC_000526"; transcript_id "rmScrpt_TCONS_00000529"; exon_number "1"; oId "CUFF.587.1"; tss_id "TSS527";
1	Cufflinks	exon	17416147	17416519	.	+	.	gene_id "rmScrpt_XLOC_000527"; transcript_id "rmScrpt_TCONS_00000530"; exon_number "1"; oId "CUFF.588.1"; tss_id "TSS528";
1	Cufflinks	exon	17416574	17416902	.	+	.	gene_id "rmScrpt_XLOC_000528"; transcript_id "rmScrpt_TCONS_00000531"; exon_number "1"; oId "CUFF.589.1"; tss_id "TSS529";
1	Cufflinks	exon	17416967	17417800	.	+	.	gene_id "rmScrpt_XLOC_000529"; transcript_id "rmScrpt_TCONS_00000532"; exon_number "1"; oId "CUFF.590.1"; tss_id "TSS530";
1	Cufflinks	exon	17417983	17418050	.	+	.	gene_id "rmScrpt_XLOC_000530"; transcript_id "rmScrpt_TCONS_00000533"; exon_number "1"; oId "CUFF.591.1"; tss_id "TSS531";
1	Cufflinks	exon	17418335	17418414	.	+	.	gene_id "rmScrpt_XLOC_000531"; transcript_id "rmScrpt_TCONS_00000534"; exon_number "1"; oId "CUFF.592.1"; tss_id "TSS532";
1	Cufflinks	exon	17446545	17446691	.	+	.	gene_id "rmScrpt_XLOC_000532"; transcript_id "rmScrpt_TCONS_00000535"; exon_number "1"; oId "CUFF.593.1"; tss_id "TSS533";
1	Cufflinks	exon	17446775	17446832	.	+	.	gene_id "rmScrpt_XLOC_000533"; transcript_id "rmScrpt_TCONS_00000536"; exon_number "1"; oId "CUFF.594.1"; tss_id "TSS534";
1	Cufflinks	exon	17448818	17448868	.	+	.	gene_id "rmScrpt_XLOC_000534"; transcript_id "rmScrpt_TCONS_00000537"; exon_number "1"; oId "CUFF.596.1"; tss_id "TSS535";
1	Cufflinks	exon	17461142	17461205	.	+	.	gene_id "rmScrpt_XLOC_000535"; transcript_id "rmScrpt_TCONS_00000538"; exon_number "1"; oId "CUFF.595.1"; tss_id "TSS536";
1	Cufflinks	exon	17515793	17515859	.	+	.	gene_id "rmScrpt_XLOC_000536"; transcript_id "rmScrpt_TCONS_00000539"; exon_number "1"; oId "CUFF.599.1"; tss_id "TSS537";
1	Cufflinks	exon	17521296	17521315	.	+	.	gene_id "rmScrpt_XLOC_000536"; transcript_id "rmScrpt_TCONS_00000539"; exon_number "2"; oId "CUFF.599.1"; tss_id "TSS537";
1	Cufflinks	exon	17527921	17527983	.	+	.	gene_id "rmScrpt_XLOC_000537"; transcript_id "rmScrpt_TCONS_00000540"; exon_number "1"; oId "CUFF.598.1"; tss_id "TSS538";
1	Cufflinks	exon	17528330	17528368	.	+	.	gene_id "rmScrpt_XLOC_000537"; transcript_id "rmScrpt_TCONS_00000540"; exon_number "2"; oId "CUFF.598.1"; tss_id "TSS538";
1	Cufflinks	exon	17535240	17535289	.	+	.	gene_id "rmScrpt_XLOC_000538"; transcript_id "rmScrpt_TCONS_00000541"; exon_number "1"; oId "CUFF.597.1"; tss_id "TSS539";
1	Cufflinks	exon	17538247	17538359	.	+	.	gene_id "rmScrpt_XLOC_000539"; transcript_id "rmScrpt_TCONS_00000542"; exon_number "1"; oId "CUFF.600.1"; tss_id "TSS540";
1	Cufflinks	exon	17539609	17539722	.	+	.	gene_id "rmScrpt_XLOC_000540"; transcript_id "rmScrpt_TCONS_00000543"; exon_number "1"; oId "CUFF.601.1"; tss_id "TSS541";
1	Cufflinks	exon	17539803	17540092	.	+	.	gene_id "rmScrpt_XLOC_000541"; transcript_id "rmScrpt_TCONS_00000544"; exon_number "1"; oId "CUFF.602.1"; tss_id "TSS542";
1	Cufflinks	exon	17540410	17540667	.	+	.	gene_id "rmScrpt_XLOC_000542"; transcript_id "rmScrpt_TCONS_00000545"; exon_number "1"; oId "CUFF.603.1"; tss_id "TSS543";
1	Cufflinks	exon	17544149	17544198	.	+	.	gene_id "rmScrpt_XLOC_000543"; transcript_id "rmScrpt_TCONS_00000546"; exon_number "1"; oId "CUFF.606.1"; tss_id "TSS544";
1	Cufflinks	exon	17650460	17650511	.	+	.	gene_id "rmScrpt_XLOC_000544"; transcript_id "rmScrpt_TCONS_00000547"; exon_number "1"; oId "CUFF.604.1"; tss_id "TSS545";
1	Cufflinks	exon	17655415	17655741	.	+	.	gene_id "rmScrpt_XLOC_000545"; transcript_id "rmScrpt_TCONS_00000548"; exon_number "1"; oId "CUFF.605.1"; tss_id "TSS546";
1	Cufflinks	exon	17657519	17657529	.	+	.	gene_id "rmScrpt_XLOC_000546"; transcript_id "rmScrpt_TCONS_00000549"; exon_number "1"; oId "CUFF.607.1"; tss_id "TSS547";
1	Cufflinks	exon	17659207	17659354	.	+	.	gene_id "rmScrpt_XLOC_000546"; transcript_id "rmScrpt_TCONS_00000549"; exon_number "2"; oId "CUFF.607.1"; tss_id "TSS547";
1	Cufflinks	exon	17665132	17665167	.	+	.	gene_id "rmScrpt_XLOC_000547"; transcript_id "rmScrpt_TCONS_00000550"; exon_number "1"; oId "CUFF.609.1"; tss_id "TSS548";
1	Cufflinks	exon	17670073	17670184	.	+	.	gene_id "rmScrpt_XLOC_000547"; transcript_id "rmScrpt_TCONS_00000550"; exon_number "2"; oId "CUFF.609.1"; tss_id "TSS548";
1	Cufflinks	exon	17678709	17678747	.	+	.	gene_id "rmScrpt_XLOC_000548"; transcript_id "rmScrpt_TCONS_00000551"; exon_number "1"; oId "CUFF.621.1"; tss_id "TSS549";
1	Cufflinks	exon	17687955	17688200	.	+	.	gene_id "rmScrpt_XLOC_000548"; transcript_id "rmScrpt_TCONS_00000551"; exon_number "2"; oId "CUFF.621.1"; tss_id "TSS549";
1	Cufflinks	exon	17689411	17689565	.	+	.	gene_id "rmScrpt_XLOC_000549"; transcript_id "rmScrpt_TCONS_00000552"; exon_number "1"; oId "CUFF.612.1"; tss_id "TSS550";
1	Cufflinks	exon	17690976	17691056	.	+	.	gene_id "rmScrpt_XLOC_000549"; transcript_id "rmScrpt_TCONS_00000552"; exon_number "2"; oId "CUFF.612.1"; tss_id "TSS550";
1	Cufflinks	exon	17692831	17692881	.	+	.	gene_id "rmScrpt_XLOC_000549"; transcript_id "rmScrpt_TCONS_00000552"; exon_number "3"; oId "CUFF.612.1"; tss_id "TSS550";
1	Cufflinks	exon	17696039	17696173	.	+	.	gene_id "rmScrpt_XLOC_000550"; transcript_id "rmScrpt_TCONS_00000553"; exon_number "1"; oId "CUFF.608.1"; tss_id "TSS551";
1	Cufflinks	exon	17696399	17696469	.	+	.	gene_id "rmScrpt_XLOC_000551"; transcript_id "rmScrpt_TCONS_00000554"; exon_number "1"; oId "CUFF.610.1"; tss_id "TSS552";
1	Cufflinks	exon	17697017	17697242	.	+	.	gene_id "rmScrpt_XLOC_000552"; transcript_id "rmScrpt_TCONS_00000555"; exon_number "1"; oId "CUFF.611.1"; tss_id "TSS553";
1	Cufflinks	exon	17697779	17697868	.	+	.	gene_id "rmScrpt_XLOC_000553"; transcript_id "rmScrpt_TCONS_00000556"; exon_number "1"; oId "CUFF.613.1"; tss_id "TSS554";
1	Cufflinks	exon	17698029	17698149	.	+	.	gene_id "rmScrpt_XLOC_000554"; transcript_id "rmScrpt_TCONS_00000557"; exon_number "1"; oId "CUFF.614.1"; tss_id "TSS555";
1	Cufflinks	exon	17698507	17698820	.	+	.	gene_id "rmScrpt_XLOC_000555"; transcript_id "rmScrpt_TCONS_00000558"; exon_number "1"; oId "CUFF.616.1"; tss_id "TSS556";
1	Cufflinks	exon	17699057	17699157	.	+	.	gene_id "rmScrpt_XLOC_000556"; transcript_id "rmScrpt_TCONS_00000559"; exon_number "1"; oId "CUFF.615.1"; tss_id "TSS557";
1	Cufflinks	exon	17699341	17699455	.	+	.	gene_id "rmScrpt_XLOC_000557"; transcript_id "rmScrpt_TCONS_00000560"; exon_number "1"; oId "CUFF.617.1"; tss_id "TSS558";
1	Cufflinks	exon	17761271	17761387	.	+	.	gene_id "rmScrpt_XLOC_000558"; transcript_id "rmScrpt_TCONS_00000561"; exon_number "1"; oId "CUFF.618.1"; tss_id "TSS559";
1	Cufflinks	exon	17761868	17762210	.	+	.	gene_id "rmScrpt_XLOC_000559"; transcript_id "rmScrpt_TCONS_00000562"; exon_number "1"; oId "CUFF.619.1"; tss_id "TSS560";
1	Cufflinks	exon	17763389	17763537	.	+	.	gene_id "rmScrpt_XLOC_000560"; transcript_id "rmScrpt_TCONS_00000563"; exon_number "1"; oId "CUFF.620.1"; tss_id "TSS561";
1	Cufflinks	exon	17893779	17893917	.	+	.	gene_id "rmScrpt_XLOC_000561"; transcript_id "rmScrpt_TCONS_00000564"; exon_number "1"; oId "CUFF.622.1"; tss_id "TSS562";
1	Cufflinks	exon	17893980	17894029	.	+	.	gene_id "rmScrpt_XLOC_000562"; transcript_id "rmScrpt_TCONS_00000565"; exon_number "1"; oId "CUFF.623.1"; tss_id "TSS563";
1	Cufflinks	exon	17894277	17894354	.	+	.	gene_id "rmScrpt_XLOC_000563"; transcript_id "rmScrpt_TCONS_00000566"; exon_number "1"; oId "CUFF.624.1"; tss_id "TSS564";
1	Cufflinks	exon	17894623	17894747	.	+	.	gene_id "rmScrpt_XLOC_000564"; transcript_id "rmScrpt_TCONS_00000567"; exon_number "1"; oId "CUFF.625.1"; tss_id "TSS565";
1	Cufflinks	exon	17897660	17897991	.	+	.	gene_id "rmScrpt_XLOC_000565"; transcript_id "rmScrpt_TCONS_00000568"; exon_number "1"; oId "CUFF.627.1"; tss_id "TSS566";
1	Cufflinks	exon	17898654	17898814	.	+	.	gene_id "rmScrpt_XLOC_000566"; transcript_id "rmScrpt_TCONS_00000569"; exon_number "1"; oId "CUFF.626.1"; tss_id "TSS567";
1	Cufflinks	exon	17899323	17899484	.	+	.	gene_id "rmScrpt_XLOC_000567"; transcript_id "rmScrpt_TCONS_00000570"; exon_number "1"; oId "CUFF.628.1"; tss_id "TSS568";
1	Cufflinks	exon	17900277	17900451	.	+	.	gene_id "rmScrpt_XLOC_000568"; transcript_id "rmScrpt_TCONS_00000571"; exon_number "1"; oId "CUFF.629.1"; tss_id "TSS569";
1	Cufflinks	exon	17901265	17901435	.	+	.	gene_id "rmScrpt_XLOC_000569"; transcript_id "rmScrpt_TCONS_00000572"; exon_number "1"; oId "CUFF.635.1"; tss_id "TSS570";
1	Cufflinks	exon	17906611	17906830	.	+	.	gene_id "rmScrpt_XLOC_000570"; transcript_id "rmScrpt_TCONS_00000573"; exon_number "1"; oId "CUFF.636.1"; tss_id "TSS571";
1	Cufflinks	exon	17907867	17907965	.	+	.	gene_id "rmScrpt_XLOC_000570"; transcript_id "rmScrpt_TCONS_00000573"; exon_number "2"; oId "CUFF.636.1"; tss_id "TSS571";
1	Cufflinks	exon	17909665	17909855	.	+	.	gene_id "rmScrpt_XLOC_000571"; transcript_id "rmScrpt_TCONS_00000574"; exon_number "1"; oId "CUFF.632.1"; tss_id "TSS572";
1	Cufflinks	exon	17913126	17913219	.	+	.	gene_id "rmScrpt_XLOC_000572"; transcript_id "rmScrpt_TCONS_00000575"; exon_number "1"; oId "CUFF.630.1"; tss_id "TSS573";
1	Cufflinks	exon	17923944	17924005	.	+	.	gene_id "rmScrpt_XLOC_000573"; transcript_id "rmScrpt_TCONS_00000576"; exon_number "1"; oId "CUFF.646.1"; tss_id "TSS574";
1	Cufflinks	exon	17935111	17935252	.	+	.	gene_id "rmScrpt_XLOC_000574"; transcript_id "rmScrpt_TCONS_00000577"; exon_number "1"; oId "CUFF.647.1"; tss_id "TSS575";
1	Cufflinks	exon	17935312	17935512	.	+	.	gene_id "rmScrpt_XLOC_000575"; transcript_id "rmScrpt_TCONS_00000578"; exon_number "1"; oId "CUFF.676.1"; tss_id "TSS576";
1	Cufflinks	exon	17953619	17953703	.	+	.	gene_id "rmScrpt_XLOC_000576"; transcript_id "rmScrpt_TCONS_00000579"; exon_number "1"; oId "CUFF.677.1"; tss_id "TSS577";
1	Cufflinks	exon	17955075	17955159	.	+	.	gene_id "rmScrpt_XLOC_000577"; transcript_id "rmScrpt_TCONS_00000580"; exon_number "1"; oId "CUFF.633.1"; tss_id "TSS578";
1	Cufflinks	exon	18058305	18058788	.	+	.	gene_id "rmScrpt_XLOC_000578"; transcript_id "rmScrpt_TCONS_00000581"; exon_number "1"; oId "CUFF.634.1"; tss_id "TSS579";
1	Cufflinks	exon	18059166	18059442	.	+	.	gene_id "rmScrpt_XLOC_000579"; transcript_id "rmScrpt_TCONS_00000582"; exon_number "1"; oId "CUFF.639.1"; tss_id "TSS580";
1	Cufflinks	exon	18062856	18062895	.	+	.	gene_id "rmScrpt_XLOC_000579"; transcript_id "rmScrpt_TCONS_00000582"; exon_number "2"; oId "CUFF.639.1"; tss_id "TSS580";
1	Cufflinks	exon	18063450	18063533	.	+	.	gene_id "rmScrpt_XLOC_000580"; transcript_id "rmScrpt_TCONS_00000583"; exon_number "1"; oId "CUFF.638.1"; tss_id "TSS581";
1	Cufflinks	exon	18066100	18066275	.	+	.	gene_id "rmScrpt_XLOC_000581"; transcript_id "rmScrpt_TCONS_00000584"; exon_number "1"; oId "CUFF.641.1"; tss_id "TSS582";
1	Cufflinks	exon	18066828	18066845	.	+	.	gene_id "rmScrpt_XLOC_000582"; transcript_id "rmScrpt_TCONS_00000585"; exon_number "1"; oId "CUFF.674.1"; tss_id "TSS583";
1	Cufflinks	exon	18083732	18083893	.	+	.	gene_id "rmScrpt_XLOC_000582"; transcript_id "rmScrpt_TCONS_00000585"; exon_number "2"; oId "CUFF.674.1"; tss_id "TSS583";
1	Cufflinks	exon	18167981	18168054	.	+	.	gene_id "rmScrpt_XLOC_000583"; transcript_id "rmScrpt_TCONS_00000586"; exon_number "1"; oId "CUFF.640.1"; tss_id "TSS584";
1	Cufflinks	exon	18168432	18168646	.	+	.	gene_id "rmScrpt_XLOC_000584"; transcript_id "rmScrpt_TCONS_00000587"; exon_number "1"; oId "CUFF.643.1"; tss_id "TSS585";
1	Cufflinks	exon	18168705	18168862	.	+	.	gene_id "rmScrpt_XLOC_000585"; transcript_id "rmScrpt_TCONS_00000588"; exon_number "1"; oId "CUFF.644.1"; tss_id "TSS586";
1	Cufflinks	exon	18173893	18174027	.	+	.	gene_id "rmScrpt_XLOC_000586"; transcript_id "rmScrpt_TCONS_00000589"; exon_number "1"; oId "CUFF.651.1"; tss_id "TSS587";
1	Cufflinks	exon	18175132	18175388	.	+	.	gene_id "rmScrpt_XLOC_000586"; transcript_id "rmScrpt_TCONS_00000589"; exon_number "2"; oId "CUFF.651.1"; tss_id "TSS587";
1	Cufflinks	exon	18176508	18176588	.	+	.	gene_id "rmScrpt_XLOC_000587"; transcript_id "rmScrpt_TCONS_00000590"; exon_number "1"; oId "CUFF.649.1"; tss_id "TSS588";
1	Cufflinks	exon	18182688	18182799	.	+	.	gene_id "rmScrpt_XLOC_000588"; transcript_id "rmScrpt_TCONS_00000591"; exon_number "1"; oId "CUFF.700.1"; tss_id "TSS589";
1	Cufflinks	exon	18189693	18189729	.	+	.	gene_id "rmScrpt_XLOC_000588"; transcript_id "rmScrpt_TCONS_00000591"; exon_number "2"; oId "CUFF.700.1"; tss_id "TSS589";
1	Cufflinks	exon	18202015	18202122	.	+	.	gene_id "rmScrpt_XLOC_000588"; transcript_id "rmScrpt_TCONS_00000591"; exon_number "3"; oId "CUFF.700.1"; tss_id "TSS589";
1	Cufflinks	exon	18532994	18533230	.	+	.	gene_id "rmScrpt_XLOC_000589"; transcript_id "rmScrpt_TCONS_00000592"; exon_number "1"; oId "CUFF.650.1"; tss_id "TSS590";
1	Cufflinks	exon	18533449	18533677	.	+	.	gene_id "rmScrpt_XLOC_000590"; transcript_id "rmScrpt_TCONS_00000593"; exon_number "1"; oId "CUFF.653.1"; tss_id "TSS591";
1	Cufflinks	exon	18534240	18534313	.	+	.	gene_id "rmScrpt_XLOC_000591"; transcript_id "rmScrpt_TCONS_00000594"; exon_number "1"; oId "CUFF.652.1"; tss_id "TSS592";
1	Cufflinks	exon	18584348	18584399	.	+	.	gene_id "rmScrpt_XLOC_000592"; transcript_id "rmScrpt_TCONS_00000595"; exon_number "1"; oId "CUFF.654.1"; tss_id "TSS593";
1	Cufflinks	exon	18599856	18599968	.	+	.	gene_id "rmScrpt_XLOC_000593"; transcript_id "rmScrpt_TCONS_00000596"; exon_number "1"; oId "CUFF.655.1"; tss_id "TSS594";
1	Cufflinks	exon	18601960	18602024	.	+	.	gene_id "rmScrpt_XLOC_000594"; transcript_id "rmScrpt_TCONS_00000597"; exon_number "1"; oId "CUFF.656.1"; tss_id "TSS595";
1	Cufflinks	exon	18605251	18605300	.	+	.	gene_id "rmScrpt_XLOC_000595"; transcript_id "rmScrpt_TCONS_00000598"; exon_number "1"; oId "CUFF.658.1"; tss_id "TSS596";
1	Cufflinks	exon	18611808	18611939	.	+	.	gene_id "rmScrpt_XLOC_000596"; transcript_id "rmScrpt_TCONS_00000599"; exon_number "1"; oId "CUFF.660.1"; tss_id "TSS597";
1	Cufflinks	exon	18618257	18618368	.	+	.	gene_id "rmScrpt_XLOC_000597"; transcript_id "rmScrpt_TCONS_00000600"; exon_number "1"; oId "CUFF.661.1"; tss_id "TSS598";
1	Cufflinks	exon	18618802	18618869	.	+	.	gene_id "rmScrpt_XLOC_000598"; transcript_id "rmScrpt_TCONS_00000601"; exon_number "1"; oId "CUFF.662.1"; tss_id "TSS599";
1	Cufflinks	exon	18619706	18619881	.	+	.	gene_id "rmScrpt_XLOC_000599"; transcript_id "rmScrpt_TCONS_00000602"; exon_number "1"; oId "CUFF.663.1"; tss_id "TSS600";
1	Cufflinks	exon	18620908	18621036	.	+	.	gene_id "rmScrpt_XLOC_000600"; transcript_id "rmScrpt_TCONS_00000603"; exon_number "1"; oId "CUFF.664.1"; tss_id "TSS601";
1	Cufflinks	exon	18622148	18622199	.	+	.	gene_id "rmScrpt_XLOC_000601"; transcript_id "rmScrpt_TCONS_00000604"; exon_number "1"; oId "CUFF.665.1"; tss_id "TSS602";
1	Cufflinks	exon	18623151	18623347	.	+	.	gene_id "rmScrpt_XLOC_000602"; transcript_id "rmScrpt_TCONS_00000605"; exon_number "1"; oId "CUFF.666.1"; tss_id "TSS603";
1	Cufflinks	exon	18623511	18623644	.	+	.	gene_id "rmScrpt_XLOC_000603"; transcript_id "rmScrpt_TCONS_00000606"; exon_number "1"; oId "CUFF.667.1"; tss_id "TSS604";
1	Cufflinks	exon	18635656	18635738	.	+	.	gene_id "rmScrpt_XLOC_000604"; transcript_id "rmScrpt_TCONS_00000607"; exon_number "1"; oId "CUFF.668.1"; tss_id "TSS605";
1	Cufflinks	exon	18637077	18637209	.	+	.	gene_id "rmScrpt_XLOC_000605"; transcript_id "rmScrpt_TCONS_00000608"; exon_number "1"; oId "CUFF.669.1"; tss_id "TSS606";
1	Cufflinks	exon	18638135	18638221	.	+	.	gene_id "rmScrpt_XLOC_000606"; transcript_id "rmScrpt_TCONS_00000609"; exon_number "1"; oId "CUFF.670.1"; tss_id "TSS607";
1	Cufflinks	exon	18638373	18638588	.	+	.	gene_id "rmScrpt_XLOC_000607"; transcript_id "rmScrpt_TCONS_00000610"; exon_number "1"; oId "CUFF.672.1"; tss_id "TSS608";
1	Cufflinks	exon	18639859	18640035	.	+	.	gene_id "rmScrpt_XLOC_000608"; transcript_id "rmScrpt_TCONS_00000611"; exon_number "1"; oId "CUFF.671.1"; tss_id "TSS609";
1	Cufflinks	exon	18644286	18644405	.	+	.	gene_id "rmScrpt_XLOC_000609"; transcript_id "rmScrpt_TCONS_00000612"; exon_number "1"; oId "CUFF.673.1"; tss_id "TSS610";
1	Cufflinks	exon	18645098	18645249	.	+	.	gene_id "rmScrpt_XLOC_000610"; transcript_id "rmScrpt_TCONS_00000613"; exon_number "1"; oId "CUFF.679.1"; tss_id "TSS611";
1	Cufflinks	exon	18647821	18647891	.	+	.	gene_id "rmScrpt_XLOC_000611"; transcript_id "rmScrpt_TCONS_00000614"; exon_number "1"; oId "CUFF.680.1"; tss_id "TSS612";
1	Cufflinks	exon	18649432	18649626	.	+	.	gene_id "rmScrpt_XLOC_000612"; transcript_id "rmScrpt_TCONS_00000615"; exon_number "1"; oId "CUFF.681.1"; tss_id "TSS613";
1	Cufflinks	exon	18679943	18680000	.	+	.	gene_id "rmScrpt_XLOC_000613"; transcript_id "rmScrpt_TCONS_00000616"; exon_number "1"; oId "CUFF.682.1"; tss_id "TSS614";
1	Cufflinks	exon	18709700	18709793	.	+	.	gene_id "rmScrpt_XLOC_000614"; transcript_id "rmScrpt_TCONS_00000617"; exon_number "1"; oId "CUFF.683.1"; tss_id "TSS615";
1	Cufflinks	exon	18710283	18710389	.	+	.	gene_id "rmScrpt_XLOC_000615"; transcript_id "rmScrpt_TCONS_00000618"; exon_number "1"; oId "CUFF.684.1"; tss_id "TSS616";
1	Cufflinks	exon	18712289	18712511	.	+	.	gene_id "rmScrpt_XLOC_000616"; transcript_id "rmScrpt_TCONS_00000619"; exon_number "1"; oId "CUFF.685.1"; tss_id "TSS617";
1	Cufflinks	exon	18712637	18712716	.	+	.	gene_id "rmScrpt_XLOC_000617"; transcript_id "rmScrpt_TCONS_00000620"; exon_number "1"; oId "CUFF.686.1"; tss_id "TSS618";
1	Cufflinks	exon	18717330	18717508	.	+	.	gene_id "rmScrpt_XLOC_000618"; transcript_id "rmScrpt_TCONS_00000621"; exon_number "1"; oId "CUFF.687.1"; tss_id "TSS619";
1	Cufflinks	exon	18726034	18726110	.	+	.	gene_id "rmScrpt_XLOC_000619"; transcript_id "rmScrpt_TCONS_00000622"; exon_number "1"; oId "CUFF.688.1"; tss_id "TSS620";
1	Cufflinks	exon	18726193	18726245	.	+	.	gene_id "rmScrpt_XLOC_000620"; transcript_id "rmScrpt_TCONS_00000623"; exon_number "1"; oId "CUFF.689.1"; tss_id "TSS621";
1	Cufflinks	exon	18832902	18832952	.	+	.	gene_id "rmScrpt_XLOC_000621"; transcript_id "rmScrpt_TCONS_00000624"; exon_number "1"; oId "CUFF.690.1"; tss_id "TSS622";
1	Cufflinks	exon	18838168	18838217	.	+	.	gene_id "rmScrpt_XLOC_000622"; transcript_id "rmScrpt_TCONS_00000625"; exon_number "1"; oId "CUFF.691.1"; tss_id "TSS623";
1	Cufflinks	exon	18839786	18840123	.	+	.	gene_id "rmScrpt_XLOC_000623"; transcript_id "rmScrpt_TCONS_00000626"; exon_number "1"; oId "CUFF.692.1"; tss_id "TSS624";
1	Cufflinks	exon	18946896	18946945	.	+	.	gene_id "rmScrpt_XLOC_000624"; transcript_id "rmScrpt_TCONS_00000627"; exon_number "1"; oId "CUFF.693.1"; tss_id "TSS625";
1	Cufflinks	exon	18963745	18963794	.	+	.	gene_id "rmScrpt_XLOC_000625"; transcript_id "rmScrpt_TCONS_00000628"; exon_number "1"; oId "CUFF.694.1"; tss_id "TSS626";
1	Cufflinks	exon	19014640	19014736	.	+	.	gene_id "rmScrpt_XLOC_000626"; transcript_id "rmScrpt_TCONS_00000629"; exon_number "1"; oId "CUFF.697.1"; tss_id "TSS627";
1	Cufflinks	exon	19038288	19038337	.	+	.	gene_id "rmScrpt_XLOC_000627"; transcript_id "rmScrpt_TCONS_00000630"; exon_number "1"; oId "CUFF.695.1"; tss_id "TSS628";
1	Cufflinks	exon	19179815	19179879	.	+	.	gene_id "rmScrpt_XLOC_000628"; transcript_id "rmScrpt_TCONS_00000631"; exon_number "1"; oId "CUFF.696.1"; tss_id "TSS629";
1	Cufflinks	exon	19181884	19181978	.	+	.	gene_id "rmScrpt_XLOC_000629"; transcript_id "rmScrpt_TCONS_00000632"; exon_number "1"; oId "CUFF.698.1"; tss_id "TSS630";
1	Cufflinks	exon	19183326	19183570	.	+	.	gene_id "rmScrpt_XLOC_000630"; transcript_id "rmScrpt_TCONS_00000633"; exon_number "1"; oId "CUFF.702.1"; tss_id "TSS631";
1	Cufflinks	exon	19185156	19185194	.	+	.	gene_id "rmScrpt_XLOC_000630"; transcript_id "rmScrpt_TCONS_00000633"; exon_number "2"; oId "CUFF.702.1"; tss_id "TSS631";
1	Cufflinks	exon	19187792	19187897	.	+	.	gene_id "rmScrpt_XLOC_000631"; transcript_id "rmScrpt_TCONS_00000634"; exon_number "1"; oId "CUFF.701.1"; tss_id "TSS632";
1	Cufflinks	exon	19197047	19197213	.	+	.	gene_id "rmScrpt_XLOC_000632"; transcript_id "rmScrpt_TCONS_00000635"; exon_number "1"; oId "CUFF.740.1"; tss_id "TSS633";
1	Cufflinks	exon	19200122	19200228	.	+	.	gene_id "rmScrpt_XLOC_000633"; transcript_id "rmScrpt_TCONS_00000636"; exon_number "1"; oId "CUFF.741.1"; tss_id "TSS634";
1	Cufflinks	exon	19210288	19210334	.	+	.	gene_id "rmScrpt_XLOC_000634"; transcript_id "rmScrpt_TCONS_00000637"; exon_number "1"; oId "CUFF.742.1"; tss_id "TSS635";
1	Cufflinks	exon	19211113	19211163	.	+	.	gene_id "rmScrpt_XLOC_000634"; transcript_id "rmScrpt_TCONS_00000637"; exon_number "2"; oId "CUFF.742.1"; tss_id "TSS635";
1	Cufflinks	exon	19240943	19241082	.	+	.	gene_id "rmScrpt_XLOC_000635"; transcript_id "rmScrpt_TCONS_00000638"; exon_number "1"; oId "CUFF.724.1"; tss_id "TSS636";
1	Cufflinks	exon	19380208	19380289	.	+	.	gene_id "rmScrpt_XLOC_000636"; transcript_id "rmScrpt_TCONS_00000639"; exon_number "1"; oId "CUFF.703.1"; tss_id "TSS637";
1	Cufflinks	exon	19380412	19380526	.	+	.	gene_id "rmScrpt_XLOC_000637"; transcript_id "rmScrpt_TCONS_00000640"; exon_number "1"; oId "CUFF.704.1"; tss_id "TSS638";
1	Cufflinks	exon	19382374	19382453	.	+	.	gene_id "rmScrpt_XLOC_000638"; transcript_id "rmScrpt_TCONS_00000641"; exon_number "1"; oId "CUFF.705.1"; tss_id "TSS639";
1	Cufflinks	exon	19384046	19384104	.	+	.	gene_id "rmScrpt_XLOC_000639"; transcript_id "rmScrpt_TCONS_00000642"; exon_number "1"; oId "CUFF.706.1"; tss_id "TSS640";
1	Cufflinks	exon	19386313	19386420	.	+	.	gene_id "rmScrpt_XLOC_000640"; transcript_id "rmScrpt_TCONS_00000643"; exon_number "1"; oId "CUFF.707.1"; tss_id "TSS641";
1	Cufflinks	exon	19387007	19387067	.	+	.	gene_id "rmScrpt_XLOC_000641"; transcript_id "rmScrpt_TCONS_00000644"; exon_number "1"; oId "CUFF.708.1"; tss_id "TSS642";
1	Cufflinks	exon	19387484	19387565	.	+	.	gene_id "rmScrpt_XLOC_000642"; transcript_id "rmScrpt_TCONS_00000645"; exon_number "1"; oId "CUFF.709.1"; tss_id "TSS643";
1	Cufflinks	exon	19398130	19398257	.	+	.	gene_id "rmScrpt_XLOC_000643"; transcript_id "rmScrpt_TCONS_00000646"; exon_number "1"; oId "CUFF.710.1"; tss_id "TSS644";
1	Cufflinks	exon	19409224	19409354	.	+	.	gene_id "rmScrpt_XLOC_000644"; transcript_id "rmScrpt_TCONS_00000647"; exon_number "1"; oId "CUFF.713.1"; tss_id "TSS645";
1	Cufflinks	exon	19410533	19410656	.	+	.	gene_id "rmScrpt_XLOC_000644"; transcript_id "rmScrpt_TCONS_00000647"; exon_number "2"; oId "CUFF.713.1"; tss_id "TSS645";
1	Cufflinks	exon	19412761	19412834	.	+	.	gene_id "rmScrpt_XLOC_000644"; transcript_id "rmScrpt_TCONS_00000647"; exon_number "3"; oId "CUFF.713.1"; tss_id "TSS645";
1	Cufflinks	exon	19415092	19415190	.	+	.	gene_id "rmScrpt_XLOC_000644"; transcript_id "rmScrpt_TCONS_00000647"; exon_number "4"; oId "CUFF.713.1"; tss_id "TSS645";
1	Cufflinks	exon	19417006	19417063	.	+	.	gene_id "rmScrpt_XLOC_000645"; transcript_id "rmScrpt_TCONS_00000648"; exon_number "1"; oId "CUFF.714.1"; tss_id "TSS646";
1	Cufflinks	exon	19417672	19417808	.	+	.	gene_id "rmScrpt_XLOC_000645"; transcript_id "rmScrpt_TCONS_00000648"; exon_number "2"; oId "CUFF.714.1"; tss_id "TSS646";
1	Cufflinks	exon	19421366	19421466	.	+	.	gene_id "rmScrpt_XLOC_000646"; transcript_id "rmScrpt_TCONS_00000649"; exon_number "1"; oId "CUFF.712.1"; tss_id "TSS647";
1	Cufflinks	exon	19421788	19422001	.	+	.	gene_id "rmScrpt_XLOC_000646"; transcript_id "rmScrpt_TCONS_00000649"; exon_number "2"; oId "CUFF.712.1"; tss_id "TSS647";
1	Cufflinks	exon	19423734	19423846	.	+	.	gene_id "rmScrpt_XLOC_000646"; transcript_id "rmScrpt_TCONS_00000649"; exon_number "3"; oId "CUFF.712.1"; tss_id "TSS647";
1	Cufflinks	exon	19425267	19425345	.	+	.	gene_id "rmScrpt_XLOC_000646"; transcript_id "rmScrpt_TCONS_00000649"; exon_number "4"; oId "CUFF.712.1"; tss_id "TSS647";
1	Cufflinks	exon	19426109	19426173	.	+	.	gene_id "rmScrpt_XLOC_000647"; transcript_id "rmScrpt_TCONS_00000650"; exon_number "1"; oId "CUFF.716.1"; tss_id "TSS648";
1	Cufflinks	exon	19428110	19428179	.	+	.	gene_id "rmScrpt_XLOC_000647"; transcript_id "rmScrpt_TCONS_00000650"; exon_number "2"; oId "CUFF.716.1"; tss_id "TSS648";
1	Cufflinks	exon	19428965	19429198	.	+	.	gene_id "rmScrpt_XLOC_000647"; transcript_id "rmScrpt_TCONS_00000650"; exon_number "3"; oId "CUFF.716.1"; tss_id "TSS648";
1	Cufflinks	exon	19429814	19429952	.	+	.	gene_id "rmScrpt_XLOC_000648"; transcript_id "rmScrpt_TCONS_00000651"; exon_number "1"; oId "CUFF.715.1"; tss_id "TSS649";
1	Cufflinks	exon	19431400	19431476	.	+	.	gene_id "rmScrpt_XLOC_000649"; transcript_id "rmScrpt_TCONS_00000652"; exon_number "1"; oId "CUFF.721.1"; tss_id "TSS650";
1	Cufflinks	exon	19432087	19432227	.	+	.	gene_id "rmScrpt_XLOC_000649"; transcript_id "rmScrpt_TCONS_00000652"; exon_number "2"; oId "CUFF.721.1"; tss_id "TSS650";
1	Cufflinks	exon	19433591	19433780	.	+	.	gene_id "rmScrpt_XLOC_000649"; transcript_id "rmScrpt_TCONS_00000652"; exon_number "3"; oId "CUFF.721.1"; tss_id "TSS650";
1	Cufflinks	exon	19435037	19435089	.	+	.	gene_id "rmScrpt_XLOC_000649"; transcript_id "rmScrpt_TCONS_00000652"; exon_number "4"; oId "CUFF.721.1"; tss_id "TSS650";
1	Cufflinks	exon	19435814	19436100	.	+	.	gene_id "rmScrpt_XLOC_000650"; transcript_id "rmScrpt_TCONS_00000653"; exon_number "1"; oId "CUFF.718.1"; tss_id "TSS651";
1	Cufflinks	exon	19436159	19436501	.	+	.	gene_id "rmScrpt_XLOC_000651"; transcript_id "rmScrpt_TCONS_00000654"; exon_number "1"; oId "CUFF.717.1"; tss_id "TSS652";
1	Cufflinks	exon	19436631	19436958	.	+	.	gene_id "rmScrpt_XLOC_000652"; transcript_id "rmScrpt_TCONS_00000655"; exon_number "1"; oId "CUFF.720.1"; tss_id "TSS653";
1	Cufflinks	exon	19437089	19438228	.	+	.	gene_id "rmScrpt_XLOC_000653"; transcript_id "rmScrpt_TCONS_00000656"; exon_number "1"; oId "CUFF.719.1"; tss_id "TSS654";
1	Cufflinks	exon	19438326	19438392	.	+	.	gene_id "rmScrpt_XLOC_000654"; transcript_id "rmScrpt_TCONS_00000657"; exon_number "1"; oId "CUFF.727.1"; tss_id "TSS655";
1	Cufflinks	exon	19438536	19438854	.	+	.	gene_id "rmScrpt_XLOC_000655"; transcript_id "rmScrpt_TCONS_00000658"; exon_number "1"; oId "CUFF.728.1"; tss_id "TSS656";
1	Cufflinks	exon	19438955	19439395	.	+	.	gene_id "rmScrpt_XLOC_000656"; transcript_id "rmScrpt_TCONS_00000659"; exon_number "1"; oId "CUFF.731.1"; tss_id "TSS657";
1	Cufflinks	exon	20362918	20363161	.	+	.	gene_id "rmScrpt_XLOC_000657"; transcript_id "rmScrpt_TCONS_00000660"; exon_number "1"; oId "CUFF.729.1"; tss_id "TSS658";
1	Cufflinks	exon	20363235	20363400	.	+	.	gene_id "rmScrpt_XLOC_000658"; transcript_id "rmScrpt_TCONS_00000661"; exon_number "1"; oId "CUFF.730.1"; tss_id "TSS659";
1	Cufflinks	exon	20363509	20363597	.	+	.	gene_id "rmScrpt_XLOC_000659"; transcript_id "rmScrpt_TCONS_00000662"; exon_number "1"; oId "CUFF.732.1"; tss_id "TSS660";
1	Cufflinks	exon	20363650	20363746	.	+	.	gene_id "rmScrpt_XLOC_000660"; transcript_id "rmScrpt_TCONS_00000663"; exon_number "1"; oId "CUFF.733.1"; tss_id "TSS661";
1	Cufflinks	exon	20377242	20377291	.	+	.	gene_id "rmScrpt_XLOC_000661"; transcript_id "rmScrpt_TCONS_00000664"; exon_number "1"; oId "CUFF.734.1"; tss_id "TSS662";
1	Cufflinks	exon	20392775	20392975	.	+	.	gene_id "rmScrpt_XLOC_000662"; transcript_id "rmScrpt_TCONS_00000665"; exon_number "1"; oId "CUFF.736.1"; tss_id "TSS663";
1	Cufflinks	exon	20393119	20393669	.	+	.	gene_id "rmScrpt_XLOC_000663"; transcript_id "rmScrpt_TCONS_00000666"; exon_number "1"; oId "CUFF.737.1"; tss_id "TSS664";
1	Cufflinks	exon	20393971	20394221	.	+	.	gene_id "rmScrpt_XLOC_000664"; transcript_id "rmScrpt_TCONS_00000667"; exon_number "1"; oId "CUFF.735.1"; tss_id "TSS665";
1	Cufflinks	exon	20394307	20394423	.	+	.	gene_id "rmScrpt_XLOC_000665"; transcript_id "rmScrpt_TCONS_00000668"; exon_number "1"; oId "CUFF.738.1"; tss_id "TSS666";
1	Cufflinks	exon	20403119	20403251	.	+	.	gene_id "rmScrpt_XLOC_000666"; transcript_id "rmScrpt_TCONS_00000669"; exon_number "1"; oId "CUFF.752.1"; tss_id "TSS667";
1	Cufflinks	exon	20420077	20420171	.	+	.	gene_id "rmScrpt_XLOC_000667"; transcript_id "rmScrpt_TCONS_00000670"; exon_number "1"; oId "CUFF.763.1"; tss_id "TSS668";
1	Cufflinks	exon	20442953	20443239	.	+	.	gene_id "rmScrpt_XLOC_000668"; transcript_id "rmScrpt_TCONS_00000671"; exon_number "1"; oId "CUFF.744.1"; tss_id "TSS669";
1	Cufflinks	exon	20443319	20443906	.	+	.	gene_id "rmScrpt_XLOC_000669"; transcript_id "rmScrpt_TCONS_00000672"; exon_number "1"; oId "CUFF.748.1"; tss_id "TSS670";
1	Cufflinks	exon	20452880	20452932	.	+	.	gene_id "rmScrpt_XLOC_000670"; transcript_id "rmScrpt_TCONS_00000673"; exon_number "1"; oId "CUFF.746.1"; tss_id "TSS671";
1	Cufflinks	exon	20453009	20453122	.	+	.	gene_id "rmScrpt_XLOC_000671"; transcript_id "rmScrpt_TCONS_00000674"; exon_number "1"; oId "CUFF.745.1"; tss_id "TSS672";
1	Cufflinks	exon	20462645	20462785	.	+	.	gene_id "rmScrpt_XLOC_000672"; transcript_id "rmScrpt_TCONS_00000675"; exon_number "1"; oId "CUFF.750.1"; tss_id "TSS673";
1	Cufflinks	exon	20463542	20463654	.	+	.	gene_id "rmScrpt_XLOC_000673"; transcript_id "rmScrpt_TCONS_00000676"; exon_number "1"; oId "CUFF.747.1"; tss_id "TSS674";
1	Cufflinks	exon	20470168	20470303	.	+	.	gene_id "rmScrpt_XLOC_000674"; transcript_id "rmScrpt_TCONS_00000677"; exon_number "1"; oId "CUFF.751.1"; tss_id "TSS675";
1	Cufflinks	exon	20471732	20471784	.	+	.	gene_id "rmScrpt_XLOC_000675"; transcript_id "rmScrpt_TCONS_00000678"; exon_number "1"; oId "CUFF.753.1"; tss_id "TSS676";
1	Cufflinks	exon	20474712	20474762	.	+	.	gene_id "rmScrpt_XLOC_000676"; transcript_id "rmScrpt_TCONS_00000679"; exon_number "1"; oId "CUFF.754.1"; tss_id "TSS677";
1	Cufflinks	exon	20475327	20475390	.	+	.	gene_id "rmScrpt_XLOC_000677"; transcript_id "rmScrpt_TCONS_00000680"; exon_number "1"; oId "CUFF.755.1"; tss_id "TSS678";
1	Cufflinks	exon	20475606	20475727	.	+	.	gene_id "rmScrpt_XLOC_000678"; transcript_id "rmScrpt_TCONS_00000681"; exon_number "1"; oId "CUFF.756.1"; tss_id "TSS679";
1	Cufflinks	exon	20476179	20476238	.	+	.	gene_id "rmScrpt_XLOC_000679"; transcript_id "rmScrpt_TCONS_00000682"; exon_number "1"; oId "CUFF.757.1"; tss_id "TSS680";
1	Cufflinks	exon	20482273	20482335	.	+	.	gene_id "rmScrpt_XLOC_000680"; transcript_id "rmScrpt_TCONS_00000683"; exon_number "1"; oId "CUFF.758.1"; tss_id "TSS681";
1	Cufflinks	exon	20484356	20484506	.	+	.	gene_id "rmScrpt_XLOC_000681"; transcript_id "rmScrpt_TCONS_00000684"; exon_number "1"; oId "CUFF.759.1"; tss_id "TSS682";
1	Cufflinks	exon	20484572	20484656	.	+	.	gene_id "rmScrpt_XLOC_000682"; transcript_id "rmScrpt_TCONS_00000685"; exon_number "1"; oId "CUFF.760.1"; tss_id "TSS683";
1	Cufflinks	exon	20485218	20485267	.	+	.	gene_id "rmScrpt_XLOC_000683"; transcript_id "rmScrpt_TCONS_00000686"; exon_number "1"; oId "CUFF.761.1"; tss_id "TSS684";
1	Cufflinks	exon	20485789	20485900	.	+	.	gene_id "rmScrpt_XLOC_000684"; transcript_id "rmScrpt_TCONS_00000687"; exon_number "1"; oId "CUFF.764.1"; tss_id "TSS685";
1	Cufflinks	exon	20487735	20487824	.	+	.	gene_id "rmScrpt_XLOC_000685"; transcript_id "rmScrpt_TCONS_00000688"; exon_number "1"; oId "CUFF.767.1"; tss_id "TSS686";
1	Cufflinks	exon	20506556	20506626	.	+	.	gene_id "rmScrpt_XLOC_000686"; transcript_id "rmScrpt_TCONS_00000689"; exon_number "1"; oId "CUFF.768.1"; tss_id "TSS687";
1	Cufflinks	exon	20506711	20507244	.	+	.	gene_id "rmScrpt_XLOC_000687"; transcript_id "rmScrpt_TCONS_00000690"; exon_number "1"; oId "CUFF.769.1"; tss_id "TSS688";
1	Cufflinks	exon	20507322	20507418	.	+	.	gene_id "rmScrpt_XLOC_000688"; transcript_id "rmScrpt_TCONS_00000691"; exon_number "1"; oId "CUFF.845.1"; tss_id "TSS689";
1	Cufflinks	exon	20509359	20509492	.	+	.	gene_id "rmScrpt_XLOC_000689"; transcript_id "rmScrpt_TCONS_00000692"; exon_number "1"; oId "CUFF.847.1"; tss_id "TSS690";
1	Cufflinks	exon	20516552	20516716	.	+	.	gene_id "rmScrpt_XLOC_000690"; transcript_id "rmScrpt_TCONS_00000693"; exon_number "1"; oId "CUFF.848.1"; tss_id "TSS691";
1	Cufflinks	exon	20522973	20523133	.	+	.	gene_id "rmScrpt_XLOC_000691"; transcript_id "rmScrpt_TCONS_00000694"; exon_number "1"; oId "CUFF.849.1"; tss_id "TSS692";
1	Cufflinks	exon	20529342	20529462	.	+	.	gene_id "rmScrpt_XLOC_000692"; transcript_id "rmScrpt_TCONS_00000695"; exon_number "1"; oId "CUFF.770.1"; tss_id "TSS693";
1	Cufflinks	exon	20529811	20529901	.	+	.	gene_id "rmScrpt_XLOC_000693"; transcript_id "rmScrpt_TCONS_00000696"; exon_number "1"; oId "CUFF.772.1"; tss_id "TSS694";
1	Cufflinks	exon	20653736	20653759	.	+	.	gene_id "rmScrpt_XLOC_000694"; transcript_id "rmScrpt_TCONS_00000697"; exon_number "1"; oId "CUFF.771.1"; tss_id "TSS695";
1	Cufflinks	exon	20795455	20795532	.	+	.	gene_id "rmScrpt_XLOC_000695"; transcript_id "rmScrpt_TCONS_00000698"; exon_number "1"; oId "CUFF.778.1"; tss_id "TSS696";
1	Cufflinks	exon	20796188	20796357	.	+	.	gene_id "rmScrpt_XLOC_000695"; transcript_id "rmScrpt_TCONS_00000698"; exon_number "2"; oId "CUFF.778.1"; tss_id "TSS696";
1	Cufflinks	exon	20796599	20796695	.	+	.	gene_id "rmScrpt_XLOC_000696"; transcript_id "rmScrpt_TCONS_00000699"; exon_number "1"; oId "CUFF.783.1"; tss_id "TSS697";
1	Cufflinks	exon	20798160	20798259	.	+	.	gene_id "rmScrpt_XLOC_000697"; transcript_id "rmScrpt_TCONS_00000700"; exon_number "1"; oId "CUFF.774.1"; tss_id "TSS698";
1	Cufflinks	exon	20799467	20799612	.	+	.	gene_id "rmScrpt_XLOC_000698"; transcript_id "rmScrpt_TCONS_00000701"; exon_number "1"; oId "CUFF.773.1"; tss_id "TSS699";
1	Cufflinks	exon	20806796	20806866	.	+	.	gene_id "rmScrpt_XLOC_000699"; transcript_id "rmScrpt_TCONS_00000702"; exon_number "1"; oId "CUFF.780.1"; tss_id "TSS700";
1	Cufflinks	exon	20810640	20810804	.	+	.	gene_id "rmScrpt_XLOC_000700"; transcript_id "rmScrpt_TCONS_00000703"; exon_number "1"; oId "CUFF.779.1"; tss_id "TSS701";
1	Cufflinks	exon	20812717	20812781	.	+	.	gene_id "rmScrpt_XLOC_000701"; transcript_id "rmScrpt_TCONS_00000704"; exon_number "1"; oId "CUFF.777.1"; tss_id "TSS702";
1	Cufflinks	exon	20815550	20815659	.	+	.	gene_id "rmScrpt_XLOC_000702"; transcript_id "rmScrpt_TCONS_00000705"; exon_number "1"; oId "CUFF.782.1"; tss_id "TSS703";
1	Cufflinks	exon	20869060	20869272	.	+	.	gene_id "rmScrpt_XLOC_000703"; transcript_id "rmScrpt_TCONS_00000706"; exon_number "1"; oId "CUFF.785.1"; tss_id "TSS704";
1	Cufflinks	exon	20870572	20870637	.	+	.	gene_id "rmScrpt_XLOC_000704"; transcript_id "rmScrpt_TCONS_00000707"; exon_number "1"; oId "CUFF.786.1"; tss_id "TSS705";
1	Cufflinks	exon	20870824	20871175	.	+	.	gene_id "rmScrpt_XLOC_000705"; transcript_id "rmScrpt_TCONS_00000708"; exon_number "1"; oId "CUFF.787.1"; tss_id "TSS706";
1	Cufflinks	exon	20871249	20871335	.	+	.	gene_id "rmScrpt_XLOC_000706"; transcript_id "rmScrpt_TCONS_00000709"; exon_number "1"; oId "CUFF.790.1"; tss_id "TSS707";
1	Cufflinks	exon	20872248	20872406	.	+	.	gene_id "rmScrpt_XLOC_000707"; transcript_id "rmScrpt_TCONS_00000710"; exon_number "1"; oId "CUFF.791.1"; tss_id "TSS708";
1	Cufflinks	exon	20874073	20874269	.	+	.	gene_id "rmScrpt_XLOC_000708"; transcript_id "rmScrpt_TCONS_00000711"; exon_number "1"; oId "CUFF.792.1"; tss_id "TSS709";
1	Cufflinks	exon	20874583	20874644	.	+	.	gene_id "rmScrpt_XLOC_000709"; transcript_id "rmScrpt_TCONS_00000712"; exon_number "1"; oId "CUFF.794.1"; tss_id "TSS710";
1	Cufflinks	exon	20875204	20875635	.	+	.	gene_id "rmScrpt_XLOC_000710"; transcript_id "rmScrpt_TCONS_00000713"; exon_number "1"; oId "CUFF.793.1"; tss_id "TSS711";
1	Cufflinks	exon	20875734	20875896	.	+	.	gene_id "rmScrpt_XLOC_000711"; transcript_id "rmScrpt_TCONS_00000714"; exon_number "1"; oId "CUFF.795.1"; tss_id "TSS712";
1	Cufflinks	exon	20876248	20876384	.	+	.	gene_id "rmScrpt_XLOC_000712"; transcript_id "rmScrpt_TCONS_00000715"; exon_number "1"; oId "CUFF.797.1"; tss_id "TSS713";
1	Cufflinks	exon	20877262	20877340	.	+	.	gene_id "rmScrpt_XLOC_000713"; transcript_id "rmScrpt_TCONS_00000716"; exon_number "1"; oId "CUFF.796.1"; tss_id "TSS714";
1	Cufflinks	exon	21089504	21089553	.	+	.	gene_id "rmScrpt_XLOC_000714"; transcript_id "rmScrpt_TCONS_00000717"; exon_number "1"; oId "CUFF.798.1"; tss_id "TSS715";
1	Cufflinks	exon	21091154	21091223	.	+	.	gene_id "rmScrpt_XLOC_000715"; transcript_id "rmScrpt_TCONS_00000718"; exon_number "1"; oId "CUFF.799.1"; tss_id "TSS716";
1	Cufflinks	exon	21181791	21183036	.	+	.	gene_id "rmScrpt_XLOC_000716"; transcript_id "rmScrpt_TCONS_00000719"; exon_number "1"; oId "CUFF.802.1"; tss_id "TSS717";
1	Cufflinks	exon	21183208	21183481	.	+	.	gene_id "rmScrpt_XLOC_000717"; transcript_id "rmScrpt_TCONS_00000720"; exon_number "1"; oId "CUFF.801.1"; tss_id "TSS718";
1	Cufflinks	exon	21183575	21183736	.	+	.	gene_id "rmScrpt_XLOC_000718"; transcript_id "rmScrpt_TCONS_00000721"; exon_number "1"; oId "CUFF.800.1"; tss_id "TSS719";
1	Cufflinks	exon	21183886	21184007	.	+	.	gene_id "rmScrpt_XLOC_000719"; transcript_id "rmScrpt_TCONS_00000722"; exon_number "1"; oId "CUFF.979.1"; tss_id "TSS720";
1	Cufflinks	exon	21195328	21195335	.	+	.	gene_id "rmScrpt_XLOC_000720"; transcript_id "rmScrpt_TCONS_00000723"; exon_number "1"; oId "CUFF.980.1"; tss_id "TSS721";
1	Cufflinks	exon	21196300	21196450	.	+	.	gene_id "rmScrpt_XLOC_000720"; transcript_id "rmScrpt_TCONS_00000723"; exon_number "2"; oId "CUFF.980.1"; tss_id "TSS721";
1	Cufflinks	exon	21411133	21411241	.	+	.	gene_id "rmScrpt_XLOC_000721"; transcript_id "rmScrpt_TCONS_00000724"; exon_number "1"; oId "CUFF.827.1"; tss_id "TSS722";
1	Cufflinks	exon	21425257	21425321	.	+	.	gene_id "rmScrpt_XLOC_000721"; transcript_id "rmScrpt_TCONS_00000724"; exon_number "2"; oId "CUFF.827.1"; tss_id "TSS722";
1	Cufflinks	exon	21426532	21426617	.	+	.	gene_id "rmScrpt_XLOC_000722"; transcript_id "rmScrpt_TCONS_00000725"; exon_number "1"; oId "CUFF.836.1"; tss_id "TSS723";
1	Cufflinks	exon	21430138	21430230	.	+	.	gene_id "rmScrpt_XLOC_000722"; transcript_id "rmScrpt_TCONS_00000725"; exon_number "2"; oId "CUFF.836.1"; tss_id "TSS723";
1	Cufflinks	exon	21430563	21430706	.	+	.	gene_id "rmScrpt_XLOC_000722"; transcript_id "rmScrpt_TCONS_00000725"; exon_number "3"; oId "CUFF.836.1"; tss_id "TSS723";
1	Cufflinks	exon	21432453	21432548	.	+	.	gene_id "rmScrpt_XLOC_000722"; transcript_id "rmScrpt_TCONS_00000725"; exon_number "4"; oId "CUFF.836.1"; tss_id "TSS723";
1	Cufflinks	exon	21434690	21434771	.	+	.	gene_id "rmScrpt_XLOC_000722"; transcript_id "rmScrpt_TCONS_00000725"; exon_number "5"; oId "CUFF.836.1"; tss_id "TSS723";
1	Cufflinks	exon	21436300	21436511	.	+	.	gene_id "rmScrpt_XLOC_000722"; transcript_id "rmScrpt_TCONS_00000725"; exon_number "6"; oId "CUFF.836.1"; tss_id "TSS723";
1	Cufflinks	exon	21438074	21438162	.	+	.	gene_id "rmScrpt_XLOC_000722"; transcript_id "rmScrpt_TCONS_00000725"; exon_number "7"; oId "CUFF.836.1"; tss_id "TSS723";
1	Cufflinks	exon	21438797	21438852	.	+	.	gene_id "rmScrpt_XLOC_000722"; transcript_id "rmScrpt_TCONS_00000725"; exon_number "8"; oId "CUFF.836.1"; tss_id "TSS723";
1	Cufflinks	exon	21440071	21440120	.	+	.	gene_id "rmScrpt_XLOC_000723"; transcript_id "rmScrpt_TCONS_00000726"; exon_number "1"; oId "CUFF.803.1"; tss_id "TSS724";
1	Cufflinks	exon	21441182	21441231	.	+	.	gene_id "rmScrpt_XLOC_000724"; transcript_id "rmScrpt_TCONS_00000727"; exon_number "1"; oId "CUFF.804.1"; tss_id "TSS725";
1	Cufflinks	exon	21444032	21444096	.	+	.	gene_id "rmScrpt_XLOC_000725"; transcript_id "rmScrpt_TCONS_00000728"; exon_number "1"; oId "CUFF.820.1"; tss_id "TSS726";
1	Cufflinks	exon	21445585	21445654	.	+	.	gene_id "rmScrpt_XLOC_000725"; transcript_id "rmScrpt_TCONS_00000728"; exon_number "2"; oId "CUFF.820.1"; tss_id "TSS726";
1	Cufflinks	exon	21446540	21446713	.	+	.	gene_id "rmScrpt_XLOC_000725"; transcript_id "rmScrpt_TCONS_00000728"; exon_number "3"; oId "CUFF.820.1"; tss_id "TSS726";
1	Cufflinks	exon	21447403	21447479	.	+	.	gene_id "rmScrpt_XLOC_000725"; transcript_id "rmScrpt_TCONS_00000728"; exon_number "4"; oId "CUFF.820.1"; tss_id "TSS726";
1	Cufflinks	exon	21448642	21448740	.	+	.	gene_id "rmScrpt_XLOC_000725"; transcript_id "rmScrpt_TCONS_00000728"; exon_number "5"; oId "CUFF.820.1"; tss_id "TSS726";
1	Cufflinks	exon	21452123	21452333	.	+	.	gene_id "rmScrpt_XLOC_000725"; transcript_id "rmScrpt_TCONS_00000728"; exon_number "6"; oId "CUFF.820.1"; tss_id "TSS726";
1	Cufflinks	exon	21747515	21747564	.	+	.	gene_id "rmScrpt_XLOC_000726"; transcript_id "rmScrpt_TCONS_00000729"; exon_number "1"; oId "CUFF.805.1"; tss_id "TSS727";
1	Cufflinks	exon	21812199	21812256	.	+	.	gene_id "rmScrpt_XLOC_000727"; transcript_id "rmScrpt_TCONS_00000730"; exon_number "1"; oId "CUFF.806.1"; tss_id "TSS728";
1	Cufflinks	exon	21812538	21812762	.	+	.	gene_id "rmScrpt_XLOC_000728"; transcript_id "rmScrpt_TCONS_00000731"; exon_number "1"; oId "CUFF.808.1"; tss_id "TSS729";
1	Cufflinks	exon	21812860	21812912	.	+	.	gene_id "rmScrpt_XLOC_000729"; transcript_id "rmScrpt_TCONS_00000732"; exon_number "1"; oId "CUFF.807.1"; tss_id "TSS730";
1	Cufflinks	exon	23130661	23130683	.	+	.	gene_id "rmScrpt_XLOC_000730"; transcript_id "rmScrpt_TCONS_00000733"; exon_number "1"; oId "CUFF.809.1"; tss_id "TSS731";
1	Cufflinks	exon	23265902	23265926	.	+	.	gene_id "rmScrpt_XLOC_000731"; transcript_id "rmScrpt_TCONS_00000734"; exon_number "1"; oId "CUFF.811.1"; tss_id "TSS732";
1	Cufflinks	exon	23797066	23797089	.	+	.	gene_id "rmScrpt_XLOC_000732"; transcript_id "rmScrpt_TCONS_00000735"; exon_number "1"; oId "CUFF.810.1"; tss_id "TSS733";
1	Cufflinks	exon	24351449	24351460	.	+	.	gene_id "rmScrpt_XLOC_000733"; transcript_id "rmScrpt_TCONS_00000736"; exon_number "1"; oId "CUFF.819.1"; tss_id "TSS734";
1	Cufflinks	exon	24352058	24352077	.	+	.	gene_id "rmScrpt_XLOC_000733"; transcript_id "rmScrpt_TCONS_00000736"; exon_number "2"; oId "CUFF.819.1"; tss_id "TSS734";
1	Cufflinks	exon	26046449	26046575	.	+	.	gene_id "rmScrpt_XLOC_000734"; transcript_id "rmScrpt_TCONS_00000737"; exon_number "1"; oId "CUFF.816.1"; tss_id "TSS735";
1	Cufflinks	exon	26050682	26050758	.	+	.	gene_id "rmScrpt_XLOC_000735"; transcript_id "rmScrpt_TCONS_00000738"; exon_number "1"; oId "CUFF.817.1"; tss_id "TSS736";
1	Cufflinks	exon	26054394	26054459	.	+	.	gene_id "rmScrpt_XLOC_000736"; transcript_id "rmScrpt_TCONS_00000739"; exon_number "1"; oId "CUFF.818.1"; tss_id "TSS737";
1	Cufflinks	exon	26054686	26054822	.	+	.	gene_id "rmScrpt_XLOC_000737"; transcript_id "rmScrpt_TCONS_00000740"; exon_number "1"; oId "CUFF.821.1"; tss_id "TSS738";
1	Cufflinks	exon	26062357	26062406	.	+	.	gene_id "rmScrpt_XLOC_000738"; transcript_id "rmScrpt_TCONS_00000741"; exon_number "1"; oId "CUFF.823.1"; tss_id "TSS739";
1	Cufflinks	exon	26063478	26063640	.	+	.	gene_id "rmScrpt_XLOC_000739"; transcript_id "rmScrpt_TCONS_00000742"; exon_number "1"; oId "CUFF.822.1"; tss_id "TSS740";
1	Cufflinks	exon	26065680	26066282	.	+	.	gene_id "rmScrpt_XLOC_000740"; transcript_id "rmScrpt_TCONS_00000743"; exon_number "1"; oId "CUFF.825.1"; tss_id "TSS741";
1	Cufflinks	exon	26066365	26067079	.	+	.	gene_id "rmScrpt_XLOC_000741"; transcript_id "rmScrpt_TCONS_00000744"; exon_number "1"; oId "CUFF.826.1"; tss_id "TSS742";
1	Cufflinks	exon	26067269	26067479	.	+	.	gene_id "rmScrpt_XLOC_000742"; transcript_id "rmScrpt_TCONS_00000745"; exon_number "1"; oId "CUFF.824.1"; tss_id "TSS743";
1	Cufflinks	exon	26067803	26069355	.	+	.	gene_id "rmScrpt_XLOC_000743"; transcript_id "rmScrpt_TCONS_00000746"; exon_number "1"; oId "CUFF.833.1"; tss_id "TSS744";
1	Cufflinks	exon	26069596	26069841	.	+	.	gene_id "rmScrpt_XLOC_000744"; transcript_id "rmScrpt_TCONS_00000747"; exon_number "1"; oId "CUFF.828.1"; tss_id "TSS745";
1	Cufflinks	exon	26070707	26070896	.	+	.	gene_id "rmScrpt_XLOC_000745"; transcript_id "rmScrpt_TCONS_00000748"; exon_number "1"; oId "CUFF.829.1"; tss_id "TSS746";
1	Cufflinks	exon	26071337	26071479	.	+	.	gene_id "rmScrpt_XLOC_000746"; transcript_id "rmScrpt_TCONS_00000749"; exon_number "1"; oId "CUFF.830.1"; tss_id "TSS747";
1	Cufflinks	exon	26074918	26075013	.	+	.	gene_id "rmScrpt_XLOC_000747"; transcript_id "rmScrpt_TCONS_00000750"; exon_number "1"; oId "CUFF.831.1"; tss_id "TSS748";
1	Cufflinks	exon	26075526	26075591	.	+	.	gene_id "rmScrpt_XLOC_000748"; transcript_id "rmScrpt_TCONS_00000751"; exon_number "1"; oId "CUFF.832.1"; tss_id "TSS749";
1	Cufflinks	exon	26105069	26105157	.	+	.	gene_id "rmScrpt_XLOC_000749"; transcript_id "rmScrpt_TCONS_00000752"; exon_number "1"; oId "CUFF.869.1"; tss_id "TSS750";
1	Cufflinks	exon	26105978	26106085	.	+	.	gene_id "rmScrpt_XLOC_000750"; transcript_id "rmScrpt_TCONS_00000753"; exon_number "1"; oId "CUFF.870.1"; tss_id "TSS751";
1	Cufflinks	exon	26109528	26109625	.	+	.	gene_id "rmScrpt_XLOC_000750"; transcript_id "rmScrpt_TCONS_00000753"; exon_number "2"; oId "CUFF.870.1"; tss_id "TSS751";
1	Cufflinks	exon	26113247	26113470	.	+	.	gene_id "rmScrpt_XLOC_000751"; transcript_id "rmScrpt_TCONS_00000754"; exon_number "1"; oId "CUFF.871.1"; tss_id "TSS752";
1	Cufflinks	exon	26116655	26116762	.	+	.	gene_id "rmScrpt_XLOC_000751"; transcript_id "rmScrpt_TCONS_00000754"; exon_number "2"; oId "CUFF.871.1"; tss_id "TSS752";
1	Cufflinks	exon	26287031	26287098	.	+	.	gene_id "rmScrpt_XLOC_000752"; transcript_id "rmScrpt_TCONS_00000755"; exon_number "1"; oId "CUFF.834.1"; tss_id "TSS753";
1	Cufflinks	exon	26296159	26296287	.	+	.	gene_id "rmScrpt_XLOC_000753"; transcript_id "rmScrpt_TCONS_00000756"; exon_number "1"; oId "CUFF.835.1"; tss_id "TSS754";
1	Cufflinks	exon	26297922	26297968	.	+	.	gene_id "rmScrpt_XLOC_000754"; transcript_id "rmScrpt_TCONS_00000757"; exon_number "1"; oId "CUFF.839.1"; tss_id "TSS755";
1	Cufflinks	exon	26299128	26299163	.	+	.	gene_id "rmScrpt_XLOC_000754"; transcript_id "rmScrpt_TCONS_00000757"; exon_number "2"; oId "CUFF.839.1"; tss_id "TSS755";
1	Cufflinks	exon	26300283	26300330	.	+	.	gene_id "rmScrpt_XLOC_000754"; transcript_id "rmScrpt_TCONS_00000757"; exon_number "3"; oId "CUFF.839.1"; tss_id "TSS755";
1	Cufflinks	exon	26301752	26301837	.	+	.	gene_id "rmScrpt_XLOC_000754"; transcript_id "rmScrpt_TCONS_00000757"; exon_number "4"; oId "CUFF.839.1"; tss_id "TSS755";
1	Cufflinks	exon	26303289	26303328	.	+	.	gene_id "rmScrpt_XLOC_000755"; transcript_id "rmScrpt_TCONS_00000758"; exon_number "1"; oId "CUFF.837.1"; tss_id "TSS756";
1	Cufflinks	exon	26303939	26304010	.	+	.	gene_id "rmScrpt_XLOC_000755"; transcript_id "rmScrpt_TCONS_00000758"; exon_number "2"; oId "CUFF.837.1"; tss_id "TSS756";
1	Cufflinks	exon	26305365	26305466	.	+	.	gene_id "rmScrpt_XLOC_000755"; transcript_id "rmScrpt_TCONS_00000758"; exon_number "3"; oId "CUFF.837.1"; tss_id "TSS756";
1	Cufflinks	exon	26307377	26307542	.	+	.	gene_id "rmScrpt_XLOC_000756"; transcript_id "rmScrpt_TCONS_00000759"; exon_number "1"; oId "CUFF.841.1"; tss_id "TSS757";
1	Cufflinks	exon	26307926	26308006	.	+	.	gene_id "rmScrpt_XLOC_000756"; transcript_id "rmScrpt_TCONS_00000759"; exon_number "2"; oId "CUFF.841.1"; tss_id "TSS757";
1	Cufflinks	exon	26309144	26309189	.	+	.	gene_id "rmScrpt_XLOC_000756"; transcript_id "rmScrpt_TCONS_00000759"; exon_number "3"; oId "CUFF.841.1"; tss_id "TSS757";
1	Cufflinks	exon	26310287	26310366	.	+	.	gene_id "rmScrpt_XLOC_000757"; transcript_id "rmScrpt_TCONS_00000760"; exon_number "1"; oId "CUFF.842.1"; tss_id "TSS758";
1	Cufflinks	exon	26311704	26311914	.	+	.	gene_id "rmScrpt_XLOC_000757"; transcript_id "rmScrpt_TCONS_00000760"; exon_number "2"; oId "CUFF.842.1"; tss_id "TSS758";
1	Cufflinks	exon	26312275	26312303	.	+	.	gene_id "rmScrpt_XLOC_000757"; transcript_id "rmScrpt_TCONS_00000760"; exon_number "3"; oId "CUFF.842.1"; tss_id "TSS758";
1	Cufflinks	exon	26312681	26312705	.	+	.	gene_id "rmScrpt_XLOC_000757"; transcript_id "rmScrpt_TCONS_00000760"; exon_number "4"; oId "CUFF.842.1"; tss_id "TSS758";
1	Cufflinks	exon	26314154	26314179	.	+	.	gene_id "rmScrpt_XLOC_000758"; transcript_id "rmScrpt_TCONS_00000761"; exon_number "1"; oId "CUFF.838.1"; tss_id "TSS759";
1	Cufflinks	exon	26314277	26314338	.	+	.	gene_id "rmScrpt_XLOC_000758"; transcript_id "rmScrpt_TCONS_00000761"; exon_number "2"; oId "CUFF.838.1"; tss_id "TSS759";
1	Cufflinks	exon	26315172	26315271	.	+	.	gene_id "rmScrpt_XLOC_000759"; transcript_id "rmScrpt_TCONS_00000762"; exon_number "1"; oId "CUFF.840.1"; tss_id "TSS760";
1	Cufflinks	exon	26316099	26316124	.	+	.	gene_id "rmScrpt_XLOC_000760"; transcript_id "rmScrpt_TCONS_00000763"; exon_number "1"; oId "CUFF.844.1"; tss_id "TSS761";
1	Cufflinks	exon	26316778	26316814	.	+	.	gene_id "rmScrpt_XLOC_000760"; transcript_id "rmScrpt_TCONS_00000763"; exon_number "2"; oId "CUFF.844.1"; tss_id "TSS761";
1	Cufflinks	exon	26317441	26317493	.	+	.	gene_id "rmScrpt_XLOC_000760"; transcript_id "rmScrpt_TCONS_00000763"; exon_number "3"; oId "CUFF.844.1"; tss_id "TSS761";
1	Cufflinks	exon	26317732	26317768	.	+	.	gene_id "rmScrpt_XLOC_000760"; transcript_id "rmScrpt_TCONS_00000763"; exon_number "4"; oId "CUFF.844.1"; tss_id "TSS761";
1	Cufflinks	exon	26318298	26318328	.	+	.	gene_id "rmScrpt_XLOC_000760"; transcript_id "rmScrpt_TCONS_00000763"; exon_number "5"; oId "CUFF.844.1"; tss_id "TSS761";
1	Cufflinks	exon	26320611	26320654	.	+	.	gene_id "rmScrpt_XLOC_000761"; transcript_id "rmScrpt_TCONS_00000764"; exon_number "1"; oId "CUFF.846.1"; tss_id "TSS762";
1	Cufflinks	exon	26320960	26320987	.	+	.	gene_id "rmScrpt_XLOC_000761"; transcript_id "rmScrpt_TCONS_00000764"; exon_number "2"; oId "CUFF.846.1"; tss_id "TSS762";
1	Cufflinks	exon	26321955	26321987	.	+	.	gene_id "rmScrpt_XLOC_000761"; transcript_id "rmScrpt_TCONS_00000764"; exon_number "3"; oId "CUFF.846.1"; tss_id "TSS762";
1	Cufflinks	exon	26324239	26324267	.	+	.	gene_id "rmScrpt_XLOC_000762"; transcript_id "rmScrpt_TCONS_00000765"; exon_number "1"; oId "CUFF.854.1"; tss_id "TSS763";
1	Cufflinks	exon	26324537	26324617	.	+	.	gene_id "rmScrpt_XLOC_000762"; transcript_id "rmScrpt_TCONS_00000765"; exon_number "2"; oId "CUFF.854.1"; tss_id "TSS763";
1	Cufflinks	exon	26325667	26325702	.	+	.	gene_id "rmScrpt_XLOC_000762"; transcript_id "rmScrpt_TCONS_00000765"; exon_number "3"; oId "CUFF.854.1"; tss_id "TSS763";
1	Cufflinks	exon	26326292	26326370	.	+	.	gene_id "rmScrpt_XLOC_000762"; transcript_id "rmScrpt_TCONS_00000765"; exon_number "4"; oId "CUFF.854.1"; tss_id "TSS763";
1	Cufflinks	exon	26327322	26327334	.	+	.	gene_id "rmScrpt_XLOC_000762"; transcript_id "rmScrpt_TCONS_00000765"; exon_number "5"; oId "CUFF.854.1"; tss_id "TSS763";
1	Cufflinks	exon	26329569	26329607	.	+	.	gene_id "rmScrpt_XLOC_000763"; transcript_id "rmScrpt_TCONS_00000766"; exon_number "1"; oId "CUFF.850.1"; tss_id "TSS764";
1	Cufflinks	exon	26329931	26329950	.	+	.	gene_id "rmScrpt_XLOC_000763"; transcript_id "rmScrpt_TCONS_00000766"; exon_number "2"; oId "CUFF.850.1"; tss_id "TSS764";
1	Cufflinks	exon	26331209	26331287	.	+	.	gene_id "rmScrpt_XLOC_000764"; transcript_id "rmScrpt_TCONS_00000767"; exon_number "1"; oId "CUFF.851.1"; tss_id "TSS765";
1	Cufflinks	exon	26331788	26331857	.	+	.	gene_id "rmScrpt_XLOC_000764"; transcript_id "rmScrpt_TCONS_00000767"; exon_number "2"; oId "CUFF.851.1"; tss_id "TSS765";
1	Cufflinks	exon	26332263	26332401	.	+	.	gene_id "rmScrpt_XLOC_000764"; transcript_id "rmScrpt_TCONS_00000767"; exon_number "3"; oId "CUFF.851.1"; tss_id "TSS765";
1	Cufflinks	exon	26334790	26335074	.	+	.	gene_id "rmScrpt_XLOC_000765"; transcript_id "rmScrpt_TCONS_00000768"; exon_number "1"; oId "CUFF.855.1"; tss_id "TSS766";
1	Cufflinks	exon	26335638	26335775	.	+	.	gene_id "rmScrpt_XLOC_000765"; transcript_id "rmScrpt_TCONS_00000768"; exon_number "2"; oId "CUFF.855.1"; tss_id "TSS766";
1	Cufflinks	exon	26336041	26336103	.	+	.	gene_id "rmScrpt_XLOC_000765"; transcript_id "rmScrpt_TCONS_00000768"; exon_number "3"; oId "CUFF.855.1"; tss_id "TSS766";
1	Cufflinks	exon	26336223	26336244	.	+	.	gene_id "rmScrpt_XLOC_000765"; transcript_id "rmScrpt_TCONS_00000768"; exon_number "4"; oId "CUFF.855.1"; tss_id "TSS766";
1	Cufflinks	exon	26336679	26337199	.	+	.	gene_id "rmScrpt_XLOC_000766"; transcript_id "rmScrpt_TCONS_00000769"; exon_number "1"; oId "CUFF.852.1"; tss_id "TSS767";
1	Cufflinks	exon	26337353	26337567	.	+	.	gene_id "rmScrpt_XLOC_000767"; transcript_id "rmScrpt_TCONS_00000770"; exon_number "1"; oId "CUFF.853.1"; tss_id "TSS768";
1	Cufflinks	exon	26339527	26340746	.	+	.	gene_id "rmScrpt_XLOC_000768"; transcript_id "rmScrpt_TCONS_00000771"; exon_number "1"; oId "CUFF.864.1"; tss_id "TSS769";
1	Cufflinks	exon	26340904	26341167	.	+	.	gene_id "rmScrpt_XLOC_000769"; transcript_id "rmScrpt_TCONS_00000772"; exon_number "1"; oId "CUFF.856.1"; tss_id "TSS770";
1	Cufflinks	exon	26341309	26341810	.	+	.	gene_id "rmScrpt_XLOC_000770"; transcript_id "rmScrpt_TCONS_00000773"; exon_number "1"; oId "CUFF.859.1"; tss_id "TSS771";
1	Cufflinks	exon	26341910	26342207	.	+	.	gene_id "rmScrpt_XLOC_000771"; transcript_id "rmScrpt_TCONS_00000774"; exon_number "1"; oId "CUFF.858.1"; tss_id "TSS772";
1	Cufflinks	exon	26342404	26342789	.	+	.	gene_id "rmScrpt_XLOC_000772"; transcript_id "rmScrpt_TCONS_00000775"; exon_number "1"; oId "CUFF.865.1"; tss_id "TSS773";
1	Cufflinks	exon	26347276	26347386	.	+	.	gene_id "rmScrpt_XLOC_000773"; transcript_id "rmScrpt_TCONS_00000776"; exon_number "1"; oId "CUFF.867.1"; tss_id "TSS774";
1	Cufflinks	exon	26347919	26348130	.	+	.	gene_id "rmScrpt_XLOC_000774"; transcript_id "rmScrpt_TCONS_00000777"; exon_number "1"; oId "CUFF.857.1"; tss_id "TSS775";
1	Cufflinks	exon	26348545	26348686	.	+	.	gene_id "rmScrpt_XLOC_000775"; transcript_id "rmScrpt_TCONS_00000778"; exon_number "1"; oId "CUFF.863.1"; tss_id "TSS776";
1	Cufflinks	exon	26349310	26349557	.	+	.	gene_id "rmScrpt_XLOC_000776"; transcript_id "rmScrpt_TCONS_00000779"; exon_number "1"; oId "CUFF.861.1"; tss_id "TSS777";
1	Cufflinks	exon	26350315	26350396	.	+	.	gene_id "rmScrpt_XLOC_000777"; transcript_id "rmScrpt_TCONS_00000780"; exon_number "1"; oId "CUFF.860.1"; tss_id "TSS778";
1	Cufflinks	exon	26350476	26350688	.	+	.	gene_id "rmScrpt_XLOC_000778"; transcript_id "rmScrpt_TCONS_00000781"; exon_number "1"; oId "CUFF.862.1"; tss_id "TSS779";
1	Cufflinks	exon	26351476	26351600	.	+	.	gene_id "rmScrpt_XLOC_000779"; transcript_id "rmScrpt_TCONS_00000782"; exon_number "1"; oId "CUFF.873.1"; tss_id "TSS780";
1	Cufflinks	exon	26353649	26353734	.	+	.	gene_id "rmScrpt_XLOC_000780"; transcript_id "rmScrpt_TCONS_00000783"; exon_number "1"; oId "CUFF.872.1"; tss_id "TSS781";
1	Cufflinks	exon	26354103	26354238	.	+	.	gene_id "rmScrpt_XLOC_000781"; transcript_id "rmScrpt_TCONS_00000784"; exon_number "1"; oId "CUFF.874.1"; tss_id "TSS782";
1	Cufflinks	exon	26355230	26355486	.	+	.	gene_id "rmScrpt_XLOC_000782"; transcript_id "rmScrpt_TCONS_00000785"; exon_number "1"; oId "CUFF.875.1"; tss_id "TSS783";
1	Cufflinks	exon	26355792	26355849	.	+	.	gene_id "rmScrpt_XLOC_000783"; transcript_id "rmScrpt_TCONS_00000786"; exon_number "1"; oId "CUFF.876.1"; tss_id "TSS784";
1	Cufflinks	exon	26356326	26356552	.	+	.	gene_id "rmScrpt_XLOC_000784"; transcript_id "rmScrpt_TCONS_00000787"; exon_number "1"; oId "CUFF.877.1"; tss_id "TSS785";
1	Cufflinks	exon	26362105	26363187	.	+	.	gene_id "rmScrpt_XLOC_000785"; transcript_id "rmScrpt_TCONS_00000788"; exon_number "1"; oId "CUFF.879.1"; tss_id "TSS786";
1	Cufflinks	exon	26365831	26365953	.	+	.	gene_id "rmScrpt_XLOC_000786"; transcript_id "rmScrpt_TCONS_00000789"; exon_number "1"; oId "CUFF.992.1"; tss_id "TSS787";
1	Cufflinks	exon	26366115	26366188	.	+	.	gene_id "rmScrpt_XLOC_000787"; transcript_id "rmScrpt_TCONS_00000790"; exon_number "1"; oId "CUFF.993.1"; tss_id "TSS788";
1	Cufflinks	exon	26372232	26372380	.	+	.	gene_id "rmScrpt_XLOC_000787"; transcript_id "rmScrpt_TCONS_00000790"; exon_number "2"; oId "CUFF.993.1"; tss_id "TSS788";
1	Cufflinks	exon	26394649	26394847	.	+	.	gene_id "rmScrpt_XLOC_000788"; transcript_id "rmScrpt_TCONS_00000791"; exon_number "1"; oId "CUFF.994.1"; tss_id "TSS789";
1	Cufflinks	exon	26437931	26438025	.	+	.	gene_id "rmScrpt_XLOC_000789"; transcript_id "rmScrpt_TCONS_00000792"; exon_number "1"; oId "CUFF.880.1"; tss_id "TSS790";
1	Cufflinks	exon	26438130	26438309	.	+	.	gene_id "rmScrpt_XLOC_000790"; transcript_id "rmScrpt_TCONS_00000793"; exon_number "1"; oId "CUFF.882.1"; tss_id "TSS791";
1	Cufflinks	exon	26440042	26440248	.	+	.	gene_id "rmScrpt_XLOC_000791"; transcript_id "rmScrpt_TCONS_00000794"; exon_number "1"; oId "CUFF.881.1"; tss_id "TSS792";
1	Cufflinks	exon	26440380	26440520	.	+	.	gene_id "rmScrpt_XLOC_000792"; transcript_id "rmScrpt_TCONS_00000795"; exon_number "1"; oId "CUFF.883.1"; tss_id "TSS793";
1	Cufflinks	exon	26444814	26444997	.	+	.	gene_id "rmScrpt_XLOC_000793"; transcript_id "rmScrpt_TCONS_00000796"; exon_number "1"; oId "CUFF.884.1"; tss_id "TSS794";
1	Cufflinks	exon	26447780	26447832	.	+	.	gene_id "rmScrpt_XLOC_000794"; transcript_id "rmScrpt_TCONS_00000797"; exon_number "1"; oId "CUFF.885.1"; tss_id "TSS795";
1	Cufflinks	exon	26451021	26451153	.	+	.	gene_id "rmScrpt_XLOC_000795"; transcript_id "rmScrpt_TCONS_00000798"; exon_number "1"; oId "CUFF.886.1"; tss_id "TSS796";
1	Cufflinks	exon	26456316	26456348	.	+	.	gene_id "rmScrpt_XLOC_000796"; transcript_id "rmScrpt_TCONS_00000799"; exon_number "1"; oId "CUFF.888.1"; tss_id "TSS797";
1	Cufflinks	exon	26457499	26457676	.	+	.	gene_id "rmScrpt_XLOC_000796"; transcript_id "rmScrpt_TCONS_00000799"; exon_number "2"; oId "CUFF.888.1"; tss_id "TSS797";
1	Cufflinks	exon	26461447	26461800	.	+	.	gene_id "rmScrpt_XLOC_000797"; transcript_id "rmScrpt_TCONS_00000800"; exon_number "1"; oId "CUFF.887.1"; tss_id "TSS798";
1	Cufflinks	exon	26466036	26466095	.	+	.	gene_id "rmScrpt_XLOC_000798"; transcript_id "rmScrpt_TCONS_00000801"; exon_number "1"; oId "CUFF.889.1"; tss_id "TSS799";
1	Cufflinks	exon	26466628	26466677	.	+	.	gene_id "rmScrpt_XLOC_000799"; transcript_id "rmScrpt_TCONS_00000802"; exon_number "1"; oId "CUFF.890.1"; tss_id "TSS800";
1	Cufflinks	exon	26480258	26480315	.	+	.	gene_id "rmScrpt_XLOC_000800"; transcript_id "rmScrpt_TCONS_00000803"; exon_number "1"; oId "CUFF.892.1"; tss_id "TSS801";
1	Cufflinks	exon	26481726	26481954	.	+	.	gene_id "rmScrpt_XLOC_000801"; transcript_id "rmScrpt_TCONS_00000804"; exon_number "1"; oId "CUFF.891.1"; tss_id "TSS802";
1	Cufflinks	exon	26686343	26686424	.	+	.	gene_id "rmScrpt_XLOC_000802"; transcript_id "rmScrpt_TCONS_00000805"; exon_number "1"; oId "CUFF.957.1"; tss_id "TSS803";
1	Cufflinks	exon	26693138	26693268	.	+	.	gene_id "rmScrpt_XLOC_000802"; transcript_id "rmScrpt_TCONS_00000805"; exon_number "2"; oId "CUFF.957.1"; tss_id "TSS803";
1	Cufflinks	exon	26724657	26724674	.	+	.	gene_id "rmScrpt_XLOC_000802"; transcript_id "rmScrpt_TCONS_00000805"; exon_number "3"; oId "CUFF.957.1"; tss_id "TSS803";
1	Cufflinks	exon	26747409	26747500	.	+	.	gene_id "rmScrpt_XLOC_000803"; transcript_id "rmScrpt_TCONS_00000806"; exon_number "1"; oId "CUFF.894.1"; tss_id "TSS804";
1	Cufflinks	exon	26747762	26747893	.	+	.	gene_id "rmScrpt_XLOC_000804"; transcript_id "rmScrpt_TCONS_00000807"; exon_number "1"; oId "CUFF.893.1"; tss_id "TSS805";
1	Cufflinks	exon	26748385	26748477	.	+	.	gene_id "rmScrpt_XLOC_000805"; transcript_id "rmScrpt_TCONS_00000808"; exon_number "1"; oId "CUFF.896.1"; tss_id "TSS806";
1	Cufflinks	exon	26748985	26749046	.	+	.	gene_id "rmScrpt_XLOC_000806"; transcript_id "rmScrpt_TCONS_00000809"; exon_number "1"; oId "CUFF.895.1"; tss_id "TSS807";
1	Cufflinks	exon	26749376	26749698	.	+	.	gene_id "rmScrpt_XLOC_000807"; transcript_id "rmScrpt_TCONS_00000810"; exon_number "1"; oId "CUFF.898.1"; tss_id "TSS808";
1	Cufflinks	exon	26753082	26753224	.	+	.	gene_id "rmScrpt_XLOC_000808"; transcript_id "rmScrpt_TCONS_00000811"; exon_number "1"; oId "CUFF.897.1"; tss_id "TSS809";
1	Cufflinks	exon	26753441	26753603	.	+	.	gene_id "rmScrpt_XLOC_000809"; transcript_id "rmScrpt_TCONS_00000812"; exon_number "1"; oId "CUFF.899.1"; tss_id "TSS810";
1	Cufflinks	exon	26754032	26754147	.	+	.	gene_id "rmScrpt_XLOC_000810"; transcript_id "rmScrpt_TCONS_00000813"; exon_number "1"; oId "CUFF.900.1"; tss_id "TSS811";
1	Cufflinks	exon	26754568	26754773	.	+	.	gene_id "rmScrpt_XLOC_000811"; transcript_id "rmScrpt_TCONS_00000814"; exon_number "1"; oId "CUFF.901.1"; tss_id "TSS812";
1	Cufflinks	exon	26755294	26755957	.	+	.	gene_id "rmScrpt_XLOC_000812"; transcript_id "rmScrpt_TCONS_00000815"; exon_number "1"; oId "CUFF.902.1"; tss_id "TSS813";
1	Cufflinks	exon	26756214	26756353	.	+	.	gene_id "rmScrpt_XLOC_000813"; transcript_id "rmScrpt_TCONS_00000816"; exon_number "1"; oId "CUFF.904.1"; tss_id "TSS814";
1	Cufflinks	exon	26884801	26884960	.	+	.	gene_id "rmScrpt_XLOC_000814"; transcript_id "rmScrpt_TCONS_00000817"; exon_number "1"; oId "CUFF.903.1"; tss_id "TSS815";
1	Cufflinks	exon	26886574	26886623	.	+	.	gene_id "rmScrpt_XLOC_000815"; transcript_id "rmScrpt_TCONS_00000818"; exon_number "1"; oId "CUFF.905.1"; tss_id "TSS816";
1	Cufflinks	exon	26896878	26896945	.	+	.	gene_id "rmScrpt_XLOC_000816"; transcript_id "rmScrpt_TCONS_00000819"; exon_number "1"; oId "CUFF.907.1"; tss_id "TSS817";
1	Cufflinks	exon	26898976	26899025	.	+	.	gene_id "rmScrpt_XLOC_000817"; transcript_id "rmScrpt_TCONS_00000820"; exon_number "1"; oId "CUFF.910.1"; tss_id "TSS818";
1	Cufflinks	exon	26907515	26907769	.	+	.	gene_id "rmScrpt_XLOC_000818"; transcript_id "rmScrpt_TCONS_00000821"; exon_number "1"; oId "CUFF.908.1"; tss_id "TSS819";
1	Cufflinks	exon	26910728	26910861	.	+	.	gene_id "rmScrpt_XLOC_000819"; transcript_id "rmScrpt_TCONS_00000822"; exon_number "1"; oId "CUFF.913.1"; tss_id "TSS820";
1	Cufflinks	exon	26911899	26911984	.	+	.	gene_id "rmScrpt_XLOC_000820"; transcript_id "rmScrpt_TCONS_00000823"; exon_number "1"; oId "CUFF.914.1"; tss_id "TSS821";
1	Cufflinks	exon	26916925	26916992	.	+	.	gene_id "rmScrpt_XLOC_000821"; transcript_id "rmScrpt_TCONS_00000824"; exon_number "1"; oId "CUFF.911.1"; tss_id "TSS822";
1	Cufflinks	exon	26936764	26936814	.	+	.	gene_id "rmScrpt_XLOC_000822"; transcript_id "rmScrpt_TCONS_00000825"; exon_number "1"; oId "CUFF.924.1"; tss_id "TSS823";
1	Cufflinks	exon	26936900	26936992	.	+	.	gene_id "rmScrpt_XLOC_000822"; transcript_id "rmScrpt_TCONS_00000825"; exon_number "2"; oId "CUFF.924.1"; tss_id "TSS823";
1	Cufflinks	exon	26938332	26938415	.	+	.	gene_id "rmScrpt_XLOC_000822"; transcript_id "rmScrpt_TCONS_00000825"; exon_number "3"; oId "CUFF.924.1"; tss_id "TSS823";
1	Cufflinks	exon	27076590	27076864	.	+	.	gene_id "rmScrpt_XLOC_000823"; transcript_id "rmScrpt_TCONS_00000826"; exon_number "1"; oId "CUFF.918.1"; tss_id "TSS824";
1	Cufflinks	exon	27077532	27077613	.	+	.	gene_id "rmScrpt_XLOC_000824"; transcript_id "rmScrpt_TCONS_00000827"; exon_number "1"; oId "CUFF.920.1"; tss_id "TSS825";
1	Cufflinks	exon	27078368	27078539	.	+	.	gene_id "rmScrpt_XLOC_000825"; transcript_id "rmScrpt_TCONS_00000828"; exon_number "1"; oId "CUFF.919.1"; tss_id "TSS826";
1	Cufflinks	exon	27080138	27080245	.	+	.	gene_id "rmScrpt_XLOC_000826"; transcript_id "rmScrpt_TCONS_00000829"; exon_number "1"; oId "CUFF.921.1"; tss_id "TSS827";
1	Cufflinks	exon	27082352	27082557	.	+	.	gene_id "rmScrpt_XLOC_000827"; transcript_id "rmScrpt_TCONS_00000830"; exon_number "1"; oId "CUFF.922.1"; tss_id "TSS828";
1	Cufflinks	exon	27083139	27083250	.	+	.	gene_id "rmScrpt_XLOC_000828"; transcript_id "rmScrpt_TCONS_00000831"; exon_number "1"; oId "CUFF.923.1"; tss_id "TSS829";
1	Cufflinks	exon	27084470	27084603	.	+	.	gene_id "rmScrpt_XLOC_000829"; transcript_id "rmScrpt_TCONS_00000832"; exon_number "1"; oId "CUFF.925.1"; tss_id "TSS830";
1	Cufflinks	exon	27085086	27085319	.	+	.	gene_id "rmScrpt_XLOC_000830"; transcript_id "rmScrpt_TCONS_00000833"; exon_number "1"; oId "CUFF.926.1"; tss_id "TSS831";
1	Cufflinks	exon	27085860	27085932	.	+	.	gene_id "rmScrpt_XLOC_000831"; transcript_id "rmScrpt_TCONS_00000834"; exon_number "1"; oId "CUFF.927.1"; tss_id "TSS832";
1	Cufflinks	exon	27086335	27086386	.	+	.	gene_id "rmScrpt_XLOC_000832"; transcript_id "rmScrpt_TCONS_00000835"; exon_number "1"; oId "CUFF.929.1"; tss_id "TSS833";
1	Cufflinks	exon	27088538	27088674	.	+	.	gene_id "rmScrpt_XLOC_000833"; transcript_id "rmScrpt_TCONS_00000836"; exon_number "1"; oId "CUFF.928.1"; tss_id "TSS834";
1	Cufflinks	exon	27089870	27089919	.	+	.	gene_id "rmScrpt_XLOC_000834"; transcript_id "rmScrpt_TCONS_00000837"; exon_number "1"; oId "CUFF.930.1"; tss_id "TSS835";
1	Cufflinks	exon	27095795	27095900	.	+	.	gene_id "rmScrpt_XLOC_000835"; transcript_id "rmScrpt_TCONS_00000838"; exon_number "1"; oId "CUFF.997.1"; tss_id "TSS836";
1	Cufflinks	exon	27130780	27130825	.	+	.	gene_id "rmScrpt_XLOC_000835"; transcript_id "rmScrpt_TCONS_00000838"; exon_number "2"; oId "CUFF.997.1"; tss_id "TSS836";
1	Cufflinks	exon	27098701	27098904	.	+	.	gene_id "rmScrpt_XLOC_000836"; transcript_id "rmScrpt_TCONS_00000839"; exon_number "1"; oId "CUFF.998.1"; tss_id "TSS837";
1	Cufflinks	exon	27102944	27103144	.	+	.	gene_id "rmScrpt_XLOC_000837"; transcript_id "rmScrpt_TCONS_00000840"; exon_number "1"; oId "CUFF.999.1"; tss_id "TSS838";
1	Cufflinks	exon	27130827	27130852	.	+	.	gene_id "rmScrpt_XLOC_000838"; transcript_id "rmScrpt_TCONS_00000841"; exon_number "1"; oId "CUFF.1000.1"; tss_id "TSS839";
1	Cufflinks	exon	27153942	27154059	.	+	.	gene_id "rmScrpt_XLOC_000838"; transcript_id "rmScrpt_TCONS_00000841"; exon_number "2"; oId "CUFF.1000.1"; tss_id "TSS839";
1	Cufflinks	exon	27154881	27154979	.	+	.	gene_id "rmScrpt_XLOC_000838"; transcript_id "rmScrpt_TCONS_00000841"; exon_number "3"; oId "CUFF.1000.1"; tss_id "TSS839";
1	Cufflinks	exon	27159662	27159757	.	+	.	gene_id "rmScrpt_XLOC_000839"; transcript_id "rmScrpt_TCONS_00000842"; exon_number "1"; oId "CUFF.942.1"; tss_id "TSS840";
1	Cufflinks	exon	27160796	27160803	.	+	.	gene_id "rmScrpt_XLOC_000839"; transcript_id "rmScrpt_TCONS_00000842"; exon_number "2"; oId "CUFF.942.1"; tss_id "TSS840";
1	Cufflinks	exon	27159959	27160064	.	+	.	gene_id "rmScrpt_XLOC_000839"; transcript_id "rmScrpt_TCONS_00000843"; exon_number "1"; oId "CUFF.942.2"; tss_id "TSS841";
1	Cufflinks	exon	27160796	27160889	.	+	.	gene_id "rmScrpt_XLOC_000839"; transcript_id "rmScrpt_TCONS_00000843"; exon_number "2"; oId "CUFF.942.2"; tss_id "TSS841";
1	Cufflinks	exon	27161525	27161578	.	+	.	gene_id "rmScrpt_XLOC_000839"; transcript_id "rmScrpt_TCONS_00000843"; exon_number "3"; oId "CUFF.942.2"; tss_id "TSS841";
1	Cufflinks	exon	27163166	27163249	.	+	.	gene_id "rmScrpt_XLOC_000839"; transcript_id "rmScrpt_TCONS_00000843"; exon_number "4"; oId "CUFF.942.2"; tss_id "TSS841";
1	Cufflinks	exon	27164129	27164178	.	+	.	gene_id "rmScrpt_XLOC_000840"; transcript_id "rmScrpt_TCONS_00000844"; exon_number "1"; oId "CUFF.931.1"; tss_id "TSS842";
1	Cufflinks	exon	27164627	27164795	.	+	.	gene_id "rmScrpt_XLOC_000841"; transcript_id "rmScrpt_TCONS_00000845"; exon_number "1"; oId "CUFF.932.1"; tss_id "TSS843";
1	Cufflinks	exon	27165478	27165581	.	+	.	gene_id "rmScrpt_XLOC_000842"; transcript_id "rmScrpt_TCONS_00000846"; exon_number "1"; oId "CUFF.949.1"; tss_id "TSS844";
1	Cufflinks	exon	27165854	27165920	.	+	.	gene_id "rmScrpt_XLOC_000842"; transcript_id "rmScrpt_TCONS_00000846"; exon_number "2"; oId "CUFF.949.1"; tss_id "TSS844";
1	Cufflinks	exon	27166636	27166806	.	+	.	gene_id "rmScrpt_XLOC_000842"; transcript_id "rmScrpt_TCONS_00000846"; exon_number "3"; oId "CUFF.949.1"; tss_id "TSS844";
1	Cufflinks	exon	27168284	27168335	.	+	.	gene_id "rmScrpt_XLOC_000842"; transcript_id "rmScrpt_TCONS_00000846"; exon_number "4"; oId "CUFF.949.1"; tss_id "TSS844";
1	Cufflinks	exon	27168443	27168503	.	+	.	gene_id "rmScrpt_XLOC_000842"; transcript_id "rmScrpt_TCONS_00000846"; exon_number "5"; oId "CUFF.949.1"; tss_id "TSS844";
1	Cufflinks	exon	27168655	27168831	.	+	.	gene_id "rmScrpt_XLOC_000842"; transcript_id "rmScrpt_TCONS_00000846"; exon_number "6"; oId "CUFF.949.1"; tss_id "TSS844";
1	Cufflinks	exon	27169687	27169894	.	+	.	gene_id "rmScrpt_XLOC_000842"; transcript_id "rmScrpt_TCONS_00000846"; exon_number "7"; oId "CUFF.949.1"; tss_id "TSS844";
1	Cufflinks	exon	27169951	27170363	.	+	.	gene_id "rmScrpt_XLOC_000843"; transcript_id "rmScrpt_TCONS_00000847"; exon_number "1"; oId "CUFF.934.1"; tss_id "TSS845";
1	Cufflinks	exon	27170435	27170572	.	+	.	gene_id "rmScrpt_XLOC_000844"; transcript_id "rmScrpt_TCONS_00000848"; exon_number "1"; oId "CUFF.933.1"; tss_id "TSS846";
1	Cufflinks	exon	27170864	27171044	.	+	.	gene_id "rmScrpt_XLOC_000845"; transcript_id "rmScrpt_TCONS_00000849"; exon_number "1"; oId "CUFF.935.1"; tss_id "TSS847";
1	Cufflinks	exon	27171495	27171692	.	+	.	gene_id "rmScrpt_XLOC_000846"; transcript_id "rmScrpt_TCONS_00000850"; exon_number "1"; oId "CUFF.936.1"; tss_id "TSS848";
1	Cufflinks	exon	27179433	27179637	.	+	.	gene_id "rmScrpt_XLOC_000847"; transcript_id "rmScrpt_TCONS_00000851"; exon_number "1"; oId "CUFF.940.1"; tss_id "TSS849";
1	Cufflinks	exon	27307428	27307501	.	+	.	gene_id "rmScrpt_XLOC_000848"; transcript_id "rmScrpt_TCONS_00000852"; exon_number "1"; oId "CUFF.937.1"; tss_id "TSS850";
1	Cufflinks	exon	27321184	27321411	.	+	.	gene_id "rmScrpt_XLOC_000849"; transcript_id "rmScrpt_TCONS_00000853"; exon_number "1"; oId "CUFF.938.1"; tss_id "TSS851";
1	Cufflinks	exon	27322782	27322853	.	+	.	gene_id "rmScrpt_XLOC_000850"; transcript_id "rmScrpt_TCONS_00000854"; exon_number "1"; oId "CUFF.939.1"; tss_id "TSS852";
1	Cufflinks	exon	27340024	27340146	.	+	.	gene_id "rmScrpt_XLOC_000851"; transcript_id "rmScrpt_TCONS_00000855"; exon_number "1"; oId "CUFF.941.1"; tss_id "TSS853";
1	Cufflinks	exon	27341225	27341287	.	+	.	gene_id "rmScrpt_XLOC_000852"; transcript_id "rmScrpt_TCONS_00000856"; exon_number "1"; oId "CUFF.943.1"; tss_id "TSS854";
1	Cufflinks	exon	27353491	27353607	.	+	.	gene_id "rmScrpt_XLOC_000853"; transcript_id "rmScrpt_TCONS_00000857"; exon_number "1"; oId "CUFF.945.1"; tss_id "TSS855";
1	Cufflinks	exon	27359601	27359727	.	+	.	gene_id "rmScrpt_XLOC_000854"; transcript_id "rmScrpt_TCONS_00000858"; exon_number "1"; oId "CUFF.948.1"; tss_id "TSS856";
1	Cufflinks	exon	27417571	27417859	.	+	.	gene_id "rmScrpt_XLOC_000855"; transcript_id "rmScrpt_TCONS_00000859"; exon_number "1"; oId "CUFF.951.1"; tss_id "TSS857";
1	Cufflinks	exon	27417957	27418043	.	+	.	gene_id "rmScrpt_XLOC_000856"; transcript_id "rmScrpt_TCONS_00000860"; exon_number "1"; oId "CUFF.950.1"; tss_id "TSS858";
1	Cufflinks	exon	27418523	27418661	.	+	.	gene_id "rmScrpt_XLOC_000857"; transcript_id "rmScrpt_TCONS_00000861"; exon_number "1"; oId "CUFF.952.1"; tss_id "TSS859";
1	Cufflinks	exon	27418969	27419685	.	+	.	gene_id "rmScrpt_XLOC_000858"; transcript_id "rmScrpt_TCONS_00000862"; exon_number "1"; oId "CUFF.958.1"; tss_id "TSS860";
1	Cufflinks	exon	27419742	27420272	.	+	.	gene_id "rmScrpt_XLOC_000859"; transcript_id "rmScrpt_TCONS_00000863"; exon_number "1"; oId "CUFF.955.1"; tss_id "TSS861";
1	Cufflinks	exon	27420559	27420736	.	+	.	gene_id "rmScrpt_XLOC_000860"; transcript_id "rmScrpt_TCONS_00000864"; exon_number "1"; oId "CUFF.954.1"; tss_id "TSS862";
1	Cufflinks	exon	27423291	27423340	.	+	.	gene_id "rmScrpt_XLOC_000861"; transcript_id "rmScrpt_TCONS_00000865"; exon_number "1"; oId "CUFF.956.1"; tss_id "TSS863";
1	Cufflinks	exon	27430917	27431001	.	+	.	gene_id "rmScrpt_XLOC_000862"; transcript_id "rmScrpt_TCONS_00000866"; exon_number "1"; oId "CUFF.953.1"; tss_id "TSS864";
1	Cufflinks	exon	27431072	27431294	.	+	.	gene_id "rmScrpt_XLOC_000863"; transcript_id "rmScrpt_TCONS_00000867"; exon_number "1"; oId "CUFF.960.1"; tss_id "TSS865";
1	Cufflinks	exon	27432136	27432223	.	+	.	gene_id "rmScrpt_XLOC_000864"; transcript_id "rmScrpt_TCONS_00000868"; exon_number "1"; oId "CUFF.959.1"; tss_id "TSS866";
1	Cufflinks	exon	27433876	27434031	.	+	.	gene_id "rmScrpt_XLOC_000865"; transcript_id "rmScrpt_TCONS_00000869"; exon_number "1"; oId "CUFF.962.1"; tss_id "TSS867";
1	Cufflinks	exon	27442246	27442352	.	+	.	gene_id "rmScrpt_XLOC_000866"; transcript_id "rmScrpt_TCONS_00000870"; exon_number "1"; oId "CUFF.961.1"; tss_id "TSS868";
1	Cufflinks	exon	27442523	27442667	.	+	.	gene_id "rmScrpt_XLOC_000867"; transcript_id "rmScrpt_TCONS_00000871"; exon_number "1"; oId "CUFF.963.1"; tss_id "TSS869";
1	Cufflinks	exon	27444508	27444581	.	+	.	gene_id "rmScrpt_XLOC_000868"; transcript_id "rmScrpt_TCONS_00000872"; exon_number "1"; oId "CUFF.964.1"; tss_id "TSS870";
1	Cufflinks	exon	27445882	27446065	.	+	.	gene_id "rmScrpt_XLOC_000869"; transcript_id "rmScrpt_TCONS_00000873"; exon_number "1"; oId "CUFF.965.1"; tss_id "TSS871";
1	Cufflinks	exon	27446329	27446394	.	+	.	gene_id "rmScrpt_XLOC_000870"; transcript_id "rmScrpt_TCONS_00000874"; exon_number "1"; oId "CUFF.966.1"; tss_id "TSS872";
1	Cufflinks	exon	27446545	27446647	.	+	.	gene_id "rmScrpt_XLOC_000871"; transcript_id "rmScrpt_TCONS_00000875"; exon_number "1"; oId "CUFF.967.1"; tss_id "TSS873";
1	Cufflinks	exon	27446819	27446905	.	+	.	gene_id "rmScrpt_XLOC_000872"; transcript_id "rmScrpt_TCONS_00000876"; exon_number "1"; oId "CUFF.968.1"; tss_id "TSS874";
1	Cufflinks	exon	27447160	27447228	.	+	.	gene_id "rmScrpt_XLOC_000873"; transcript_id "rmScrpt_TCONS_00000877"; exon_number "1"; oId "CUFF.969.1"; tss_id "TSS875";
1	Cufflinks	exon	27449314	27449364	.	+	.	gene_id "rmScrpt_XLOC_000874"; transcript_id "rmScrpt_TCONS_00000878"; exon_number "1"; oId "CUFF.971.1"; tss_id "TSS876";
1	Cufflinks	exon	27450127	27450265	.	+	.	gene_id "rmScrpt_XLOC_000875"; transcript_id "rmScrpt_TCONS_00000879"; exon_number "1"; oId "CUFF.970.1"; tss_id "TSS877";
1	Cufflinks	exon	27451125	27451174	.	+	.	gene_id "rmScrpt_XLOC_000876"; transcript_id "rmScrpt_TCONS_00000880"; exon_number "1"; oId "CUFF.972.1"; tss_id "TSS878";
1	Cufflinks	exon	27453357	27453412	.	+	.	gene_id "rmScrpt_XLOC_000877"; transcript_id "rmScrpt_TCONS_00000881"; exon_number "1"; oId "CUFF.973.1"; tss_id "TSS879";
1	Cufflinks	exon	27457383	27457466	.	+	.	gene_id "rmScrpt_XLOC_000878"; transcript_id "rmScrpt_TCONS_00000882"; exon_number "1"; oId "CUFF.974.1"; tss_id "TSS880";
1	Cufflinks	exon	27465037	27465103	.	+	.	gene_id "rmScrpt_XLOC_000879"; transcript_id "rmScrpt_TCONS_00000883"; exon_number "1"; oId "CUFF.975.1"; tss_id "TSS881";
1	Cufflinks	exon	27466476	27466525	.	+	.	gene_id "rmScrpt_XLOC_000880"; transcript_id "rmScrpt_TCONS_00000884"; exon_number "1"; oId "CUFF.977.1"; tss_id "TSS882";
1	Cufflinks	exon	27466702	27466779	.	+	.	gene_id "rmScrpt_XLOC_000881"; transcript_id "rmScrpt_TCONS_00000885"; exon_number "1"; oId "CUFF.981.1"; tss_id "TSS883";
1	Cufflinks	exon	27473355	27473478	.	+	.	gene_id "rmScrpt_XLOC_000882"; transcript_id "rmScrpt_TCONS_00000886"; exon_number "1"; oId "CUFF.978.1"; tss_id "TSS884";
1	Cufflinks	exon	27474940	27475583	.	+	.	gene_id "rmScrpt_XLOC_000883"; transcript_id "rmScrpt_TCONS_00000887"; exon_number "1"; oId "CUFF.989.1"; tss_id "TSS885";
1	Cufflinks	exon	27475641	27475702	.	+	.	gene_id "rmScrpt_XLOC_000884"; transcript_id "rmScrpt_TCONS_00000888"; exon_number "1"; oId "CUFF.1002.1"; tss_id "TSS886";
1	Cufflinks	exon	27475809	27475872	.	+	.	gene_id "rmScrpt_XLOC_000885"; transcript_id "rmScrpt_TCONS_00000889"; exon_number "1"; oId "CUFF.1001.1"; tss_id "TSS887";
1	Cufflinks	exon	27475954	27476013	.	+	.	gene_id "rmScrpt_XLOC_000886"; transcript_id "rmScrpt_TCONS_00000890"; exon_number "1"; oId "CUFF.1019.1"; tss_id "TSS888";
1	Cufflinks	exon	27476844	27476890	.	+	.	gene_id "rmScrpt_XLOC_000886"; transcript_id "rmScrpt_TCONS_00000890"; exon_number "2"; oId "CUFF.1019.1"; tss_id "TSS888";
1	Cufflinks	exon	27478479	27478529	.	+	.	gene_id "rmScrpt_XLOC_000887"; transcript_id "rmScrpt_TCONS_00000891"; exon_number "1"; oId "CUFF.1020.1"; tss_id "TSS889";
1	Cufflinks	exon	27478869	27478917	.	+	.	gene_id "rmScrpt_XLOC_000887"; transcript_id "rmScrpt_TCONS_00000891"; exon_number "2"; oId "CUFF.1020.1"; tss_id "TSS889";
1	Cufflinks	exon	27483857	27484028	.	+	.	gene_id "rmScrpt_XLOC_000888"; transcript_id "rmScrpt_TCONS_00000892"; exon_number "1"; oId "CUFF.1009.1"; tss_id "TSS890";
1	Cufflinks	exon	27484212	27484327	.	+	.	gene_id "rmScrpt_XLOC_000888"; transcript_id "rmScrpt_TCONS_00000892"; exon_number "2"; oId "CUFF.1009.1"; tss_id "TSS890";
1	Cufflinks	exon	27491403	27491457	.	+	.	gene_id "rmScrpt_XLOC_000889"; transcript_id "rmScrpt_TCONS_00000893"; exon_number "1"; oId "CUFF.1003.1"; tss_id "TSS891";
1	Cufflinks	exon	27518292	27518458	.	+	.	gene_id "rmScrpt_XLOC_000890"; transcript_id "rmScrpt_TCONS_00000894"; exon_number "1"; oId "CUFF.1004.1"; tss_id "TSS892";
1	Cufflinks	exon	27540746	27540892	.	+	.	gene_id "rmScrpt_XLOC_000891"; transcript_id "rmScrpt_TCONS_00000895"; exon_number "1"; oId "CUFF.1006.1"; tss_id "TSS893";
1	Cufflinks	exon	27541187	27541326	.	+	.	gene_id "rmScrpt_XLOC_000892"; transcript_id "rmScrpt_TCONS_00000896"; exon_number "1"; oId "CUFF.1007.1"; tss_id "TSS894";
1	Cufflinks	exon	27542634	27542734	.	+	.	gene_id "rmScrpt_XLOC_000893"; transcript_id "rmScrpt_TCONS_00000897"; exon_number "1"; oId "CUFF.1015.1"; tss_id "TSS895";
1	Cufflinks	exon	27543830	27543955	.	+	.	gene_id "rmScrpt_XLOC_000894"; transcript_id "rmScrpt_TCONS_00000898"; exon_number "1"; oId "CUFF.1013.1"; tss_id "TSS896";
1	Cufflinks	exon	27544305	27544401	.	+	.	gene_id "rmScrpt_XLOC_000894"; transcript_id "rmScrpt_TCONS_00000898"; exon_number "2"; oId "CUFF.1013.1"; tss_id "TSS896";
1	Cufflinks	exon	27553739	27553790	.	+	.	gene_id "rmScrpt_XLOC_000895"; transcript_id "rmScrpt_TCONS_00000899"; exon_number "1"; oId "CUFF.1010.1"; tss_id "TSS897";
1	Cufflinks	exon	27554027	27554116	.	+	.	gene_id "rmScrpt_XLOC_000896"; transcript_id "rmScrpt_TCONS_00000900"; exon_number "1"; oId "CUFF.1017.1"; tss_id "TSS898";
1	Cufflinks	exon	27554613	27554747	.	+	.	gene_id "rmScrpt_XLOC_000897"; transcript_id "rmScrpt_TCONS_00000901"; exon_number "1"; oId "CUFF.1011.1"; tss_id "TSS899";
1	Cufflinks	exon	27555102	27555156	.	+	.	gene_id "rmScrpt_XLOC_000898"; transcript_id "rmScrpt_TCONS_00000902"; exon_number "1"; oId "CUFF.1012.1"; tss_id "TSS900";
1	Cufflinks	exon	27567734	27567951	.	+	.	gene_id "rmScrpt_XLOC_000899"; transcript_id "rmScrpt_TCONS_00000903"; exon_number "1"; oId "CUFF.1018.1"; tss_id "TSS901";
1	Cufflinks	exon	27593901	27593950	.	+	.	gene_id "rmScrpt_XLOC_000900"; transcript_id "rmScrpt_TCONS_00000904"; exon_number "1"; oId "CUFF.1014.1"; tss_id "TSS902";
1	Cufflinks	exon	27672504	27672607	.	+	.	gene_id "rmScrpt_XLOC_000901"; transcript_id "rmScrpt_TCONS_00000905"; exon_number "1"; oId "CUFF.1034.1"; tss_id "TSS903";
1	Cufflinks	exon	27680385	27680449	.	+	.	gene_id "rmScrpt_XLOC_000901"; transcript_id "rmScrpt_TCONS_00000905"; exon_number "2"; oId "CUFF.1034.1"; tss_id "TSS903";
1	Cufflinks	exon	27681355	27681430	.	+	.	gene_id "rmScrpt_XLOC_000901"; transcript_id "rmScrpt_TCONS_00000905"; exon_number "3"; oId "CUFF.1034.1"; tss_id "TSS903";
1	Cufflinks	exon	27682184	27682309	.	+	.	gene_id "rmScrpt_XLOC_000901"; transcript_id "rmScrpt_TCONS_00000905"; exon_number "4"; oId "CUFF.1034.1"; tss_id "TSS903";
1	Cufflinks	exon	27683128	27683252	.	+	.	gene_id "rmScrpt_XLOC_000901"; transcript_id "rmScrpt_TCONS_00000905"; exon_number "5"; oId "CUFF.1034.1"; tss_id "TSS903";
1	Cufflinks	exon	27684434	27684650	.	+	.	gene_id "rmScrpt_XLOC_000901"; transcript_id "rmScrpt_TCONS_00000905"; exon_number "6"; oId "CUFF.1034.1"; tss_id "TSS903";
1	Cufflinks	exon	27685376	27685468	.	+	.	gene_id "rmScrpt_XLOC_000901"; transcript_id "rmScrpt_TCONS_00000905"; exon_number "7"; oId "CUFF.1034.1"; tss_id "TSS903";
1	Cufflinks	exon	27686048	27686222	.	+	.	gene_id "rmScrpt_XLOC_000901"; transcript_id "rmScrpt_TCONS_00000905"; exon_number "8"; oId "CUFF.1034.1"; tss_id "TSS903";
1	Cufflinks	exon	27686326	27686387	.	+	.	gene_id "rmScrpt_XLOC_000901"; transcript_id "rmScrpt_TCONS_00000905"; exon_number "9"; oId "CUFF.1034.1"; tss_id "TSS903";
1	Cufflinks	exon	27687095	27687136	.	+	.	gene_id "rmScrpt_XLOC_000901"; transcript_id "rmScrpt_TCONS_00000905"; exon_number "10"; oId "CUFF.1034.1"; tss_id "TSS903";
1	Cufflinks	exon	27687319	27687501	.	+	.	gene_id "rmScrpt_XLOC_000902"; transcript_id "rmScrpt_TCONS_00000906"; exon_number "1"; oId "CUFF.1023.1"; tss_id "TSS904";
1	Cufflinks	exon	27687555	27689071	.	+	.	gene_id "rmScrpt_XLOC_000903"; transcript_id "rmScrpt_TCONS_00000907"; exon_number "1"; oId "CUFF.1025.1"; tss_id "TSS905";
1	Cufflinks	exon	27692662	27692715	.	+	.	gene_id "rmScrpt_XLOC_000904"; transcript_id "rmScrpt_TCONS_00000908"; exon_number "1"; oId "CUFF.1029.1"; tss_id "TSS906";
1	Cufflinks	exon	27696264	27696313	.	+	.	gene_id "rmScrpt_XLOC_000905"; transcript_id "rmScrpt_TCONS_00000909"; exon_number "1"; oId "CUFF.1024.1"; tss_id "TSS907";
1	Cufflinks	exon	27732997	27733144	.	+	.	gene_id "rmScrpt_XLOC_000906"; transcript_id "rmScrpt_TCONS_00000910"; exon_number "1"; oId "CUFF.1031.1"; tss_id "TSS908";
1	Cufflinks	exon	27733239	27733300	.	+	.	gene_id "rmScrpt_XLOC_000906"; transcript_id "rmScrpt_TCONS_00000910"; exon_number "2"; oId "CUFF.1031.1"; tss_id "TSS908";
1	Cufflinks	exon	27733389	27733414	.	+	.	gene_id "rmScrpt_XLOC_000906"; transcript_id "rmScrpt_TCONS_00000910"; exon_number "3"; oId "CUFF.1031.1"; tss_id "TSS908";
1	Cufflinks	exon	27733605	27733784	.	+	.	gene_id "rmScrpt_XLOC_000907"; transcript_id "rmScrpt_TCONS_00000911"; exon_number "1"; oId "CUFF.1026.1"; tss_id "TSS909";
1	Cufflinks	exon	27733962	27733989	.	+	.	gene_id "rmScrpt_XLOC_000908"; transcript_id "rmScrpt_TCONS_00000912"; exon_number "1"; oId "CUFF.1027.1"; tss_id "TSS910";
1	Cufflinks	exon	27734070	27734114	.	+	.	gene_id "rmScrpt_XLOC_000908"; transcript_id "rmScrpt_TCONS_00000912"; exon_number "2"; oId "CUFF.1027.1"; tss_id "TSS910";
1	Cufflinks	exon	27734200	27734529	.	+	.	gene_id "rmScrpt_XLOC_000909"; transcript_id "rmScrpt_TCONS_00000913"; exon_number "1"; oId "CUFF.1030.1"; tss_id "TSS911";
1	Cufflinks	exon	27752104	27752125	.	+	.	gene_id "rmScrpt_XLOC_000910"; transcript_id "rmScrpt_TCONS_00000914"; exon_number "1"; oId "CUFF.1032.1"; tss_id "TSS912";
1	Cufflinks	exon	27752299	27752443	.	+	.	gene_id "rmScrpt_XLOC_000910"; transcript_id "rmScrpt_TCONS_00000914"; exon_number "2"; oId "CUFF.1032.1"; tss_id "TSS912";
1	Cufflinks	exon	27752721	27752864	.	+	.	gene_id "rmScrpt_XLOC_000910"; transcript_id "rmScrpt_TCONS_00000914"; exon_number "3"; oId "CUFF.1032.1"; tss_id "TSS912";
1	Cufflinks	exon	27753346	27753573	.	+	.	gene_id "rmScrpt_XLOC_000910"; transcript_id "rmScrpt_TCONS_00000914"; exon_number "4"; oId "CUFF.1032.1"; tss_id "TSS912";
1	Cufflinks	exon	27753909	27753970	.	+	.	gene_id "rmScrpt_XLOC_000911"; transcript_id "rmScrpt_TCONS_00000915"; exon_number "1"; oId "CUFF.1033.1"; tss_id "TSS913";
1	Cufflinks	exon	27754279	27754517	.	+	.	gene_id "rmScrpt_XLOC_000912"; transcript_id "rmScrpt_TCONS_00000916"; exon_number "1"; oId "CUFF.1035.1"; tss_id "TSS914";
1	Cufflinks	exon	27754862	27755035	.	+	.	gene_id "rmScrpt_XLOC_000913"; transcript_id "rmScrpt_TCONS_00000917"; exon_number "1"; oId "CUFF.1045.1"; tss_id "TSS915";
1	Cufflinks	exon	27755257	27755312	.	+	.	gene_id "rmScrpt_XLOC_000913"; transcript_id "rmScrpt_TCONS_00000917"; exon_number "2"; oId "CUFF.1045.1"; tss_id "TSS915";
1	Cufflinks	exon	27757015	27757071	.	+	.	gene_id "rmScrpt_XLOC_000914"; transcript_id "rmScrpt_TCONS_00000918"; exon_number "1"; oId "CUFF.1039.1"; tss_id "TSS916";
1	Cufflinks	exon	27757851	27757916	.	+	.	gene_id "rmScrpt_XLOC_000915"; transcript_id "rmScrpt_TCONS_00000919"; exon_number "1"; oId "CUFF.1036.1"; tss_id "TSS917";
1	Cufflinks	exon	27758002	27758101	.	+	.	gene_id "rmScrpt_XLOC_000916"; transcript_id "rmScrpt_TCONS_00000920"; exon_number "1"; oId "CUFF.1047.1"; tss_id "TSS918";
1	Cufflinks	exon	27758291	27758571	.	+	.	gene_id "rmScrpt_XLOC_000917"; transcript_id "rmScrpt_TCONS_00000921"; exon_number "1"; oId "CUFF.1048.1"; tss_id "TSS919";
1	Cufflinks	exon	27759115	27759222	.	+	.	gene_id "rmScrpt_XLOC_000918"; transcript_id "rmScrpt_TCONS_00000922"; exon_number "1"; oId "CUFF.1044.1"; tss_id "TSS920";
1	Cufflinks	exon	27759475	27759531	.	+	.	gene_id "rmScrpt_XLOC_000918"; transcript_id "rmScrpt_TCONS_00000922"; exon_number "2"; oId "CUFF.1044.1"; tss_id "TSS920";
1	Cufflinks	exon	27759678	27759737	.	+	.	gene_id "rmScrpt_XLOC_000919"; transcript_id "rmScrpt_TCONS_00000923"; exon_number "1"; oId "CUFF.1050.1"; tss_id "TSS921";
1	Cufflinks	exon	27769126	27769226	.	+	.	gene_id "rmScrpt_XLOC_000920"; transcript_id "rmScrpt_TCONS_00000924"; exon_number "1"; oId "CUFF.1040.1"; tss_id "TSS922";
1	Cufflinks	exon	27773406	27773479	.	+	.	gene_id "rmScrpt_XLOC_000921"; transcript_id "rmScrpt_TCONS_00000925"; exon_number "1"; oId "CUFF.1041.1"; tss_id "TSS923";
1	Cufflinks	exon	27776018	27776117	.	+	.	gene_id "rmScrpt_XLOC_000922"; transcript_id "rmScrpt_TCONS_00000926"; exon_number "1"; oId "CUFF.1061.1"; tss_id "TSS924";
1	Cufflinks	exon	27777841	27777908	.	+	.	gene_id "rmScrpt_XLOC_000923"; transcript_id "rmScrpt_TCONS_00000927"; exon_number "1"; oId "CUFF.1062.1"; tss_id "TSS925";
1	Cufflinks	exon	27778864	27778942	.	+	.	gene_id "rmScrpt_XLOC_000924"; transcript_id "rmScrpt_TCONS_00000928"; exon_number "1"; oId "CUFF.1055.1"; tss_id "TSS926";
1	Cufflinks	exon	27780984	27781091	.	+	.	gene_id "rmScrpt_XLOC_000925"; transcript_id "rmScrpt_TCONS_00000929"; exon_number "1"; oId "CUFF.1052.1"; tss_id "TSS927";
1	Cufflinks	exon	27783218	27783348	.	+	.	gene_id "rmScrpt_XLOC_000926"; transcript_id "rmScrpt_TCONS_00000930"; exon_number "1"; oId "CUFF.1057.1"; tss_id "TSS928";
1	Cufflinks	exon	27783695	27783794	.	+	.	gene_id "rmScrpt_XLOC_000927"; transcript_id "rmScrpt_TCONS_00000931"; exon_number "1"; oId "CUFF.1053.1"; tss_id "TSS929";
1	Cufflinks	exon	27784420	27784519	.	+	.	gene_id "rmScrpt_XLOC_000928"; transcript_id "rmScrpt_TCONS_00000932"; exon_number "1"; oId "CUFF.1058.1"; tss_id "TSS930";
1	Cufflinks	exon	27784812	27784989	.	+	.	gene_id "rmScrpt_XLOC_000929"; transcript_id "rmScrpt_TCONS_00000933"; exon_number "1"; oId "CUFF.1060.1"; tss_id "TSS931";
1	Cufflinks	exon	27790179	27790320	.	+	.	gene_id "rmScrpt_XLOC_000930"; transcript_id "rmScrpt_TCONS_00000934"; exon_number "1"; oId "CUFF.1063.1"; tss_id "TSS932";
1	Cufflinks	exon	27790589	27790658	.	+	.	gene_id "rmScrpt_XLOC_000931"; transcript_id "rmScrpt_TCONS_00000935"; exon_number "1"; oId "CUFF.1066.1"; tss_id "TSS933";
1	Cufflinks	exon	27842791	27842856	.	+	.	gene_id "rmScrpt_XLOC_000932"; transcript_id "rmScrpt_TCONS_00000936"; exon_number "1"; oId "CUFF.1067.1"; tss_id "TSS934";
1	Cufflinks	exon	27862419	27862468	.	+	.	gene_id "rmScrpt_XLOC_000933"; transcript_id "rmScrpt_TCONS_00000937"; exon_number "1"; oId "CUFF.1068.1"; tss_id "TSS935";
1	Cufflinks	exon	27863400	27863452	.	+	.	gene_id "rmScrpt_XLOC_000934"; transcript_id "rmScrpt_TCONS_00000938"; exon_number "1"; oId "CUFF.1069.1"; tss_id "TSS936";
1	Cufflinks	exon	27880397	27880510	.	+	.	gene_id "rmScrpt_XLOC_000935"; transcript_id "rmScrpt_TCONS_00000939"; exon_number "1"; oId "CUFF.1070.1"; tss_id "TSS937";
1	Cufflinks	exon	27944455	27944506	.	+	.	gene_id "rmScrpt_XLOC_000936"; transcript_id "rmScrpt_TCONS_00000940"; exon_number "1"; oId "CUFF.1071.1"; tss_id "TSS938";
1	Cufflinks	exon	27946855	27947033	.	+	.	gene_id "rmScrpt_XLOC_000937"; transcript_id "rmScrpt_TCONS_00000941"; exon_number "1"; oId "CUFF.1072.1"; tss_id "TSS939";
1	Cufflinks	exon	27947600	27947919	.	+	.	gene_id "rmScrpt_XLOC_000938"; transcript_id "rmScrpt_TCONS_00000942"; exon_number "1"; oId "CUFF.1073.1"; tss_id "TSS940";
1	Cufflinks	exon	27964969	27965109	.	+	.	gene_id "rmScrpt_XLOC_000939"; transcript_id "rmScrpt_TCONS_00000943"; exon_number "1"; oId "CUFF.1074.1"; tss_id "TSS941";
1	Cufflinks	exon	27967164	27967519	.	+	.	gene_id "rmScrpt_XLOC_000940"; transcript_id "rmScrpt_TCONS_00000944"; exon_number "1"; oId "CUFF.1078.1"; tss_id "TSS942";
1	Cufflinks	exon	27969069	27969189	.	+	.	gene_id "rmScrpt_XLOC_000941"; transcript_id "rmScrpt_TCONS_00000945"; exon_number "1"; oId "CUFF.1076.1"; tss_id "TSS943";
1	Cufflinks	exon	27982813	27982875	.	+	.	gene_id "rmScrpt_XLOC_000942"; transcript_id "rmScrpt_TCONS_00000946"; exon_number "1"; oId "CUFF.1077.1"; tss_id "TSS944";
1	Cufflinks	exon	27985606	27985843	.	+	.	gene_id "rmScrpt_XLOC_000943"; transcript_id "rmScrpt_TCONS_00000947"; exon_number "1"; oId "CUFF.1079.1"; tss_id "TSS945";
1	Cufflinks	exon	27986951	27987108	.	+	.	gene_id "rmScrpt_XLOC_000944"; transcript_id "rmScrpt_TCONS_00000948"; exon_number "1"; oId "CUFF.1080.1"; tss_id "TSS946";
1	Cufflinks	exon	27990418	27990467	.	+	.	gene_id "rmScrpt_XLOC_000945"; transcript_id "rmScrpt_TCONS_00000949"; exon_number "1"; oId "CUFF.1081.1"; tss_id "TSS947";
1	Cufflinks	exon	27991558	27991657	.	+	.	gene_id "rmScrpt_XLOC_000946"; transcript_id "rmScrpt_TCONS_00000950"; exon_number "1"; oId "CUFF.1082.1"; tss_id "TSS948";
1	Cufflinks	exon	27992401	27992505	.	+	.	gene_id "rmScrpt_XLOC_000947"; transcript_id "rmScrpt_TCONS_00000951"; exon_number "1"; oId "CUFF.1086.1"; tss_id "TSS949";
1	Cufflinks	exon	27992620	27992664	.	+	.	gene_id "rmScrpt_XLOC_000947"; transcript_id "rmScrpt_TCONS_00000951"; exon_number "2"; oId "CUFF.1086.1"; tss_id "TSS949";
1	Cufflinks	exon	27992776	27992851	.	+	.	gene_id "rmScrpt_XLOC_000947"; transcript_id "rmScrpt_TCONS_00000951"; exon_number "3"; oId "CUFF.1086.1"; tss_id "TSS949";
1	Cufflinks	exon	27992951	27993053	.	+	.	gene_id "rmScrpt_XLOC_000947"; transcript_id "rmScrpt_TCONS_00000951"; exon_number "4"; oId "CUFF.1086.1"; tss_id "TSS949";
1	Cufflinks	exon	27993227	27993400	.	+	.	gene_id "rmScrpt_XLOC_000947"; transcript_id "rmScrpt_TCONS_00000951"; exon_number "5"; oId "CUFF.1086.1"; tss_id "TSS949";
1	Cufflinks	exon	27993886	27994007	.	+	.	gene_id "rmScrpt_XLOC_000947"; transcript_id "rmScrpt_TCONS_00000951"; exon_number "6"; oId "CUFF.1086.1"; tss_id "TSS949";
1	Cufflinks	exon	27994219	27994303	.	+	.	gene_id "rmScrpt_XLOC_000947"; transcript_id "rmScrpt_TCONS_00000951"; exon_number "7"; oId "CUFF.1086.1"; tss_id "TSS949";
1	Cufflinks	exon	27994395	27994517	.	+	.	gene_id "rmScrpt_XLOC_000947"; transcript_id "rmScrpt_TCONS_00000951"; exon_number "8"; oId "CUFF.1086.1"; tss_id "TSS949";
1	Cufflinks	exon	27994724	27994872	.	+	.	gene_id "rmScrpt_XLOC_000947"; transcript_id "rmScrpt_TCONS_00000951"; exon_number "9"; oId "CUFF.1086.1"; tss_id "TSS949";
1	Cufflinks	exon	27995599	27995760	.	+	.	gene_id "rmScrpt_XLOC_000947"; transcript_id "rmScrpt_TCONS_00000951"; exon_number "10"; oId "CUFF.1086.1"; tss_id "TSS949";
1	Cufflinks	exon	27995828	27996097	.	+	.	gene_id "rmScrpt_XLOC_000948"; transcript_id "rmScrpt_TCONS_00000952"; exon_number "1"; oId "CUFF.1083.1"; tss_id "TSS950";
1	Cufflinks	exon	27996475	27997363	.	+	.	gene_id "rmScrpt_XLOC_000949"; transcript_id "rmScrpt_TCONS_00000953"; exon_number "1"; oId "CUFF.1085.1"; tss_id "TSS951";
1	Cufflinks	exon	28020555	28020747	.	+	.	gene_id "rmScrpt_XLOC_000950"; transcript_id "rmScrpt_TCONS_00000954"; exon_number "1"; oId "CUFF.1084.1"; tss_id "TSS952";
1	Cufflinks	exon	28021051	28021274	.	+	.	gene_id "rmScrpt_XLOC_000951"; transcript_id "rmScrpt_TCONS_00000955"; exon_number "1"; oId "CUFF.1087.1"; tss_id "TSS953";
1	Cufflinks	exon	28041906	28042011	.	+	.	gene_id "rmScrpt_XLOC_000952"; transcript_id "rmScrpt_TCONS_00000956"; exon_number "1"; oId "CUFF.1093.1"; tss_id "TSS954";
1	Cufflinks	exon	28044910	28044966	.	+	.	gene_id "rmScrpt_XLOC_000952"; transcript_id "rmScrpt_TCONS_00000956"; exon_number "2"; oId "CUFF.1093.1"; tss_id "TSS954";
1	Cufflinks	exon	28045076	28045205	.	+	.	gene_id "rmScrpt_XLOC_000952"; transcript_id "rmScrpt_TCONS_00000956"; exon_number "3"; oId "CUFF.1093.1"; tss_id "TSS954";
1	Cufflinks	exon	28199878	28199950	.	+	.	gene_id "rmScrpt_XLOC_000953"; transcript_id "rmScrpt_TCONS_00000957"; exon_number "1"; oId "CUFF.1088.1"; tss_id "TSS955";
1	Cufflinks	exon	28200624	28200644	.	+	.	gene_id "rmScrpt_XLOC_000954"; transcript_id "rmScrpt_TCONS_00000958"; exon_number "1"; oId "CUFF.1090.1"; tss_id "TSS956";
1	Cufflinks	exon	28201021	28201024	.	+	.	gene_id "rmScrpt_XLOC_000954"; transcript_id "rmScrpt_TCONS_00000958"; exon_number "2"; oId "CUFF.1090.1"; tss_id "TSS956";
1	Cufflinks	exon	28219057	28219276	.	+	.	gene_id "rmScrpt_XLOC_000955"; transcript_id "rmScrpt_TCONS_00000959"; exon_number "1"; oId "CUFF.1089.1"; tss_id "TSS957";
1	Cufflinks	exon	28223354	28223578	.	+	.	gene_id "rmScrpt_XLOC_000956"; transcript_id "rmScrpt_TCONS_00000960"; exon_number "1"; oId "CUFF.1092.1"; tss_id "TSS958";
1	Cufflinks	exon	28223740	28223804	.	+	.	gene_id "rmScrpt_XLOC_000957"; transcript_id "rmScrpt_TCONS_00000961"; exon_number "1"; oId "CUFF.1091.1"; tss_id "TSS959";
1	Cufflinks	exon	28223937	28223978	.	+	.	gene_id "rmScrpt_XLOC_000958"; transcript_id "rmScrpt_TCONS_00000962"; exon_number "1"; oId "CUFF.1101.1"; tss_id "TSS960";
1	Cufflinks	exon	28227314	28227365	.	+	.	gene_id "rmScrpt_XLOC_000958"; transcript_id "rmScrpt_TCONS_00000962"; exon_number "2"; oId "CUFF.1101.1"; tss_id "TSS960";
1	Cufflinks	exon	28227780	28227877	.	+	.	gene_id "rmScrpt_XLOC_000958"; transcript_id "rmScrpt_TCONS_00000962"; exon_number "3"; oId "CUFF.1101.1"; tss_id "TSS960";
1	Cufflinks	exon	28229420	28229550	.	+	.	gene_id "rmScrpt_XLOC_000958"; transcript_id "rmScrpt_TCONS_00000962"; exon_number "4"; oId "CUFF.1101.1"; tss_id "TSS960";
1	Cufflinks	exon	28230953	28231124	.	+	.	gene_id "rmScrpt_XLOC_000958"; transcript_id "rmScrpt_TCONS_00000962"; exon_number "5"; oId "CUFF.1101.1"; tss_id "TSS960";
1	Cufflinks	exon	28232226	28232371	.	+	.	gene_id "rmScrpt_XLOC_000958"; transcript_id "rmScrpt_TCONS_00000962"; exon_number "6"; oId "CUFF.1101.1"; tss_id "TSS960";
1	Cufflinks	exon	28233070	28233354	.	+	.	gene_id "rmScrpt_XLOC_000959"; transcript_id "rmScrpt_TCONS_00000963"; exon_number "1"; oId "CUFF.1099.1"; tss_id "TSS961";
1	Cufflinks	exon	28235989	28236147	.	+	.	gene_id "rmScrpt_XLOC_000959"; transcript_id "rmScrpt_TCONS_00000963"; exon_number "2"; oId "CUFF.1099.1"; tss_id "TSS961";
1	Cufflinks	exon	28236618	28237369	.	+	.	gene_id "rmScrpt_XLOC_000959"; transcript_id "rmScrpt_TCONS_00000963"; exon_number "3"; oId "CUFF.1099.1"; tss_id "TSS961";
1	Cufflinks	exon	28237627	28238332	.	+	.	gene_id "rmScrpt_XLOC_000960"; transcript_id "rmScrpt_TCONS_00000964"; exon_number "1"; oId "CUFF.1095.1"; tss_id "TSS962";
1	Cufflinks	exon	28238494	28238729	.	+	.	gene_id "rmScrpt_XLOC_000961"; transcript_id "rmScrpt_TCONS_00000965"; exon_number "1"; oId "CUFF.1094.1"; tss_id "TSS963";
1	Cufflinks	exon	28239290	28239470	.	+	.	gene_id "rmScrpt_XLOC_000962"; transcript_id "rmScrpt_TCONS_00000966"; exon_number "1"; oId "CUFF.1096.1"; tss_id "TSS964";
1	Cufflinks	exon	28239583	28239803	.	+	.	gene_id "rmScrpt_XLOC_000963"; transcript_id "rmScrpt_TCONS_00000967"; exon_number "1"; oId "CUFF.1097.1"; tss_id "TSS965";
1	Cufflinks	exon	28239989	28240272	.	+	.	gene_id "rmScrpt_XLOC_000964"; transcript_id "rmScrpt_TCONS_00000968"; exon_number "1"; oId "CUFF.1098.1"; tss_id "TSS966";
1	Cufflinks	exon	28240737	28241092	.	+	.	gene_id "rmScrpt_XLOC_000965"; transcript_id "rmScrpt_TCONS_00000969"; exon_number "1"; oId "CUFF.1117.1"; tss_id "TSS967";
1	Cufflinks	exon	28242048	28242152	.	+	.	gene_id "rmScrpt_XLOC_000965"; transcript_id "rmScrpt_TCONS_00000969"; exon_number "2"; oId "CUFF.1117.1"; tss_id "TSS967";
1	Cufflinks	exon	28243230	28243315	.	+	.	gene_id "rmScrpt_XLOC_000965"; transcript_id "rmScrpt_TCONS_00000969"; exon_number "3"; oId "CUFF.1117.1"; tss_id "TSS967";
1	Cufflinks	exon	28243600	28243792	.	+	.	gene_id "rmScrpt_XLOC_000965"; transcript_id "rmScrpt_TCONS_00000969"; exon_number "4"; oId "CUFF.1117.1"; tss_id "TSS967";
1	Cufflinks	exon	28245953	28246112	.	+	.	gene_id "rmScrpt_XLOC_000965"; transcript_id "rmScrpt_TCONS_00000969"; exon_number "5"; oId "CUFF.1117.1"; tss_id "TSS967";
1	Cufflinks	exon	28247265	28248013	.	+	.	gene_id "rmScrpt_XLOC_000965"; transcript_id "rmScrpt_TCONS_00000969"; exon_number "6"; oId "CUFF.1117.1"; tss_id "TSS967";
1	Cufflinks	exon	28248496	28248608	.	+	.	gene_id "rmScrpt_XLOC_000966"; transcript_id "rmScrpt_TCONS_00000970"; exon_number "1"; oId "CUFF.1100.1"; tss_id "TSS968";
1	Cufflinks	exon	28248754	28249310	.	+	.	gene_id "rmScrpt_XLOC_000967"; transcript_id "rmScrpt_TCONS_00000971"; exon_number "1"; oId "CUFF.1102.1"; tss_id "TSS969";
1	Cufflinks	exon	28250817	28250903	.	+	.	gene_id "rmScrpt_XLOC_000968"; transcript_id "rmScrpt_TCONS_00000972"; exon_number "1"; oId "CUFF.1107.1"; tss_id "TSS970";
1	Cufflinks	exon	28251144	28251263	.	+	.	gene_id "rmScrpt_XLOC_000968"; transcript_id "rmScrpt_TCONS_00000972"; exon_number "2"; oId "CUFF.1107.1"; tss_id "TSS970";
1	Cufflinks	exon	28251368	28251461	.	+	.	gene_id "rmScrpt_XLOC_000968"; transcript_id "rmScrpt_TCONS_00000972"; exon_number "3"; oId "CUFF.1107.1"; tss_id "TSS970";
1	Cufflinks	exon	28251840	28251964	.	+	.	gene_id "rmScrpt_XLOC_000968"; transcript_id "rmScrpt_TCONS_00000972"; exon_number "4"; oId "CUFF.1107.1"; tss_id "TSS970";
1	Cufflinks	exon	28252140	28252376	.	+	.	gene_id "rmScrpt_XLOC_000969"; transcript_id "rmScrpt_TCONS_00000973"; exon_number "1"; oId "CUFF.1104.1"; tss_id "TSS971";
1	Cufflinks	exon	28328626	28328778	.	+	.	gene_id "rmScrpt_XLOC_000970"; transcript_id "rmScrpt_TCONS_00000974"; exon_number "1"; oId "CUFF.1103.1"; tss_id "TSS972";
1	Cufflinks	exon	28334949	28335085	.	+	.	gene_id "rmScrpt_XLOC_000971"; transcript_id "rmScrpt_TCONS_00000975"; exon_number "1"; oId "CUFF.1106.1"; tss_id "TSS973";
1	Cufflinks	exon	28337473	28337593	.	+	.	gene_id "rmScrpt_XLOC_000971"; transcript_id "rmScrpt_TCONS_00000975"; exon_number "2"; oId "CUFF.1106.1"; tss_id "TSS973";
1	Cufflinks	exon	28338091	28338223	.	+	.	gene_id "rmScrpt_XLOC_000972"; transcript_id "rmScrpt_TCONS_00000976"; exon_number "1"; oId "CUFF.1105.1"; tss_id "TSS974";
1	Cufflinks	exon	28393640	28393765	.	+	.	gene_id "rmScrpt_XLOC_000973"; transcript_id "rmScrpt_TCONS_00000977"; exon_number "1"; oId "CUFF.1108.1"; tss_id "TSS975";
1	Cufflinks	exon	28394318	28394448	.	+	.	gene_id "rmScrpt_XLOC_000974"; transcript_id "rmScrpt_TCONS_00000978"; exon_number "1"; oId "CUFF.1112.1"; tss_id "TSS976";
1	Cufflinks	exon	28394651	28394744	.	+	.	gene_id "rmScrpt_XLOC_000974"; transcript_id "rmScrpt_TCONS_00000978"; exon_number "2"; oId "CUFF.1112.1"; tss_id "TSS976";
1	Cufflinks	exon	28394971	28395084	.	+	.	gene_id "rmScrpt_XLOC_000975"; transcript_id "rmScrpt_TCONS_00000979"; exon_number "1"; oId "CUFF.1109.1"; tss_id "TSS977";
1	Cufflinks	exon	28403380	28403501	.	+	.	gene_id "rmScrpt_XLOC_000976"; transcript_id "rmScrpt_TCONS_00000980"; exon_number "1"; oId "CUFF.1110.1"; tss_id "TSS978";
1	Cufflinks	exon	28422000	28422074	.	+	.	gene_id "rmScrpt_XLOC_000977"; transcript_id "rmScrpt_TCONS_00000981"; exon_number "1"; oId "CUFF.1111.1"; tss_id "TSS979";
1	Cufflinks	exon	28447095	28447200	.	+	.	gene_id "rmScrpt_XLOC_000978"; transcript_id "rmScrpt_TCONS_00000982"; exon_number "1"; oId "CUFF.1113.1"; tss_id "TSS980";
1	Cufflinks	exon	28594610	28594659	.	+	.	gene_id "rmScrpt_XLOC_000979"; transcript_id "rmScrpt_TCONS_00000983"; exon_number "1"; oId "CUFF.1114.1"; tss_id "TSS981";
1	Cufflinks	exon	28779625	28779892	.	+	.	gene_id "rmScrpt_XLOC_000980"; transcript_id "rmScrpt_TCONS_00000984"; exon_number "1"; oId "CUFF.1116.1"; tss_id "TSS982";
1	Cufflinks	exon	28843239	28843321	.	+	.	gene_id "rmScrpt_XLOC_000981"; transcript_id "rmScrpt_TCONS_00000985"; exon_number "1"; oId "CUFF.1118.1"; tss_id "TSS983";
1	Cufflinks	exon	28844436	28844532	.	+	.	gene_id "rmScrpt_XLOC_000982"; transcript_id "rmScrpt_TCONS_00000986"; exon_number "1"; oId "CUFF.1119.1"; tss_id "TSS984";
1	Cufflinks	exon	28866546	28866782	.	+	.	gene_id "rmScrpt_XLOC_000983"; transcript_id "rmScrpt_TCONS_00000987"; exon_number "1"; oId "CUFF.1120.1"; tss_id "TSS985";
1	Cufflinks	exon	28866974	28867432	.	+	.	gene_id "rmScrpt_XLOC_000984"; transcript_id "rmScrpt_TCONS_00000988"; exon_number "1"; oId "CUFF.1122.1"; tss_id "TSS986";
1	Cufflinks	exon	28867520	28867732	.	+	.	gene_id "rmScrpt_XLOC_000985"; transcript_id "rmScrpt_TCONS_00000989"; exon_number "1"; oId "CUFF.1121.1"; tss_id "TSS987";
1	Cufflinks	exon	28869778	28869880	.	+	.	gene_id "rmScrpt_XLOC_000986"; transcript_id "rmScrpt_TCONS_00000990"; exon_number "1"; oId "CUFF.1131.1"; tss_id "TSS988";
1	Cufflinks	exon	28870146	28870230	.	+	.	gene_id "rmScrpt_XLOC_000986"; transcript_id "rmScrpt_TCONS_00000990"; exon_number "2"; oId "CUFF.1131.1"; tss_id "TSS988";
1	Cufflinks	exon	28871314	28871449	.	+	.	gene_id "rmScrpt_XLOC_000987"; transcript_id "rmScrpt_TCONS_00000991"; exon_number "1"; oId "CUFF.1123.1"; tss_id "TSS989";
1	Cufflinks	exon	28894392	28894516	.	+	.	gene_id "rmScrpt_XLOC_000988"; transcript_id "rmScrpt_TCONS_00000992"; exon_number "1"; oId "CUFF.1124.1"; tss_id "TSS990";
1	Cufflinks	exon	28894714	28894774	.	+	.	gene_id "rmScrpt_XLOC_000989"; transcript_id "rmScrpt_TCONS_00000993"; exon_number "1"; oId "CUFF.1125.1"; tss_id "TSS991";
1	Cufflinks	exon	28895820	28895873	.	+	.	gene_id "rmScrpt_XLOC_000990"; transcript_id "rmScrpt_TCONS_00000994"; exon_number "1"; oId "CUFF.1133.1"; tss_id "TSS992";
1	Cufflinks	exon	28912026	28912573	.	+	.	gene_id "rmScrpt_XLOC_000991"; transcript_id "rmScrpt_TCONS_00000995"; exon_number "1"; oId "CUFF.1129.1"; tss_id "TSS993";
1	Cufflinks	exon	28915437	28915575	.	+	.	gene_id "rmScrpt_XLOC_000992"; transcript_id "rmScrpt_TCONS_00000996"; exon_number "1"; oId "CUFF.1127.1"; tss_id "TSS994";
1	Cufflinks	exon	28931719	28931888	.	+	.	gene_id "rmScrpt_XLOC_000993"; transcript_id "rmScrpt_TCONS_00000997"; exon_number "1"; oId "CUFF.1135.1"; tss_id "TSS995";
1	Cufflinks	exon	28932019	28932541	.	+	.	gene_id "rmScrpt_XLOC_000994"; transcript_id "rmScrpt_TCONS_00000998"; exon_number "1"; oId "CUFF.1138.1"; tss_id "TSS996";
1	Cufflinks	exon	28933152	28933441	.	+	.	gene_id "rmScrpt_XLOC_000995"; transcript_id "rmScrpt_TCONS_00000999"; exon_number "1"; oId "CUFF.1137.1"; tss_id "TSS997";
1	Cufflinks	exon	28933719	28933860	.	+	.	gene_id "rmScrpt_XLOC_000996"; transcript_id "rmScrpt_TCONS_00001000"; exon_number "1"; oId "CUFF.1136.1"; tss_id "TSS998";
1	Cufflinks	exon	28934140	28934189	.	+	.	gene_id "rmScrpt_XLOC_000997"; transcript_id "rmScrpt_TCONS_00001001"; exon_number "1"; oId "CUFF.1139.1"; tss_id "TSS999";
1	Cufflinks	exon	28934860	28934877	.	+	.	gene_id "rmScrpt_XLOC_000998"; transcript_id "rmScrpt_TCONS_00001002"; exon_number "1"; oId "CUFF.1141.1"; tss_id "TSS1000";
1	Cufflinks	exon	28937038	28937106	.	+	.	gene_id "rmScrpt_XLOC_000998"; transcript_id "rmScrpt_TCONS_00001002"; exon_number "2"; oId "CUFF.1141.1"; tss_id "TSS1000";
1	Cufflinks	exon	28951433	28951554	.	+	.	gene_id "rmScrpt_XLOC_000999"; transcript_id "rmScrpt_TCONS_00001003"; exon_number "1"; oId "CUFF.1140.1"; tss_id "TSS1001";
1	Cufflinks	exon	28963005	28963101	.	+	.	gene_id "rmScrpt_XLOC_001000"; transcript_id "rmScrpt_TCONS_00001004"; exon_number "1"; oId "CUFF.1144.1"; tss_id "TSS1002";
1	Cufflinks	exon	28963525	28963758	.	+	.	gene_id "rmScrpt_XLOC_001001"; transcript_id "rmScrpt_TCONS_00001005"; exon_number "1"; oId "CUFF.1148.1"; tss_id "TSS1003";
1	Cufflinks	exon	28969509	28969881	.	+	.	gene_id "rmScrpt_XLOC_001002"; transcript_id "rmScrpt_TCONS_00001006"; exon_number "1"; oId "CUFF.1151.1"; tss_id "TSS1004";
1	Cufflinks	exon	29085258	29085468	.	+	.	gene_id "rmScrpt_XLOC_001003"; transcript_id "rmScrpt_TCONS_00001007"; exon_number "1"; oId "CUFF.1147.1"; tss_id "TSS1005";
1	Cufflinks	exon	29103420	29103470	.	+	.	gene_id "rmScrpt_XLOC_001004"; transcript_id "rmScrpt_TCONS_00001008"; exon_number "1"; oId "CUFF.1149.1"; tss_id "TSS1006";
1	Cufflinks	exon	29127051	29127119	.	+	.	gene_id "rmScrpt_XLOC_001005"; transcript_id "rmScrpt_TCONS_00001009"; exon_number "1"; oId "CUFF.1150.1"; tss_id "TSS1007";
1	Cufflinks	exon	29280138	29280191	.	+	.	gene_id "rmScrpt_XLOC_001006"; transcript_id "rmScrpt_TCONS_00001010"; exon_number "1"; oId "CUFF.1152.1"; tss_id "TSS1008";
1	Cufflinks	exon	29282547	29282691	.	+	.	gene_id "rmScrpt_XLOC_001007"; transcript_id "rmScrpt_TCONS_00001011"; exon_number "1"; oId "CUFF.1153.1"; tss_id "TSS1009";
1	Cufflinks	exon	29283458	29283689	.	+	.	gene_id "rmScrpt_XLOC_001008"; transcript_id "rmScrpt_TCONS_00001012"; exon_number "1"; oId "CUFF.1154.1"; tss_id "TSS1010";
1	Cufflinks	exon	29284149	29284419	.	+	.	gene_id "rmScrpt_XLOC_001009"; transcript_id "rmScrpt_TCONS_00001013"; exon_number "1"; oId "CUFF.1157.1"; tss_id "TSS1011";
1	Cufflinks	exon	29284531	29284727	.	+	.	gene_id "rmScrpt_XLOC_001010"; transcript_id "rmScrpt_TCONS_00001014"; exon_number "1"; oId "CUFF.1155.1"; tss_id "TSS1012";
1	Cufflinks	exon	29284936	29285084	.	+	.	gene_id "rmScrpt_XLOC_001011"; transcript_id "rmScrpt_TCONS_00001015"; exon_number "1"; oId "CUFF.1156.1"; tss_id "TSS1013";
1	Cufflinks	exon	29285497	29285753	.	+	.	gene_id "rmScrpt_XLOC_001012"; transcript_id "rmScrpt_TCONS_00001016"; exon_number "1"; oId "CUFF.1158.1"; tss_id "TSS1014";
1	Cufflinks	exon	29285972	29286091	.	+	.	gene_id "rmScrpt_XLOC_001013"; transcript_id "rmScrpt_TCONS_00001017"; exon_number "1"; oId "CUFF.1160.1"; tss_id "TSS1015";
1	Cufflinks	exon	29286398	29286448	.	+	.	gene_id "rmScrpt_XLOC_001014"; transcript_id "rmScrpt_TCONS_00001018"; exon_number "1"; oId "CUFF.1159.1"; tss_id "TSS1016";
1	Cufflinks	exon	29286593	29286780	.	+	.	gene_id "rmScrpt_XLOC_001015"; transcript_id "rmScrpt_TCONS_00001019"; exon_number "1"; oId "CUFF.1161.1"; tss_id "TSS1017";
1	Cufflinks	exon	29286935	29287738	.	+	.	gene_id "rmScrpt_XLOC_001016"; transcript_id "rmScrpt_TCONS_00001020"; exon_number "1"; oId "CUFF.1168.1"; tss_id "TSS1018";
1	Cufflinks	exon	29287831	29287993	.	+	.	gene_id "rmScrpt_XLOC_001017"; transcript_id "rmScrpt_TCONS_00001021"; exon_number "1"; oId "CUFF.1162.1"; tss_id "TSS1019";
1	Cufflinks	exon	29290753	29290903	.	+	.	gene_id "rmScrpt_XLOC_001018"; transcript_id "rmScrpt_TCONS_00001022"; exon_number "1"; oId "CUFF.1170.1"; tss_id "TSS1020";
1	Cufflinks	exon	29292848	29292947	.	+	.	gene_id "rmScrpt_XLOC_001019"; transcript_id "rmScrpt_TCONS_00001023"; exon_number "1"; oId "CUFF.1169.1"; tss_id "TSS1021";
1	Cufflinks	exon	29295717	29295832	.	+	.	gene_id "rmScrpt_XLOC_001020"; transcript_id "rmScrpt_TCONS_00001024"; exon_number "1"; oId "CUFF.1171.1"; tss_id "TSS1022";
1	Cufflinks	exon	29302299	29302356	.	+	.	gene_id "rmScrpt_XLOC_001021"; transcript_id "rmScrpt_TCONS_00001025"; exon_number "1"; oId "CUFF.1184.1"; tss_id "TSS1023";
1	Cufflinks	exon	29302610	29302736	.	+	.	gene_id "rmScrpt_XLOC_001021"; transcript_id "rmScrpt_TCONS_00001025"; exon_number "2"; oId "CUFF.1184.1"; tss_id "TSS1023";
1	Cufflinks	exon	29304026	29304125	.	+	.	gene_id "rmScrpt_XLOC_001021"; transcript_id "rmScrpt_TCONS_00001025"; exon_number "3"; oId "CUFF.1184.1"; tss_id "TSS1023";
1	Cufflinks	exon	29304531	29304606	.	+	.	gene_id "rmScrpt_XLOC_001021"; transcript_id "rmScrpt_TCONS_00001025"; exon_number "4"; oId "CUFF.1184.1"; tss_id "TSS1023";
1	Cufflinks	exon	29306663	29306832	.	+	.	gene_id "rmScrpt_XLOC_001021"; transcript_id "rmScrpt_TCONS_00001025"; exon_number "5"; oId "CUFF.1184.1"; tss_id "TSS1023";
1	Cufflinks	exon	29302633	29302736	.	+	.	gene_id "rmScrpt_XLOC_001021"; transcript_id "rmScrpt_TCONS_00001026"; exon_number "1"; oId "CUFF.1184.2"; tss_id "TSS1024";
1	Cufflinks	exon	29304026	29304125	.	+	.	gene_id "rmScrpt_XLOC_001021"; transcript_id "rmScrpt_TCONS_00001026"; exon_number "2"; oId "CUFF.1184.2"; tss_id "TSS1024";
1	Cufflinks	exon	29304531	29304687	.	+	.	gene_id "rmScrpt_XLOC_001021"; transcript_id "rmScrpt_TCONS_00001026"; exon_number "3"; oId "CUFF.1184.2"; tss_id "TSS1024";
1	Cufflinks	exon	29306664	29306832	.	+	.	gene_id "rmScrpt_XLOC_001021"; transcript_id "rmScrpt_TCONS_00001026"; exon_number "4"; oId "CUFF.1184.2"; tss_id "TSS1024";
1	Cufflinks	exon	29320449	29320627	.	+	.	gene_id "rmScrpt_XLOC_001022"; transcript_id "rmScrpt_TCONS_00001027"; exon_number "1"; oId "CUFF.1163.1"; tss_id "TSS1025";
1	Cufflinks	exon	29432890	29436949	.	+	.	gene_id "rmScrpt_XLOC_001023"; transcript_id "rmScrpt_TCONS_00001028"; exon_number "1"; oId "CUFF.1222.1"; tss_id "TSS1026";
1	Cufflinks	exon	29442974	29443105	.	+	.	gene_id "rmScrpt_XLOC_001024"; transcript_id "rmScrpt_TCONS_00001029"; exon_number "1"; oId "CUFF.1225.1"; tss_id "TSS1027";
1	Cufflinks	exon	29446738	29446995	.	+	.	gene_id "rmScrpt_XLOC_001024"; transcript_id "rmScrpt_TCONS_00001029"; exon_number "2"; oId "CUFF.1225.1"; tss_id "TSS1027";
1	Cufflinks	exon	29524991	29525091	.	+	.	gene_id "rmScrpt_XLOC_001025"; transcript_id "rmScrpt_TCONS_00001030"; exon_number "1"; oId "CUFF.1173.1"; tss_id "TSS1028";
1	Cufflinks	exon	29529030	29529135	.	+	.	gene_id "rmScrpt_XLOC_001026"; transcript_id "rmScrpt_TCONS_00001031"; exon_number "1"; oId "CUFF.1172.1"; tss_id "TSS1029";
1	Cufflinks	exon	29530502	29530832	.	+	.	gene_id "rmScrpt_XLOC_001027"; transcript_id "rmScrpt_TCONS_00001032"; exon_number "1"; oId "CUFF.1174.1"; tss_id "TSS1030";
1	Cufflinks	exon	29533514	29533606	.	+	.	gene_id "rmScrpt_XLOC_001028"; transcript_id "rmScrpt_TCONS_00001033"; exon_number "1"; oId "CUFF.1179.1"; tss_id "TSS1031";
1	Cufflinks	exon	29536751	29536870	.	+	.	gene_id "rmScrpt_XLOC_001028"; transcript_id "rmScrpt_TCONS_00001033"; exon_number "2"; oId "CUFF.1179.1"; tss_id "TSS1031";
1	Cufflinks	exon	29538802	29538887	.	+	.	gene_id "rmScrpt_XLOC_001029"; transcript_id "rmScrpt_TCONS_00001034"; exon_number "1"; oId "CUFF.1175.1"; tss_id "TSS1032";
1	Cufflinks	exon	29541910	29542015	.	+	.	gene_id "rmScrpt_XLOC_001030"; transcript_id "rmScrpt_TCONS_00001035"; exon_number "1"; oId "CUFF.1176.1"; tss_id "TSS1033";
1	Cufflinks	exon	29544360	29544442	.	+	.	gene_id "rmScrpt_XLOC_001031"; transcript_id "rmScrpt_TCONS_00001036"; exon_number "1"; oId "CUFF.1181.1"; tss_id "TSS1034";
1	Cufflinks	exon	29548020	29548086	.	+	.	gene_id "rmScrpt_XLOC_001031"; transcript_id "rmScrpt_TCONS_00001036"; exon_number "2"; oId "CUFF.1181.1"; tss_id "TSS1034";
1	Cufflinks	exon	29553505	29553639	.	+	.	gene_id "rmScrpt_XLOC_001032"; transcript_id "rmScrpt_TCONS_00001037"; exon_number "1"; oId "CUFF.1177.1"; tss_id "TSS1035";
1	Cufflinks	exon	29555334	29555462	.	+	.	gene_id "rmScrpt_XLOC_001033"; transcript_id "rmScrpt_TCONS_00001038"; exon_number "1"; oId "CUFF.1178.1"; tss_id "TSS1036";
1	Cufflinks	exon	29555514	29555678	.	+	.	gene_id "rmScrpt_XLOC_001034"; transcript_id "rmScrpt_TCONS_00001039"; exon_number "1"; oId "CUFF.1180.1"; tss_id "TSS1037";
1	Cufflinks	exon	29556115	29556384	.	+	.	gene_id "rmScrpt_XLOC_001035"; transcript_id "rmScrpt_TCONS_00001040"; exon_number "1"; oId "CUFF.1183.1"; tss_id "TSS1038";
1	Cufflinks	exon	29556473	29556590	.	+	.	gene_id "rmScrpt_XLOC_001036"; transcript_id "rmScrpt_TCONS_00001041"; exon_number "1"; oId "CUFF.1182.1"; tss_id "TSS1039";
1	Cufflinks	exon	29557133	29557154	.	+	.	gene_id "rmScrpt_XLOC_001037"; transcript_id "rmScrpt_TCONS_00001042"; exon_number "1"; oId "CUFF.1187.1"; tss_id "TSS1040";
1	Cufflinks	exon	29559700	29559761	.	+	.	gene_id "rmScrpt_XLOC_001037"; transcript_id "rmScrpt_TCONS_00001042"; exon_number "2"; oId "CUFF.1187.1"; tss_id "TSS1040";
1	Cufflinks	exon	29567493	29567539	.	+	.	gene_id "rmScrpt_XLOC_001038"; transcript_id "rmScrpt_TCONS_00001043"; exon_number "1"; oId "CUFF.1185.1"; tss_id "TSS1041";
1	Cufflinks	exon	29569514	29569628	.	+	.	gene_id "rmScrpt_XLOC_001038"; transcript_id "rmScrpt_TCONS_00001043"; exon_number "2"; oId "CUFF.1185.1"; tss_id "TSS1041";
1	Cufflinks	exon	29572985	29573055	.	+	.	gene_id "rmScrpt_XLOC_001039"; transcript_id "rmScrpt_TCONS_00001044"; exon_number "1"; oId "CUFF.1186.1"; tss_id "TSS1042";
1	Cufflinks	exon	29573217	29573325	.	+	.	gene_id "rmScrpt_XLOC_001039"; transcript_id "rmScrpt_TCONS_00001044"; exon_number "2"; oId "CUFF.1186.1"; tss_id "TSS1042";
1	Cufflinks	exon	29573924	29574013	.	+	.	gene_id "rmScrpt_XLOC_001039"; transcript_id "rmScrpt_TCONS_00001044"; exon_number "3"; oId "CUFF.1186.1"; tss_id "TSS1042";
1	Cufflinks	exon	29578958	29578978	.	+	.	gene_id "rmScrpt_XLOC_001040"; transcript_id "rmScrpt_TCONS_00001045"; exon_number "1"; oId "CUFF.1188.1"; tss_id "TSS1043";
1	Cufflinks	exon	29579963	29580014	.	+	.	gene_id "rmScrpt_XLOC_001040"; transcript_id "rmScrpt_TCONS_00001045"; exon_number "2"; oId "CUFF.1188.1"; tss_id "TSS1043";
1	Cufflinks	exon	29585578	29585599	.	+	.	gene_id "rmScrpt_XLOC_001041"; transcript_id "rmScrpt_TCONS_00001046"; exon_number "1"; oId "CUFF.1190.1"; tss_id "TSS1044";
1	Cufflinks	exon	29586901	29586993	.	+	.	gene_id "rmScrpt_XLOC_001041"; transcript_id "rmScrpt_TCONS_00001046"; exon_number "2"; oId "CUFF.1190.1"; tss_id "TSS1044";
1	Cufflinks	exon	29588128	29588189	.	+	.	gene_id "rmScrpt_XLOC_001042"; transcript_id "rmScrpt_TCONS_00001047"; exon_number "1"; oId "CUFF.1189.1"; tss_id "TSS1045";
1	Cufflinks	exon	29595029	29595094	.	+	.	gene_id "rmScrpt_XLOC_001043"; transcript_id "rmScrpt_TCONS_00001048"; exon_number "1"; oId "CUFF.1192.1"; tss_id "TSS1046";
1	Cufflinks	exon	29595510	29595636	.	+	.	gene_id "rmScrpt_XLOC_001044"; transcript_id "rmScrpt_TCONS_00001049"; exon_number "1"; oId "CUFF.1191.1"; tss_id "TSS1047";
1	Cufflinks	exon	29603339	29603433	.	+	.	gene_id "rmScrpt_XLOC_001045"; transcript_id "rmScrpt_TCONS_00001050"; exon_number "1"; oId "CUFF.1195.1"; tss_id "TSS1048";
1	Cufflinks	exon	29605224	29605252	.	+	.	gene_id "rmScrpt_XLOC_001045"; transcript_id "rmScrpt_TCONS_00001050"; exon_number "2"; oId "CUFF.1195.1"; tss_id "TSS1048";
1	Cufflinks	exon	29635404	29635541	.	+	.	gene_id "rmScrpt_XLOC_001046"; transcript_id "rmScrpt_TCONS_00001051"; exon_number "1"; oId "CUFF.1193.1"; tss_id "TSS1049";
1	Cufflinks	exon	29635879	29635955	.	+	.	gene_id "rmScrpt_XLOC_001047"; transcript_id "rmScrpt_TCONS_00001052"; exon_number "1"; oId "CUFF.1194.1"; tss_id "TSS1050";
1	Cufflinks	exon	29636072	29636367	.	+	.	gene_id "rmScrpt_XLOC_001048"; transcript_id "rmScrpt_TCONS_00001053"; exon_number "1"; oId "CUFF.1196.1"; tss_id "TSS1051";
1	Cufflinks	exon	29636633	29636791	.	+	.	gene_id "rmScrpt_XLOC_001049"; transcript_id "rmScrpt_TCONS_00001054"; exon_number "1"; oId "CUFF.1198.1"; tss_id "TSS1052";
1	Cufflinks	exon	29637134	29637278	.	+	.	gene_id "rmScrpt_XLOC_001050"; transcript_id "rmScrpt_TCONS_00001055"; exon_number "1"; oId "CUFF.1197.1"; tss_id "TSS1053";
1	Cufflinks	exon	29637363	29637413	.	+	.	gene_id "rmScrpt_XLOC_001051"; transcript_id "rmScrpt_TCONS_00001056"; exon_number "1"; oId "CUFF.1199.1"; tss_id "TSS1054";
1	Cufflinks	exon	29645174	29645424	.	+	.	gene_id "rmScrpt_XLOC_001052"; transcript_id "rmScrpt_TCONS_00001057"; exon_number "1"; oId "CUFF.1259.1"; tss_id "TSS1055";
1	Cufflinks	exon	29650419	29650582	.	+	.	gene_id "rmScrpt_XLOC_001052"; transcript_id "rmScrpt_TCONS_00001057"; exon_number "2"; oId "CUFF.1259.1"; tss_id "TSS1055";
1	Cufflinks	exon	29658125	29658273	.	+	.	gene_id "rmScrpt_XLOC_001052"; transcript_id "rmScrpt_TCONS_00001057"; exon_number "3"; oId "CUFF.1259.1"; tss_id "TSS1055";
1	Cufflinks	exon	29658893	29659053	.	+	.	gene_id "rmScrpt_XLOC_001052"; transcript_id "rmScrpt_TCONS_00001057"; exon_number "4"; oId "CUFF.1259.1"; tss_id "TSS1055";
1	Cufflinks	exon	29659549	29659725	.	+	.	gene_id "rmScrpt_XLOC_001052"; transcript_id "rmScrpt_TCONS_00001057"; exon_number "5"; oId "CUFF.1259.1"; tss_id "TSS1055";
1	Cufflinks	exon	29664727	29664868	.	+	.	gene_id "rmScrpt_XLOC_001052"; transcript_id "rmScrpt_TCONS_00001057"; exon_number "6"; oId "CUFF.1259.1"; tss_id "TSS1055";
1	Cufflinks	exon	29665833	29666020	.	+	.	gene_id "rmScrpt_XLOC_001052"; transcript_id "rmScrpt_TCONS_00001057"; exon_number "7"; oId "CUFF.1259.1"; tss_id "TSS1055";
1	Cufflinks	exon	29669506	29669648	.	+	.	gene_id "rmScrpt_XLOC_001052"; transcript_id "rmScrpt_TCONS_00001057"; exon_number "8"; oId "CUFF.1259.1"; tss_id "TSS1055";
1	Cufflinks	exon	29670923	29671130	.	+	.	gene_id "rmScrpt_XLOC_001052"; transcript_id "rmScrpt_TCONS_00001057"; exon_number "9"; oId "CUFF.1259.1"; tss_id "TSS1055";
1	Cufflinks	exon	29671191	29671267	.	+	.	gene_id "rmScrpt_XLOC_001053"; transcript_id "rmScrpt_TCONS_00001058"; exon_number "1"; oId "CUFF.1200.1"; tss_id "TSS1056";
1	Cufflinks	exon	29671357	29671478	.	+	.	gene_id "rmScrpt_XLOC_001054"; transcript_id "rmScrpt_TCONS_00001059"; exon_number "1"; oId "CUFF.1201.1"; tss_id "TSS1057";
1	Cufflinks	exon	29671533	29671692	.	+	.	gene_id "rmScrpt_XLOC_001055"; transcript_id "rmScrpt_TCONS_00001060"; exon_number "1"; oId "CUFF.1202.1"; tss_id "TSS1058";
1	Cufflinks	exon	29693383	29693577	.	+	.	gene_id "rmScrpt_XLOC_001056"; transcript_id "rmScrpt_TCONS_00001061"; exon_number "1"; oId "CUFF.1204.1"; tss_id "TSS1059";
1	Cufflinks	exon	29703155	29703227	.	+	.	gene_id "rmScrpt_XLOC_001057"; transcript_id "rmScrpt_TCONS_00001062"; exon_number "1"; oId "CUFF.1203.1"; tss_id "TSS1060";
1	Cufflinks	exon	29707191	29707302	.	+	.	gene_id "rmScrpt_XLOC_001058"; transcript_id "rmScrpt_TCONS_00001063"; exon_number "1"; oId "CUFF.1205.1"; tss_id "TSS1061";
1	Cufflinks	exon	29709930	29710073	.	+	.	gene_id "rmScrpt_XLOC_001059"; transcript_id "rmScrpt_TCONS_00001064"; exon_number "1"; oId "CUFF.1214.1"; tss_id "TSS1062";
1	Cufflinks	exon	29711718	29711818	.	+	.	gene_id "rmScrpt_XLOC_001059"; transcript_id "rmScrpt_TCONS_00001064"; exon_number "2"; oId "CUFF.1214.1"; tss_id "TSS1062";
1	Cufflinks	exon	29714902	29715019	.	+	.	gene_id "rmScrpt_XLOC_001059"; transcript_id "rmScrpt_TCONS_00001064"; exon_number "3"; oId "CUFF.1214.1"; tss_id "TSS1062";
1	Cufflinks	exon	29717867	29717945	.	+	.	gene_id "rmScrpt_XLOC_001059"; transcript_id "rmScrpt_TCONS_00001064"; exon_number "4"; oId "CUFF.1214.1"; tss_id "TSS1062";
1	Cufflinks	exon	29763879	29763932	.	+	.	gene_id "rmScrpt_XLOC_001060"; transcript_id "rmScrpt_TCONS_00001065"; exon_number "1"; oId "CUFF.1206.1"; tss_id "TSS1063";
1	Cufflinks	exon	29771263	29771372	.	+	.	gene_id "rmScrpt_XLOC_001061"; transcript_id "rmScrpt_TCONS_00001066"; exon_number "1"; oId "CUFF.1207.1"; tss_id "TSS1064";
1	Cufflinks	exon	29771494	29771763	.	+	.	gene_id "rmScrpt_XLOC_001062"; transcript_id "rmScrpt_TCONS_00001067"; exon_number "1"; oId "CUFF.1210.1"; tss_id "TSS1065";
1	Cufflinks	exon	29804286	29804338	.	+	.	gene_id "rmScrpt_XLOC_001063"; transcript_id "rmScrpt_TCONS_00001068"; exon_number "1"; oId "CUFF.1208.1"; tss_id "TSS1066";
1	Cufflinks	exon	29805304	29805358	.	+	.	gene_id "rmScrpt_XLOC_001064"; transcript_id "rmScrpt_TCONS_00001069"; exon_number "1"; oId "CUFF.1209.1"; tss_id "TSS1067";
1	Cufflinks	exon	29828151	29828283	.	+	.	gene_id "rmScrpt_XLOC_001065"; transcript_id "rmScrpt_TCONS_00001070"; exon_number "1"; oId "CUFF.1211.1"; tss_id "TSS1068";
1	Cufflinks	exon	29828554	29828645	.	+	.	gene_id "rmScrpt_XLOC_001066"; transcript_id "rmScrpt_TCONS_00001071"; exon_number "1"; oId "CUFF.1212.1"; tss_id "TSS1069";
1	Cufflinks	exon	29832863	29833046	.	+	.	gene_id "rmScrpt_XLOC_001067"; transcript_id "rmScrpt_TCONS_00001072"; exon_number "1"; oId "CUFF.1213.1"; tss_id "TSS1070";
1	Cufflinks	exon	29833297	29833346	.	+	.	gene_id "rmScrpt_XLOC_001068"; transcript_id "rmScrpt_TCONS_00001073"; exon_number "1"; oId "CUFF.1215.1"; tss_id "TSS1071";
1	Cufflinks	exon	29834826	29834958	.	+	.	gene_id "rmScrpt_XLOC_001069"; transcript_id "rmScrpt_TCONS_00001074"; exon_number "1"; oId "CUFF.1216.1"; tss_id "TSS1072";
1	Cufflinks	exon	29835163	29835242	.	+	.	gene_id "rmScrpt_XLOC_001070"; transcript_id "rmScrpt_TCONS_00001075"; exon_number "1"; oId "CUFF.1217.1"; tss_id "TSS1073";
1	Cufflinks	exon	29835722	29836006	.	+	.	gene_id "rmScrpt_XLOC_001071"; transcript_id "rmScrpt_TCONS_00001076"; exon_number "1"; oId "CUFF.1218.1"; tss_id "TSS1074";
1	Cufflinks	exon	29837321	29837820	.	+	.	gene_id "rmScrpt_XLOC_001072"; transcript_id "rmScrpt_TCONS_00001077"; exon_number "1"; oId "CUFF.1221.1"; tss_id "TSS1075";
1	Cufflinks	exon	29838819	29838920	.	+	.	gene_id "rmScrpt_XLOC_001073"; transcript_id "rmScrpt_TCONS_00001078"; exon_number "1"; oId "CUFF.1226.1"; tss_id "TSS1076";
1	Cufflinks	exon	29840646	29840712	.	+	.	gene_id "rmScrpt_XLOC_001074"; transcript_id "rmScrpt_TCONS_00001079"; exon_number "1"; oId "CUFF.1219.1"; tss_id "TSS1077";
1	Cufflinks	exon	29841823	29841968	.	+	.	gene_id "rmScrpt_XLOC_001075"; transcript_id "rmScrpt_TCONS_00001080"; exon_number "1"; oId "CUFF.1220.1"; tss_id "TSS1078";
1	Cufflinks	exon	29842971	29843124	.	+	.	gene_id "rmScrpt_XLOC_001076"; transcript_id "rmScrpt_TCONS_00001081"; exon_number "1"; oId "CUFF.1228.1"; tss_id "TSS1079";
1	Cufflinks	exon	29848094	29848294	.	+	.	gene_id "rmScrpt_XLOC_001077"; transcript_id "rmScrpt_TCONS_00001082"; exon_number "1"; oId "CUFF.1241.1"; tss_id "TSS1080";
1	Cufflinks	exon	29852886	29852904	.	+	.	gene_id "rmScrpt_XLOC_001078"; transcript_id "rmScrpt_TCONS_00001083"; exon_number "1"; oId "CUFF.1230.1"; tss_id "TSS1081";
1	Cufflinks	exon	29853057	29853171	.	+	.	gene_id "rmScrpt_XLOC_001078"; transcript_id "rmScrpt_TCONS_00001083"; exon_number "2"; oId "CUFF.1230.1"; tss_id "TSS1081";
1	Cufflinks	exon	29854009	29854079	.	+	.	gene_id "rmScrpt_XLOC_001079"; transcript_id "rmScrpt_TCONS_00001084"; exon_number "1"; oId "CUFF.1238.1"; tss_id "TSS1082";
1	Cufflinks	exon	29861551	29861674	.	+	.	gene_id "rmScrpt_XLOC_001080"; transcript_id "rmScrpt_TCONS_00001085"; exon_number "1"; oId "CUFF.1233.1"; tss_id "TSS1083";
1	Cufflinks	exon	29865746	29865823	.	+	.	gene_id "rmScrpt_XLOC_001081"; transcript_id "rmScrpt_TCONS_00001086"; exon_number "1"; oId "CUFF.1246.1"; tss_id "TSS1084";
1	Cufflinks	exon	29868082	29868131	.	+	.	gene_id "rmScrpt_XLOC_001082"; transcript_id "rmScrpt_TCONS_00001087"; exon_number "1"; oId "CUFF.1247.1"; tss_id "TSS1085";
1	Cufflinks	exon	29869877	29869933	.	+	.	gene_id "rmScrpt_XLOC_001083"; transcript_id "rmScrpt_TCONS_00001088"; exon_number "1"; oId "CUFF.1251.1"; tss_id "TSS1086";
1	Cufflinks	exon	29870469	29870577	.	+	.	gene_id "rmScrpt_XLOC_001084"; transcript_id "rmScrpt_TCONS_00001089"; exon_number "1"; oId "CUFF.1231.1"; tss_id "TSS1087";
1	Cufflinks	exon	29873541	29873772	.	+	.	gene_id "rmScrpt_XLOC_001085"; transcript_id "rmScrpt_TCONS_00001090"; exon_number "1"; oId "CUFF.1234.1"; tss_id "TSS1088";
1	Cufflinks	exon	29882986	29883229	.	+	.	gene_id "rmScrpt_XLOC_001086"; transcript_id "rmScrpt_TCONS_00001091"; exon_number "1"; oId "CUFF.1248.1"; tss_id "TSS1089";
1	Cufflinks	exon	29885225	29885303	.	+	.	gene_id "rmScrpt_XLOC_001087"; transcript_id "rmScrpt_TCONS_00001092"; exon_number "1"; oId "CUFF.1265.1"; tss_id "TSS1090";
1	Cufflinks	exon	29934041	29934166	.	+	.	gene_id "rmScrpt_XLOC_001088"; transcript_id "rmScrpt_TCONS_00001093"; exon_number "1"; oId "CUFF.1235.1"; tss_id "TSS1091";
1	Cufflinks	exon	29936385	29936417	.	+	.	gene_id "rmScrpt_XLOC_001089"; transcript_id "rmScrpt_TCONS_00001094"; exon_number "1"; oId "CUFF.1245.1"; tss_id "TSS1092";
1	Cufflinks	exon	29937434	29937537	.	+	.	gene_id "rmScrpt_XLOC_001089"; transcript_id "rmScrpt_TCONS_00001094"; exon_number "2"; oId "CUFF.1245.1"; tss_id "TSS1092";
1	Cufflinks	exon	29955307	29955445	.	+	.	gene_id "rmScrpt_XLOC_001090"; transcript_id "rmScrpt_TCONS_00001095"; exon_number "1"; oId "CUFF.1237.1"; tss_id "TSS1093";
1	Cufflinks	exon	29958129	29958218	.	+	.	gene_id "rmScrpt_XLOC_001091"; transcript_id "rmScrpt_TCONS_00001096"; exon_number "1"; oId "CUFF.1253.1"; tss_id "TSS1094";
1	Cufflinks	exon	29959892	29959963	.	+	.	gene_id "rmScrpt_XLOC_001091"; transcript_id "rmScrpt_TCONS_00001096"; exon_number "2"; oId "CUFF.1253.1"; tss_id "TSS1094";
1	Cufflinks	exon	29962490	29962563	.	+	.	gene_id "rmScrpt_XLOC_001092"; transcript_id "rmScrpt_TCONS_00001097"; exon_number "1"; oId "CUFF.1252.1"; tss_id "TSS1095";
1	Cufflinks	exon	29964616	29964679	.	+	.	gene_id "rmScrpt_XLOC_001092"; transcript_id "rmScrpt_TCONS_00001097"; exon_number "2"; oId "CUFF.1252.1"; tss_id "TSS1095";
1	Cufflinks	exon	29966794	29966865	.	+	.	gene_id "rmScrpt_XLOC_001093"; transcript_id "rmScrpt_TCONS_00001098"; exon_number "1"; oId "CUFF.1242.1"; tss_id "TSS1096";
1	Cufflinks	exon	29968483	29968592	.	+	.	gene_id "rmScrpt_XLOC_001094"; transcript_id "rmScrpt_TCONS_00001099"; exon_number "1"; oId "CUFF.1244.1"; tss_id "TSS1097";
1	Cufflinks	exon	29969712	29969877	.	+	.	gene_id "rmScrpt_XLOC_001095"; transcript_id "rmScrpt_TCONS_00001100"; exon_number "1"; oId "CUFF.1250.1"; tss_id "TSS1098";
1	Cufflinks	exon	29970355	29970630	.	+	.	gene_id "rmScrpt_XLOC_001096"; transcript_id "rmScrpt_TCONS_00001101"; exon_number "1"; oId "CUFF.1257.1"; tss_id "TSS1099";
1	Cufflinks	exon	29970822	29970920	.	+	.	gene_id "rmScrpt_XLOC_001097"; transcript_id "rmScrpt_TCONS_00001102"; exon_number "1"; oId "CUFF.1254.1"; tss_id "TSS1100";
1	Cufflinks	exon	29971524	29971610	.	+	.	gene_id "rmScrpt_XLOC_001098"; transcript_id "rmScrpt_TCONS_00001103"; exon_number "1"; oId "CUFF.1255.1"; tss_id "TSS1101";
1	Cufflinks	exon	29972096	29972154	.	+	.	gene_id "rmScrpt_XLOC_001099"; transcript_id "rmScrpt_TCONS_00001104"; exon_number "1"; oId "CUFF.1256.1"; tss_id "TSS1102";
1	Cufflinks	exon	29972350	29972423	.	+	.	gene_id "rmScrpt_XLOC_001100"; transcript_id "rmScrpt_TCONS_00001105"; exon_number "1"; oId "CUFF.1258.1"; tss_id "TSS1103";
1	Cufflinks	exon	29973606	29973695	.	+	.	gene_id "rmScrpt_XLOC_001101"; transcript_id "rmScrpt_TCONS_00001106"; exon_number "1"; oId "CUFF.1260.1"; tss_id "TSS1104";
1	Cufflinks	exon	29974226	29974317	.	+	.	gene_id "rmScrpt_XLOC_001102"; transcript_id "rmScrpt_TCONS_00001107"; exon_number "1"; oId "CUFF.1261.1"; tss_id "TSS1105";
1	Cufflinks	exon	29974480	29974598	.	+	.	gene_id "rmScrpt_XLOC_001103"; transcript_id "rmScrpt_TCONS_00001108"; exon_number "1"; oId "CUFF.1264.1"; tss_id "TSS1106";
1	Cufflinks	exon	29975770	29975868	.	+	.	gene_id "rmScrpt_XLOC_001104"; transcript_id "rmScrpt_TCONS_00001109"; exon_number "1"; oId "CUFF.1262.1"; tss_id "TSS1107";
1	Cufflinks	exon	29976188	29976262	.	+	.	gene_id "rmScrpt_XLOC_001105"; transcript_id "rmScrpt_TCONS_00001110"; exon_number "1"; oId "CUFF.1263.1"; tss_id "TSS1108";
1	Cufflinks	exon	29977300	29977365	.	+	.	gene_id "rmScrpt_XLOC_001106"; transcript_id "rmScrpt_TCONS_00001111"; exon_number "1"; oId "CUFF.1267.1"; tss_id "TSS1109";
1	Cufflinks	exon	29977466	29977516	.	+	.	gene_id "rmScrpt_XLOC_001107"; transcript_id "rmScrpt_TCONS_00001112"; exon_number "1"; oId "CUFF.1268.1"; tss_id "TSS1110";
1	Cufflinks	exon	29978466	29978761	.	+	.	gene_id "rmScrpt_XLOC_001108"; transcript_id "rmScrpt_TCONS_00001113"; exon_number "1"; oId "CUFF.1270.1"; tss_id "TSS1111";
1	Cufflinks	exon	29979188	29979304	.	+	.	gene_id "rmScrpt_XLOC_001109"; transcript_id "rmScrpt_TCONS_00001114"; exon_number "1"; oId "CUFF.1269.1"; tss_id "TSS1112";
1	Cufflinks	exon	29987305	29987422	.	+	.	gene_id "rmScrpt_XLOC_001110"; transcript_id "rmScrpt_TCONS_00001115"; exon_number "1"; oId "CUFF.1271.1"; tss_id "TSS1113";
1	Cufflinks	exon	29996262	29996372	.	+	.	gene_id "rmScrpt_XLOC_001111"; transcript_id "rmScrpt_TCONS_00001116"; exon_number "1"; oId "CUFF.1275.1"; tss_id "TSS1114";
1	Cufflinks	exon	30000591	30000704	.	+	.	gene_id "rmScrpt_XLOC_001112"; transcript_id "rmScrpt_TCONS_00001117"; exon_number "1"; oId "CUFF.1276.1"; tss_id "TSS1115";
1	Cufflinks	exon	30000918	30001137	.	+	.	gene_id "rmScrpt_XLOC_001113"; transcript_id "rmScrpt_TCONS_00001118"; exon_number "1"; oId "CUFF.1300.1"; tss_id "TSS1116";
1	Cufflinks	exon	30015276	30015325	.	+	.	gene_id "rmScrpt_XLOC_001114"; transcript_id "rmScrpt_TCONS_00001119"; exon_number "1"; oId "CUFF.1301.1"; tss_id "TSS1117";
1	Cufflinks	exon	30037347	30037460	.	+	.	gene_id "rmScrpt_XLOC_001115"; transcript_id "rmScrpt_TCONS_00001120"; exon_number "1"; oId "CUFF.1284.1"; tss_id "TSS1118";
1	Cufflinks	exon	30043285	30043513	.	+	.	gene_id "rmScrpt_XLOC_001115"; transcript_id "rmScrpt_TCONS_00001120"; exon_number "2"; oId "CUFF.1284.1"; tss_id "TSS1118";
1	Cufflinks	exon	30044607	30044663	.	+	.	gene_id "rmScrpt_XLOC_001115"; transcript_id "rmScrpt_TCONS_00001120"; exon_number "3"; oId "CUFF.1284.1"; tss_id "TSS1118";
1	Cufflinks	exon	30045828	30046134	.	+	.	gene_id "rmScrpt_XLOC_001115"; transcript_id "rmScrpt_TCONS_00001120"; exon_number "4"; oId "CUFF.1284.1"; tss_id "TSS1118";
1	Cufflinks	exon	30046243	30046535	.	+	.	gene_id "rmScrpt_XLOC_001116"; transcript_id "rmScrpt_TCONS_00001121"; exon_number "1"; oId "CUFF.1273.1"; tss_id "TSS1119";
1	Cufflinks	exon	30110821	30110963	.	+	.	gene_id "rmScrpt_XLOC_001117"; transcript_id "rmScrpt_TCONS_00001122"; exon_number "1"; oId "CUFF.1272.1"; tss_id "TSS1120";
1	Cufflinks	exon	30198123	30198304	.	+	.	gene_id "rmScrpt_XLOC_001118"; transcript_id "rmScrpt_TCONS_00001123"; exon_number "1"; oId "CUFF.1303.1"; tss_id "TSS1121";
1	Cufflinks	exon	30206679	30206860	.	+	.	gene_id "rmScrpt_XLOC_001118"; transcript_id "rmScrpt_TCONS_00001123"; exon_number "2"; oId "CUFF.1303.1"; tss_id "TSS1121";
1	Cufflinks	exon	30219715	30219838	.	+	.	gene_id "rmScrpt_XLOC_001118"; transcript_id "rmScrpt_TCONS_00001123"; exon_number "3"; oId "CUFF.1303.1"; tss_id "TSS1121";
1	Cufflinks	exon	30220770	30220882	.	+	.	gene_id "rmScrpt_XLOC_001118"; transcript_id "rmScrpt_TCONS_00001123"; exon_number "4"; oId "CUFF.1303.1"; tss_id "TSS1121";
1	Cufflinks	exon	30221112	30221216	.	+	.	gene_id "rmScrpt_XLOC_001118"; transcript_id "rmScrpt_TCONS_00001123"; exon_number "5"; oId "CUFF.1303.1"; tss_id "TSS1121";
1	Cufflinks	exon	30223031	30223181	.	+	.	gene_id "rmScrpt_XLOC_001118"; transcript_id "rmScrpt_TCONS_00001123"; exon_number "6"; oId "CUFF.1303.1"; tss_id "TSS1121";
1	Cufflinks	exon	30223265	30223427	.	+	.	gene_id "rmScrpt_XLOC_001118"; transcript_id "rmScrpt_TCONS_00001123"; exon_number "7"; oId "CUFF.1303.1"; tss_id "TSS1121";
1	Cufflinks	exon	30224178	30224275	.	+	.	gene_id "rmScrpt_XLOC_001119"; transcript_id "rmScrpt_TCONS_00001124"; exon_number "1"; oId "CUFF.1278.1"; tss_id "TSS1122";
1	Cufflinks	exon	30227457	30228019	.	+	.	gene_id "rmScrpt_XLOC_001120"; transcript_id "rmScrpt_TCONS_00001125"; exon_number "1"; oId "CUFF.1279.1"; tss_id "TSS1123";
1	Cufflinks	exon	30921289	30921321	.	+	.	gene_id "rmScrpt_XLOC_001121"; transcript_id "rmScrpt_TCONS_00001126"; exon_number "1"; oId "CUFF.1281.1"; tss_id "TSS1124";
1	Cufflinks	exon	30982051	30982120	.	+	.	gene_id "rmScrpt_XLOC_001122"; transcript_id "rmScrpt_TCONS_00001127"; exon_number "1"; oId "CUFF.1280.1"; tss_id "TSS1125";
1	Cufflinks	exon	30983376	30983513	.	+	.	gene_id "rmScrpt_XLOC_001123"; transcript_id "rmScrpt_TCONS_00001128"; exon_number "1"; oId "CUFF.1295.1"; tss_id "TSS1126";
1	Cufflinks	exon	30985233	30985350	.	+	.	gene_id "rmScrpt_XLOC_001123"; transcript_id "rmScrpt_TCONS_00001128"; exon_number "2"; oId "CUFF.1295.1"; tss_id "TSS1126";
1	Cufflinks	exon	30990185	30990321	.	+	.	gene_id "rmScrpt_XLOC_001123"; transcript_id "rmScrpt_TCONS_00001128"; exon_number "3"; oId "CUFF.1295.1"; tss_id "TSS1126";
1	Cufflinks	exon	30990539	30990729	.	+	.	gene_id "rmScrpt_XLOC_001123"; transcript_id "rmScrpt_TCONS_00001128"; exon_number "4"; oId "CUFF.1295.1"; tss_id "TSS1126";
1	Cufflinks	exon	30991055	30991289	.	+	.	gene_id "rmScrpt_XLOC_001124"; transcript_id "rmScrpt_TCONS_00001129"; exon_number "1"; oId "CUFF.1283.1"; tss_id "TSS1127";
1	Cufflinks	exon	30991484	30991547	.	+	.	gene_id "rmScrpt_XLOC_001125"; transcript_id "rmScrpt_TCONS_00001130"; exon_number "1"; oId "CUFF.1282.1"; tss_id "TSS1128";
1	Cufflinks	exon	30991750	30991939	.	+	.	gene_id "rmScrpt_XLOC_001126"; transcript_id "rmScrpt_TCONS_00001131"; exon_number "1"; oId "CUFF.1286.1"; tss_id "TSS1129";
1	Cufflinks	exon	30994170	30994266	.	+	.	gene_id "rmScrpt_XLOC_001126"; transcript_id "rmScrpt_TCONS_00001131"; exon_number "2"; oId "CUFF.1286.1"; tss_id "TSS1129";
1	Cufflinks	exon	30994763	30994851	.	+	.	gene_id "rmScrpt_XLOC_001127"; transcript_id "rmScrpt_TCONS_00001132"; exon_number "1"; oId "CUFF.1285.1"; tss_id "TSS1130";
1	Cufflinks	exon	30995631	30995699	.	+	.	gene_id "rmScrpt_XLOC_001128"; transcript_id "rmScrpt_TCONS_00001133"; exon_number "1"; oId "CUFF.1287.1"; tss_id "TSS1131";
1	Cufflinks	exon	30995848	30995916	.	+	.	gene_id "rmScrpt_XLOC_001129"; transcript_id "rmScrpt_TCONS_00001135"; exon_number "1"; oId "CUFF.1290.2"; tss_id "TSS1132";
1	Cufflinks	exon	30997875	30997930	.	+	.	gene_id "rmScrpt_XLOC_001129"; transcript_id "rmScrpt_TCONS_00001135"; exon_number "2"; oId "CUFF.1290.2"; tss_id "TSS1132";
1	Cufflinks	exon	30999137	30999253	.	+	.	gene_id "rmScrpt_XLOC_001129"; transcript_id "rmScrpt_TCONS_00001135"; exon_number "3"; oId "CUFF.1290.2"; tss_id "TSS1132";
1	Cufflinks	exon	30995848	30995916	.	+	.	gene_id "rmScrpt_XLOC_001129"; transcript_id "rmScrpt_TCONS_00001134"; exon_number "1"; oId "CUFF.1290.1"; tss_id "TSS1132";
1	Cufflinks	exon	30999137	30999253	.	+	.	gene_id "rmScrpt_XLOC_001129"; transcript_id "rmScrpt_TCONS_00001134"; exon_number "2"; oId "CUFF.1290.1"; tss_id "TSS1132";
1	Cufflinks	exon	30999480	30999570	.	+	.	gene_id "rmScrpt_XLOC_001130"; transcript_id "rmScrpt_TCONS_00001136"; exon_number "1"; oId "CUFF.1288.1"; tss_id "TSS1133";
1	Cufflinks	exon	31000716	31000771	.	+	.	gene_id "rmScrpt_XLOC_001130"; transcript_id "rmScrpt_TCONS_00001136"; exon_number "2"; oId "CUFF.1288.1"; tss_id "TSS1133";
1	Cufflinks	exon	31002571	31002679	.	+	.	gene_id "rmScrpt_XLOC_001131"; transcript_id "rmScrpt_TCONS_00001137"; exon_number "1"; oId "CUFF.1289.1"; tss_id "TSS1134";
1	Cufflinks	exon	31004735	31004797	.	+	.	gene_id "rmScrpt_XLOC_001132"; transcript_id "rmScrpt_TCONS_00001138"; exon_number "1"; oId "CUFF.1291.1"; tss_id "TSS1135";
1	Cufflinks	exon	31006464	31006546	.	+	.	gene_id "rmScrpt_XLOC_001132"; transcript_id "rmScrpt_TCONS_00001138"; exon_number "2"; oId "CUFF.1291.1"; tss_id "TSS1135";
1	Cufflinks	exon	31006803	31006888	.	+	.	gene_id "rmScrpt_XLOC_001132"; transcript_id "rmScrpt_TCONS_00001138"; exon_number "3"; oId "CUFF.1291.1"; tss_id "TSS1135";
1	Cufflinks	exon	31007076	31007299	.	+	.	gene_id "rmScrpt_XLOC_001133"; transcript_id "rmScrpt_TCONS_00001139"; exon_number "1"; oId "CUFF.1292.1"; tss_id "TSS1136";
1	Cufflinks	exon	31010310	31010379	.	+	.	gene_id "rmScrpt_XLOC_001134"; transcript_id "rmScrpt_TCONS_00001140"; exon_number "1"; oId "CUFF.1296.1"; tss_id "TSS1137";
1	Cufflinks	exon	31016364	31016453	.	+	.	gene_id "rmScrpt_XLOC_001135"; transcript_id "rmScrpt_TCONS_00001141"; exon_number "1"; oId "CUFF.1294.1"; tss_id "TSS1138";
1	Cufflinks	exon	31016536	31016593	.	+	.	gene_id "rmScrpt_XLOC_001135"; transcript_id "rmScrpt_TCONS_00001141"; exon_number "2"; oId "CUFF.1294.1"; tss_id "TSS1138";
1	Cufflinks	exon	31021841	31021907	.	+	.	gene_id "rmScrpt_XLOC_001136"; transcript_id "rmScrpt_TCONS_00001142"; exon_number "1"; oId "CUFF.1293.1"; tss_id "TSS1139";
1	Cufflinks	exon	31026415	31026451	.	+	.	gene_id "rmScrpt_XLOC_001137"; transcript_id "rmScrpt_TCONS_00001143"; exon_number "1"; oId "CUFF.1299.1"; tss_id "TSS1140";
1	Cufflinks	exon	31026547	31026618	.	+	.	gene_id "rmScrpt_XLOC_001137"; transcript_id "rmScrpt_TCONS_00001143"; exon_number "2"; oId "CUFF.1299.1"; tss_id "TSS1140";
1	Cufflinks	exon	31031057	31031121	.	+	.	gene_id "rmScrpt_XLOC_001138"; transcript_id "rmScrpt_TCONS_00001144"; exon_number "1"; oId "CUFF.1297.1"; tss_id "TSS1141";
1	Cufflinks	exon	31147578	31147627	.	+	.	gene_id "rmScrpt_XLOC_001139"; transcript_id "rmScrpt_TCONS_00001145"; exon_number "1"; oId "CUFF.1298.1"; tss_id "TSS1142";
1	Cufflinks	exon	31152392	31152442	.	+	.	gene_id "rmScrpt_XLOC_001140"; transcript_id "rmScrpt_TCONS_00001146"; exon_number "1"; oId "CUFF.1304.1"; tss_id "TSS1143";
1	Cufflinks	exon	31155723	31155790	.	+	.	gene_id "rmScrpt_XLOC_001141"; transcript_id "rmScrpt_TCONS_00001147"; exon_number "1"; oId "CUFF.1305.1"; tss_id "TSS1144";
1	Cufflinks	exon	31166257	31166404	.	+	.	gene_id "rmScrpt_XLOC_001142"; transcript_id "rmScrpt_TCONS_00001148"; exon_number "1"; oId "CUFF.1306.1"; tss_id "TSS1145";
1	Cufflinks	exon	31167723	31167780	.	+	.	gene_id "rmScrpt_XLOC_001143"; transcript_id "rmScrpt_TCONS_00001149"; exon_number "1"; oId "CUFF.1307.1"; tss_id "TSS1146";
1	Cufflinks	exon	31170773	31170841	.	+	.	gene_id "rmScrpt_XLOC_001144"; transcript_id "rmScrpt_TCONS_00001150"; exon_number "1"; oId "CUFF.1309.1"; tss_id "TSS1147";
1	Cufflinks	exon	31172983	31173121	.	+	.	gene_id "rmScrpt_XLOC_001145"; transcript_id "rmScrpt_TCONS_00001151"; exon_number "1"; oId "CUFF.1308.1"; tss_id "TSS1148";
1	Cufflinks	exon	31174434	31174597	.	+	.	gene_id "rmScrpt_XLOC_001146"; transcript_id "rmScrpt_TCONS_00001152"; exon_number "1"; oId "CUFF.1310.1"; tss_id "TSS1149";
1	Cufflinks	exon	31180889	31181002	.	+	.	gene_id "rmScrpt_XLOC_001147"; transcript_id "rmScrpt_TCONS_00001153"; exon_number "1"; oId "CUFF.1313.1"; tss_id "TSS1150";
1	Cufflinks	exon	31196741	31196932	.	+	.	gene_id "rmScrpt_XLOC_001148"; transcript_id "rmScrpt_TCONS_00001154"; exon_number "1"; oId "CUFF.1311.1"; tss_id "TSS1151";
1	Cufflinks	exon	31197133	31197341	.	+	.	gene_id "rmScrpt_XLOC_001149"; transcript_id "rmScrpt_TCONS_00001155"; exon_number "1"; oId "CUFF.1314.1"; tss_id "TSS1152";
1	Cufflinks	exon	31197499	31197565	.	+	.	gene_id "rmScrpt_XLOC_001150"; transcript_id "rmScrpt_TCONS_00001156"; exon_number "1"; oId "CUFF.1312.1"; tss_id "TSS1153";
1	Cufflinks	exon	31197820	31198186	.	+	.	gene_id "rmScrpt_XLOC_001151"; transcript_id "rmScrpt_TCONS_00001157"; exon_number "1"; oId "CUFF.1315.1"; tss_id "TSS1154";
1	Cufflinks	exon	31198425	31198568	.	+	.	gene_id "rmScrpt_XLOC_001152"; transcript_id "rmScrpt_TCONS_00001158"; exon_number "1"; oId "CUFF.1316.1"; tss_id "TSS1155";
1	Cufflinks	exon	31243723	31243813	.	+	.	gene_id "rmScrpt_XLOC_001153"; transcript_id "rmScrpt_TCONS_00001159"; exon_number "1"; oId "CUFF.1317.1"; tss_id "TSS1156";
1	Cufflinks	exon	31579805	31579929	.	+	.	gene_id "rmScrpt_XLOC_001154"; transcript_id "rmScrpt_TCONS_00001160"; exon_number "1"; oId "CUFF.1319.1"; tss_id "TSS1157";
1	Cufflinks	exon	31579991	31580149	.	+	.	gene_id "rmScrpt_XLOC_001155"; transcript_id "rmScrpt_TCONS_00001161"; exon_number "1"; oId "CUFF.1318.1"; tss_id "TSS1158";
1	Cufflinks	exon	31580376	31580569	.	+	.	gene_id "rmScrpt_XLOC_001156"; transcript_id "rmScrpt_TCONS_00001162"; exon_number "1"; oId "CUFF.1320.1"; tss_id "TSS1159";
1	Cufflinks	exon	31580739	31580873	.	+	.	gene_id "rmScrpt_XLOC_001157"; transcript_id "rmScrpt_TCONS_00001163"; exon_number "1"; oId "CUFF.1321.1"; tss_id "TSS1160";
1	Cufflinks	exon	31581141	31581242	.	+	.	gene_id "rmScrpt_XLOC_001158"; transcript_id "rmScrpt_TCONS_00001164"; exon_number "1"; oId "CUFF.1323.1"; tss_id "TSS1161";
1	Cufflinks	exon	31581304	31581426	.	+	.	gene_id "rmScrpt_XLOC_001159"; transcript_id "rmScrpt_TCONS_00001165"; exon_number "1"; oId "CUFF.1322.1"; tss_id "TSS1162";
1	Cufflinks	exon	31582477	31582514	.	+	.	gene_id "rmScrpt_XLOC_001160"; transcript_id "rmScrpt_TCONS_00001166"; exon_number "1"; oId "CUFF.1325.1"; tss_id "TSS1163";
1	Cufflinks	exon	31582851	31582899	.	+	.	gene_id "rmScrpt_XLOC_001160"; transcript_id "rmScrpt_TCONS_00001166"; exon_number "2"; oId "CUFF.1325.1"; tss_id "TSS1163";
1	Cufflinks	exon	31585106	31585173	.	+	.	gene_id "rmScrpt_XLOC_001161"; transcript_id "rmScrpt_TCONS_00001167"; exon_number "1"; oId "CUFF.1324.1"; tss_id "TSS1164";
1	Cufflinks	exon	31585243	31585377	.	+	.	gene_id "rmScrpt_XLOC_001162"; transcript_id "rmScrpt_TCONS_00001168"; exon_number "1"; oId "CUFF.1326.1"; tss_id "TSS1165";
1	Cufflinks	exon	31585940	31586177	.	+	.	gene_id "rmScrpt_XLOC_001163"; transcript_id "rmScrpt_TCONS_00001169"; exon_number "1"; oId "CUFF.1327.1"; tss_id "TSS1166";
1	Cufflinks	exon	31586699	31586772	.	+	.	gene_id "rmScrpt_XLOC_001164"; transcript_id "rmScrpt_TCONS_00001170"; exon_number "1"; oId "CUFF.1328.1"; tss_id "TSS1167";
1	Cufflinks	exon	31587665	31587714	.	+	.	gene_id "rmScrpt_XLOC_001165"; transcript_id "rmScrpt_TCONS_00001171"; exon_number "1"; oId "CUFF.1329.1"; tss_id "TSS1168";
1	Cufflinks	exon	31588195	31588626	.	+	.	gene_id "rmScrpt_XLOC_001166"; transcript_id "rmScrpt_TCONS_00001172"; exon_number "1"; oId "CUFF.1330.1"; tss_id "TSS1169";
1	Cufflinks	exon	31590526	31590611	.	+	.	gene_id "rmScrpt_XLOC_001167"; transcript_id "rmScrpt_TCONS_00001173"; exon_number "1"; oId "CUFF.1334.1"; tss_id "TSS1170";
1	Cufflinks	exon	31593712	31593786	.	+	.	gene_id "rmScrpt_XLOC_001168"; transcript_id "rmScrpt_TCONS_00001174"; exon_number "1"; oId "CUFF.1331.1"; tss_id "TSS1171";
1	Cufflinks	exon	31596001	31596063	.	+	.	gene_id "rmScrpt_XLOC_001169"; transcript_id "rmScrpt_TCONS_00001175"; exon_number "1"; oId "CUFF.1336.1"; tss_id "TSS1172";
1	Cufflinks	exon	31599290	31599481	.	+	.	gene_id "rmScrpt_XLOC_001169"; transcript_id "rmScrpt_TCONS_00001175"; exon_number "2"; oId "CUFF.1336.1"; tss_id "TSS1172";
1	Cufflinks	exon	31597196	31597417	.	+	.	gene_id "rmScrpt_XLOC_001170"; transcript_id "rmScrpt_TCONS_00001176"; exon_number "1"; oId "CUFF.1337.1"; tss_id "TSS1173";
1	Cufflinks	exon	31599551	31599785	.	+	.	gene_id "rmScrpt_XLOC_001171"; transcript_id "rmScrpt_TCONS_00001177"; exon_number "1"; oId "CUFF.1332.1"; tss_id "TSS1174";
1	Cufflinks	exon	31612800	31613590	.	+	.	gene_id "rmScrpt_XLOC_001172"; transcript_id "rmScrpt_TCONS_00001178"; exon_number "1"; oId "CUFF.1335.1"; tss_id "TSS1175";
1	Cufflinks	exon	31614393	31614835	.	+	.	gene_id "rmScrpt_XLOC_001173"; transcript_id "rmScrpt_TCONS_00001179"; exon_number "1"; oId "CUFF.1340.1"; tss_id "TSS1176";
1	Cufflinks	exon	31615081	31615426	.	+	.	gene_id "rmScrpt_XLOC_001174"; transcript_id "rmScrpt_TCONS_00001180"; exon_number "1"; oId "CUFF.1342.1"; tss_id "TSS1177";
1	Cufflinks	exon	31630840	31630910	.	+	.	gene_id "rmScrpt_XLOC_001175"; transcript_id "rmScrpt_TCONS_00001181"; exon_number "1"; oId "CUFF.1338.1"; tss_id "TSS1178";
1	Cufflinks	exon	31632082	31632179	.	+	.	gene_id "rmScrpt_XLOC_001176"; transcript_id "rmScrpt_TCONS_00001182"; exon_number "1"; oId "CUFF.1339.1"; tss_id "TSS1179";
1	Cufflinks	exon	31634929	31634979	.	+	.	gene_id "rmScrpt_XLOC_001177"; transcript_id "rmScrpt_TCONS_00001183"; exon_number "1"; oId "CUFF.1341.1"; tss_id "TSS1180";
1	Cufflinks	exon	31637578	31637822	.	+	.	gene_id "rmScrpt_XLOC_001178"; transcript_id "rmScrpt_TCONS_00001184"; exon_number "1"; oId "CUFF.1343.1"; tss_id "TSS1181";
1	Cufflinks	exon	31639442	31639748	.	+	.	gene_id "rmScrpt_XLOC_001179"; transcript_id "rmScrpt_TCONS_00001185"; exon_number "1"; oId "CUFF.1344.1"; tss_id "TSS1182";
1	Cufflinks	exon	31639806	31640057	.	+	.	gene_id "rmScrpt_XLOC_001180"; transcript_id "rmScrpt_TCONS_00001186"; exon_number "1"; oId "CUFF.1346.1"; tss_id "TSS1183";
1	Cufflinks	exon	31640232	31640349	.	+	.	gene_id "rmScrpt_XLOC_001181"; transcript_id "rmScrpt_TCONS_00001187"; exon_number "1"; oId "CUFF.1345.1"; tss_id "TSS1184";
1	Cufflinks	exon	31640651	31640890	.	+	.	gene_id "rmScrpt_XLOC_001182"; transcript_id "rmScrpt_TCONS_00001188"; exon_number "1"; oId "CUFF.1347.1"; tss_id "TSS1185";
1	Cufflinks	exon	31641473	31641789	.	+	.	gene_id "rmScrpt_XLOC_001183"; transcript_id "rmScrpt_TCONS_00001189"; exon_number "1"; oId "CUFF.1349.1"; tss_id "TSS1186";
1	Cufflinks	exon	31660110	31660251	.	+	.	gene_id "rmScrpt_XLOC_001184"; transcript_id "rmScrpt_TCONS_00001190"; exon_number "1"; oId "CUFF.1351.1"; tss_id "TSS1187";
1	Cufflinks	exon	31668374	31668402	.	+	.	gene_id "rmScrpt_XLOC_001184"; transcript_id "rmScrpt_TCONS_00001190"; exon_number "2"; oId "CUFF.1351.1"; tss_id "TSS1187";
1	Cufflinks	exon	31684353	31684522	.	+	.	gene_id "rmScrpt_XLOC_001185"; transcript_id "rmScrpt_TCONS_00001191"; exon_number "1"; oId "CUFF.1348.1"; tss_id "TSS1188";
1	Cufflinks	exon	31684792	31685225	.	+	.	gene_id "rmScrpt_XLOC_001186"; transcript_id "rmScrpt_TCONS_00001192"; exon_number "1"; oId "CUFF.1350.1"; tss_id "TSS1189";
1	Cufflinks	exon	31685317	31685644	.	+	.	gene_id "rmScrpt_XLOC_001187"; transcript_id "rmScrpt_TCONS_00001193"; exon_number "1"; oId "CUFF.1352.1"; tss_id "TSS1190";
1	Cufflinks	exon	31685792	31687134	.	+	.	gene_id "rmScrpt_XLOC_001188"; transcript_id "rmScrpt_TCONS_00001194"; exon_number "1"; oId "CUFF.1398.1"; tss_id "TSS1191";
1	Cufflinks	exon	31693775	31693907	.	+	.	gene_id "rmScrpt_XLOC_001188"; transcript_id "rmScrpt_TCONS_00001194"; exon_number "2"; oId "CUFF.1398.1"; tss_id "TSS1191";
1	Cufflinks	exon	31696561	31696625	.	+	.	gene_id "rmScrpt_XLOC_001189"; transcript_id "rmScrpt_TCONS_00001195"; exon_number "1"; oId "CUFF.1399.1"; tss_id "TSS1192";
1	Cufflinks	exon	31709777	31709786	.	+	.	gene_id "rmScrpt_XLOC_001190"; transcript_id "rmScrpt_TCONS_00001196"; exon_number "1"; oId "CUFF.1354.1"; tss_id "TSS1193";
1	Cufflinks	exon	31709893	31709991	.	+	.	gene_id "rmScrpt_XLOC_001190"; transcript_id "rmScrpt_TCONS_00001196"; exon_number "2"; oId "CUFF.1354.1"; tss_id "TSS1193";
1	Cufflinks	exon	31710851	31710913	.	+	.	gene_id "rmScrpt_XLOC_001190"; transcript_id "rmScrpt_TCONS_00001196"; exon_number "3"; oId "CUFF.1354.1"; tss_id "TSS1193";
1	Cufflinks	exon	31720324	31720492	.	+	.	gene_id "rmScrpt_XLOC_001191"; transcript_id "rmScrpt_TCONS_00001197"; exon_number "1"; oId "CUFF.1353.1"; tss_id "TSS1194";
1	Cufflinks	exon	31753411	31753467	.	+	.	gene_id "rmScrpt_XLOC_001192"; transcript_id "rmScrpt_TCONS_00001198"; exon_number "1"; oId "CUFF.1355.1"; tss_id "TSS1195";
1	Cufflinks	exon	31787409	31787433	.	+	.	gene_id "rmScrpt_XLOC_001193"; transcript_id "rmScrpt_TCONS_00001199"; exon_number "1"; oId "CUFF.1356.1"; tss_id "TSS1196";
1	Cufflinks	exon	31787822	31787916	.	+	.	gene_id "rmScrpt_XLOC_001193"; transcript_id "rmScrpt_TCONS_00001199"; exon_number "2"; oId "CUFF.1356.1"; tss_id "TSS1196";
1	Cufflinks	exon	31794042	31794087	.	+	.	gene_id "rmScrpt_XLOC_001194"; transcript_id "rmScrpt_TCONS_00001200"; exon_number "1"; oId "CUFF.1364.1"; tss_id "TSS1197";
1	Cufflinks	exon	31794515	31794589	.	+	.	gene_id "rmScrpt_XLOC_001194"; transcript_id "rmScrpt_TCONS_00001200"; exon_number "2"; oId "CUFF.1364.1"; tss_id "TSS1197";
1	Cufflinks	exon	31794992	31795116	.	+	.	gene_id "rmScrpt_XLOC_001194"; transcript_id "rmScrpt_TCONS_00001200"; exon_number "3"; oId "CUFF.1364.1"; tss_id "TSS1197";
1	Cufflinks	exon	31795625	31795746	.	+	.	gene_id "rmScrpt_XLOC_001195"; transcript_id "rmScrpt_TCONS_00001201"; exon_number "1"; oId "CUFF.1357.1"; tss_id "TSS1198";
1	Cufflinks	exon	31795991	31796044	.	+	.	gene_id "rmScrpt_XLOC_001195"; transcript_id "rmScrpt_TCONS_00001201"; exon_number "2"; oId "CUFF.1357.1"; tss_id "TSS1198";
1	Cufflinks	exon	31796409	31796484	.	+	.	gene_id "rmScrpt_XLOC_001196"; transcript_id "rmScrpt_TCONS_00001202"; exon_number "1"; oId "CUFF.1359.1"; tss_id "TSS1199";
1	Cufflinks	exon	31796760	31796880	.	+	.	gene_id "rmScrpt_XLOC_001196"; transcript_id "rmScrpt_TCONS_00001202"; exon_number "2"; oId "CUFF.1359.1"; tss_id "TSS1199";
1	Cufflinks	exon	31797557	31797610	.	+	.	gene_id "rmScrpt_XLOC_001197"; transcript_id "rmScrpt_TCONS_00001203"; exon_number "1"; oId "CUFF.1358.1"; tss_id "TSS1200";
1	Cufflinks	exon	31797715	31797723	.	+	.	gene_id "rmScrpt_XLOC_001197"; transcript_id "rmScrpt_TCONS_00001203"; exon_number "2"; oId "CUFF.1358.1"; tss_id "TSS1200";
1	Cufflinks	exon	31797829	31797863	.	+	.	gene_id "rmScrpt_XLOC_001198"; transcript_id "rmScrpt_TCONS_00001204"; exon_number "1"; oId "CUFF.1362.1"; tss_id "TSS1201";
1	Cufflinks	exon	31798801	31798956	.	+	.	gene_id "rmScrpt_XLOC_001198"; transcript_id "rmScrpt_TCONS_00001204"; exon_number "2"; oId "CUFF.1362.1"; tss_id "TSS1201";
1	Cufflinks	exon	31799762	31799781	.	+	.	gene_id "rmScrpt_XLOC_001198"; transcript_id "rmScrpt_TCONS_00001204"; exon_number "3"; oId "CUFF.1362.1"; tss_id "TSS1201";
1	Cufflinks	exon	31800340	31800470	.	+	.	gene_id "rmScrpt_XLOC_001199"; transcript_id "rmScrpt_TCONS_00001205"; exon_number "1"; oId "CUFF.1361.1"; tss_id "TSS1202";
1	Cufflinks	exon	31803154	31803206	.	+	.	gene_id "rmScrpt_XLOC_001200"; transcript_id "rmScrpt_TCONS_00001206"; exon_number "1"; oId "CUFF.1360.1"; tss_id "TSS1203";
1	Cufflinks	exon	31803287	31803437	.	+	.	gene_id "rmScrpt_XLOC_001200"; transcript_id "rmScrpt_TCONS_00001206"; exon_number "2"; oId "CUFF.1360.1"; tss_id "TSS1203";
1	Cufflinks	exon	31804019	31804357	.	+	.	gene_id "rmScrpt_XLOC_001201"; transcript_id "rmScrpt_TCONS_00001207"; exon_number "1"; oId "CUFF.1363.1"; tss_id "TSS1204";
1	Cufflinks	exon	31804463	31804520	.	+	.	gene_id "rmScrpt_XLOC_001202"; transcript_id "rmScrpt_TCONS_00001208"; exon_number "1"; oId "CUFF.1368.1"; tss_id "TSS1205";
1	Cufflinks	exon	31810136	31810185	.	+	.	gene_id "rmScrpt_XLOC_001203"; transcript_id "rmScrpt_TCONS_00001209"; exon_number "1"; oId "CUFF.1365.1"; tss_id "TSS1206";
1	Cufflinks	exon	31815427	31815499	.	+	.	gene_id "rmScrpt_XLOC_001204"; transcript_id "rmScrpt_TCONS_00001210"; exon_number "1"; oId "CUFF.1366.1"; tss_id "TSS1207";
1	Cufflinks	exon	31818340	31818413	.	+	.	gene_id "rmScrpt_XLOC_001205"; transcript_id "rmScrpt_TCONS_00001211"; exon_number "1"; oId "CUFF.1370.1"; tss_id "TSS1208";
1	Cufflinks	exon	31818749	31818848	.	+	.	gene_id "rmScrpt_XLOC_001205"; transcript_id "rmScrpt_TCONS_00001211"; exon_number "2"; oId "CUFF.1370.1"; tss_id "TSS1208";
1	Cufflinks	exon	31818967	31819093	.	+	.	gene_id "rmScrpt_XLOC_001206"; transcript_id "rmScrpt_TCONS_00001212"; exon_number "1"; oId "CUFF.1369.1"; tss_id "TSS1209";
1	Cufflinks	exon	31819231	31819428	.	+	.	gene_id "rmScrpt_XLOC_001207"; transcript_id "rmScrpt_TCONS_00001213"; exon_number "1"; oId "CUFF.1371.1"; tss_id "TSS1210";
1	Cufflinks	exon	31819621	31819882	.	+	.	gene_id "rmScrpt_XLOC_001208"; transcript_id "rmScrpt_TCONS_00001214"; exon_number "1"; oId "CUFF.1372.1"; tss_id "TSS1211";
1	Cufflinks	exon	31823014	31823305	.	+	.	gene_id "rmScrpt_XLOC_001209"; transcript_id "rmScrpt_TCONS_00001215"; exon_number "1"; oId "CUFF.1373.1"; tss_id "TSS1212";
1	Cufflinks	exon	31823361	31824075	.	+	.	gene_id "rmScrpt_XLOC_001210"; transcript_id "rmScrpt_TCONS_00001216"; exon_number "1"; oId "CUFF.1380.1"; tss_id "TSS1213";
1	Cufflinks	exon	31824888	31825026	.	+	.	gene_id "rmScrpt_XLOC_001211"; transcript_id "rmScrpt_TCONS_00001217"; exon_number "1"; oId "CUFF.1381.1"; tss_id "TSS1214";
1	Cufflinks	exon	31825569	31825851	.	+	.	gene_id "rmScrpt_XLOC_001212"; transcript_id "rmScrpt_TCONS_00001218"; exon_number "1"; oId "CUFF.1377.1"; tss_id "TSS1215";
1	Cufflinks	exon	31876378	31876518	.	+	.	gene_id "rmScrpt_XLOC_001213"; transcript_id "rmScrpt_TCONS_00001219"; exon_number "1"; oId "CUFF.1374.1"; tss_id "TSS1216";
1	Cufflinks	exon	31897726	31897872	.	+	.	gene_id "rmScrpt_XLOC_001214"; transcript_id "rmScrpt_TCONS_00001220"; exon_number "1"; oId "CUFF.1375.1"; tss_id "TSS1217";
1	Cufflinks	exon	31898264	31898435	.	+	.	gene_id "rmScrpt_XLOC_001215"; transcript_id "rmScrpt_TCONS_00001221"; exon_number "1"; oId "CUFF.1376.1"; tss_id "TSS1218";
1	Cufflinks	exon	31898529	31898766	.	+	.	gene_id "rmScrpt_XLOC_001216"; transcript_id "rmScrpt_TCONS_00001222"; exon_number "1"; oId "CUFF.1379.1"; tss_id "TSS1219";
1	Cufflinks	exon	31981545	31981683	.	+	.	gene_id "rmScrpt_XLOC_001217"; transcript_id "rmScrpt_TCONS_00001223"; exon_number "1"; oId "CUFF.1378.1"; tss_id "TSS1220";
1	Cufflinks	exon	31982413	31982601	.	+	.	gene_id "rmScrpt_XLOC_001218"; transcript_id "rmScrpt_TCONS_00001224"; exon_number "1"; oId "CUFF.1383.1"; tss_id "TSS1221";
1	Cufflinks	exon	31983141	31983339	.	+	.	gene_id "rmScrpt_XLOC_001219"; transcript_id "rmScrpt_TCONS_00001225"; exon_number "1"; oId "CUFF.1384.1"; tss_id "TSS1222";
1	Cufflinks	exon	32208125	32208569	.	+	.	gene_id "rmScrpt_XLOC_001220"; transcript_id "rmScrpt_TCONS_00001226"; exon_number "1"; oId "CUFF.1385.1"; tss_id "TSS1223";
1	Cufflinks	exon	32211999	32212165	.	+	.	gene_id "rmScrpt_XLOC_001221"; transcript_id "rmScrpt_TCONS_00001227"; exon_number "1"; oId "CUFF.1387.1"; tss_id "TSS1224";
1	Cufflinks	exon	32213756	32213877	.	+	.	gene_id "rmScrpt_XLOC_001222"; transcript_id "rmScrpt_TCONS_00001228"; exon_number "1"; oId "CUFF.1386.1"; tss_id "TSS1225";
1	Cufflinks	exon	32213981	32214102	.	+	.	gene_id "rmScrpt_XLOC_001223"; transcript_id "rmScrpt_TCONS_00001229"; exon_number "1"; oId "CUFF.1389.1"; tss_id "TSS1226";
1	Cufflinks	exon	32217693	32217742	.	+	.	gene_id "rmScrpt_XLOC_001224"; transcript_id "rmScrpt_TCONS_00001230"; exon_number "1"; oId "CUFF.1388.1"; tss_id "TSS1227";
1	Cufflinks	exon	32218330	32218404	.	+	.	gene_id "rmScrpt_XLOC_001225"; transcript_id "rmScrpt_TCONS_00001231"; exon_number "1"; oId "CUFF.1390.1"; tss_id "TSS1228";
1	Cufflinks	exon	32218478	32218777	.	+	.	gene_id "rmScrpt_XLOC_001226"; transcript_id "rmScrpt_TCONS_00001232"; exon_number "1"; oId "CUFF.1391.1"; tss_id "TSS1229";
1	Cufflinks	exon	32220127	32220240	.	+	.	gene_id "rmScrpt_XLOC_001227"; transcript_id "rmScrpt_TCONS_00001233"; exon_number "1"; oId "CUFF.1392.1"; tss_id "TSS1230";
1	Cufflinks	exon	32220631	32220717	.	+	.	gene_id "rmScrpt_XLOC_001228"; transcript_id "rmScrpt_TCONS_00001234"; exon_number "1"; oId "CUFF.1393.1"; tss_id "TSS1231";
1	Cufflinks	exon	32221465	32221569	.	+	.	gene_id "rmScrpt_XLOC_001229"; transcript_id "rmScrpt_TCONS_00001235"; exon_number "1"; oId "CUFF.1394.1"; tss_id "TSS1232";
1	Cufflinks	exon	32237320	32237423	.	+	.	gene_id "rmScrpt_XLOC_001230"; transcript_id "rmScrpt_TCONS_00001236"; exon_number "1"; oId "CUFF.1395.1"; tss_id "TSS1233";
1	Cufflinks	exon	32237624	32237673	.	+	.	gene_id "rmScrpt_XLOC_001231"; transcript_id "rmScrpt_TCONS_00001237"; exon_number "1"; oId "CUFF.1396.1"; tss_id "TSS1234";
1	Cufflinks	exon	32238382	32238475	.	+	.	gene_id "rmScrpt_XLOC_001232"; transcript_id "rmScrpt_TCONS_00001238"; exon_number "1"; oId "CUFF.1397.1"; tss_id "TSS1235";
1	Cufflinks	exon	32240479	32240626	.	+	.	gene_id "rmScrpt_XLOC_001233"; transcript_id "rmScrpt_TCONS_00001239"; exon_number "1"; oId "CUFF.1401.1"; tss_id "TSS1236";
1	Cufflinks	exon	32241127	32241404	.	+	.	gene_id "rmScrpt_XLOC_001234"; transcript_id "rmScrpt_TCONS_00001240"; exon_number "1"; oId "CUFF.1405.1"; tss_id "TSS1237";
1	Cufflinks	exon	32241478	32241618	.	+	.	gene_id "rmScrpt_XLOC_001235"; transcript_id "rmScrpt_TCONS_00001241"; exon_number "1"; oId "CUFF.1402.1"; tss_id "TSS1238";
1	Cufflinks	exon	32242392	32242515	.	+	.	gene_id "rmScrpt_XLOC_001236"; transcript_id "rmScrpt_TCONS_00001242"; exon_number "1"; oId "CUFF.1403.1"; tss_id "TSS1239";
1	Cufflinks	exon	32242630	32242736	.	+	.	gene_id "rmScrpt_XLOC_001237"; transcript_id "rmScrpt_TCONS_00001243"; exon_number "1"; oId "CUFF.1404.1"; tss_id "TSS1240";
1	Cufflinks	exon	32243224	32243366	.	+	.	gene_id "rmScrpt_XLOC_001238"; transcript_id "rmScrpt_TCONS_00001244"; exon_number "1"; oId "CUFF.1406.1"; tss_id "TSS1241";
1	Cufflinks	exon	32243451	32243508	.	+	.	gene_id "rmScrpt_XLOC_001239"; transcript_id "rmScrpt_TCONS_00001245"; exon_number "1"; oId "CUFF.1407.1"; tss_id "TSS1242";
1	Cufflinks	exon	32243800	32243862	.	+	.	gene_id "rmScrpt_XLOC_001240"; transcript_id "rmScrpt_TCONS_00001246"; exon_number "1"; oId "CUFF.1408.1"; tss_id "TSS1243";
1	Cufflinks	exon	32244902	32244994	.	+	.	gene_id "rmScrpt_XLOC_001241"; transcript_id "rmScrpt_TCONS_00001247"; exon_number "1"; oId "CUFF.1409.1"; tss_id "TSS1244";
1	Cufflinks	exon	32245351	32245421	.	+	.	gene_id "rmScrpt_XLOC_001242"; transcript_id "rmScrpt_TCONS_00001248"; exon_number "1"; oId "CUFF.1410.1"; tss_id "TSS1245";
1	Cufflinks	exon	32251913	32251992	.	+	.	gene_id "rmScrpt_XLOC_001243"; transcript_id "rmScrpt_TCONS_00001249"; exon_number "1"; oId "CUFF.1417.1"; tss_id "TSS1246";
1	Cufflinks	exon	32253091	32253160	.	+	.	gene_id "rmScrpt_XLOC_001244"; transcript_id "rmScrpt_TCONS_00001250"; exon_number "1"; oId "CUFF.1411.1"; tss_id "TSS1247";
1	Cufflinks	exon	32309345	32309425	.	+	.	gene_id "rmScrpt_XLOC_001245"; transcript_id "rmScrpt_TCONS_00001251"; exon_number "1"; oId "CUFF.1412.1"; tss_id "TSS1248";
1	Cufflinks	exon	32321873	32322066	.	+	.	gene_id "rmScrpt_XLOC_001246"; transcript_id "rmScrpt_TCONS_00001252"; exon_number "1"; oId "CUFF.1414.1"; tss_id "TSS1249";
1	Cufflinks	exon	32329737	32329796	.	+	.	gene_id "rmScrpt_XLOC_001247"; transcript_id "rmScrpt_TCONS_00001253"; exon_number "1"; oId "CUFF.1413.1"; tss_id "TSS1250";
1	Cufflinks	exon	32331097	32331201	.	+	.	gene_id "rmScrpt_XLOC_001248"; transcript_id "rmScrpt_TCONS_00001254"; exon_number "1"; oId "CUFF.1415.1"; tss_id "TSS1251";
1	Cufflinks	exon	32331532	32331585	.	+	.	gene_id "rmScrpt_XLOC_001249"; transcript_id "rmScrpt_TCONS_00001255"; exon_number "1"; oId "CUFF.1418.1"; tss_id "TSS1252";
1	Cufflinks	exon	32331674	32331801	.	+	.	gene_id "rmScrpt_XLOC_001250"; transcript_id "rmScrpt_TCONS_00001256"; exon_number "1"; oId "CUFF.1419.1"; tss_id "TSS1253";
1	Cufflinks	exon	32485243	32485646	.	+	.	gene_id "rmScrpt_XLOC_001251"; transcript_id "rmScrpt_TCONS_00001257"; exon_number "1"; oId "CUFF.1512.1"; tss_id "TSS1254";
1	Cufflinks	exon	32530222	32530358	.	+	.	gene_id "rmScrpt_XLOC_001251"; transcript_id "rmScrpt_TCONS_00001257"; exon_number "2"; oId "CUFF.1512.1"; tss_id "TSS1254";
1	Cufflinks	exon	32532637	32532782	.	+	.	gene_id "rmScrpt_XLOC_001251"; transcript_id "rmScrpt_TCONS_00001257"; exon_number "3"; oId "CUFF.1512.1"; tss_id "TSS1254";
1	Cufflinks	exon	32534461	32534602	.	+	.	gene_id "rmScrpt_XLOC_001251"; transcript_id "rmScrpt_TCONS_00001257"; exon_number "4"; oId "CUFF.1512.1"; tss_id "TSS1254";
1	Cufflinks	exon	32534727	32534859	.	+	.	gene_id "rmScrpt_XLOC_001251"; transcript_id "rmScrpt_TCONS_00001257"; exon_number "5"; oId "CUFF.1512.1"; tss_id "TSS1254";
1	Cufflinks	exon	32536901	32537097	.	+	.	gene_id "rmScrpt_XLOC_001251"; transcript_id "rmScrpt_TCONS_00001257"; exon_number "6"; oId "CUFF.1512.1"; tss_id "TSS1254";
1	Cufflinks	exon	32539757	32539946	.	+	.	gene_id "rmScrpt_XLOC_001251"; transcript_id "rmScrpt_TCONS_00001257"; exon_number "7"; oId "CUFF.1512.1"; tss_id "TSS1254";
1	Cufflinks	exon	32554516	32554611	.	+	.	gene_id "rmScrpt_XLOC_001251"; transcript_id "rmScrpt_TCONS_00001257"; exon_number "8"; oId "CUFF.1512.1"; tss_id "TSS1254";
1	Cufflinks	exon	32557046	32557191	.	+	.	gene_id "rmScrpt_XLOC_001251"; transcript_id "rmScrpt_TCONS_00001257"; exon_number "9"; oId "CUFF.1512.1"; tss_id "TSS1254";
1	Cufflinks	exon	32518326	32518554	.	+	.	gene_id "rmScrpt_XLOC_001251"; transcript_id "rmScrpt_TCONS_00001258"; exon_number "1"; oId "CUFF.1512.2"; tss_id "TSS1255";
1	Cufflinks	exon	32530222	32530358	.	+	.	gene_id "rmScrpt_XLOC_001251"; transcript_id "rmScrpt_TCONS_00001258"; exon_number "2"; oId "CUFF.1512.2"; tss_id "TSS1255";
1	Cufflinks	exon	32532637	32532782	.	+	.	gene_id "rmScrpt_XLOC_001251"; transcript_id "rmScrpt_TCONS_00001258"; exon_number "3"; oId "CUFF.1512.2"; tss_id "TSS1255";
1	Cufflinks	exon	32534461	32534602	.	+	.	gene_id "rmScrpt_XLOC_001251"; transcript_id "rmScrpt_TCONS_00001258"; exon_number "4"; oId "CUFF.1512.2"; tss_id "TSS1255";
1	Cufflinks	exon	32534727	32534859	.	+	.	gene_id "rmScrpt_XLOC_001251"; transcript_id "rmScrpt_TCONS_00001258"; exon_number "5"; oId "CUFF.1512.2"; tss_id "TSS1255";
1	Cufflinks	exon	32536901	32537097	.	+	.	gene_id "rmScrpt_XLOC_001251"; transcript_id "rmScrpt_TCONS_00001258"; exon_number "6"; oId "CUFF.1512.2"; tss_id "TSS1255";
1	Cufflinks	exon	32539757	32539946	.	+	.	gene_id "rmScrpt_XLOC_001251"; transcript_id "rmScrpt_TCONS_00001258"; exon_number "7"; oId "CUFF.1512.2"; tss_id "TSS1255";
1	Cufflinks	exon	32554516	32554611	.	+	.	gene_id "rmScrpt_XLOC_001251"; transcript_id "rmScrpt_TCONS_00001258"; exon_number "8"; oId "CUFF.1512.2"; tss_id "TSS1255";
1	Cufflinks	exon	32557046	32557191	.	+	.	gene_id "rmScrpt_XLOC_001251"; transcript_id "rmScrpt_TCONS_00001258"; exon_number "9"; oId "CUFF.1512.2"; tss_id "TSS1255";
1	Cufflinks	exon	32558464	32558557	.	+	.	gene_id "rmScrpt_XLOC_001252"; transcript_id "rmScrpt_TCONS_00001259"; exon_number "1"; oId "CUFF.1420.1"; tss_id "TSS1256";
1	Cufflinks	exon	32560056	32560124	.	+	.	gene_id "rmScrpt_XLOC_001253"; transcript_id "rmScrpt_TCONS_00001260"; exon_number "1"; oId "CUFF.1466.1"; tss_id "TSS1257";
1	Cufflinks	exon	32561914	32562118	.	+	.	gene_id "rmScrpt_XLOC_001253"; transcript_id "rmScrpt_TCONS_00001260"; exon_number "2"; oId "CUFF.1466.1"; tss_id "TSS1257";
1	Cufflinks	exon	32565340	32565412	.	+	.	gene_id "rmScrpt_XLOC_001253"; transcript_id "rmScrpt_TCONS_00001260"; exon_number "3"; oId "CUFF.1466.1"; tss_id "TSS1257";
1	Cufflinks	exon	32572118	32572273	.	+	.	gene_id "rmScrpt_XLOC_001253"; transcript_id "rmScrpt_TCONS_00001260"; exon_number "4"; oId "CUFF.1466.1"; tss_id "TSS1257";
1	Cufflinks	exon	32578029	32578099	.	+	.	gene_id "rmScrpt_XLOC_001253"; transcript_id "rmScrpt_TCONS_00001260"; exon_number "5"; oId "CUFF.1466.1"; tss_id "TSS1257";
1	Cufflinks	exon	32579397	32579444	.	+	.	gene_id "rmScrpt_XLOC_001253"; transcript_id "rmScrpt_TCONS_00001260"; exon_number "6"; oId "CUFF.1466.1"; tss_id "TSS1257";
1	Cufflinks	exon	32585612	32586426	.	+	.	gene_id "rmScrpt_XLOC_001254"; transcript_id "rmScrpt_TCONS_00001261"; exon_number "1"; oId "CUFF.1424.1"; tss_id "TSS1258";
1	Cufflinks	exon	32586548	32586863	.	+	.	gene_id "rmScrpt_XLOC_001255"; transcript_id "rmScrpt_TCONS_00001262"; exon_number "1"; oId "CUFF.1421.1"; tss_id "TSS1259";
1	Cufflinks	exon	32586974	32587458	.	+	.	gene_id "rmScrpt_XLOC_001256"; transcript_id "rmScrpt_TCONS_00001263"; exon_number "1"; oId "CUFF.1422.1"; tss_id "TSS1260";
1	Cufflinks	exon	32587511	32587753	.	+	.	gene_id "rmScrpt_XLOC_001257"; transcript_id "rmScrpt_TCONS_00001264"; exon_number "1"; oId "CUFF.1423.1"; tss_id "TSS1261";
1	Cufflinks	exon	32587885	32588209	.	+	.	gene_id "rmScrpt_XLOC_001258"; transcript_id "rmScrpt_TCONS_00001265"; exon_number "1"; oId "CUFF.1425.1"; tss_id "TSS1262";
1	Cufflinks	exon	32588357	32589531	.	+	.	gene_id "rmScrpt_XLOC_001259"; transcript_id "rmScrpt_TCONS_00001266"; exon_number "1"; oId "CUFF.1427.1"; tss_id "TSS1263";
1	Cufflinks	exon	32602040	32602118	.	+	.	gene_id "rmScrpt_XLOC_001260"; transcript_id "rmScrpt_TCONS_00001267"; exon_number "1"; oId "CUFF.1442.1"; tss_id "TSS1264";
1	Cufflinks	exon	32610365	32610487	.	+	.	gene_id "rmScrpt_XLOC_001260"; transcript_id "rmScrpt_TCONS_00001267"; exon_number "2"; oId "CUFF.1442.1"; tss_id "TSS1264";
1	Cufflinks	exon	32613085	32613208	.	+	.	gene_id "rmScrpt_XLOC_001260"; transcript_id "rmScrpt_TCONS_00001267"; exon_number "3"; oId "CUFF.1442.1"; tss_id "TSS1264";
1	Cufflinks	exon	32619178	32619185	.	+	.	gene_id "rmScrpt_XLOC_001261"; transcript_id "rmScrpt_TCONS_00001268"; exon_number "1"; oId "CUFF.1500.1"; tss_id "TSS1265";
1	Cufflinks	exon	32620734	32620865	.	+	.	gene_id "rmScrpt_XLOC_001261"; transcript_id "rmScrpt_TCONS_00001268"; exon_number "2"; oId "CUFF.1500.1"; tss_id "TSS1265";
1	Cufflinks	exon	32622443	32622609	.	+	.	gene_id "rmScrpt_XLOC_001261"; transcript_id "rmScrpt_TCONS_00001268"; exon_number "3"; oId "CUFF.1500.1"; tss_id "TSS1265";
1	Cufflinks	exon	32626415	32626509	.	+	.	gene_id "rmScrpt_XLOC_001261"; transcript_id "rmScrpt_TCONS_00001268"; exon_number "4"; oId "CUFF.1500.1"; tss_id "TSS1265";
1	Cufflinks	exon	32629797	32629927	.	+	.	gene_id "rmScrpt_XLOC_001261"; transcript_id "rmScrpt_TCONS_00001268"; exon_number "5"; oId "CUFF.1500.1"; tss_id "TSS1265";
1	Cufflinks	exon	32640429	32640568	.	+	.	gene_id "rmScrpt_XLOC_001261"; transcript_id "rmScrpt_TCONS_00001268"; exon_number "6"; oId "CUFF.1500.1"; tss_id "TSS1265";
1	Cufflinks	exon	32643493	32643561	.	+	.	gene_id "rmScrpt_XLOC_001261"; transcript_id "rmScrpt_TCONS_00001268"; exon_number "7"; oId "CUFF.1500.1"; tss_id "TSS1265";
1	Cufflinks	exon	32646335	32646481	.	+	.	gene_id "rmScrpt_XLOC_001261"; transcript_id "rmScrpt_TCONS_00001268"; exon_number "8"; oId "CUFF.1500.1"; tss_id "TSS1265";
1	Cufflinks	exon	32647008	32647086	.	+	.	gene_id "rmScrpt_XLOC_001261"; transcript_id "rmScrpt_TCONS_00001268"; exon_number "9"; oId "CUFF.1500.1"; tss_id "TSS1265";
1	Cufflinks	exon	32647206	32647290	.	+	.	gene_id "rmScrpt_XLOC_001262"; transcript_id "rmScrpt_TCONS_00001269"; exon_number "1"; oId "CUFF.1504.1"; tss_id "TSS1266";
1	Cufflinks	exon	32652371	32652932	.	+	.	gene_id "rmScrpt_XLOC_001262"; transcript_id "rmScrpt_TCONS_00001269"; exon_number "2"; oId "CUFF.1504.1"; tss_id "TSS1266";
1	Cufflinks	exon	32653084	32653242	.	+	.	gene_id "rmScrpt_XLOC_001263"; transcript_id "rmScrpt_TCONS_00001270"; exon_number "1"; oId "CUFF.1428.1"; tss_id "TSS1267";
1	Cufflinks	exon	32653411	32653544	.	+	.	gene_id "rmScrpt_XLOC_001264"; transcript_id "rmScrpt_TCONS_00001271"; exon_number "1"; oId "CUFF.1426.1"; tss_id "TSS1268";
1	Cufflinks	exon	32653833	32654078	.	+	.	gene_id "rmScrpt_XLOC_001265"; transcript_id "rmScrpt_TCONS_00001272"; exon_number "1"; oId "CUFF.1432.1"; tss_id "TSS1269";
1	Cufflinks	exon	32654255	32654355	.	+	.	gene_id "rmScrpt_XLOC_001266"; transcript_id "rmScrpt_TCONS_00001273"; exon_number "1"; oId "CUFF.1429.1"; tss_id "TSS1270";
1	Cufflinks	exon	32654530	32654841	.	+	.	gene_id "rmScrpt_XLOC_001267"; transcript_id "rmScrpt_TCONS_00001274"; exon_number "1"; oId "CUFF.1434.1"; tss_id "TSS1271";
1	Cufflinks	exon	32655319	32655436	.	+	.	gene_id "rmScrpt_XLOC_001268"; transcript_id "rmScrpt_TCONS_00001275"; exon_number "1"; oId "CUFF.1431.1"; tss_id "TSS1272";
1	Cufflinks	exon	32655910	32655979	.	+	.	gene_id "rmScrpt_XLOC_001269"; transcript_id "rmScrpt_TCONS_00001276"; exon_number "1"; oId "CUFF.1430.1"; tss_id "TSS1273";
1	Cufflinks	exon	32659570	32659619	.	+	.	gene_id "rmScrpt_XLOC_001270"; transcript_id "rmScrpt_TCONS_00001277"; exon_number "1"; oId "CUFF.1433.1"; tss_id "TSS1274";
1	Cufflinks	exon	32923846	32923886	.	+	.	gene_id "rmScrpt_XLOC_001271"; transcript_id "rmScrpt_TCONS_00001278"; exon_number "1"; oId "CUFF.1459.1"; tss_id "TSS1275";
1	Cufflinks	exon	32934196	32934236	.	+	.	gene_id "rmScrpt_XLOC_001271"; transcript_id "rmScrpt_TCONS_00001278"; exon_number "2"; oId "CUFF.1459.1"; tss_id "TSS1275";
1	Cufflinks	exon	32938462	32938514	.	+	.	gene_id "rmScrpt_XLOC_001271"; transcript_id "rmScrpt_TCONS_00001278"; exon_number "3"; oId "CUFF.1459.1"; tss_id "TSS1275";
1	Cufflinks	exon	32967053	32967108	.	+	.	gene_id "rmScrpt_XLOC_001272"; transcript_id "rmScrpt_TCONS_00001279"; exon_number "1"; oId "CUFF.1435.1"; tss_id "TSS1276";
1	Cufflinks	exon	32971682	32971773	.	+	.	gene_id "rmScrpt_XLOC_001273"; transcript_id "rmScrpt_TCONS_00001280"; exon_number "1"; oId "CUFF.1436.1"; tss_id "TSS1277";
1	Cufflinks	exon	32975568	32975618	.	+	.	gene_id "rmScrpt_XLOC_001274"; transcript_id "rmScrpt_TCONS_00001281"; exon_number "1"; oId "CUFF.1437.1"; tss_id "TSS1278";
1	Cufflinks	exon	32978596	32978709	.	+	.	gene_id "rmScrpt_XLOC_001275"; transcript_id "rmScrpt_TCONS_00001282"; exon_number "1"; oId "CUFF.1438.1"; tss_id "TSS1279";
1	Cufflinks	exon	32999777	32999832	.	+	.	gene_id "rmScrpt_XLOC_001276"; transcript_id "rmScrpt_TCONS_00001283"; exon_number "1"; oId "CUFF.1439.1"; tss_id "TSS1280";
1	Cufflinks	exon	33001622	33001676	.	+	.	gene_id "rmScrpt_XLOC_001277"; transcript_id "rmScrpt_TCONS_00001284"; exon_number "1"; oId "CUFF.1440.1"; tss_id "TSS1281";
1	Cufflinks	exon	33021352	33021479	.	+	.	gene_id "rmScrpt_XLOC_001278"; transcript_id "rmScrpt_TCONS_00001285"; exon_number "1"; oId "CUFF.1443.1"; tss_id "TSS1282";
1	Cufflinks	exon	33083302	33083377	.	+	.	gene_id "rmScrpt_XLOC_001279"; transcript_id "rmScrpt_TCONS_00001286"; exon_number "1"; oId "CUFF.1441.1"; tss_id "TSS1283";
1	Cufflinks	exon	33271003	33271206	.	+	.	gene_id "rmScrpt_XLOC_001280"; transcript_id "rmScrpt_TCONS_00001287"; exon_number "1"; oId "CUFF.1444.1"; tss_id "TSS1284";
1	Cufflinks	exon	33271770	33272020	.	+	.	gene_id "rmScrpt_XLOC_001281"; transcript_id "rmScrpt_TCONS_00001288"; exon_number "1"; oId "CUFF.1445.1"; tss_id "TSS1285";
1	Cufflinks	exon	33272292	33272636	.	+	.	gene_id "rmScrpt_XLOC_001282"; transcript_id "rmScrpt_TCONS_00001289"; exon_number "1"; oId "CUFF.1446.1"; tss_id "TSS1286";
1	Cufflinks	exon	33307162	33307214	.	+	.	gene_id "rmScrpt_XLOC_001283"; transcript_id "rmScrpt_TCONS_00001290"; exon_number "1"; oId "CUFF.1458.1"; tss_id "TSS1287";
1	Cufflinks	exon	33319600	33319640	.	+	.	gene_id "rmScrpt_XLOC_001283"; transcript_id "rmScrpt_TCONS_00001290"; exon_number "2"; oId "CUFF.1458.1"; tss_id "TSS1287";
1	Cufflinks	exon	33418419	33418502	.	+	.	gene_id "rmScrpt_XLOC_001284"; transcript_id "rmScrpt_TCONS_00001291"; exon_number "1"; oId "CUFF.1448.1"; tss_id "TSS1288";
1	Cufflinks	exon	33436306	33436322	.	+	.	gene_id "rmScrpt_XLOC_001285"; transcript_id "rmScrpt_TCONS_00001292"; exon_number "1"; oId "CUFF.1449.1"; tss_id "TSS1289";
1	Cufflinks	exon	33442972	33443183	.	+	.	gene_id "rmScrpt_XLOC_001285"; transcript_id "rmScrpt_TCONS_00001292"; exon_number "2"; oId "CUFF.1449.1"; tss_id "TSS1289";
1	Cufflinks	exon	33447724	33447850	.	+	.	gene_id "rmScrpt_XLOC_001286"; transcript_id "rmScrpt_TCONS_00001293"; exon_number "1"; oId "CUFF.1450.1"; tss_id "TSS1290";
1	Cufflinks	exon	33447939	33448044	.	+	.	gene_id "rmScrpt_XLOC_001286"; transcript_id "rmScrpt_TCONS_00001293"; exon_number "2"; oId "CUFF.1450.1"; tss_id "TSS1290";
1	Cufflinks	exon	33451525	33451578	.	+	.	gene_id "rmScrpt_XLOC_001287"; transcript_id "rmScrpt_TCONS_00001294"; exon_number "1"; oId "CUFF.1474.1"; tss_id "TSS1291";
1	Cufflinks	exon	33452004	33452095	.	+	.	gene_id "rmScrpt_XLOC_001287"; transcript_id "rmScrpt_TCONS_00001294"; exon_number "2"; oId "CUFF.1474.1"; tss_id "TSS1291";
1	Cufflinks	exon	33458187	33458310	.	+	.	gene_id "rmScrpt_XLOC_001287"; transcript_id "rmScrpt_TCONS_00001294"; exon_number "3"; oId "CUFF.1474.1"; tss_id "TSS1291";
1	Cufflinks	exon	33459367	33459386	.	+	.	gene_id "rmScrpt_XLOC_001287"; transcript_id "rmScrpt_TCONS_00001294"; exon_number "4"; oId "CUFF.1474.1"; tss_id "TSS1291";
1	Cufflinks	exon	33460411	33460446	.	+	.	gene_id "rmScrpt_XLOC_001288"; transcript_id "rmScrpt_TCONS_00001295"; exon_number "1"; oId "CUFF.1451.1"; tss_id "TSS1292";
1	Cufflinks	exon	33461903	33461996	.	+	.	gene_id "rmScrpt_XLOC_001288"; transcript_id "rmScrpt_TCONS_00001295"; exon_number "2"; oId "CUFF.1451.1"; tss_id "TSS1292";
1	Cufflinks	exon	33464458	33464599	.	+	.	gene_id "rmScrpt_XLOC_001288"; transcript_id "rmScrpt_TCONS_00001295"; exon_number "3"; oId "CUFF.1451.1"; tss_id "TSS1292";
1	Cufflinks	exon	33469705	33469731	.	+	.	gene_id "rmScrpt_XLOC_001289"; transcript_id "rmScrpt_TCONS_00001296"; exon_number "1"; oId "CUFF.1456.1"; tss_id "TSS1293";
1	Cufflinks	exon	33469833	33469954	.	+	.	gene_id "rmScrpt_XLOC_001289"; transcript_id "rmScrpt_TCONS_00001296"; exon_number "2"; oId "CUFF.1456.1"; tss_id "TSS1293";
1	Cufflinks	exon	33472470	33472507	.	+	.	gene_id "rmScrpt_XLOC_001289"; transcript_id "rmScrpt_TCONS_00001296"; exon_number "3"; oId "CUFF.1456.1"; tss_id "TSS1293";
1	Cufflinks	exon	33476166	33476440	.	+	.	gene_id "rmScrpt_XLOC_001290"; transcript_id "rmScrpt_TCONS_00001297"; exon_number "1"; oId "CUFF.1455.1"; tss_id "TSS1294";
1	Cufflinks	exon	33476868	33476985	.	+	.	gene_id "rmScrpt_XLOC_001291"; transcript_id "rmScrpt_TCONS_00001298"; exon_number "1"; oId "CUFF.1452.1"; tss_id "TSS1295";
1	Cufflinks	exon	33509971	33510023	.	+	.	gene_id "rmScrpt_XLOC_001292"; transcript_id "rmScrpt_TCONS_00001299"; exon_number "1"; oId "CUFF.1453.1"; tss_id "TSS1296";
1	Cufflinks	exon	33510262	33510318	.	+	.	gene_id "rmScrpt_XLOC_001293"; transcript_id "rmScrpt_TCONS_00001300"; exon_number "1"; oId "CUFF.1454.1"; tss_id "TSS1297";
1	Cufflinks	exon	33517808	33517870	.	+	.	gene_id "rmScrpt_XLOC_001294"; transcript_id "rmScrpt_TCONS_00001301"; exon_number "1"; oId "CUFF.1457.1"; tss_id "TSS1298";
1	Cufflinks	exon	33525218	33525321	.	+	.	gene_id "rmScrpt_XLOC_001295"; transcript_id "rmScrpt_TCONS_00001302"; exon_number "1"; oId "CUFF.1460.1"; tss_id "TSS1299";
1	Cufflinks	exon	33529670	33529748	.	+	.	gene_id "rmScrpt_XLOC_001296"; transcript_id "rmScrpt_TCONS_00001303"; exon_number "1"; oId "CUFF.1461.1"; tss_id "TSS1300";
1	Cufflinks	exon	33536079	33536170	.	+	.	gene_id "rmScrpt_XLOC_001297"; transcript_id "rmScrpt_TCONS_00001304"; exon_number "1"; oId "CUFF.1462.1"; tss_id "TSS1301";
1	Cufflinks	exon	33541513	33541606	.	+	.	gene_id "rmScrpt_XLOC_001298"; transcript_id "rmScrpt_TCONS_00001305"; exon_number "1"; oId "CUFF.1463.1"; tss_id "TSS1302";
1	Cufflinks	exon	33545396	33545449	.	+	.	gene_id "rmScrpt_XLOC_001299"; transcript_id "rmScrpt_TCONS_00001306"; exon_number "1"; oId "CUFF.1464.1"; tss_id "TSS1303";
1	Cufflinks	exon	33559369	33559421	.	+	.	gene_id "rmScrpt_XLOC_001300"; transcript_id "rmScrpt_TCONS_00001307"; exon_number "1"; oId "CUFF.1465.1"; tss_id "TSS1304";
1	Cufflinks	exon	33565481	33565554	.	+	.	gene_id "rmScrpt_XLOC_001301"; transcript_id "rmScrpt_TCONS_00001308"; exon_number "1"; oId "CUFF.1467.1"; tss_id "TSS1305";
1	Cufflinks	exon	33565796	33565999	.	+	.	gene_id "rmScrpt_XLOC_001302"; transcript_id "rmScrpt_TCONS_00001309"; exon_number "1"; oId "CUFF.1469.1"; tss_id "TSS1306";
1	Cufflinks	exon	33568867	33568936	.	+	.	gene_id "rmScrpt_XLOC_001303"; transcript_id "rmScrpt_TCONS_00001310"; exon_number "1"; oId "CUFF.1473.1"; tss_id "TSS1307";
1	Cufflinks	exon	33569594	33569761	.	+	.	gene_id "rmScrpt_XLOC_001304"; transcript_id "rmScrpt_TCONS_00001311"; exon_number "1"; oId "CUFF.1470.1"; tss_id "TSS1308";
1	Cufflinks	exon	33583090	33583139	.	+	.	gene_id "rmScrpt_XLOC_001305"; transcript_id "rmScrpt_TCONS_00001312"; exon_number "1"; oId "CUFF.1475.1"; tss_id "TSS1309";
1	Cufflinks	exon	33602854	33602903	.	+	.	gene_id "rmScrpt_XLOC_001306"; transcript_id "rmScrpt_TCONS_00001313"; exon_number "1"; oId "CUFF.1476.1"; tss_id "TSS1310";
1	Cufflinks	exon	33612358	33612425	.	+	.	gene_id "rmScrpt_XLOC_001307"; transcript_id "rmScrpt_TCONS_00001314"; exon_number "1"; oId "CUFF.1477.1"; tss_id "TSS1311";
1	Cufflinks	exon	33620095	33620173	.	+	.	gene_id "rmScrpt_XLOC_001308"; transcript_id "rmScrpt_TCONS_00001315"; exon_number "1"; oId "CUFF.1478.1"; tss_id "TSS1312";
1	Cufflinks	exon	33620607	33620712	.	+	.	gene_id "rmScrpt_XLOC_001309"; transcript_id "rmScrpt_TCONS_00001316"; exon_number "1"; oId "CUFF.1481.1"; tss_id "TSS1313";
1	Cufflinks	exon	33629396	33629524	.	+	.	gene_id "rmScrpt_XLOC_001309"; transcript_id "rmScrpt_TCONS_00001316"; exon_number "2"; oId "CUFF.1481.1"; tss_id "TSS1313";
1	Cufflinks	exon	33632922	33632974	.	+	.	gene_id "rmScrpt_XLOC_001310"; transcript_id "rmScrpt_TCONS_00001317"; exon_number "1"; oId "CUFF.1479.1"; tss_id "TSS1314";
1	Cufflinks	exon	33633225	33633339	.	+	.	gene_id "rmScrpt_XLOC_001311"; transcript_id "rmScrpt_TCONS_00001318"; exon_number "1"; oId "CUFF.1480.1"; tss_id "TSS1315";
1	Cufflinks	exon	33634726	33634915	.	+	.	gene_id "rmScrpt_XLOC_001312"; transcript_id "rmScrpt_TCONS_00001319"; exon_number "1"; oId "CUFF.1483.1"; tss_id "TSS1316";
1	Cufflinks	exon	33635570	33635654	.	+	.	gene_id "rmScrpt_XLOC_001313"; transcript_id "rmScrpt_TCONS_00001320"; exon_number "1"; oId "CUFF.1484.1"; tss_id "TSS1317";
1	Cufflinks	exon	33636987	33637098	.	+	.	gene_id "rmScrpt_XLOC_001314"; transcript_id "rmScrpt_TCONS_00001321"; exon_number "1"; oId "CUFF.1482.1"; tss_id "TSS1318";
1	Cufflinks	exon	33638460	33638509	.	+	.	gene_id "rmScrpt_XLOC_001315"; transcript_id "rmScrpt_TCONS_00001322"; exon_number "1"; oId "CUFF.1485.1"; tss_id "TSS1319";
1	Cufflinks	exon	33638673	33638756	.	+	.	gene_id "rmScrpt_XLOC_001316"; transcript_id "rmScrpt_TCONS_00001323"; exon_number "1"; oId "CUFF.1487.1"; tss_id "TSS1320";
1	Cufflinks	exon	33639064	33639124	.	+	.	gene_id "rmScrpt_XLOC_001317"; transcript_id "rmScrpt_TCONS_00001324"; exon_number "1"; oId "CUFF.1486.1"; tss_id "TSS1321";
1	Cufflinks	exon	33639637	33639749	.	+	.	gene_id "rmScrpt_XLOC_001318"; transcript_id "rmScrpt_TCONS_00001325"; exon_number "1"; oId "CUFF.1496.1"; tss_id "TSS1322";
1	Cufflinks	exon	33644103	33644133	.	+	.	gene_id "rmScrpt_XLOC_001318"; transcript_id "rmScrpt_TCONS_00001325"; exon_number "2"; oId "CUFF.1496.1"; tss_id "TSS1322";
1	Cufflinks	exon	33650065	33650142	.	+	.	gene_id "rmScrpt_XLOC_001318"; transcript_id "rmScrpt_TCONS_00001325"; exon_number "3"; oId "CUFF.1496.1"; tss_id "TSS1322";
1	Cufflinks	exon	33652518	33652725	.	+	.	gene_id "rmScrpt_XLOC_001319"; transcript_id "rmScrpt_TCONS_00001326"; exon_number "1"; oId "CUFF.1488.1"; tss_id "TSS1323";
1	Cufflinks	exon	33654666	33654736	.	+	.	gene_id "rmScrpt_XLOC_001320"; transcript_id "rmScrpt_TCONS_00001327"; exon_number "1"; oId "CUFF.1489.1"; tss_id "TSS1324";
1	Cufflinks	exon	33655246	33655424	.	+	.	gene_id "rmScrpt_XLOC_001321"; transcript_id "rmScrpt_TCONS_00001328"; exon_number "1"; oId "CUFF.1490.1"; tss_id "TSS1325";
1	Cufflinks	exon	33656750	33656921	.	+	.	gene_id "rmScrpt_XLOC_001322"; transcript_id "rmScrpt_TCONS_00001329"; exon_number "1"; oId "CUFF.1491.1"; tss_id "TSS1326";
1	Cufflinks	exon	33659144	33659231	.	+	.	gene_id "rmScrpt_XLOC_001323"; transcript_id "rmScrpt_TCONS_00001330"; exon_number "1"; oId "CUFF.1492.1"; tss_id "TSS1327";
1	Cufflinks	exon	33660487	33660684	.	+	.	gene_id "rmScrpt_XLOC_001324"; transcript_id "rmScrpt_TCONS_00001331"; exon_number "1"; oId "CUFF.1494.1"; tss_id "TSS1328";
1	Cufflinks	exon	33663572	33663641	.	+	.	gene_id "rmScrpt_XLOC_001325"; transcript_id "rmScrpt_TCONS_00001332"; exon_number "1"; oId "CUFF.1493.1"; tss_id "TSS1329";
1	Cufflinks	exon	33663975	33664010	.	+	.	gene_id "rmScrpt_XLOC_001326"; transcript_id "rmScrpt_TCONS_00001333"; exon_number "1"; oId "CUFF.1495.1"; tss_id "TSS1330";
1	Cufflinks	exon	33664133	33664276	.	+	.	gene_id "rmScrpt_XLOC_001326"; transcript_id "rmScrpt_TCONS_00001333"; exon_number "2"; oId "CUFF.1495.1"; tss_id "TSS1330";
1	Cufflinks	exon	33666027	33666093	.	+	.	gene_id "rmScrpt_XLOC_001327"; transcript_id "rmScrpt_TCONS_00001334"; exon_number "1"; oId "CUFF.1533.1"; tss_id "TSS1331";
1	Cufflinks	exon	33680667	33680717	.	+	.	gene_id "rmScrpt_XLOC_001327"; transcript_id "rmScrpt_TCONS_00001334"; exon_number "2"; oId "CUFF.1533.1"; tss_id "TSS1331";
1	Cufflinks	exon	33689299	33689470	.	+	.	gene_id "rmScrpt_XLOC_001327"; transcript_id "rmScrpt_TCONS_00001334"; exon_number "3"; oId "CUFF.1533.1"; tss_id "TSS1331";
1	Cufflinks	exon	33692098	33692183	.	+	.	gene_id "rmScrpt_XLOC_001327"; transcript_id "rmScrpt_TCONS_00001334"; exon_number "4"; oId "CUFF.1533.1"; tss_id "TSS1331";
1	Cufflinks	exon	33695354	33695522	.	+	.	gene_id "rmScrpt_XLOC_001327"; transcript_id "rmScrpt_TCONS_00001334"; exon_number "5"; oId "CUFF.1533.1"; tss_id "TSS1331";
1	Cufflinks	exon	33697051	33697161	.	+	.	gene_id "rmScrpt_XLOC_001328"; transcript_id "rmScrpt_TCONS_00001335"; exon_number "1"; oId "CUFF.1497.1"; tss_id "TSS1332";
1	Cufflinks	exon	33698244	33698295	.	+	.	gene_id "rmScrpt_XLOC_001329"; transcript_id "rmScrpt_TCONS_00001336"; exon_number "1"; oId "CUFF.1498.1"; tss_id "TSS1333";
1	Cufflinks	exon	33698869	33698918	.	+	.	gene_id "rmScrpt_XLOC_001330"; transcript_id "rmScrpt_TCONS_00001337"; exon_number "1"; oId "CUFF.1499.1"; tss_id "TSS1334";
1	Cufflinks	exon	33703061	33703164	.	+	.	gene_id "rmScrpt_XLOC_001331"; transcript_id "rmScrpt_TCONS_00001338"; exon_number "1"; oId "CUFF.1537.1"; tss_id "TSS1335";
1	Cufflinks	exon	33703314	33703440	.	+	.	gene_id "rmScrpt_XLOC_001331"; transcript_id "rmScrpt_TCONS_00001338"; exon_number "2"; oId "CUFF.1537.1"; tss_id "TSS1335";
1	Cufflinks	exon	33705272	33705465	.	+	.	gene_id "rmScrpt_XLOC_001331"; transcript_id "rmScrpt_TCONS_00001338"; exon_number "3"; oId "CUFF.1537.1"; tss_id "TSS1335";
1	Cufflinks	exon	33719201	33719259	.	+	.	gene_id "rmScrpt_XLOC_001331"; transcript_id "rmScrpt_TCONS_00001338"; exon_number "4"; oId "CUFF.1537.1"; tss_id "TSS1335";
1	Cufflinks	exon	33722232	33722345	.	+	.	gene_id "rmScrpt_XLOC_001331"; transcript_id "rmScrpt_TCONS_00001338"; exon_number "5"; oId "CUFF.1537.1"; tss_id "TSS1335";
1	Cufflinks	exon	33724782	33727052	.	+	.	gene_id "rmScrpt_XLOC_001331"; transcript_id "rmScrpt_TCONS_00001338"; exon_number "6"; oId "CUFF.1537.1"; tss_id "TSS1335";
1	Cufflinks	exon	33727142	33727538	.	+	.	gene_id "rmScrpt_XLOC_001332"; transcript_id "rmScrpt_TCONS_00001339"; exon_number "1"; oId "CUFF.1502.1"; tss_id "TSS1336";
1	Cufflinks	exon	33727890	33727955	.	+	.	gene_id "rmScrpt_XLOC_001333"; transcript_id "rmScrpt_TCONS_00001340"; exon_number "1"; oId "CUFF.1503.1"; tss_id "TSS1337";
1	Cufflinks	exon	33766319	33766368	.	+	.	gene_id "rmScrpt_XLOC_001334"; transcript_id "rmScrpt_TCONS_00001341"; exon_number "1"; oId "CUFF.1505.1"; tss_id "TSS1338";
1	Cufflinks	exon	33777937	33777991	.	+	.	gene_id "rmScrpt_XLOC_001335"; transcript_id "rmScrpt_TCONS_00001342"; exon_number "1"; oId "CUFF.1508.1"; tss_id "TSS1339";
1	Cufflinks	exon	33785717	33785782	.	+	.	gene_id "rmScrpt_XLOC_001335"; transcript_id "rmScrpt_TCONS_00001342"; exon_number "2"; oId "CUFF.1508.1"; tss_id "TSS1339";
1	Cufflinks	exon	33786355	33786474	.	+	.	gene_id "rmScrpt_XLOC_001336"; transcript_id "rmScrpt_TCONS_00001343"; exon_number "1"; oId "CUFF.1506.1"; tss_id "TSS1340";
1	Cufflinks	exon	33814982	33815163	.	+	.	gene_id "rmScrpt_XLOC_001337"; transcript_id "rmScrpt_TCONS_00001344"; exon_number "1"; oId "CUFF.1591.1"; tss_id "TSS1341";
1	Cufflinks	exon	33821784	33821946	.	+	.	gene_id "rmScrpt_XLOC_001337"; transcript_id "rmScrpt_TCONS_00001344"; exon_number "2"; oId "CUFF.1591.1"; tss_id "TSS1341";
1	Cufflinks	exon	33823329	33823417	.	+	.	gene_id "rmScrpt_XLOC_001337"; transcript_id "rmScrpt_TCONS_00001344"; exon_number "3"; oId "CUFF.1591.1"; tss_id "TSS1341";
1	Cufflinks	exon	33814982	33815163	.	+	.	gene_id "rmScrpt_XLOC_001337"; transcript_id "rmScrpt_TCONS_00001345"; exon_number "1"; oId "CUFF.1591.2"; tss_id "TSS1341";
1	Cufflinks	exon	33821784	33821907	.	+	.	gene_id "rmScrpt_XLOC_001337"; transcript_id "rmScrpt_TCONS_00001345"; exon_number "2"; oId "CUFF.1591.2"; tss_id "TSS1341";
1	Cufflinks	exon	33913068	33913106	.	+	.	gene_id "rmScrpt_XLOC_001337"; transcript_id "rmScrpt_TCONS_00001345"; exon_number "3"; oId "CUFF.1591.2"; tss_id "TSS1341";
1	Cufflinks	exon	33914498	33914586	.	+	.	gene_id "rmScrpt_XLOC_001337"; transcript_id "rmScrpt_TCONS_00001345"; exon_number "4"; oId "CUFF.1591.2"; tss_id "TSS1341";
1	Cufflinks	exon	33903280	33903312	.	+	.	gene_id "rmScrpt_XLOC_001337"; transcript_id "rmScrpt_TCONS_00001349"; exon_number "1"; oId "CUFF.1591.3"; tss_id "TSS1342";
1	Cufflinks	exon	33912944	33913106	.	+	.	gene_id "rmScrpt_XLOC_001337"; transcript_id "rmScrpt_TCONS_00001349"; exon_number "2"; oId "CUFF.1591.3"; tss_id "TSS1342";
1	Cufflinks	exon	33914498	33914586	.	+	.	gene_id "rmScrpt_XLOC_001337"; transcript_id "rmScrpt_TCONS_00001349"; exon_number "3"; oId "CUFF.1591.3"; tss_id "TSS1342";
1	Cufflinks	exon	33823452	33823478	.	+	.	gene_id "rmScrpt_XLOC_001338"; transcript_id "rmScrpt_TCONS_00001346"; exon_number "1"; oId "CUFF.1592.1"; tss_id "TSS1343";
1	Cufflinks	exon	33826226	33826387	.	+	.	gene_id "rmScrpt_XLOC_001338"; transcript_id "rmScrpt_TCONS_00001346"; exon_number "2"; oId "CUFF.1592.1"; tss_id "TSS1343";
1	Cufflinks	exon	33827648	33827767	.	+	.	gene_id "rmScrpt_XLOC_001338"; transcript_id "rmScrpt_TCONS_00001346"; exon_number "3"; oId "CUFF.1592.1"; tss_id "TSS1343";
1	Cufflinks	exon	33827781	33827824	.	+	.	gene_id "rmScrpt_XLOC_001339"; transcript_id "rmScrpt_TCONS_00001347"; exon_number "1"; oId "CUFF.1593.1"; tss_id "TSS1344";
1	Cufflinks	exon	33828788	33828928	.	+	.	gene_id "rmScrpt_XLOC_001339"; transcript_id "rmScrpt_TCONS_00001347"; exon_number "2"; oId "CUFF.1593.1"; tss_id "TSS1344";
1	Cufflinks	exon	33837147	33837335	.	+	.	gene_id "rmScrpt_XLOC_001339"; transcript_id "rmScrpt_TCONS_00001347"; exon_number "3"; oId "CUFF.1593.1"; tss_id "TSS1344";
1	Cufflinks	exon	33846508	33846639	.	+	.	gene_id "rmScrpt_XLOC_001339"; transcript_id "rmScrpt_TCONS_00001347"; exon_number "4"; oId "CUFF.1593.1"; tss_id "TSS1344";
1	Cufflinks	exon	33848643	33849131	.	+	.	gene_id "rmScrpt_XLOC_001340"; transcript_id "rmScrpt_TCONS_00001348"; exon_number "1"; oId "CUFF.1594.1"; tss_id "TSS1345";
1	Cufflinks	exon	33916054	33916218	.	+	.	gene_id "rmScrpt_XLOC_001341"; transcript_id "rmScrpt_TCONS_00001350"; exon_number "1"; oId "CUFF.1507.1"; tss_id "TSS1346";
1	Cufflinks	exon	33917155	33917318	.	+	.	gene_id "rmScrpt_XLOC_001342"; transcript_id "rmScrpt_TCONS_00001351"; exon_number "1"; oId "CUFF.1510.1"; tss_id "TSS1347";
1	Cufflinks	exon	33918175	33918293	.	+	.	gene_id "rmScrpt_XLOC_001343"; transcript_id "rmScrpt_TCONS_00001352"; exon_number "1"; oId "CUFF.1509.1"; tss_id "TSS1348";
1	Cufflinks	exon	33919130	33919204	.	+	.	gene_id "rmScrpt_XLOC_001344"; transcript_id "rmScrpt_TCONS_00001353"; exon_number "1"; oId "CUFF.1511.1"; tss_id "TSS1349";
1	Cufflinks	exon	33919836	33919861	.	+	.	gene_id "rmScrpt_XLOC_001345"; transcript_id "rmScrpt_TCONS_00001354"; exon_number "1"; oId "CUFF.1513.1"; tss_id "TSS1350";
1	Cufflinks	exon	33922674	33922862	.	+	.	gene_id "rmScrpt_XLOC_001345"; transcript_id "rmScrpt_TCONS_00001354"; exon_number "2"; oId "CUFF.1513.1"; tss_id "TSS1350";
1	Cufflinks	exon	33923275	33923324	.	+	.	gene_id "rmScrpt_XLOC_001346"; transcript_id "rmScrpt_TCONS_00001355"; exon_number "1"; oId "CUFF.1514.1"; tss_id "TSS1351";
1	Cufflinks	exon	33990536	33990723	.	+	.	gene_id "rmScrpt_XLOC_001347"; transcript_id "rmScrpt_TCONS_00001356"; exon_number "1"; oId "CUFF.1536.1"; tss_id "TSS1352";
1	Cufflinks	exon	33997870	33998031	.	+	.	gene_id "rmScrpt_XLOC_001347"; transcript_id "rmScrpt_TCONS_00001356"; exon_number "2"; oId "CUFF.1536.1"; tss_id "TSS1352";
1	Cufflinks	exon	33998204	33998353	.	+	.	gene_id "rmScrpt_XLOC_001347"; transcript_id "rmScrpt_TCONS_00001356"; exon_number "3"; oId "CUFF.1536.1"; tss_id "TSS1352";
1	Cufflinks	exon	34010417	34010625	.	+	.	gene_id "rmScrpt_XLOC_001347"; transcript_id "rmScrpt_TCONS_00001356"; exon_number "4"; oId "CUFF.1536.1"; tss_id "TSS1352";
1	Cufflinks	exon	34011648	34011821	.	+	.	gene_id "rmScrpt_XLOC_001348"; transcript_id "rmScrpt_TCONS_00001357"; exon_number "1"; oId "CUFF.1515.1"; tss_id "TSS1353";
1	Cufflinks	exon	34024270	34024414	.	+	.	gene_id "rmScrpt_XLOC_001349"; transcript_id "rmScrpt_TCONS_00001358"; exon_number "1"; oId "CUFF.1520.1"; tss_id "TSS1354";
1	Cufflinks	exon	34027039	34027227	.	+	.	gene_id "rmScrpt_XLOC_001349"; transcript_id "rmScrpt_TCONS_00001358"; exon_number "2"; oId "CUFF.1520.1"; tss_id "TSS1354";
1	Cufflinks	exon	34031286	34031426	.	+	.	gene_id "rmScrpt_XLOC_001349"; transcript_id "rmScrpt_TCONS_00001358"; exon_number "3"; oId "CUFF.1520.1"; tss_id "TSS1354";
1	Cufflinks	exon	34032158	34032669	.	+	.	gene_id "rmScrpt_XLOC_001349"; transcript_id "rmScrpt_TCONS_00001358"; exon_number "4"; oId "CUFF.1520.1"; tss_id "TSS1354";
1	Cufflinks	exon	34163513	34163572	.	+	.	gene_id "rmScrpt_XLOC_001350"; transcript_id "rmScrpt_TCONS_00001359"; exon_number "1"; oId "CUFF.1517.1"; tss_id "TSS1355";
1	Cufflinks	exon	34166140	34166190	.	+	.	gene_id "rmScrpt_XLOC_001350"; transcript_id "rmScrpt_TCONS_00001359"; exon_number "2"; oId "CUFF.1517.1"; tss_id "TSS1355";
1	Cufflinks	exon	34172750	34172835	.	+	.	gene_id "rmScrpt_XLOC_001351"; transcript_id "rmScrpt_TCONS_00001360"; exon_number "1"; oId "CUFF.1518.1"; tss_id "TSS1356";
1	Cufflinks	exon	34174436	34174540	.	+	.	gene_id "rmScrpt_XLOC_001351"; transcript_id "rmScrpt_TCONS_00001360"; exon_number "2"; oId "CUFF.1518.1"; tss_id "TSS1356";
1	Cufflinks	exon	34245669	34245751	.	+	.	gene_id "rmScrpt_XLOC_001352"; transcript_id "rmScrpt_TCONS_00001361"; exon_number "1"; oId "CUFF.1529.1"; tss_id "TSS1357";
1	Cufflinks	exon	34245925	34246074	.	+	.	gene_id "rmScrpt_XLOC_001352"; transcript_id "rmScrpt_TCONS_00001361"; exon_number "2"; oId "CUFF.1529.1"; tss_id "TSS1357";
1	Cufflinks	exon	34252298	34252458	.	+	.	gene_id "rmScrpt_XLOC_001352"; transcript_id "rmScrpt_TCONS_00001361"; exon_number "3"; oId "CUFF.1529.1"; tss_id "TSS1357";
1	Cufflinks	exon	34253642	34253656	.	+	.	gene_id "rmScrpt_XLOC_001352"; transcript_id "rmScrpt_TCONS_00001361"; exon_number "4"; oId "CUFF.1529.1"; tss_id "TSS1357";
1	Cufflinks	exon	34267396	34267540	.	+	.	gene_id "rmScrpt_XLOC_001353"; transcript_id "rmScrpt_TCONS_00001362"; exon_number "1"; oId "CUFF.1519.1"; tss_id "TSS1358";
1	Cufflinks	exon	34270441	34270543	.	+	.	gene_id "rmScrpt_XLOC_001354"; transcript_id "rmScrpt_TCONS_00001363"; exon_number "1"; oId "CUFF.1521.1"; tss_id "TSS1359";
1	Cufflinks	exon	34277299	34277439	.	+	.	gene_id "rmScrpt_XLOC_001355"; transcript_id "rmScrpt_TCONS_00001364"; exon_number "1"; oId "CUFF.1522.1"; tss_id "TSS1360";
1	Cufflinks	exon	34278141	34278393	.	+	.	gene_id "rmScrpt_XLOC_001356"; transcript_id "rmScrpt_TCONS_00001365"; exon_number "1"; oId "CUFF.1523.1"; tss_id "TSS1361";
1	Cufflinks	exon	34279096	34279517	.	+	.	gene_id "rmScrpt_XLOC_001357"; transcript_id "rmScrpt_TCONS_00001366"; exon_number "1"; oId "CUFF.1524.1"; tss_id "TSS1362";
1	Cufflinks	exon	34279600	34279786	.	+	.	gene_id "rmScrpt_XLOC_001358"; transcript_id "rmScrpt_TCONS_00001367"; exon_number "1"; oId "CUFF.1525.1"; tss_id "TSS1363";
1	Cufflinks	exon	34280142	34280382	.	+	.	gene_id "rmScrpt_XLOC_001359"; transcript_id "rmScrpt_TCONS_00001368"; exon_number "1"; oId "CUFF.1526.1"; tss_id "TSS1364";
1	Cufflinks	exon	34280556	34280752	.	+	.	gene_id "rmScrpt_XLOC_001360"; transcript_id "rmScrpt_TCONS_00001369"; exon_number "1"; oId "CUFF.1527.1"; tss_id "TSS1365";
1	Cufflinks	exon	34285541	34285668	.	+	.	gene_id "rmScrpt_XLOC_001361"; transcript_id "rmScrpt_TCONS_00001370"; exon_number "1"; oId "CUFF.1528.1"; tss_id "TSS1366";
1	Cufflinks	exon	34296441	34296589	.	+	.	gene_id "rmScrpt_XLOC_001362"; transcript_id "rmScrpt_TCONS_00001371"; exon_number "1"; oId "CUFF.1530.1"; tss_id "TSS1367";
1	Cufflinks	exon	34307562	34307578	.	+	.	gene_id "rmScrpt_XLOC_001363"; transcript_id "rmScrpt_TCONS_00001372"; exon_number "1"; oId "CUFF.1535.1"; tss_id "TSS1368";
1	Cufflinks	exon	34314116	34314123	.	+	.	gene_id "rmScrpt_XLOC_001363"; transcript_id "rmScrpt_TCONS_00001372"; exon_number "2"; oId "CUFF.1535.1"; tss_id "TSS1368";
1	Cufflinks	exon	34382373	34382510	.	+	.	gene_id "rmScrpt_XLOC_001364"; transcript_id "rmScrpt_TCONS_00001373"; exon_number "1"; oId "CUFF.1538.1"; tss_id "TSS1369";
1	Cufflinks	exon	34383708	34383869	.	+	.	gene_id "rmScrpt_XLOC_001364"; transcript_id "rmScrpt_TCONS_00001373"; exon_number "2"; oId "CUFF.1538.1"; tss_id "TSS1369";
1	Cufflinks	exon	34384051	34384210	.	+	.	gene_id "rmScrpt_XLOC_001364"; transcript_id "rmScrpt_TCONS_00001373"; exon_number "3"; oId "CUFF.1538.1"; tss_id "TSS1369";
1	Cufflinks	exon	34384790	34384860	.	+	.	gene_id "rmScrpt_XLOC_001365"; transcript_id "rmScrpt_TCONS_00001374"; exon_number "1"; oId "CUFF.1531.1"; tss_id "TSS1370";
1	Cufflinks	exon	34389120	34389277	.	+	.	gene_id "rmScrpt_XLOC_001366"; transcript_id "rmScrpt_TCONS_00001375"; exon_number "1"; oId "CUFF.1532.1"; tss_id "TSS1371";
1	Cufflinks	exon	34390496	34390600	.	+	.	gene_id "rmScrpt_XLOC_001367"; transcript_id "rmScrpt_TCONS_00001376"; exon_number "1"; oId "CUFF.1548.1"; tss_id "TSS1372";
1	Cufflinks	exon	34391777	34391954	.	+	.	gene_id "rmScrpt_XLOC_001367"; transcript_id "rmScrpt_TCONS_00001376"; exon_number "2"; oId "CUFF.1548.1"; tss_id "TSS1372";
1	Cufflinks	exon	34398140	34398279	.	+	.	gene_id "rmScrpt_XLOC_001367"; transcript_id "rmScrpt_TCONS_00001376"; exon_number "3"; oId "CUFF.1548.1"; tss_id "TSS1372";
1	Cufflinks	exon	34398386	34398695	.	+	.	gene_id "rmScrpt_XLOC_001368"; transcript_id "rmScrpt_TCONS_00001377"; exon_number "1"; oId "CUFF.1540.1"; tss_id "TSS1373";
1	Cufflinks	exon	34398810	34398886	.	+	.	gene_id "rmScrpt_XLOC_001369"; transcript_id "rmScrpt_TCONS_00001378"; exon_number "1"; oId "CUFF.1539.1"; tss_id "TSS1374";
1	Cufflinks	exon	34400347	34400408	.	+	.	gene_id "rmScrpt_XLOC_001370"; transcript_id "rmScrpt_TCONS_00001379"; exon_number "1"; oId "CUFF.1541.1"; tss_id "TSS1375";
1	Cufflinks	exon	34400641	34400885	.	+	.	gene_id "rmScrpt_XLOC_001371"; transcript_id "rmScrpt_TCONS_00001380"; exon_number "1"; oId "CUFF.1549.1"; tss_id "TSS1376";
1	Cufflinks	exon	34400888	34401022	.	+	.	gene_id "rmScrpt_XLOC_001372"; transcript_id "rmScrpt_TCONS_00001381"; exon_number "1"; oId "CUFF.1550.1"; tss_id "TSS1377";
1	Cufflinks	exon	34407466	34407592	.	+	.	gene_id "rmScrpt_XLOC_001372"; transcript_id "rmScrpt_TCONS_00001381"; exon_number "2"; oId "CUFF.1550.1"; tss_id "TSS1377";
1	Cufflinks	exon	34405316	34405342	.	+	.	gene_id "rmScrpt_XLOC_001372"; transcript_id "rmScrpt_TCONS_00001382"; exon_number "1"; oId "CUFF.1550.2"; tss_id "TSS1378";
1	Cufflinks	exon	34407466	34407592	.	+	.	gene_id "rmScrpt_XLOC_001372"; transcript_id "rmScrpt_TCONS_00001382"; exon_number "2"; oId "CUFF.1550.2"; tss_id "TSS1378";
1	Cufflinks	exon	34409313	34409587	.	+	.	gene_id "rmScrpt_XLOC_001373"; transcript_id "rmScrpt_TCONS_00001383"; exon_number "1"; oId "CUFF.1542.1"; tss_id "TSS1379";
1	Cufflinks	exon	34409660	34410738	.	+	.	gene_id "rmScrpt_XLOC_001374"; transcript_id "rmScrpt_TCONS_00001384"; exon_number "1"; oId "CUFF.1545.1"; tss_id "TSS1380";
1	Cufflinks	exon	34411099	34411317	.	+	.	gene_id "rmScrpt_XLOC_001375"; transcript_id "rmScrpt_TCONS_00001385"; exon_number "1"; oId "CUFF.1543.1"; tss_id "TSS1381";
1	Cufflinks	exon	34411458	34411621	.	+	.	gene_id "rmScrpt_XLOC_001376"; transcript_id "rmScrpt_TCONS_00001386"; exon_number "1"; oId "CUFF.1544.1"; tss_id "TSS1382";
1	Cufflinks	exon	34411700	34412039	.	+	.	gene_id "rmScrpt_XLOC_001377"; transcript_id "rmScrpt_TCONS_00001387"; exon_number "1"; oId "CUFF.1546.1"; tss_id "TSS1383";
1	Cufflinks	exon	34426018	34426202	.	+	.	gene_id "rmScrpt_XLOC_001378"; transcript_id "rmScrpt_TCONS_00001388"; exon_number "1"; oId "CUFF.1551.1"; tss_id "TSS1384";
1	Cufflinks	exon	34427660	34427822	.	+	.	gene_id "rmScrpt_XLOC_001378"; transcript_id "rmScrpt_TCONS_00001388"; exon_number "2"; oId "CUFF.1551.1"; tss_id "TSS1384";
1	Cufflinks	exon	34427984	34428133	.	+	.	gene_id "rmScrpt_XLOC_001378"; transcript_id "rmScrpt_TCONS_00001388"; exon_number "3"; oId "CUFF.1551.1"; tss_id "TSS1384";
1	Cufflinks	exon	34432399	34432559	.	+	.	gene_id "rmScrpt_XLOC_001378"; transcript_id "rmScrpt_TCONS_00001388"; exon_number "4"; oId "CUFF.1551.1"; tss_id "TSS1384";
1	Cufflinks	exon	34433733	34433791	.	+	.	gene_id "rmScrpt_XLOC_001378"; transcript_id "rmScrpt_TCONS_00001388"; exon_number "5"; oId "CUFF.1551.1"; tss_id "TSS1384";
1	Cufflinks	exon	34433893	34433910	.	+	.	gene_id "rmScrpt_XLOC_001379"; transcript_id "rmScrpt_TCONS_00001389"; exon_number "1"; oId "CUFF.1563.1"; tss_id "TSS1385";
1	Cufflinks	exon	34442204	34442344	.	+	.	gene_id "rmScrpt_XLOC_001379"; transcript_id "rmScrpt_TCONS_00001389"; exon_number "2"; oId "CUFF.1563.1"; tss_id "TSS1385";
1	Cufflinks	exon	34445184	34445371	.	+	.	gene_id "rmScrpt_XLOC_001379"; transcript_id "rmScrpt_TCONS_00001389"; exon_number "3"; oId "CUFF.1563.1"; tss_id "TSS1385";
1	Cufflinks	exon	34451521	34451659	.	+	.	gene_id "rmScrpt_XLOC_001379"; transcript_id "rmScrpt_TCONS_00001389"; exon_number "4"; oId "CUFF.1563.1"; tss_id "TSS1385";
1	Cufflinks	exon	34453357	34453822	.	+	.	gene_id "rmScrpt_XLOC_001380"; transcript_id "rmScrpt_TCONS_00001390"; exon_number "1"; oId "CUFF.1547.1"; tss_id "TSS1386";
1	Cufflinks	exon	34457777	34457888	.	+	.	gene_id "rmScrpt_XLOC_001381"; transcript_id "rmScrpt_TCONS_00001391"; exon_number "1"; oId "CUFF.1552.1"; tss_id "TSS1387";
1	Cufflinks	exon	34573829	34573900	.	+	.	gene_id "rmScrpt_XLOC_001382"; transcript_id "rmScrpt_TCONS_00001392"; exon_number "1"; oId "CUFF.1556.1"; tss_id "TSS1388";
1	Cufflinks	exon	34575900	34575973	.	+	.	gene_id "rmScrpt_XLOC_001383"; transcript_id "rmScrpt_TCONS_00001393"; exon_number "1"; oId "CUFF.1553.1"; tss_id "TSS1389";
1	Cufflinks	exon	34629440	34629616	.	+	.	gene_id "rmScrpt_XLOC_001384"; transcript_id "rmScrpt_TCONS_00001394"; exon_number "1"; oId "CUFF.1560.1"; tss_id "TSS1390";
1	Cufflinks	exon	34639652	34639713	.	+	.	gene_id "rmScrpt_XLOC_001385"; transcript_id "rmScrpt_TCONS_00001395"; exon_number "1"; oId "CUFF.1555.1"; tss_id "TSS1391";
1	Cufflinks	exon	34709015	34709085	.	+	.	gene_id "rmScrpt_XLOC_001386"; transcript_id "rmScrpt_TCONS_00001396"; exon_number "1"; oId "CUFF.1557.1"; tss_id "TSS1392";
1	Cufflinks	exon	34824838	34824905	.	+	.	gene_id "rmScrpt_XLOC_001387"; transcript_id "rmScrpt_TCONS_00001397"; exon_number "1"; oId "CUFF.1562.1"; tss_id "TSS1393";
1	Cufflinks	exon	34828878	34828975	.	+	.	gene_id "rmScrpt_XLOC_001387"; transcript_id "rmScrpt_TCONS_00001397"; exon_number "2"; oId "CUFF.1562.1"; tss_id "TSS1393";
1	Cufflinks	exon	34830512	34830554	.	+	.	gene_id "rmScrpt_XLOC_001388"; transcript_id "rmScrpt_TCONS_00001398"; exon_number "1"; oId "CUFF.1561.1"; tss_id "TSS1394";
1	Cufflinks	exon	34831350	34831396	.	+	.	gene_id "rmScrpt_XLOC_001388"; transcript_id "rmScrpt_TCONS_00001398"; exon_number "2"; oId "CUFF.1561.1"; tss_id "TSS1394";
1	Cufflinks	exon	34836362	34836510	.	+	.	gene_id "rmScrpt_XLOC_001389"; transcript_id "rmScrpt_TCONS_00001399"; exon_number "1"; oId "CUFF.1564.1"; tss_id "TSS1395";
1	Cufflinks	exon	34836927	34836965	.	+	.	gene_id "rmScrpt_XLOC_001389"; transcript_id "rmScrpt_TCONS_00001399"; exon_number "2"; oId "CUFF.1564.1"; tss_id "TSS1395";
1	Cufflinks	exon	34847018	34847082	.	+	.	gene_id "rmScrpt_XLOC_001390"; transcript_id "rmScrpt_TCONS_00001400"; exon_number "1"; oId "CUFF.1565.1"; tss_id "TSS1396";
1	Cufflinks	exon	34847167	34847243	.	+	.	gene_id "rmScrpt_XLOC_001390"; transcript_id "rmScrpt_TCONS_00001400"; exon_number "2"; oId "CUFF.1565.1"; tss_id "TSS1396";
1	Cufflinks	exon	34849106	34849190	.	+	.	gene_id "rmScrpt_XLOC_001391"; transcript_id "rmScrpt_TCONS_00001401"; exon_number "1"; oId "CUFF.1566.1"; tss_id "TSS1397";
1	Cufflinks	exon	34850148	34850245	.	+	.	gene_id "rmScrpt_XLOC_001392"; transcript_id "rmScrpt_TCONS_00001402"; exon_number "1"; oId "CUFF.1567.1"; tss_id "TSS1398";
1	Cufflinks	exon	34852467	34852537	.	+	.	gene_id "rmScrpt_XLOC_001392"; transcript_id "rmScrpt_TCONS_00001402"; exon_number "2"; oId "CUFF.1567.1"; tss_id "TSS1398";
1	Cufflinks	exon	35124542	35124658	.	+	.	gene_id "rmScrpt_XLOC_001393"; transcript_id "rmScrpt_TCONS_00001403"; exon_number "1"; oId "CUFF.1568.1"; tss_id "TSS1399";
1	Cufflinks	exon	35125008	35125223	.	+	.	gene_id "rmScrpt_XLOC_001394"; transcript_id "rmScrpt_TCONS_00001404"; exon_number "1"; oId "CUFF.1570.1"; tss_id "TSS1400";
1	Cufflinks	exon	35239947	35240061	.	+	.	gene_id "rmScrpt_XLOC_001395"; transcript_id "rmScrpt_TCONS_00001405"; exon_number "1"; oId "CUFF.1569.1"; tss_id "TSS1401";
1	Cufflinks	exon	35404851	35404912	.	+	.	gene_id "rmScrpt_XLOC_001396"; transcript_id "rmScrpt_TCONS_00001406"; exon_number "1"; oId "CUFF.1572.1"; tss_id "TSS1402";
1	Cufflinks	exon	35411976	35412031	.	+	.	gene_id "rmScrpt_XLOC_001397"; transcript_id "rmScrpt_TCONS_00001407"; exon_number "1"; oId "CUFF.1573.1"; tss_id "TSS1403";
1	Cufflinks	exon	35413520	35413629	.	+	.	gene_id "rmScrpt_XLOC_001398"; transcript_id "rmScrpt_TCONS_00001408"; exon_number "1"; oId "CUFF.1574.1"; tss_id "TSS1404";
1	Cufflinks	exon	35420170	35420197	.	+	.	gene_id "rmScrpt_XLOC_001399"; transcript_id "rmScrpt_TCONS_00001409"; exon_number "1"; oId "CUFF.1586.1"; tss_id "TSS1405";
1	Cufflinks	exon	35426485	35426563	.	+	.	gene_id "rmScrpt_XLOC_001399"; transcript_id "rmScrpt_TCONS_00001409"; exon_number "2"; oId "CUFF.1586.1"; tss_id "TSS1405";
1	Cufflinks	exon	35428793	35428896	.	+	.	gene_id "rmScrpt_XLOC_001399"; transcript_id "rmScrpt_TCONS_00001409"; exon_number "3"; oId "CUFF.1586.1"; tss_id "TSS1405";
1	Cufflinks	exon	35490206	35490314	.	+	.	gene_id "rmScrpt_XLOC_001400"; transcript_id "rmScrpt_TCONS_00001410"; exon_number "1"; oId "CUFF.1584.1"; tss_id "TSS1406";
1	Cufflinks	exon	35490462	35490568	.	+	.	gene_id "rmScrpt_XLOC_001400"; transcript_id "rmScrpt_TCONS_00001410"; exon_number "2"; oId "CUFF.1584.1"; tss_id "TSS1406";
1	Cufflinks	exon	35496383	35496595	.	+	.	gene_id "rmScrpt_XLOC_001400"; transcript_id "rmScrpt_TCONS_00001410"; exon_number "3"; oId "CUFF.1584.1"; tss_id "TSS1406";
1	Cufflinks	exon	35498069	35500107	.	+	.	gene_id "rmScrpt_XLOC_001400"; transcript_id "rmScrpt_TCONS_00001410"; exon_number "4"; oId "CUFF.1584.1"; tss_id "TSS1406";
1	Cufflinks	exon	35543009	35543058	.	+	.	gene_id "rmScrpt_XLOC_001401"; transcript_id "rmScrpt_TCONS_00001411"; exon_number "1"; oId "CUFF.1575.1"; tss_id "TSS1407";
1	Cufflinks	exon	35622587	35622677	.	+	.	gene_id "rmScrpt_XLOC_001402"; transcript_id "rmScrpt_TCONS_00001412"; exon_number "1"; oId "CUFF.1585.1"; tss_id "TSS1408";
1	Cufflinks	exon	35636230	35636383	.	+	.	gene_id "rmScrpt_XLOC_001402"; transcript_id "rmScrpt_TCONS_00001412"; exon_number "2"; oId "CUFF.1585.1"; tss_id "TSS1408";
1	Cufflinks	exon	35641907	35641958	.	+	.	gene_id "rmScrpt_XLOC_001403"; transcript_id "rmScrpt_TCONS_00001413"; exon_number "1"; oId "CUFF.1576.1"; tss_id "TSS1409";
1	Cufflinks	exon	35642042	35642093	.	+	.	gene_id "rmScrpt_XLOC_001403"; transcript_id "rmScrpt_TCONS_00001413"; exon_number "2"; oId "CUFF.1576.1"; tss_id "TSS1409";
1	Cufflinks	exon	35643297	35643326	.	+	.	gene_id "rmScrpt_XLOC_001403"; transcript_id "rmScrpt_TCONS_00001413"; exon_number "3"; oId "CUFF.1576.1"; tss_id "TSS1409";
1	Cufflinks	exon	35644059	35644174	.	+	.	gene_id "rmScrpt_XLOC_001403"; transcript_id "rmScrpt_TCONS_00001413"; exon_number "4"; oId "CUFF.1576.1"; tss_id "TSS1409";
1	Cufflinks	exon	35644837	35644962	.	+	.	gene_id "rmScrpt_XLOC_001403"; transcript_id "rmScrpt_TCONS_00001413"; exon_number "5"; oId "CUFF.1576.1"; tss_id "TSS1409";
1	Cufflinks	exon	35645126	35645175	.	+	.	gene_id "rmScrpt_XLOC_001404"; transcript_id "rmScrpt_TCONS_00001414"; exon_number "1"; oId "CUFF.1577.1"; tss_id "TSS1410";
1	Cufflinks	exon	35658814	35658863	.	+	.	gene_id "rmScrpt_XLOC_001405"; transcript_id "rmScrpt_TCONS_00001415"; exon_number "1"; oId "CUFF.1578.1"; tss_id "TSS1411";
1	Cufflinks	exon	35675698	35675876	.	+	.	gene_id "rmScrpt_XLOC_001406"; transcript_id "rmScrpt_TCONS_00001416"; exon_number "1"; oId "CUFF.1579.1"; tss_id "TSS1412";
1	Cufflinks	exon	35677106	35677255	.	+	.	gene_id "rmScrpt_XLOC_001407"; transcript_id "rmScrpt_TCONS_00001417"; exon_number "1"; oId "CUFF.1582.1"; tss_id "TSS1413";
1	Cufflinks	exon	35679964	35680065	.	+	.	gene_id "rmScrpt_XLOC_001407"; transcript_id "rmScrpt_TCONS_00001417"; exon_number "2"; oId "CUFF.1582.1"; tss_id "TSS1413";
1	Cufflinks	exon	35696199	35696232	.	+	.	gene_id "rmScrpt_XLOC_001408"; transcript_id "rmScrpt_TCONS_00001418"; exon_number "1"; oId "CUFF.1581.1"; tss_id "TSS1414";
1	Cufflinks	exon	35697163	35697297	.	+	.	gene_id "rmScrpt_XLOC_001408"; transcript_id "rmScrpt_TCONS_00001418"; exon_number "2"; oId "CUFF.1581.1"; tss_id "TSS1414";
1	Cufflinks	exon	35703857	35703911	.	+	.	gene_id "rmScrpt_XLOC_001409"; transcript_id "rmScrpt_TCONS_00001419"; exon_number "1"; oId "CUFF.1580.1"; tss_id "TSS1415";
1	Cufflinks	exon	35707251	35707284	.	+	.	gene_id "rmScrpt_XLOC_001410"; transcript_id "rmScrpt_TCONS_00001420"; exon_number "1"; oId "CUFF.1583.1"; tss_id "TSS1416";
1	Cufflinks	exon	35708971	35709097	.	+	.	gene_id "rmScrpt_XLOC_001410"; transcript_id "rmScrpt_TCONS_00001420"; exon_number "2"; oId "CUFF.1583.1"; tss_id "TSS1416";
1	Cufflinks	exon	35711020	35711097	.	+	.	gene_id "rmScrpt_XLOC_001410"; transcript_id "rmScrpt_TCONS_00001420"; exon_number "3"; oId "CUFF.1583.1"; tss_id "TSS1416";
1	Cufflinks	exon	35720694	35720732	.	+	.	gene_id "rmScrpt_XLOC_001411"; transcript_id "rmScrpt_TCONS_00001421"; exon_number "1"; oId "CUFF.1587.1"; tss_id "TSS1417";
1	Cufflinks	exon	35720821	35720884	.	+	.	gene_id "rmScrpt_XLOC_001411"; transcript_id "rmScrpt_TCONS_00001421"; exon_number "2"; oId "CUFF.1587.1"; tss_id "TSS1417";
1	Cufflinks	exon	35727009	35727099	.	+	.	gene_id "rmScrpt_XLOC_001412"; transcript_id "rmScrpt_TCONS_00001422"; exon_number "1"; oId "CUFF.1589.1"; tss_id "TSS1418";
1	Cufflinks	exon	35729418	35729504	.	+	.	gene_id "rmScrpt_XLOC_001412"; transcript_id "rmScrpt_TCONS_00001422"; exon_number "2"; oId "CUFF.1589.1"; tss_id "TSS1418";
1	Cufflinks	exon	35929408	35929471	.	+	.	gene_id "rmScrpt_XLOC_001413"; transcript_id "rmScrpt_TCONS_00001423"; exon_number "1"; oId "CUFF.1588.1"; tss_id "TSS1419";
1	Cufflinks	exon	35958740	35958814	.	+	.	gene_id "rmScrpt_XLOC_001414"; transcript_id "rmScrpt_TCONS_00001424"; exon_number "1"; oId "CUFF.1631.1"; tss_id "TSS1420";
1	Cufflinks	exon	35971465	35971606	.	+	.	gene_id "rmScrpt_XLOC_001414"; transcript_id "rmScrpt_TCONS_00001424"; exon_number "2"; oId "CUFF.1631.1"; tss_id "TSS1420";
1	Cufflinks	exon	35993874	35994053	.	+	.	gene_id "rmScrpt_XLOC_001414"; transcript_id "rmScrpt_TCONS_00001424"; exon_number "3"; oId "CUFF.1631.1"; tss_id "TSS1420";
1	Cufflinks	exon	36022052	36022169	.	+	.	gene_id "rmScrpt_XLOC_001415"; transcript_id "rmScrpt_TCONS_00001425"; exon_number "1"; oId "CUFF.1632.1"; tss_id "TSS1421";
1	Cufflinks	exon	36022802	36022844	.	+	.	gene_id "rmScrpt_XLOC_001416"; transcript_id "rmScrpt_TCONS_00001426"; exon_number "1"; oId "CUFF.1590.1"; tss_id "TSS1422";
1	Cufflinks	exon	36028659	36028738	.	+	.	gene_id "rmScrpt_XLOC_001416"; transcript_id "rmScrpt_TCONS_00001426"; exon_number "2"; oId "CUFF.1590.1"; tss_id "TSS1422";
1	Cufflinks	exon	36048646	36048715	.	+	.	gene_id "rmScrpt_XLOC_001417"; transcript_id "rmScrpt_TCONS_00001427"; exon_number "1"; oId "CUFF.1595.1"; tss_id "TSS1423";
1	Cufflinks	exon	36060776	36060825	.	+	.	gene_id "rmScrpt_XLOC_001418"; transcript_id "rmScrpt_TCONS_00001428"; exon_number "1"; oId "CUFF.1597.1"; tss_id "TSS1424";
1	Cufflinks	exon	36063526	36063711	.	+	.	gene_id "rmScrpt_XLOC_001419"; transcript_id "rmScrpt_TCONS_00001429"; exon_number "1"; oId "CUFF.1599.1"; tss_id "TSS1425";
1	Cufflinks	exon	36081961	36082115	.	+	.	gene_id "rmScrpt_XLOC_001420"; transcript_id "rmScrpt_TCONS_00001430"; exon_number "1"; oId "CUFF.1604.1"; tss_id "TSS1426";
1	Cufflinks	exon	36090544	36090689	.	+	.	gene_id "rmScrpt_XLOC_001421"; transcript_id "rmScrpt_TCONS_00001431"; exon_number "1"; oId "CUFF.1598.1"; tss_id "TSS1427";
1	Cufflinks	exon	36113403	36113452	.	+	.	gene_id "rmScrpt_XLOC_001422"; transcript_id "rmScrpt_TCONS_00001432"; exon_number "1"; oId "CUFF.1600.1"; tss_id "TSS1428";
1	Cufflinks	exon	36199029	36199103	.	+	.	gene_id "rmScrpt_XLOC_001423"; transcript_id "rmScrpt_TCONS_00001433"; exon_number "1"; oId "CUFF.1602.1"; tss_id "TSS1429";
1	Cufflinks	exon	36247055	36247459	.	+	.	gene_id "rmScrpt_XLOC_001424"; transcript_id "rmScrpt_TCONS_00001434"; exon_number "1"; oId "CUFF.1606.1"; tss_id "TSS1430";
1	Cufflinks	exon	36247545	36249656	.	+	.	gene_id "rmScrpt_XLOC_001425"; transcript_id "rmScrpt_TCONS_00001435"; exon_number "1"; oId "CUFF.1612.1"; tss_id "TSS1431";
1	Cufflinks	exon	36250269	36250642	.	+	.	gene_id "rmScrpt_XLOC_001426"; transcript_id "rmScrpt_TCONS_00001436"; exon_number "1"; oId "CUFF.1614.1"; tss_id "TSS1432";
1	Cufflinks	exon	36250889	36251014	.	+	.	gene_id "rmScrpt_XLOC_001427"; transcript_id "rmScrpt_TCONS_00001437"; exon_number "1"; oId "CUFF.1605.1"; tss_id "TSS1433";
1	Cufflinks	exon	36251186	36251341	.	+	.	gene_id "rmScrpt_XLOC_001428"; transcript_id "rmScrpt_TCONS_00001438"; exon_number "1"; oId "CUFF.1607.1"; tss_id "TSS1434";
1	Cufflinks	exon	36251435	36251541	.	+	.	gene_id "rmScrpt_XLOC_001429"; transcript_id "rmScrpt_TCONS_00001439"; exon_number "1"; oId "CUFF.1608.1"; tss_id "TSS1435";
1	Cufflinks	exon	36251748	36251932	.	+	.	gene_id "rmScrpt_XLOC_001430"; transcript_id "rmScrpt_TCONS_00001440"; exon_number "1"; oId "CUFF.1609.1"; tss_id "TSS1436";
1	Cufflinks	exon	36252341	36252450	.	+	.	gene_id "rmScrpt_XLOC_001431"; transcript_id "rmScrpt_TCONS_00001441"; exon_number "1"; oId "CUFF.1610.1"; tss_id "TSS1437";
1	Cufflinks	exon	36275577	36275649	.	+	.	gene_id "rmScrpt_XLOC_001432"; transcript_id "rmScrpt_TCONS_00001442"; exon_number "1"; oId "CUFF.1611.1"; tss_id "TSS1438";
1	Cufflinks	exon	36277952	36278080	.	+	.	gene_id "rmScrpt_XLOC_001433"; transcript_id "rmScrpt_TCONS_00001443"; exon_number "1"; oId "CUFF.1615.1"; tss_id "TSS1439";
1	Cufflinks	exon	36364238	36364345	.	+	.	gene_id "rmScrpt_XLOC_001434"; transcript_id "rmScrpt_TCONS_00001444"; exon_number "1"; oId "CUFF.1616.1"; tss_id "TSS1440";
1	Cufflinks	exon	36387076	36387175	.	+	.	gene_id "rmScrpt_XLOC_001435"; transcript_id "rmScrpt_TCONS_00001445"; exon_number "1"; oId "CUFF.1617.1"; tss_id "TSS1441";
1	Cufflinks	exon	36389416	36389480	.	+	.	gene_id "rmScrpt_XLOC_001435"; transcript_id "rmScrpt_TCONS_00001445"; exon_number "2"; oId "CUFF.1617.1"; tss_id "TSS1441";
1	Cufflinks	exon	36413432	36413510	.	+	.	gene_id "rmScrpt_XLOC_001436"; transcript_id "rmScrpt_TCONS_00001446"; exon_number "1"; oId "CUFF.1618.1"; tss_id "TSS1442";
1	Cufflinks	exon	36416427	36416447	.	+	.	gene_id "rmScrpt_XLOC_001437"; transcript_id "rmScrpt_TCONS_00001447"; exon_number "1"; oId "CUFF.1620.1"; tss_id "TSS1443";
1	Cufflinks	exon	36417470	36417524	.	+	.	gene_id "rmScrpt_XLOC_001437"; transcript_id "rmScrpt_TCONS_00001447"; exon_number "2"; oId "CUFF.1620.1"; tss_id "TSS1443";
1	Cufflinks	exon	36422557	36422665	.	+	.	gene_id "rmScrpt_XLOC_001438"; transcript_id "rmScrpt_TCONS_00001448"; exon_number "1"; oId "CUFF.1622.1"; tss_id "TSS1444";
1	Cufflinks	exon	36431716	36431943	.	+	.	gene_id "rmScrpt_XLOC_001439"; transcript_id "rmScrpt_TCONS_00001449"; exon_number "1"; oId "CUFF.1619.1"; tss_id "TSS1445";
1	Cufflinks	exon	36493014	36493174	.	+	.	gene_id "rmScrpt_XLOC_001440"; transcript_id "rmScrpt_TCONS_00001450"; exon_number "1"; oId "CUFF.1621.1"; tss_id "TSS1446";
1	Cufflinks	exon	36494293	36494373	.	+	.	gene_id "rmScrpt_XLOC_001441"; transcript_id "rmScrpt_TCONS_00001451"; exon_number "1"; oId "CUFF.1623.1"; tss_id "TSS1447";
1	Cufflinks	exon	36495278	36495475	.	+	.	gene_id "rmScrpt_XLOC_001442"; transcript_id "rmScrpt_TCONS_00001452"; exon_number "1"; oId "CUFF.1624.1"; tss_id "TSS1448";
1	Cufflinks	exon	36496270	36496388	.	+	.	gene_id "rmScrpt_XLOC_001443"; transcript_id "rmScrpt_TCONS_00001453"; exon_number "1"; oId "CUFF.1625.1"; tss_id "TSS1449";
1	Cufflinks	exon	36525489	36525654	.	+	.	gene_id "rmScrpt_XLOC_001444"; transcript_id "rmScrpt_TCONS_00001454"; exon_number "1"; oId "CUFF.1667.1"; tss_id "TSS1450";
1	Cufflinks	exon	36654706	36654838	.	+	.	gene_id "rmScrpt_XLOC_001445"; transcript_id "rmScrpt_TCONS_00001455"; exon_number "1"; oId "CUFF.1630.1"; tss_id "TSS1451";
1	Cufflinks	exon	36663005	36663056	.	+	.	gene_id "rmScrpt_XLOC_001446"; transcript_id "rmScrpt_TCONS_00001456"; exon_number "1"; oId "CUFF.1626.1"; tss_id "TSS1452";
1	Cufflinks	exon	36683393	36683442	.	+	.	gene_id "rmScrpt_XLOC_001447"; transcript_id "rmScrpt_TCONS_00001457"; exon_number "1"; oId "CUFF.1627.1"; tss_id "TSS1453";
1	Cufflinks	exon	36720134	36720232	.	+	.	gene_id "rmScrpt_XLOC_001448"; transcript_id "rmScrpt_TCONS_00001458"; exon_number "1"; oId "CUFF.1628.1"; tss_id "TSS1454";
1	Cufflinks	exon	36744723	36744785	.	+	.	gene_id "rmScrpt_XLOC_001449"; transcript_id "rmScrpt_TCONS_00001459"; exon_number "1"; oId "CUFF.1629.1"; tss_id "TSS1455";
1	Cufflinks	exon	36761585	36761677	.	+	.	gene_id "rmScrpt_XLOC_001450"; transcript_id "rmScrpt_TCONS_00001460"; exon_number "1"; oId "CUFF.1637.1"; tss_id "TSS1456";
1	Cufflinks	exon	36761765	36761778	.	+	.	gene_id "rmScrpt_XLOC_001450"; transcript_id "rmScrpt_TCONS_00001460"; exon_number "2"; oId "CUFF.1637.1"; tss_id "TSS1456";
1	Cufflinks	exon	36767930	36768083	.	+	.	gene_id "rmScrpt_XLOC_001451"; transcript_id "rmScrpt_TCONS_00001461"; exon_number "1"; oId "CUFF.1635.1"; tss_id "TSS1457";
1	Cufflinks	exon	36769087	36769175	.	+	.	gene_id "rmScrpt_XLOC_001452"; transcript_id "rmScrpt_TCONS_00001462"; exon_number "1"; oId "CUFF.1634.1"; tss_id "TSS1458";
1	Cufflinks	exon	36771955	36772037	.	+	.	gene_id "rmScrpt_XLOC_001453"; transcript_id "rmScrpt_TCONS_00001463"; exon_number "1"; oId "CUFF.1636.1"; tss_id "TSS1459";
1	Cufflinks	exon	36781589	36781641	.	+	.	gene_id "rmScrpt_XLOC_001454"; transcript_id "rmScrpt_TCONS_00001464"; exon_number "1"; oId "CUFF.1639.1"; tss_id "TSS1460";
1	Cufflinks	exon	36782494	36782588	.	+	.	gene_id "rmScrpt_XLOC_001455"; transcript_id "rmScrpt_TCONS_00001465"; exon_number "1"; oId "CUFF.1642.1"; tss_id "TSS1461";
1	Cufflinks	exon	36782921	36783041	.	+	.	gene_id "rmScrpt_XLOC_001456"; transcript_id "rmScrpt_TCONS_00001466"; exon_number "1"; oId "CUFF.1643.1"; tss_id "TSS1462";
1	Cufflinks	exon	36783363	36783466	.	+	.	gene_id "rmScrpt_XLOC_001457"; transcript_id "rmScrpt_TCONS_00001467"; exon_number "1"; oId "CUFF.1640.1"; tss_id "TSS1463";
1	Cufflinks	exon	36801586	36801659	.	+	.	gene_id "rmScrpt_XLOC_001458"; transcript_id "rmScrpt_TCONS_00001468"; exon_number "1"; oId "CUFF.1647.1"; tss_id "TSS1464";
1	Cufflinks	exon	36802605	36802674	.	+	.	gene_id "rmScrpt_XLOC_001459"; transcript_id "rmScrpt_TCONS_00001469"; exon_number "1"; oId "CUFF.1641.1"; tss_id "TSS1465";
1	Cufflinks	exon	36827307	36827496	.	+	.	gene_id "rmScrpt_XLOC_001460"; transcript_id "rmScrpt_TCONS_00001470"; exon_number "1"; oId "CUFF.1645.1"; tss_id "TSS1466";
1	Cufflinks	exon	36828499	36828548	.	+	.	gene_id "rmScrpt_XLOC_001461"; transcript_id "rmScrpt_TCONS_00001471"; exon_number "1"; oId "CUFF.1646.1"; tss_id "TSS1467";
1	Cufflinks	exon	36892184	36892407	.	+	.	gene_id "rmScrpt_XLOC_001462"; transcript_id "rmScrpt_TCONS_00001472"; exon_number "1"; oId "CUFF.1651.1"; tss_id "TSS1468";
1	Cufflinks	exon	36892602	36892678	.	+	.	gene_id "rmScrpt_XLOC_001463"; transcript_id "rmScrpt_TCONS_00001473"; exon_number "1"; oId "CUFF.1650.1"; tss_id "TSS1469";
1	Cufflinks	exon	36892781	36893112	.	+	.	gene_id "rmScrpt_XLOC_001464"; transcript_id "rmScrpt_TCONS_00001474"; exon_number "1"; oId "CUFF.1652.1"; tss_id "TSS1470";
1	Cufflinks	exon	36893208	36893306	.	+	.	gene_id "rmScrpt_XLOC_001465"; transcript_id "rmScrpt_TCONS_00001475"; exon_number "1"; oId "CUFF.1654.1"; tss_id "TSS1471";
1	Cufflinks	exon	36893609	36893700	.	+	.	gene_id "rmScrpt_XLOC_001466"; transcript_id "rmScrpt_TCONS_00001476"; exon_number "1"; oId "CUFF.1653.1"; tss_id "TSS1472";
1	Cufflinks	exon	36898510	36898619	.	+	.	gene_id "rmScrpt_XLOC_001467"; transcript_id "rmScrpt_TCONS_00001477"; exon_number "1"; oId "CUFF.1672.1"; tss_id "TSS1473";
1	Cufflinks	exon	36902452	36902473	.	+	.	gene_id "rmScrpt_XLOC_001468"; transcript_id "rmScrpt_TCONS_00001478"; exon_number "1"; oId "CUFF.1673.1"; tss_id "TSS1474";
1	Cufflinks	exon	36903328	36903424	.	+	.	gene_id "rmScrpt_XLOC_001468"; transcript_id "rmScrpt_TCONS_00001478"; exon_number "2"; oId "CUFF.1673.1"; tss_id "TSS1474";
1	Cufflinks	exon	36905939	36905989	.	+	.	gene_id "rmScrpt_XLOC_001469"; transcript_id "rmScrpt_TCONS_00001479"; exon_number "1"; oId "CUFF.1674.1"; tss_id "TSS1475";
1	Cufflinks	exon	36910290	36910517	.	+	.	gene_id "rmScrpt_XLOC_001470"; transcript_id "rmScrpt_TCONS_00001480"; exon_number "1"; oId "CUFF.1655.1"; tss_id "TSS1476";
1	Cufflinks	exon	36912338	36912474	.	+	.	gene_id "rmScrpt_XLOC_001471"; transcript_id "rmScrpt_TCONS_00001481"; exon_number "1"; oId "CUFF.1656.1"; tss_id "TSS1477";
1	Cufflinks	exon	36915882	36916049	.	+	.	gene_id "rmScrpt_XLOC_001472"; transcript_id "rmScrpt_TCONS_00001482"; exon_number "1"; oId "CUFF.1659.1"; tss_id "TSS1478";
1	Cufflinks	exon	36916836	36916964	.	+	.	gene_id "rmScrpt_XLOC_001473"; transcript_id "rmScrpt_TCONS_00001483"; exon_number "1"; oId "CUFF.1657.1"; tss_id "TSS1479";
1	Cufflinks	exon	36918475	36918550	.	+	.	gene_id "rmScrpt_XLOC_001474"; transcript_id "rmScrpt_TCONS_00001484"; exon_number "1"; oId "CUFF.1658.1"; tss_id "TSS1480";
1	Cufflinks	exon	36922159	36922194	.	+	.	gene_id "rmScrpt_XLOC_001475"; transcript_id "rmScrpt_TCONS_00001485"; exon_number "1"; oId "CUFF.1660.1"; tss_id "TSS1481";
1	Cufflinks	exon	36924252	36924271	.	+	.	gene_id "rmScrpt_XLOC_001475"; transcript_id "rmScrpt_TCONS_00001485"; exon_number "2"; oId "CUFF.1660.1"; tss_id "TSS1481";
1	Cufflinks	exon	36936586	36936625	.	+	.	gene_id "rmScrpt_XLOC_001476"; transcript_id "rmScrpt_TCONS_00001486"; exon_number "1"; oId "CUFF.1668.1"; tss_id "TSS1482";
1	Cufflinks	exon	36938566	36938660	.	+	.	gene_id "rmScrpt_XLOC_001476"; transcript_id "rmScrpt_TCONS_00001486"; exon_number "2"; oId "CUFF.1668.1"; tss_id "TSS1482";
1	Cufflinks	exon	36941076	36941272	.	+	.	gene_id "rmScrpt_XLOC_001477"; transcript_id "rmScrpt_TCONS_00001487"; exon_number "1"; oId "CUFF.1669.1"; tss_id "TSS1483";
1	Cufflinks	exon	37024246	37024353	.	+	.	gene_id "rmScrpt_XLOC_001478"; transcript_id "rmScrpt_TCONS_00001488"; exon_number "1"; oId "CUFF.1662.1"; tss_id "TSS1484";
1	Cufflinks	exon	37028431	37028485	.	+	.	gene_id "rmScrpt_XLOC_001479"; transcript_id "rmScrpt_TCONS_00001489"; exon_number "1"; oId "CUFF.1663.1"; tss_id "TSS1485";
1	Cufflinks	exon	37070830	37070970	.	+	.	gene_id "rmScrpt_XLOC_001480"; transcript_id "rmScrpt_TCONS_00001490"; exon_number "1"; oId "CUFF.1664.1"; tss_id "TSS1486";
1	Cufflinks	exon	37071027	37071896	.	+	.	gene_id "rmScrpt_XLOC_001481"; transcript_id "rmScrpt_TCONS_00001491"; exon_number "1"; oId "CUFF.1677.1"; tss_id "TSS1487";
1	Cufflinks	exon	37072025	37073276	.	+	.	gene_id "rmScrpt_XLOC_001482"; transcript_id "rmScrpt_TCONS_00001492"; exon_number "1"; oId "CUFF.1679.1"; tss_id "TSS1488";
1	Cufflinks	exon	37175986	37176035	.	+	.	gene_id "rmScrpt_XLOC_001483"; transcript_id "rmScrpt_TCONS_00001493"; exon_number "1"; oId "CUFF.1675.1"; tss_id "TSS1489";
1	Cufflinks	exon	37371342	37371501	.	+	.	gene_id "rmScrpt_XLOC_001484"; transcript_id "rmScrpt_TCONS_00001494"; exon_number "1"; oId "CUFF.1680.1"; tss_id "TSS1490";
1	Cufflinks	exon	37372141	37372199	.	+	.	gene_id "rmScrpt_XLOC_001485"; transcript_id "rmScrpt_TCONS_00001495"; exon_number "1"; oId "CUFF.1676.1"; tss_id "TSS1491";
1	Cufflinks	exon	37373200	37373362	.	+	.	gene_id "rmScrpt_XLOC_001486"; transcript_id "rmScrpt_TCONS_00001496"; exon_number "1"; oId "CUFF.1678.1"; tss_id "TSS1492";
1	Cufflinks	exon	37373614	37373924	.	+	.	gene_id "rmScrpt_XLOC_001487"; transcript_id "rmScrpt_TCONS_00001497"; exon_number "1"; oId "CUFF.1681.1"; tss_id "TSS1493";
1	Cufflinks	exon	37374153	37374359	.	+	.	gene_id "rmScrpt_XLOC_001488"; transcript_id "rmScrpt_TCONS_00001498"; exon_number "1"; oId "CUFF.1682.1"; tss_id "TSS1494";
1	Cufflinks	exon	37375701	37375887	.	+	.	gene_id "rmScrpt_XLOC_001489"; transcript_id "rmScrpt_TCONS_00001499"; exon_number "1"; oId "CUFF.1685.1"; tss_id "TSS1495";
1	Cufflinks	exon	37376317	37376498	.	+	.	gene_id "rmScrpt_XLOC_001490"; transcript_id "rmScrpt_TCONS_00001500"; exon_number "1"; oId "CUFF.1683.1"; tss_id "TSS1496";
1	Cufflinks	exon	37420295	37420375	.	+	.	gene_id "rmScrpt_XLOC_001491"; transcript_id "rmScrpt_TCONS_00001501"; exon_number "1"; oId "CUFF.1684.1"; tss_id "TSS1497";
1	Cufflinks	exon	37426953	37427027	.	+	.	gene_id "rmScrpt_XLOC_001492"; transcript_id "rmScrpt_TCONS_00001502"; exon_number "1"; oId "CUFF.1686.1"; tss_id "TSS1498";
[truncated: 157,563 more rows]
