# Supplementary material for: Characterisation of the horse transcriptome from immunologically active tissues
Source: PeerJ. 2014 May 6;2:e382. doi: 10.7717/peerj.382 (PMC4017814; doi:10.7717/peerj.382)
Supplement: File S4 [file peerj-02-382-s004.gz]

Archive with 1 entries (1 files):
- S4_UoN_horse_consensus_assembly.gtf
