# Supplementary material for: Characterisation of the horse transcriptome from immunologically active tissues
Source: PeerJ. 2014 May 6;2:e382. doi: 10.7717/peerj.382 (PMC4017814; doi:10.7717/peerj.382)
Supplement: File S4 [file peerj-02-382-s004.gz › S4_UoN_horse_consensus_assembly.gtf]

1	Cufflinks	exon	415071	415360	.	+	.	gene_id "rmCuff_XLOC_000001"; transcript_id "rmCuff_TCONS_00000001"; exon_number "1"; oId "CUFF.24.1"; tss_id "TSS1";
1	Cufflinks	exon	415856	415983	.	+	.	gene_id "rmCuff_XLOC_000001"; transcript_id "rmCuff_TCONS_00000001"; exon_number "2"; oId "CUFF.24.1"; tss_id "TSS1";
1	Cufflinks	exon	417054	417153	.	+	.	gene_id "rmCuff_XLOC_000001"; transcript_id "rmCuff_TCONS_00000001"; exon_number "3"; oId "CUFF.24.1"; tss_id "TSS1";
1	Cufflinks	exon	418147	418251	.	+	.	gene_id "rmCuff_XLOC_000001"; transcript_id "rmCuff_TCONS_00000001"; exon_number "4"; oId "CUFF.24.1"; tss_id "TSS1";
1	Cufflinks	exon	418749	418868	.	+	.	gene_id "rmCuff_XLOC_000001"; transcript_id "rmCuff_TCONS_00000001"; exon_number "5"; oId "CUFF.24.1"; tss_id "TSS1";
1	Cufflinks	exon	420264	420331	.	+	.	gene_id "rmCuff_XLOC_000001"; transcript_id "rmCuff_TCONS_00000001"; exon_number "6"; oId "CUFF.24.1"; tss_id "TSS1";
1	Cufflinks	exon	421129	421451	.	+	.	gene_id "rmCuff_XLOC_000001"; transcript_id "rmCuff_TCONS_00000001"; exon_number "7"; oId "CUFF.24.1"; tss_id "TSS1";
1	Cufflinks	exon	424761	424775	.	+	.	gene_id "rmCuff_XLOC_000002"; transcript_id "rmCuff_TCONS_00000002"; exon_number "1"; oId "CUFF.3.1"; tss_id "TSS2";
1	Cufflinks	exon	426764	426852	.	+	.	gene_id "rmCuff_XLOC_000002"; transcript_id "rmCuff_TCONS_00000002"; exon_number "2"; oId "CUFF.3.1"; tss_id "TSS2";
1	Cufflinks	exon	540612	540909	.	+	.	gene_id "rmCuff_XLOC_000003"; transcript_id "rmCuff_TCONS_00000003"; exon_number "1"; oId "CUFF.18.1"; tss_id "TSS3";
1	Cufflinks	exon	541239	541439	.	+	.	gene_id "rmCuff_XLOC_000003"; transcript_id "rmCuff_TCONS_00000003"; exon_number "2"; oId "CUFF.18.1"; tss_id "TSS3";
1	Cufflinks	exon	541869	542058	.	+	.	gene_id "rmCuff_XLOC_000003"; transcript_id "rmCuff_TCONS_00000003"; exon_number "3"; oId "CUFF.18.1"; tss_id "TSS3";
1	Cufflinks	exon	550699	550868	.	+	.	gene_id "rmCuff_XLOC_000004"; transcript_id "rmCuff_TCONS_00000004"; exon_number "1"; oId "CUFF.16.1"; tss_id "TSS4";
1	Cufflinks	exon	551554	551734	.	+	.	gene_id "rmCuff_XLOC_000004"; transcript_id "rmCuff_TCONS_00000004"; exon_number "2"; oId "CUFF.16.1"; tss_id "TSS4";
1	Cufflinks	exon	1598692	1598822	.	+	.	gene_id "rmCuff_XLOC_000005"; transcript_id "rmCuff_TCONS_00000005"; exon_number "1"; oId "CUFF.17.1"; tss_id "TSS5";
1	Cufflinks	exon	1806449	1806480	.	+	.	gene_id "rmCuff_XLOC_000006"; transcript_id "rmCuff_TCONS_00000006"; exon_number "1"; oId "CUFF.19.1"; tss_id "TSS6";
1	Cufflinks	exon	1813263	1813417	.	+	.	gene_id "rmCuff_XLOC_000007"; transcript_id "rmCuff_TCONS_00000007"; exon_number "1"; oId "CUFF.34.1"; tss_id "TSS7";
1	Cufflinks	exon	1814047	1814130	.	+	.	gene_id "rmCuff_XLOC_000007"; transcript_id "rmCuff_TCONS_00000007"; exon_number "2"; oId "CUFF.34.1"; tss_id "TSS7";
1	Cufflinks	exon	1815989	1816095	.	+	.	gene_id "rmCuff_XLOC_000007"; transcript_id "rmCuff_TCONS_00000007"; exon_number "3"; oId "CUFF.34.1"; tss_id "TSS7";
1	Cufflinks	exon	1816169	1816319	.	+	.	gene_id "rmCuff_XLOC_000007"; transcript_id "rmCuff_TCONS_00000007"; exon_number "4"; oId "CUFF.34.1"; tss_id "TSS7";
1	Cufflinks	exon	1818321	1819258	.	+	.	gene_id "rmCuff_XLOC_000007"; transcript_id "rmCuff_TCONS_00000007"; exon_number "5"; oId "CUFF.34.1"; tss_id "TSS7";
1	Cufflinks	exon	1820902	1821188	.	+	.	gene_id "rmCuff_XLOC_000008"; transcript_id "rmCuff_TCONS_00000008"; exon_number "1"; oId "CUFF.21.1"; tss_id "TSS8";
1	Cufflinks	exon	5313921	5314059	.	+	.	gene_id "rmCuff_XLOC_000009"; transcript_id "rmCuff_TCONS_00000009"; exon_number "1"; oId "CUFF.35.1"; tss_id "TSS9";
1	Cufflinks	exon	5316492	5316512	.	+	.	gene_id "rmCuff_XLOC_000009"; transcript_id "rmCuff_TCONS_00000009"; exon_number "2"; oId "CUFF.35.1"; tss_id "TSS9";
1	Cufflinks	exon	5322810	5323146	.	+	.	gene_id "rmCuff_XLOC_000010"; transcript_id "rmCuff_TCONS_00000010"; exon_number "1"; oId "CUFF.28.1"; tss_id "TSS10";
1	Cufflinks	exon	5323227	5323557	.	+	.	gene_id "rmCuff_XLOC_000011"; transcript_id "rmCuff_TCONS_00000011"; exon_number "1"; oId "CUFF.30.1"; tss_id "TSS11";
1	Cufflinks	exon	5326759	5326923	.	+	.	gene_id "rmCuff_XLOC_000012"; transcript_id "rmCuff_TCONS_00000012"; exon_number "1"; oId "CUFF.29.1"; tss_id "TSS12";
1	Cufflinks	exon	5327014	5327039	.	+	.	gene_id "rmCuff_XLOC_000012"; transcript_id "rmCuff_TCONS_00000012"; exon_number "2"; oId "CUFF.29.1"; tss_id "TSS12";
1	Cufflinks	exon	5334970	5335112	.	+	.	gene_id "rmCuff_XLOC_000014"; transcript_id "rmCuff_TCONS_00000014"; exon_number "1"; oId "CUFF.33.1"; tss_id "TSS14";
1	Cufflinks	exon	5339344	5339976	.	+	.	gene_id "rmCuff_XLOC_000015"; transcript_id "rmCuff_TCONS_00000015"; exon_number "1"; oId "CUFF.36.1"; tss_id "TSS15";
1	Cufflinks	exon	5525542	5525774	.	+	.	gene_id "rmCuff_XLOC_000017"; transcript_id "rmCuff_TCONS_00000017"; exon_number "1"; oId "CUFF.52.1"; tss_id "TSS17";
1	Cufflinks	exon	6846453	6846630	.	+	.	gene_id "rmCuff_XLOC_000019"; transcript_id "rmCuff_TCONS_00000019"; exon_number "1"; oId "CUFF.57.1"; tss_id "TSS19";
1	Cufflinks	exon	6892555	6892585	.	+	.	gene_id "rmCuff_XLOC_000020"; transcript_id "rmCuff_TCONS_00000020"; exon_number "1"; oId "CUFF.143.1"; tss_id "TSS20";
1	Cufflinks	exon	7007130	7007209	.	+	.	gene_id "rmCuff_XLOC_000020"; transcript_id "rmCuff_TCONS_00000020"; exon_number "2"; oId "CUFF.143.1"; tss_id "TSS20";
1	Cufflinks	exon	7023890	7024023	.	+	.	gene_id "rmCuff_XLOC_000020"; transcript_id "rmCuff_TCONS_00000020"; exon_number "3"; oId "CUFF.143.1"; tss_id "TSS20";
1	Cufflinks	exon	7037457	7037506	.	+	.	gene_id "rmCuff_XLOC_000021"; transcript_id "rmCuff_TCONS_00000021"; exon_number "1"; oId "CUFF.58.1"; tss_id "TSS21";
1	Cufflinks	exon	7111860	7111969	.	+	.	gene_id "rmCuff_XLOC_000022"; transcript_id "rmCuff_TCONS_00000022"; exon_number "1"; oId "CUFF.59.1"; tss_id "TSS22";
1	Cufflinks	exon	7264450	7264677	.	+	.	gene_id "rmCuff_XLOC_000024"; transcript_id "rmCuff_TCONS_00000024"; exon_number "1"; oId "CUFF.62.1"; tss_id "TSS24";
1	Cufflinks	exon	7266007	7266132	.	+	.	gene_id "rmCuff_XLOC_000024"; transcript_id "rmCuff_TCONS_00000024"; exon_number "2"; oId "CUFF.62.1"; tss_id "TSS24";
1	Cufflinks	exon	8035879	8035985	.	+	.	gene_id "rmCuff_XLOC_000026"; transcript_id "rmCuff_TCONS_00000026"; exon_number "1"; oId "CUFF.71.1"; tss_id "TSS26";
1	Cufflinks	exon	8036356	8036456	.	+	.	gene_id "rmCuff_XLOC_000026"; transcript_id "rmCuff_TCONS_00000026"; exon_number "2"; oId "CUFF.71.1"; tss_id "TSS26";
1	Cufflinks	exon	8214104	8214207	.	+	.	gene_id "rmCuff_XLOC_000028"; transcript_id "rmCuff_TCONS_00000028"; exon_number "1"; oId "CUFF.103.1"; tss_id "TSS28";
1	Cufflinks	exon	8229808	8229915	.	+	.	gene_id "rmCuff_XLOC_000028"; transcript_id "rmCuff_TCONS_00000028"; exon_number "2"; oId "CUFF.103.1"; tss_id "TSS28";
1	Cufflinks	exon	8232746	8232963	.	+	.	gene_id "rmCuff_XLOC_000028"; transcript_id "rmCuff_TCONS_00000028"; exon_number "3"; oId "CUFF.103.1"; tss_id "TSS28";
1	Cufflinks	exon	8236613	8236904	.	+	.	gene_id "rmCuff_XLOC_000028"; transcript_id "rmCuff_TCONS_00000028"; exon_number "4"; oId "CUFF.103.1"; tss_id "TSS28";
1	Cufflinks	exon	8256304	8256498	.	+	.	gene_id "rmCuff_XLOC_000029"; transcript_id "rmCuff_TCONS_00000029"; exon_number "1"; oId "CUFF.89.1"; tss_id "TSS29";
1	Cufflinks	exon	8260137	8260567	.	+	.	gene_id "rmCuff_XLOC_000031"; transcript_id "rmCuff_TCONS_00000031"; exon_number "1"; oId "CUFF.91.1"; tss_id "TSS31";
1	Cufflinks	exon	8262206	8262496	.	+	.	gene_id "rmCuff_XLOC_000032"; transcript_id "rmCuff_TCONS_00000032"; exon_number "1"; oId "CUFF.93.1"; tss_id "TSS32";
1	Cufflinks	exon	8285556	8285892	.	+	.	gene_id "rmCuff_XLOC_000033"; transcript_id "rmCuff_TCONS_00000033"; exon_number "1"; oId "CUFF.178.1"; tss_id "TSS33";
1	Cufflinks	exon	8294689	8294742	.	+	.	gene_id "rmCuff_XLOC_000033"; transcript_id "rmCuff_TCONS_00000033"; exon_number "2"; oId "CUFF.178.1"; tss_id "TSS33";
1	Cufflinks	exon	8308334	8309112	.	+	.	gene_id "rmCuff_XLOC_000033"; transcript_id "rmCuff_TCONS_00000033"; exon_number "3"; oId "CUFF.178.1"; tss_id "TSS33";
1	Cufflinks	exon	8363046	8363303	.	+	.	gene_id "rmCuff_XLOC_000033"; transcript_id "rmCuff_TCONS_00000033"; exon_number "4"; oId "CUFF.178.1"; tss_id "TSS33";
1	Cufflinks	exon	8312667	8312921	.	+	.	gene_id "rmCuff_XLOC_000039"; transcript_id "rmCuff_TCONS_00000040"; exon_number "1"; oId "CUFF.192.1"; tss_id "TSS39";
1	Cufflinks	exon	8316865	8317202	.	+	.	gene_id "rmCuff_XLOC_000044"; transcript_id "rmCuff_TCONS_00000045"; exon_number "1"; oId "CUFF.197.1"; tss_id "TSS44";
1	Cufflinks	exon	8363847	8366068	.	+	.	gene_id "rmCuff_XLOC_000062"; transcript_id "rmCuff_TCONS_00000063"; exon_number "1"; oId "CUFF.100.1"; tss_id "TSS62";
1	Cufflinks	exon	8366697	8367417	.	+	.	gene_id "rmCuff_XLOC_000063"; transcript_id "rmCuff_TCONS_00000064"; exon_number "1"; oId "CUFF.97.1"; tss_id "TSS63";
1	Cufflinks	exon	8383346	8383580	.	+	.	gene_id "rmCuff_XLOC_000065"; transcript_id "rmCuff_TCONS_00000066"; exon_number "1"; oId "CUFF.96.1"; tss_id "TSS65";
1	Cufflinks	exon	8386250	8386380	.	+	.	gene_id "rmCuff_XLOC_000066"; transcript_id "rmCuff_TCONS_00000067"; exon_number "1"; oId "CUFF.98.1"; tss_id "TSS66";
1	Cufflinks	exon	8386998	8387089	.	+	.	gene_id "rmCuff_XLOC_000067"; transcript_id "rmCuff_TCONS_00000068"; exon_number "1"; oId "CUFF.99.1"; tss_id "TSS67";
1	Cufflinks	exon	8546530	8546685	.	+	.	gene_id "rmCuff_XLOC_000068"; transcript_id "rmCuff_TCONS_00000069"; exon_number "1"; oId "CUFF.105.1"; tss_id "TSS68";
1	Cufflinks	exon	8548799	8549026	.	+	.	gene_id "rmCuff_XLOC_000068"; transcript_id "rmCuff_TCONS_00000069"; exon_number "2"; oId "CUFF.105.1"; tss_id "TSS68";
1	Cufflinks	exon	8552079	8552303	.	+	.	gene_id "rmCuff_XLOC_000068"; transcript_id "rmCuff_TCONS_00000069"; exon_number "3"; oId "CUFF.105.1"; tss_id "TSS68";
1	Cufflinks	exon	8552404	8552499	.	+	.	gene_id "rmCuff_XLOC_000068"; transcript_id "rmCuff_TCONS_00000069"; exon_number "4"; oId "CUFF.105.1"; tss_id "TSS68";
1	Cufflinks	exon	8554820	8554947	.	+	.	gene_id "rmCuff_XLOC_000068"; transcript_id "rmCuff_TCONS_00000069"; exon_number "5"; oId "CUFF.105.1"; tss_id "TSS68";
1	Cufflinks	exon	8555577	8555699	.	+	.	gene_id "rmCuff_XLOC_000068"; transcript_id "rmCuff_TCONS_00000069"; exon_number "6"; oId "CUFF.105.1"; tss_id "TSS68";
1	Cufflinks	exon	8556397	8556525	.	+	.	gene_id "rmCuff_XLOC_000068"; transcript_id "rmCuff_TCONS_00000069"; exon_number "7"; oId "CUFF.105.1"; tss_id "TSS68";
1	Cufflinks	exon	8557559	8557672	.	+	.	gene_id "rmCuff_XLOC_000068"; transcript_id "rmCuff_TCONS_00000069"; exon_number "8"; oId "CUFF.105.1"; tss_id "TSS68";
1	Cufflinks	exon	8558433	8558577	.	+	.	gene_id "rmCuff_XLOC_000068"; transcript_id "rmCuff_TCONS_00000069"; exon_number "9"; oId "CUFF.105.1"; tss_id "TSS68";
1	Cufflinks	exon	8560265	8560527	.	+	.	gene_id "rmCuff_XLOC_000068"; transcript_id "rmCuff_TCONS_00000069"; exon_number "10"; oId "CUFF.105.1"; tss_id "TSS68";
1	Cufflinks	exon	8546595	8546637	.	+	.	gene_id "rmCuff_XLOC_000068"; transcript_id "rmCuff_TCONS_00000070"; exon_number "1"; oId "CUFF.105.2"; tss_id "TSS68";
1	Cufflinks	exon	8548799	8549026	.	+	.	gene_id "rmCuff_XLOC_000068"; transcript_id "rmCuff_TCONS_00000070"; exon_number "2"; oId "CUFF.105.2"; tss_id "TSS68";
1	Cufflinks	exon	8552079	8552303	.	+	.	gene_id "rmCuff_XLOC_000068"; transcript_id "rmCuff_TCONS_00000070"; exon_number "3"; oId "CUFF.105.2"; tss_id "TSS68";
1	Cufflinks	exon	8552404	8552499	.	+	.	gene_id "rmCuff_XLOC_000068"; transcript_id "rmCuff_TCONS_00000070"; exon_number "4"; oId "CUFF.105.2"; tss_id "TSS68";
1	Cufflinks	exon	8554820	8554947	.	+	.	gene_id "rmCuff_XLOC_000068"; transcript_id "rmCuff_TCONS_00000070"; exon_number "5"; oId "CUFF.105.2"; tss_id "TSS68";
1	Cufflinks	exon	8555577	8555699	.	+	.	gene_id "rmCuff_XLOC_000068"; transcript_id "rmCuff_TCONS_00000070"; exon_number "6"; oId "CUFF.105.2"; tss_id "TSS68";
1	Cufflinks	exon	8556397	8556525	.	+	.	gene_id "rmCuff_XLOC_000068"; transcript_id "rmCuff_TCONS_00000070"; exon_number "7"; oId "CUFF.105.2"; tss_id "TSS68";
1	Cufflinks	exon	8557559	8557672	.	+	.	gene_id "rmCuff_XLOC_000068"; transcript_id "rmCuff_TCONS_00000070"; exon_number "8"; oId "CUFF.105.2"; tss_id "TSS68";
1	Cufflinks	exon	8558433	8558577	.	+	.	gene_id "rmCuff_XLOC_000068"; transcript_id "rmCuff_TCONS_00000070"; exon_number "9"; oId "CUFF.105.2"; tss_id "TSS68";
1	Cufflinks	exon	8560265	8560527	.	+	.	gene_id "rmCuff_XLOC_000068"; transcript_id "rmCuff_TCONS_00000070"; exon_number "10"; oId "CUFF.105.2"; tss_id "TSS68";
1	Cufflinks	exon	8560593	8561217	.	+	.	gene_id "rmCuff_XLOC_000069"; transcript_id "rmCuff_TCONS_00000071"; exon_number "1"; oId "CUFF.101.1"; tss_id "TSS69";
1	Cufflinks	exon	8794210	8794501	.	+	.	gene_id "rmCuff_XLOC_000070"; transcript_id "rmCuff_TCONS_00000072"; exon_number "1"; oId "CUFF.102.1"; tss_id "TSS70";
1	Cufflinks	exon	8853780	8855104	.	+	.	gene_id "rmCuff_XLOC_000071"; transcript_id "rmCuff_TCONS_00000073"; exon_number "1"; oId "CUFF.111.1"; tss_id "TSS71";
1	Cufflinks	exon	8853808	8853854	.	+	.	gene_id "rmCuff_XLOC_000071"; transcript_id "rmCuff_TCONS_00000074"; exon_number "1"; oId "CUFF.111.2"; tss_id "TSS71";
1	Cufflinks	exon	8854749	8855104	.	+	.	gene_id "rmCuff_XLOC_000071"; transcript_id "rmCuff_TCONS_00000074"; exon_number "2"; oId "CUFF.111.2"; tss_id "TSS71";
1	Cufflinks	exon	8855174	8855933	.	+	.	gene_id "rmCuff_XLOC_000072"; transcript_id "rmCuff_TCONS_00000075"; exon_number "1"; oId "CUFF.107.1"; tss_id "TSS72";
1	Cufflinks	exon	8856090	8859927	.	+	.	gene_id "rmCuff_XLOC_000073"; transcript_id "rmCuff_TCONS_00000076"; exon_number "1"; oId "CUFF.114.1"; tss_id "TSS73";
1	Cufflinks	exon	8860095	8860446	.	+	.	gene_id "rmCuff_XLOC_000074"; transcript_id "rmCuff_TCONS_00000077"; exon_number "1"; oId "CUFF.106.1"; tss_id "TSS74";
1	Cufflinks	exon	8860618	8861817	.	+	.	gene_id "rmCuff_XLOC_000075"; transcript_id "rmCuff_TCONS_00000078"; exon_number "1"; oId "CUFF.110.1"; tss_id "TSS75";
1	Cufflinks	exon	8861881	8862300	.	+	.	gene_id "rmCuff_XLOC_000076"; transcript_id "rmCuff_TCONS_00000079"; exon_number "1"; oId "CUFF.109.1"; tss_id "TSS76";
1	Cufflinks	exon	8863218	8863533	.	+	.	gene_id "rmCuff_XLOC_000077"; transcript_id "rmCuff_TCONS_00000080"; exon_number "1"; oId "CUFF.108.1"; tss_id "TSS77";
1	Cufflinks	exon	8863663	8865121	.	+	.	gene_id "rmCuff_XLOC_000078"; transcript_id "rmCuff_TCONS_00000081"; exon_number "1"; oId "CUFF.112.1"; tss_id "TSS78";
1	Cufflinks	exon	8865342	8866107	.	+	.	gene_id "rmCuff_XLOC_000079"; transcript_id "rmCuff_TCONS_00000082"; exon_number "1"; oId "CUFF.113.1"; tss_id "TSS79";
1	Cufflinks	exon	8867502	8869681	.	+	.	gene_id "rmCuff_XLOC_000081"; transcript_id "rmCuff_TCONS_00000084"; exon_number "1"; oId "CUFF.117.1"; tss_id "TSS81";
1	Cufflinks	exon	8869759	8869957	.	+	.	gene_id "rmCuff_XLOC_000082"; transcript_id "rmCuff_TCONS_00000085"; exon_number "1"; oId "CUFF.116.1"; tss_id "TSS82";
1	Cufflinks	exon	8870008	8870805	.	+	.	gene_id "rmCuff_XLOC_000083"; transcript_id "rmCuff_TCONS_00000086"; exon_number "1"; oId "CUFF.118.1"; tss_id "TSS83";
1	Cufflinks	exon	8870965	8872049	.	+	.	gene_id "rmCuff_XLOC_000084"; transcript_id "rmCuff_TCONS_00000087"; exon_number "1"; oId "CUFF.121.1"; tss_id "TSS84";
1	Cufflinks	exon	8873540	8873792	.	+	.	gene_id "rmCuff_XLOC_000086"; transcript_id "rmCuff_TCONS_00000089"; exon_number "1"; oId "CUFF.120.1"; tss_id "TSS86";
1	Cufflinks	exon	8874010	8874747	.	+	.	gene_id "rmCuff_XLOC_000087"; transcript_id "rmCuff_TCONS_00000090"; exon_number "1"; oId "CUFF.122.1"; tss_id "TSS87";
1	Cufflinks	exon	8875021	8875513	.	+	.	gene_id "rmCuff_XLOC_000088"; transcript_id "rmCuff_TCONS_00000091"; exon_number "1"; oId "CUFF.123.1"; tss_id "TSS88";
1	Cufflinks	exon	8876345	8876759	.	+	.	gene_id "rmCuff_XLOC_000090"; transcript_id "rmCuff_TCONS_00000093"; exon_number "1"; oId "CUFF.125.1"; tss_id "TSS90";
1	Cufflinks	exon	8877432	8878619	.	+	.	gene_id "rmCuff_XLOC_000091"; transcript_id "rmCuff_TCONS_00000094"; exon_number "1"; oId "CUFF.129.1"; tss_id "TSS91";
1	Cufflinks	exon	8880306	8880912	.	+	.	gene_id "rmCuff_XLOC_000092"; transcript_id "rmCuff_TCONS_00000095"; exon_number "1"; oId "CUFF.126.1"; tss_id "TSS92";
1	Cufflinks	exon	8881635	8881884	.	+	.	gene_id "rmCuff_XLOC_000093"; transcript_id "rmCuff_TCONS_00000096"; exon_number "1"; oId "CUFF.128.1"; tss_id "TSS93";
1	Cufflinks	exon	8882091	8882368	.	+	.	gene_id "rmCuff_XLOC_000094"; transcript_id "rmCuff_TCONS_00000097"; exon_number "1"; oId "CUFF.127.1"; tss_id "TSS94";
1	Cufflinks	exon	8883127	8883427	.	+	.	gene_id "rmCuff_XLOC_000095"; transcript_id "rmCuff_TCONS_00000098"; exon_number "1"; oId "CUFF.130.1"; tss_id "TSS95";
1	Cufflinks	exon	8883535	8883697	.	+	.	gene_id "rmCuff_XLOC_000096"; transcript_id "rmCuff_TCONS_00000099"; exon_number "1"; oId "CUFF.131.1"; tss_id "TSS96";
1	Cufflinks	exon	8884739	8885062	.	+	.	gene_id "rmCuff_XLOC_000097"; transcript_id "rmCuff_TCONS_00000100"; exon_number "1"; oId "CUFF.132.1"; tss_id "TSS97";
1	Cufflinks	exon	8885285	8886029	.	+	.	gene_id "rmCuff_XLOC_000098"; transcript_id "rmCuff_TCONS_00000101"; exon_number "1"; oId "CUFF.133.1"; tss_id "TSS98";
1	Cufflinks	exon	8886303	8886924	.	+	.	gene_id "rmCuff_XLOC_000099"; transcript_id "rmCuff_TCONS_00000102"; exon_number "1"; oId "CUFF.135.1"; tss_id "TSS99";
1	Cufflinks	exon	8887245	8887390	.	+	.	gene_id "rmCuff_XLOC_000100"; transcript_id "rmCuff_TCONS_00000103"; exon_number "1"; oId "CUFF.134.1"; tss_id "TSS100";
1	Cufflinks	exon	8887590	8887948	.	+	.	gene_id "rmCuff_XLOC_000101"; transcript_id "rmCuff_TCONS_00000104"; exon_number "1"; oId "CUFF.136.1"; tss_id "TSS101";
1	Cufflinks	exon	8890550	8890770	.	+	.	gene_id "rmCuff_XLOC_000104"; transcript_id "rmCuff_TCONS_00000107"; exon_number "1"; oId "CUFF.139.1"; tss_id "TSS104";
1	Cufflinks	exon	8893970	8894452	.	+	.	gene_id "rmCuff_XLOC_000105"; transcript_id "rmCuff_TCONS_00000108"; exon_number "1"; oId "CUFF.140.1"; tss_id "TSS105";
1	Cufflinks	exon	8894640	8894789	.	+	.	gene_id "rmCuff_XLOC_000106"; transcript_id "rmCuff_TCONS_00000109"; exon_number "1"; oId "CUFF.141.1"; tss_id "TSS106";
1	Cufflinks	exon	8895926	8896992	.	+	.	gene_id "rmCuff_XLOC_000107"; transcript_id "rmCuff_TCONS_00000110"; exon_number "1"; oId "CUFF.174.1"; tss_id "TSS107";
1	Cufflinks	exon	8897704	8898044	.	+	.	gene_id "rmCuff_XLOC_000107"; transcript_id "rmCuff_TCONS_00000110"; exon_number "2"; oId "CUFF.174.1"; tss_id "TSS107";
1	Cufflinks	exon	8899850	8899995	.	+	.	gene_id "rmCuff_XLOC_000107"; transcript_id "rmCuff_TCONS_00000110"; exon_number "3"; oId "CUFF.174.1"; tss_id "TSS107";
1	Cufflinks	exon	8902958	8903115	.	+	.	gene_id "rmCuff_XLOC_000107"; transcript_id "rmCuff_TCONS_00000110"; exon_number "4"; oId "CUFF.174.1"; tss_id "TSS107";
1	Cufflinks	exon	8918626	8918831	.	+	.	gene_id "rmCuff_XLOC_000107"; transcript_id "rmCuff_TCONS_00000110"; exon_number "5"; oId "CUFF.174.1"; tss_id "TSS107";
1	Cufflinks	exon	8902063	8902542	.	+	.	gene_id "rmCuff_XLOC_000109"; transcript_id "rmCuff_TCONS_00000112"; exon_number "1"; oId "CUFF.176.1"; tss_id "TSS109";
1	Cufflinks	exon	8903751	8904534	.	+	.	gene_id "rmCuff_XLOC_000110"; transcript_id "rmCuff_TCONS_00000113"; exon_number "1"; oId "CUFF.177.1"; tss_id "TSS110";
1	Cufflinks	exon	8920500	8920802	.	+	.	gene_id "rmCuff_XLOC_000118"; transcript_id "rmCuff_TCONS_00000121"; exon_number "1"; oId "CUFF.142.1"; tss_id "TSS118";
1	Cufflinks	exon	8921154	8921322	.	+	.	gene_id "rmCuff_XLOC_000119"; transcript_id "rmCuff_TCONS_00000122"; exon_number "1"; oId "CUFF.149.1"; tss_id "TSS119";
1	Cufflinks	exon	8926708	8926856	.	+	.	gene_id "rmCuff_XLOC_000119"; transcript_id "rmCuff_TCONS_00000122"; exon_number "2"; oId "CUFF.149.1"; tss_id "TSS119";
1	Cufflinks	exon	8928626	8930088	.	+	.	gene_id "rmCuff_XLOC_000119"; transcript_id "rmCuff_TCONS_00000122"; exon_number "3"; oId "CUFF.149.1"; tss_id "TSS119";
1	Cufflinks	exon	8921635	8921957	.	+	.	gene_id "rmCuff_XLOC_000120"; transcript_id "rmCuff_TCONS_00000123"; exon_number "1"; oId "CUFF.150.1"; tss_id "TSS120";
1	Cufflinks	exon	8930185	8930648	.	+	.	gene_id "rmCuff_XLOC_000122"; transcript_id "rmCuff_TCONS_00000125"; exon_number "1"; oId "CUFF.144.1"; tss_id "TSS122";
1	Cufflinks	exon	8931389	8932091	.	+	.	gene_id "rmCuff_XLOC_000123"; transcript_id "rmCuff_TCONS_00000126"; exon_number "1"; oId "CUFF.146.1"; tss_id "TSS123";
1	Cufflinks	exon	8932746	8932977	.	+	.	gene_id "rmCuff_XLOC_000124"; transcript_id "rmCuff_TCONS_00000127"; exon_number "1"; oId "CUFF.145.1"; tss_id "TSS124";
1	Cufflinks	exon	8933425	8933872	.	+	.	gene_id "rmCuff_XLOC_000125"; transcript_id "rmCuff_TCONS_00000128"; exon_number "1"; oId "CUFF.148.1"; tss_id "TSS125";
1	Cufflinks	exon	8934382	8934455	.	+	.	gene_id "rmCuff_XLOC_000126"; transcript_id "rmCuff_TCONS_00000129"; exon_number "1"; oId "CUFF.147.1"; tss_id "TSS126";
1	Cufflinks	exon	8937763	8938232	.	+	.	gene_id "rmCuff_XLOC_000127"; transcript_id "rmCuff_TCONS_00000130"; exon_number "1"; oId "CUFF.152.1"; tss_id "TSS127";
1	Cufflinks	exon	9142555	9142912	.	+	.	gene_id "rmCuff_XLOC_000129"; transcript_id "rmCuff_TCONS_00000132"; exon_number "1"; oId "CUFF.153.1"; tss_id "TSS129";
1	Cufflinks	exon	9829602	9829820	.	+	.	gene_id "rmCuff_XLOC_000130"; transcript_id "rmCuff_TCONS_00000133"; exon_number "1"; oId "CUFF.160.1"; tss_id "TSS130";
1	Cufflinks	exon	9838258	9838408	.	+	.	gene_id "rmCuff_XLOC_000131"; transcript_id "rmCuff_TCONS_00000134"; exon_number "1"; oId "CUFF.159.1"; tss_id "TSS131";
1	Cufflinks	exon	9839115	9839318	.	+	.	gene_id "rmCuff_XLOC_000132"; transcript_id "rmCuff_TCONS_00000135"; exon_number "1"; oId "CUFF.162.1"; tss_id "TSS132";
1	Cufflinks	exon	9840360	9840642	.	+	.	gene_id "rmCuff_XLOC_000133"; transcript_id "rmCuff_TCONS_00000137"; exon_number "1"; oId "CUFF.168.2"; tss_id "TSS133";
1	Cufflinks	exon	9843951	9843961	.	+	.	gene_id "rmCuff_XLOC_000133"; transcript_id "rmCuff_TCONS_00000137"; exon_number "2"; oId "CUFF.168.2"; tss_id "TSS133";
1	Cufflinks	exon	9845925	9846140	.	+	.	gene_id "rmCuff_XLOC_000134"; transcript_id "rmCuff_TCONS_00000138"; exon_number "1"; oId "CUFF.164.1"; tss_id "TSS134";
1	Cufflinks	exon	9899485	9899510	.	+	.	gene_id "rmCuff_XLOC_000136"; transcript_id "rmCuff_TCONS_00000140"; exon_number "1"; oId "CUFF.172.1"; tss_id "TSS136";
1	Cufflinks	exon	9908577	9908743	.	+	.	gene_id "rmCuff_XLOC_000136"; transcript_id "rmCuff_TCONS_00000140"; exon_number "2"; oId "CUFF.172.1"; tss_id "TSS136";
1	Cufflinks	exon	10210044	10210186	.	+	.	gene_id "rmCuff_XLOC_000137"; transcript_id "rmCuff_TCONS_00000141"; exon_number "1"; oId "CUFF.166.1"; tss_id "TSS137";
1	Cufflinks	exon	10211590	10211638	.	+	.	gene_id "rmCuff_XLOC_000137"; transcript_id "rmCuff_TCONS_00000141"; exon_number "2"; oId "CUFF.166.1"; tss_id "TSS137";
1	Cufflinks	exon	10214866	10215070	.	+	.	gene_id "rmCuff_XLOC_000138"; transcript_id "rmCuff_TCONS_00000142"; exon_number "1"; oId "CUFF.169.1"; tss_id "TSS138";
1	Cufflinks	exon	10217568	10217804	.	+	.	gene_id "rmCuff_XLOC_000138"; transcript_id "rmCuff_TCONS_00000142"; exon_number "2"; oId "CUFF.169.1"; tss_id "TSS138";
1	Cufflinks	exon	10907139	10907172	.	+	.	gene_id "rmCuff_XLOC_000139"; transcript_id "rmCuff_TCONS_00000143"; exon_number "1"; oId "CUFF.219.1"; tss_id "TSS139";
1	Cufflinks	exon	10907262	10907333	.	+	.	gene_id "rmCuff_XLOC_000139"; transcript_id "rmCuff_TCONS_00000143"; exon_number "2"; oId "CUFF.219.1"; tss_id "TSS139";
1	Cufflinks	exon	10938350	10938387	.	+	.	gene_id "rmCuff_XLOC_000140"; transcript_id "rmCuff_TCONS_00000144"; exon_number "1"; oId "CUFF.229.1"; tss_id "TSS140";
1	Cufflinks	exon	10940750	10940812	.	+	.	gene_id "rmCuff_XLOC_000140"; transcript_id "rmCuff_TCONS_00000144"; exon_number "2"; oId "CUFF.229.1"; tss_id "TSS140";
1	Cufflinks	exon	10944047	10944150	.	+	.	gene_id "rmCuff_XLOC_000140"; transcript_id "rmCuff_TCONS_00000144"; exon_number "3"; oId "CUFF.229.1"; tss_id "TSS140";
1	Cufflinks	exon	10946412	10946469	.	+	.	gene_id "rmCuff_XLOC_000140"; transcript_id "rmCuff_TCONS_00000144"; exon_number "4"; oId "CUFF.229.1"; tss_id "TSS140";
1	Cufflinks	exon	11095447	11095707	.	+	.	gene_id "rmCuff_XLOC_000141"; transcript_id "rmCuff_TCONS_00000145"; exon_number "1"; oId "CUFF.220.1"; tss_id "TSS141";
1	Cufflinks	exon	11096385	11096549	.	+	.	gene_id "rmCuff_XLOC_000142"; transcript_id "rmCuff_TCONS_00000146"; exon_number "1"; oId "CUFF.221.1"; tss_id "TSS142";
1	Cufflinks	exon	11215536	11215676	.	+	.	gene_id "rmCuff_XLOC_000144"; transcript_id "rmCuff_TCONS_00000148"; exon_number "1"; oId "CUFF.222.1"; tss_id "TSS144";
1	Cufflinks	exon	11249036	11249193	.	+	.	gene_id "rmCuff_XLOC_000145"; transcript_id "rmCuff_TCONS_00000149"; exon_number "1"; oId "CUFF.253.1"; tss_id "TSS145";
1	Cufflinks	exon	11259891	11260014	.	+	.	gene_id "rmCuff_XLOC_000145"; transcript_id "rmCuff_TCONS_00000149"; exon_number "2"; oId "CUFF.253.1"; tss_id "TSS145";
1	Cufflinks	exon	11275133	11275323	.	+	.	gene_id "rmCuff_XLOC_000145"; transcript_id "rmCuff_TCONS_00000149"; exon_number "3"; oId "CUFF.253.1"; tss_id "TSS145";
1	Cufflinks	exon	11276456	11276604	.	+	.	gene_id "rmCuff_XLOC_000145"; transcript_id "rmCuff_TCONS_00000149"; exon_number "4"; oId "CUFF.253.1"; tss_id "TSS145";
1	Cufflinks	exon	11279953	11280149	.	+	.	gene_id "rmCuff_XLOC_000145"; transcript_id "rmCuff_TCONS_00000149"; exon_number "5"; oId "CUFF.253.1"; tss_id "TSS145";
1	Cufflinks	exon	11288962	11289113	.	+	.	gene_id "rmCuff_XLOC_000145"; transcript_id "rmCuff_TCONS_00000149"; exon_number "6"; oId "CUFF.253.1"; tss_id "TSS145";
1	Cufflinks	exon	11292003	11292123	.	+	.	gene_id "rmCuff_XLOC_000145"; transcript_id "rmCuff_TCONS_00000149"; exon_number "7"; oId "CUFF.253.1"; tss_id "TSS145";
1	Cufflinks	exon	11294428	11294538	.	+	.	gene_id "rmCuff_XLOC_000145"; transcript_id "rmCuff_TCONS_00000149"; exon_number "8"; oId "CUFF.253.1"; tss_id "TSS145";
1	Cufflinks	exon	11295927	11295989	.	+	.	gene_id "rmCuff_XLOC_000145"; transcript_id "rmCuff_TCONS_00000149"; exon_number "9"; oId "CUFF.253.1"; tss_id "TSS145";
1	Cufflinks	exon	11305636	11305702	.	+	.	gene_id "rmCuff_XLOC_000146"; transcript_id "rmCuff_TCONS_00000150"; exon_number "1"; oId "CUFF.227.1"; tss_id "TSS146";
1	Cufflinks	exon	11307397	11307534	.	+	.	gene_id "rmCuff_XLOC_000146"; transcript_id "rmCuff_TCONS_00000150"; exon_number "2"; oId "CUFF.227.1"; tss_id "TSS146";
1	Cufflinks	exon	11309093	11309240	.	+	.	gene_id "rmCuff_XLOC_000146"; transcript_id "rmCuff_TCONS_00000150"; exon_number "3"; oId "CUFF.227.1"; tss_id "TSS146";
1	Cufflinks	exon	11312485	11312627	.	+	.	gene_id "rmCuff_XLOC_000147"; transcript_id "rmCuff_TCONS_00000151"; exon_number "1"; oId "CUFF.225.1"; tss_id "TSS147";
1	Cufflinks	exon	11313716	11314037	.	+	.	gene_id "rmCuff_XLOC_000149"; transcript_id "rmCuff_TCONS_00000153"; exon_number "1"; oId "CUFF.228.1"; tss_id "TSS149";
1	Cufflinks	exon	12696257	12696345	.	+	.	gene_id "rmCuff_XLOC_000150"; transcript_id "rmCuff_TCONS_00000154"; exon_number "1"; oId "CUFF.244.1"; tss_id "TSS150";
1	Cufflinks	exon	12696930	12697069	.	+	.	gene_id "rmCuff_XLOC_000150"; transcript_id "rmCuff_TCONS_00000154"; exon_number "2"; oId "CUFF.244.1"; tss_id "TSS150";
1	Cufflinks	exon	12697200	12697241	.	+	.	gene_id "rmCuff_XLOC_000150"; transcript_id "rmCuff_TCONS_00000154"; exon_number "3"; oId "CUFF.244.1"; tss_id "TSS150";
1	Cufflinks	exon	12699507	12699608	.	+	.	gene_id "rmCuff_XLOC_000150"; transcript_id "rmCuff_TCONS_00000154"; exon_number "4"; oId "CUFF.244.1"; tss_id "TSS150";
1	Cufflinks	exon	12702720	12702864	.	+	.	gene_id "rmCuff_XLOC_000150"; transcript_id "rmCuff_TCONS_00000154"; exon_number "5"; oId "CUFF.244.1"; tss_id "TSS150";
1	Cufflinks	exon	12705225	12705376	.	+	.	gene_id "rmCuff_XLOC_000150"; transcript_id "rmCuff_TCONS_00000154"; exon_number "6"; oId "CUFF.244.1"; tss_id "TSS150";
1	Cufflinks	exon	12707125	12707225	.	+	.	gene_id "rmCuff_XLOC_000150"; transcript_id "rmCuff_TCONS_00000154"; exon_number "7"; oId "CUFF.244.1"; tss_id "TSS150";
1	Cufflinks	exon	12710297	12710469	.	+	.	gene_id "rmCuff_XLOC_000150"; transcript_id "rmCuff_TCONS_00000154"; exon_number "8"; oId "CUFF.244.1"; tss_id "TSS150";
1	Cufflinks	exon	12710835	12710958	.	+	.	gene_id "rmCuff_XLOC_000150"; transcript_id "rmCuff_TCONS_00000154"; exon_number "9"; oId "CUFF.244.1"; tss_id "TSS150";
1	Cufflinks	exon	12712124	12712242	.	+	.	gene_id "rmCuff_XLOC_000150"; transcript_id "rmCuff_TCONS_00000154"; exon_number "10"; oId "CUFF.244.1"; tss_id "TSS150";
1	Cufflinks	exon	12715737	12715854	.	+	.	gene_id "rmCuff_XLOC_000150"; transcript_id "rmCuff_TCONS_00000154"; exon_number "11"; oId "CUFF.244.1"; tss_id "TSS150";
1	Cufflinks	exon	12716845	12716973	.	+	.	gene_id "rmCuff_XLOC_000151"; transcript_id "rmCuff_TCONS_00000155"; exon_number "1"; oId "CUFF.251.1"; tss_id "TSS151";
1	Cufflinks	exon	12718122	12718286	.	+	.	gene_id "rmCuff_XLOC_000151"; transcript_id "rmCuff_TCONS_00000155"; exon_number "2"; oId "CUFF.251.1"; tss_id "TSS151";
1	Cufflinks	exon	12719892	12719980	.	+	.	gene_id "rmCuff_XLOC_000151"; transcript_id "rmCuff_TCONS_00000155"; exon_number "3"; oId "CUFF.251.1"; tss_id "TSS151";
1	Cufflinks	exon	12720385	12720545	.	+	.	gene_id "rmCuff_XLOC_000151"; transcript_id "rmCuff_TCONS_00000155"; exon_number "4"; oId "CUFF.251.1"; tss_id "TSS151";
1	Cufflinks	exon	12720678	12721169	.	+	.	gene_id "rmCuff_XLOC_000152"; transcript_id "rmCuff_TCONS_00000156"; exon_number "1"; oId "CUFF.245.1"; tss_id "TSS152";
1	Cufflinks	exon	12721313	12721418	.	+	.	gene_id "rmCuff_XLOC_000153"; transcript_id "rmCuff_TCONS_00000157"; exon_number "1"; oId "CUFF.246.1"; tss_id "TSS153";
1	Cufflinks	exon	12721642	12722076	.	+	.	gene_id "rmCuff_XLOC_000154"; transcript_id "rmCuff_TCONS_00000158"; exon_number "1"; oId "CUFF.248.1"; tss_id "TSS154";
1	Cufflinks	exon	12918565	12918664	.	+	.	gene_id "rmCuff_XLOC_000155"; transcript_id "rmCuff_TCONS_00000159"; exon_number "1"; oId "CUFF.260.1"; tss_id "TSS155";
1	Cufflinks	exon	12920587	12920953	.	+	.	gene_id "rmCuff_XLOC_000158"; transcript_id "rmCuff_TCONS_00000162"; exon_number "1"; oId "CUFF.262.1"; tss_id "TSS158";
1	Cufflinks	exon	12924578	12924632	.	+	.	gene_id "rmCuff_XLOC_000159"; transcript_id "rmCuff_TCONS_00000163"; exon_number "1"; oId "CUFF.264.1"; tss_id "TSS159";
1	Cufflinks	exon	12929339	12929397	.	+	.	gene_id "rmCuff_XLOC_000160"; transcript_id "rmCuff_TCONS_00000164"; exon_number "1"; oId "CUFF.273.1"; tss_id "TSS160";
1	Cufflinks	exon	12929550	12929637	.	+	.	gene_id "rmCuff_XLOC_000160"; transcript_id "rmCuff_TCONS_00000164"; exon_number "2"; oId "CUFF.273.1"; tss_id "TSS160";
1	Cufflinks	exon	12931547	12931622	.	+	.	gene_id "rmCuff_XLOC_000160"; transcript_id "rmCuff_TCONS_00000164"; exon_number "3"; oId "CUFF.273.1"; tss_id "TSS160";
1	Cufflinks	exon	12932785	12932893	.	+	.	gene_id "rmCuff_XLOC_000160"; transcript_id "rmCuff_TCONS_00000164"; exon_number "4"; oId "CUFF.273.1"; tss_id "TSS160";
1	Cufflinks	exon	12933484	12933579	.	+	.	gene_id "rmCuff_XLOC_000160"; transcript_id "rmCuff_TCONS_00000164"; exon_number "5"; oId "CUFF.273.1"; tss_id "TSS160";
1	Cufflinks	exon	12933682	12933766	.	+	.	gene_id "rmCuff_XLOC_000160"; transcript_id "rmCuff_TCONS_00000164"; exon_number "6"; oId "CUFF.273.1"; tss_id "TSS160";
1	Cufflinks	exon	12934011	12934134	.	+	.	gene_id "rmCuff_XLOC_000160"; transcript_id "rmCuff_TCONS_00000164"; exon_number "7"; oId "CUFF.273.1"; tss_id "TSS160";
1	Cufflinks	exon	12934471	12934491	.	+	.	gene_id "rmCuff_XLOC_000160"; transcript_id "rmCuff_TCONS_00000164"; exon_number "8"; oId "CUFF.273.1"; tss_id "TSS160";
1	Cufflinks	exon	12934592	12934611	.	+	.	gene_id "rmCuff_XLOC_000161"; transcript_id "rmCuff_TCONS_00000165"; exon_number "1"; oId "CUFF.269.1"; tss_id "TSS161";
1	Cufflinks	exon	12935454	12935887	.	+	.	gene_id "rmCuff_XLOC_000161"; transcript_id "rmCuff_TCONS_00000165"; exon_number "2"; oId "CUFF.269.1"; tss_id "TSS161";
1	Cufflinks	exon	12936302	12936527	.	+	.	gene_id "rmCuff_XLOC_000162"; transcript_id "rmCuff_TCONS_00000166"; exon_number "1"; oId "CUFF.267.1"; tss_id "TSS162";
1	Cufflinks	exon	12936931	12937169	.	+	.	gene_id "rmCuff_XLOC_000163"; transcript_id "rmCuff_TCONS_00000167"; exon_number "1"; oId "CUFF.268.1"; tss_id "TSS163";
1	Cufflinks	exon	12970887	12970989	.	+	.	gene_id "rmCuff_XLOC_000164"; transcript_id "rmCuff_TCONS_00000168"; exon_number "1"; oId "CUFF.274.1"; tss_id "TSS164";
1	Cufflinks	exon	12972179	12972266	.	+	.	gene_id "rmCuff_XLOC_000164"; transcript_id "rmCuff_TCONS_00000168"; exon_number "2"; oId "CUFF.274.1"; tss_id "TSS164";
1	Cufflinks	exon	12982262	12982405	.	+	.	gene_id "rmCuff_XLOC_000164"; transcript_id "rmCuff_TCONS_00000168"; exon_number "3"; oId "CUFF.274.1"; tss_id "TSS164";
1	Cufflinks	exon	12994379	12994708	.	+	.	gene_id "rmCuff_XLOC_000164"; transcript_id "rmCuff_TCONS_00000168"; exon_number "4"; oId "CUFF.274.1"; tss_id "TSS164";
1	Cufflinks	exon	13276947	13276977	.	+	.	gene_id "rmCuff_XLOC_000165"; transcript_id "rmCuff_TCONS_00000169"; exon_number "1"; oId "CUFF.287.1"; tss_id "TSS165";
1	Cufflinks	exon	13278325	13278461	.	+	.	gene_id "rmCuff_XLOC_000165"; transcript_id "rmCuff_TCONS_00000169"; exon_number "2"; oId "CUFF.287.1"; tss_id "TSS165";
1	Cufflinks	exon	13280258	13280398	.	+	.	gene_id "rmCuff_XLOC_000165"; transcript_id "rmCuff_TCONS_00000169"; exon_number "3"; oId "CUFF.287.1"; tss_id "TSS165";
1	Cufflinks	exon	13281126	13281261	.	+	.	gene_id "rmCuff_XLOC_000165"; transcript_id "rmCuff_TCONS_00000169"; exon_number "4"; oId "CUFF.287.1"; tss_id "TSS165";
1	Cufflinks	exon	13282356	13282459	.	+	.	gene_id "rmCuff_XLOC_000165"; transcript_id "rmCuff_TCONS_00000169"; exon_number "5"; oId "CUFF.287.1"; tss_id "TSS165";
1	Cufflinks	exon	13284718	13284884	.	+	.	gene_id "rmCuff_XLOC_000165"; transcript_id "rmCuff_TCONS_00000169"; exon_number "6"; oId "CUFF.287.1"; tss_id "TSS165";
1	Cufflinks	exon	13285219	13285961	.	+	.	gene_id "rmCuff_XLOC_000165"; transcript_id "rmCuff_TCONS_00000169"; exon_number "7"; oId "CUFF.287.1"; tss_id "TSS165";
1	Cufflinks	exon	13364175	13364381	.	+	.	gene_id "rmCuff_XLOC_000167"; transcript_id "rmCuff_TCONS_00000171"; exon_number "1"; oId "CUFF.281.1"; tss_id "TSS167";
1	Cufflinks	exon	13364549	13364684	.	+	.	gene_id "rmCuff_XLOC_000167"; transcript_id "rmCuff_TCONS_00000171"; exon_number "2"; oId "CUFF.281.1"; tss_id "TSS167";
1	Cufflinks	exon	13365073	13365294	.	+	.	gene_id "rmCuff_XLOC_000167"; transcript_id "rmCuff_TCONS_00000171"; exon_number "3"; oId "CUFF.281.1"; tss_id "TSS167";
1	Cufflinks	exon	13366717	13366910	.	+	.	gene_id "rmCuff_XLOC_000168"; transcript_id "rmCuff_TCONS_00000172"; exon_number "1"; oId "CUFF.282.1"; tss_id "TSS168";
1	Cufflinks	exon	13368197	13368522	.	+	.	gene_id "rmCuff_XLOC_000168"; transcript_id "rmCuff_TCONS_00000172"; exon_number "2"; oId "CUFF.282.1"; tss_id "TSS168";
1	Cufflinks	exon	13370148	13370334	.	+	.	gene_id "rmCuff_XLOC_000169"; transcript_id "rmCuff_TCONS_00000173"; exon_number "1"; oId "CUFF.296.1"; tss_id "TSS169";
1	Cufflinks	exon	13373106	13373210	.	+	.	gene_id "rmCuff_XLOC_000169"; transcript_id "rmCuff_TCONS_00000173"; exon_number "2"; oId "CUFF.296.1"; tss_id "TSS169";
1	Cufflinks	exon	13373593	13373691	.	+	.	gene_id "rmCuff_XLOC_000169"; transcript_id "rmCuff_TCONS_00000173"; exon_number "3"; oId "CUFF.296.1"; tss_id "TSS169";
1	Cufflinks	exon	13374858	13374975	.	+	.	gene_id "rmCuff_XLOC_000169"; transcript_id "rmCuff_TCONS_00000173"; exon_number "4"; oId "CUFF.296.1"; tss_id "TSS169";
1	Cufflinks	exon	13375231	13375415	.	+	.	gene_id "rmCuff_XLOC_000169"; transcript_id "rmCuff_TCONS_00000173"; exon_number "5"; oId "CUFF.296.1"; tss_id "TSS169";
1	Cufflinks	exon	13376040	13376387	.	+	.	gene_id "rmCuff_XLOC_000169"; transcript_id "rmCuff_TCONS_00000173"; exon_number "6"; oId "CUFF.296.1"; tss_id "TSS169";
1	Cufflinks	exon	13376836	13376913	.	+	.	gene_id "rmCuff_XLOC_000169"; transcript_id "rmCuff_TCONS_00000173"; exon_number "7"; oId "CUFF.296.1"; tss_id "TSS169";
1	Cufflinks	exon	13379343	13379427	.	+	.	gene_id "rmCuff_XLOC_000171"; transcript_id "rmCuff_TCONS_00000175"; exon_number "1"; oId "CUFF.283.1"; tss_id "TSS171";
1	Cufflinks	exon	13380018	13380227	.	+	.	gene_id "rmCuff_XLOC_000171"; transcript_id "rmCuff_TCONS_00000175"; exon_number "2"; oId "CUFF.283.1"; tss_id "TSS171";
1	Cufflinks	exon	13384207	13384630	.	+	.	gene_id "rmCuff_XLOC_000172"; transcript_id "rmCuff_TCONS_00000178"; exon_number "1"; oId "CUFF.284.2"; tss_id "TSS173";
1	Cufflinks	exon	13385340	13385633	.	+	.	gene_id "rmCuff_XLOC_000173"; transcript_id "rmCuff_TCONS_00000179"; exon_number "1"; oId "CUFF.290.1"; tss_id "TSS174";
1	Cufflinks	exon	13388444	13388529	.	+	.	gene_id "rmCuff_XLOC_000173"; transcript_id "rmCuff_TCONS_00000179"; exon_number "2"; oId "CUFF.290.1"; tss_id "TSS174";
1	Cufflinks	exon	13388637	13388669	.	+	.	gene_id "rmCuff_XLOC_000174"; transcript_id "rmCuff_TCONS_00000180"; exon_number "1"; oId "CUFF.286.1"; tss_id "TSS175";
1	Cufflinks	exon	13389480	13389661	.	+	.	gene_id "rmCuff_XLOC_000174"; transcript_id "rmCuff_TCONS_00000180"; exon_number "2"; oId "CUFF.286.1"; tss_id "TSS175";
1	Cufflinks	exon	13390537	13390578	.	+	.	gene_id "rmCuff_XLOC_000174"; transcript_id "rmCuff_TCONS_00000180"; exon_number "3"; oId "CUFF.286.1"; tss_id "TSS175";
1	Cufflinks	exon	13391048	13391798	.	+	.	gene_id "rmCuff_XLOC_000176"; transcript_id "rmCuff_TCONS_00000182"; exon_number "1"; oId "CUFF.288.1"; tss_id "TSS177";
1	Cufflinks	exon	13592855	13592894	.	+	.	gene_id "rmCuff_XLOC_000177"; transcript_id "rmCuff_TCONS_00000183"; exon_number "1"; oId "CUFF.294.1"; tss_id "TSS178";
1	Cufflinks	exon	13614587	13614713	.	+	.	gene_id "rmCuff_XLOC_000177"; transcript_id "rmCuff_TCONS_00000183"; exon_number "2"; oId "CUFF.294.1"; tss_id "TSS178";
1	Cufflinks	exon	13615591	13615735	.	+	.	gene_id "rmCuff_XLOC_000177"; transcript_id "rmCuff_TCONS_00000183"; exon_number "3"; oId "CUFF.294.1"; tss_id "TSS178";
1	Cufflinks	exon	13637036	13637104	.	+	.	gene_id "rmCuff_XLOC_000178"; transcript_id "rmCuff_TCONS_00000184"; exon_number "1"; oId "CUFF.292.1"; tss_id "TSS179";
1	Cufflinks	exon	13639143	13639245	.	+	.	gene_id "rmCuff_XLOC_000178"; transcript_id "rmCuff_TCONS_00000184"; exon_number "2"; oId "CUFF.292.1"; tss_id "TSS179";
1	Cufflinks	exon	13644648	13644720	.	+	.	gene_id "rmCuff_XLOC_000178"; transcript_id "rmCuff_TCONS_00000184"; exon_number "3"; oId "CUFF.292.1"; tss_id "TSS179";
1	Cufflinks	exon	13653942	13653988	.	+	.	gene_id "rmCuff_XLOC_000179"; transcript_id "rmCuff_TCONS_00000185"; exon_number "1"; oId "CUFF.289.1"; tss_id "TSS180";
1	Cufflinks	exon	13654428	13654586	.	+	.	gene_id "rmCuff_XLOC_000179"; transcript_id "rmCuff_TCONS_00000185"; exon_number "2"; oId "CUFF.289.1"; tss_id "TSS180";
1	Cufflinks	exon	13654672	13654941	.	+	.	gene_id "rmCuff_XLOC_000180"; transcript_id "rmCuff_TCONS_00000186"; exon_number "1"; oId "CUFF.291.1"; tss_id "TSS181";
1	Cufflinks	exon	13655041	13656346	.	+	.	gene_id "rmCuff_XLOC_000181"; transcript_id "rmCuff_TCONS_00000187"; exon_number "1"; oId "CUFF.293.1"; tss_id "TSS182";
1	Cufflinks	exon	13656651	13658033	.	+	.	gene_id "rmCuff_XLOC_000182"; transcript_id "rmCuff_TCONS_00000188"; exon_number "1"; oId "CUFF.300.1"; tss_id "TSS183";
1	Cufflinks	exon	13658978	13659382	.	+	.	gene_id "rmCuff_XLOC_000184"; transcript_id "rmCuff_TCONS_00000190"; exon_number "1"; oId "CUFF.299.1"; tss_id "TSS185";
1	Cufflinks	exon	13969367	13969667	.	+	.	gene_id "rmCuff_XLOC_000185"; transcript_id "rmCuff_TCONS_00000191"; exon_number "1"; oId "CUFF.306.1"; tss_id "TSS186";
1	Cufflinks	exon	13975021	13975262	.	+	.	gene_id "rmCuff_XLOC_000185"; transcript_id "rmCuff_TCONS_00000191"; exon_number "2"; oId "CUFF.306.1"; tss_id "TSS186";
1	Cufflinks	exon	13975812	13975853	.	+	.	gene_id "rmCuff_XLOC_000185"; transcript_id "rmCuff_TCONS_00000191"; exon_number "3"; oId "CUFF.306.1"; tss_id "TSS186";
1	Cufflinks	exon	13976256	13976356	.	+	.	gene_id "rmCuff_XLOC_000186"; transcript_id "rmCuff_TCONS_00000192"; exon_number "1"; oId "CUFF.315.1"; tss_id "TSS187";
1	Cufflinks	exon	13985116	13985204	.	+	.	gene_id "rmCuff_XLOC_000186"; transcript_id "rmCuff_TCONS_00000192"; exon_number "2"; oId "CUFF.315.1"; tss_id "TSS187";
1	Cufflinks	exon	13999036	13999143	.	+	.	gene_id "rmCuff_XLOC_000186"; transcript_id "rmCuff_TCONS_00000192"; exon_number "3"; oId "CUFF.315.1"; tss_id "TSS187";
1	Cufflinks	exon	13999434	13999873	.	+	.	gene_id "rmCuff_XLOC_000186"; transcript_id "rmCuff_TCONS_00000192"; exon_number "4"; oId "CUFF.315.1"; tss_id "TSS187";
1	Cufflinks	exon	13999947	14000379	.	+	.	gene_id "rmCuff_XLOC_000188"; transcript_id "rmCuff_TCONS_00000194"; exon_number "1"; oId "CUFF.302.1"; tss_id "TSS189";
1	Cufflinks	exon	14281680	14281815	.	+	.	gene_id "rmCuff_XLOC_000189"; transcript_id "rmCuff_TCONS_00000195"; exon_number "1"; oId "CUFF.301.1"; tss_id "TSS190";
1	Cufflinks	exon	14847609	14847893	.	+	.	gene_id "rmCuff_XLOC_000190"; transcript_id "rmCuff_TCONS_00000196"; exon_number "1"; oId "CUFF.303.1"; tss_id "TSS191";
1	Cufflinks	exon	14865482	14865751	.	+	.	gene_id "rmCuff_XLOC_000191"; transcript_id "rmCuff_TCONS_00000197"; exon_number "1"; oId "CUFF.304.1"; tss_id "TSS192";
1	Cufflinks	exon	14869427	14869670	.	+	.	gene_id "rmCuff_XLOC_000192"; transcript_id "rmCuff_TCONS_00000198"; exon_number "1"; oId "CUFF.305.1"; tss_id "TSS193";
1	Cufflinks	exon	14919771	14920010	.	+	.	gene_id "rmCuff_XLOC_000193"; transcript_id "rmCuff_TCONS_00000199"; exon_number "1"; oId "CUFF.314.1"; tss_id "TSS194";
1	Cufflinks	exon	14924268	14925329	.	+	.	gene_id "rmCuff_XLOC_000193"; transcript_id "rmCuff_TCONS_00000199"; exon_number "2"; oId "CUFF.314.1"; tss_id "TSS194";
1	Cufflinks	exon	14925463	14926680	.	+	.	gene_id "rmCuff_XLOC_000194"; transcript_id "rmCuff_TCONS_00000200"; exon_number "1"; oId "CUFF.309.1"; tss_id "TSS195";
1	Cufflinks	exon	14927319	14927557	.	+	.	gene_id "rmCuff_XLOC_000195"; transcript_id "rmCuff_TCONS_00000201"; exon_number "1"; oId "CUFF.308.1"; tss_id "TSS196";
1	Cufflinks	exon	14928517	14928905	.	+	.	gene_id "rmCuff_XLOC_000196"; transcript_id "rmCuff_TCONS_00000202"; exon_number "1"; oId "CUFF.307.1"; tss_id "TSS197";
1	Cufflinks	exon	15264877	15265219	.	+	.	gene_id "rmCuff_XLOC_000197"; transcript_id "rmCuff_TCONS_00000203"; exon_number "1"; oId "CUFF.310.1"; tss_id "TSS198";
1	Cufflinks	exon	15266368	15267032	.	+	.	gene_id "rmCuff_XLOC_000198"; transcript_id "rmCuff_TCONS_00000204"; exon_number "1"; oId "CUFF.312.1"; tss_id "TSS199";
1	Cufflinks	exon	15267347	15267588	.	+	.	gene_id "rmCuff_XLOC_000199"; transcript_id "rmCuff_TCONS_00000205"; exon_number "1"; oId "CUFF.311.1"; tss_id "TSS200";
1	Cufflinks	exon	15427489	15427575	.	+	.	gene_id "rmCuff_XLOC_000200"; transcript_id "rmCuff_TCONS_00000206"; exon_number "1"; oId "CUFF.313.1"; tss_id "TSS201";
1	Cufflinks	exon	15429150	15429292	.	+	.	gene_id "rmCuff_XLOC_000200"; transcript_id "rmCuff_TCONS_00000206"; exon_number "2"; oId "CUFF.313.1"; tss_id "TSS201";
1	Cufflinks	exon	15435535	15435613	.	+	.	gene_id "rmCuff_XLOC_000201"; transcript_id "rmCuff_TCONS_00000207"; exon_number "1"; oId "CUFF.325.1"; tss_id "TSS202";
1	Cufflinks	exon	15442656	15442743	.	+	.	gene_id "rmCuff_XLOC_000201"; transcript_id "rmCuff_TCONS_00000207"; exon_number "2"; oId "CUFF.325.1"; tss_id "TSS202";
1	Cufflinks	exon	15456234	15456295	.	+	.	gene_id "rmCuff_XLOC_000203"; transcript_id "rmCuff_TCONS_00000209"; exon_number "1"; oId "CUFF.324.1"; tss_id "TSS204";
1	Cufflinks	exon	15459191	15459294	.	+	.	gene_id "rmCuff_XLOC_000203"; transcript_id "rmCuff_TCONS_00000209"; exon_number "2"; oId "CUFF.324.1"; tss_id "TSS204";
1	Cufflinks	exon	15460226	15460637	.	+	.	gene_id "rmCuff_XLOC_000203"; transcript_id "rmCuff_TCONS_00000209"; exon_number "3"; oId "CUFF.324.1"; tss_id "TSS204";
1	Cufflinks	exon	15460998	15461424	.	+	.	gene_id "rmCuff_XLOC_000205"; transcript_id "rmCuff_TCONS_00000211"; exon_number "1"; oId "CUFF.317.1"; tss_id "TSS206";
1	Cufflinks	exon	15461987	15462206	.	+	.	gene_id "rmCuff_XLOC_000206"; transcript_id "rmCuff_TCONS_00000212"; exon_number "1"; oId "CUFF.319.1"; tss_id "TSS207";
1	Cufflinks	exon	17247915	17248328	.	+	.	gene_id "rmCuff_XLOC_000208"; transcript_id "rmCuff_TCONS_00000214"; exon_number "1"; oId "CUFF.329.1"; tss_id "TSS209";
1	Cufflinks	exon	17301548	17301713	.	+	.	gene_id "rmCuff_XLOC_000209"; transcript_id "rmCuff_TCONS_00000215"; exon_number "1"; oId "CUFF.331.1"; tss_id "TSS210";
1	Cufflinks	exon	17305112	17305172	.	+	.	gene_id "rmCuff_XLOC_000209"; transcript_id "rmCuff_TCONS_00000215"; exon_number "2"; oId "CUFF.331.1"; tss_id "TSS210";
1	Cufflinks	exon	17324460	17324542	.	+	.	gene_id "rmCuff_XLOC_000210"; transcript_id "rmCuff_TCONS_00000216"; exon_number "1"; oId "CUFF.369.1"; tss_id "TSS211";
1	Cufflinks	exon	17326488	17326580	.	+	.	gene_id "rmCuff_XLOC_000210"; transcript_id "rmCuff_TCONS_00000216"; exon_number "2"; oId "CUFF.369.1"; tss_id "TSS211";
1	Cufflinks	exon	17367603	17367690	.	+	.	gene_id "rmCuff_XLOC_000210"; transcript_id "rmCuff_TCONS_00000216"; exon_number "3"; oId "CUFF.369.1"; tss_id "TSS211";
1	Cufflinks	exon	17370818	17370877	.	+	.	gene_id "rmCuff_XLOC_000210"; transcript_id "rmCuff_TCONS_00000216"; exon_number "4"; oId "CUFF.369.1"; tss_id "TSS211";
1	Cufflinks	exon	17382424	17382782	.	+	.	gene_id "rmCuff_XLOC_000210"; transcript_id "rmCuff_TCONS_00000216"; exon_number "5"; oId "CUFF.369.1"; tss_id "TSS211";
1	Cufflinks	exon	17341027	17341251	.	+	.	gene_id "rmCuff_XLOC_000210"; transcript_id "rmCuff_TCONS_00000218"; exon_number "1"; oId "CUFF.369.2"; tss_id "TSS212";
1	Cufflinks	exon	17367603	17367690	.	+	.	gene_id "rmCuff_XLOC_000210"; transcript_id "rmCuff_TCONS_00000218"; exon_number "2"; oId "CUFF.369.2"; tss_id "TSS212";
1	Cufflinks	exon	17370818	17370877	.	+	.	gene_id "rmCuff_XLOC_000210"; transcript_id "rmCuff_TCONS_00000218"; exon_number "3"; oId "CUFF.369.2"; tss_id "TSS212";
1	Cufflinks	exon	17382424	17382782	.	+	.	gene_id "rmCuff_XLOC_000210"; transcript_id "rmCuff_TCONS_00000218"; exon_number "4"; oId "CUFF.369.2"; tss_id "TSS212";
1	Cufflinks	exon	17383245	17383379	.	+	.	gene_id "rmCuff_XLOC_000214"; transcript_id "rmCuff_TCONS_00000221"; exon_number "1"; oId "CUFF.332.1"; tss_id "TSS216";
1	Cufflinks	exon	17386471	17386505	.	+	.	gene_id "rmCuff_XLOC_000214"; transcript_id "rmCuff_TCONS_00000221"; exon_number "2"; oId "CUFF.332.1"; tss_id "TSS216";
1	Cufflinks	exon	17388375	17388463	.	+	.	gene_id "rmCuff_XLOC_000214"; transcript_id "rmCuff_TCONS_00000221"; exon_number "3"; oId "CUFF.332.1"; tss_id "TSS216";
1	Cufflinks	exon	17400799	17400836	.	+	.	gene_id "rmCuff_XLOC_000215"; transcript_id "rmCuff_TCONS_00000222"; exon_number "1"; oId "CUFF.337.1"; tss_id "TSS217";
1	Cufflinks	exon	17403709	17403849	.	+	.	gene_id "rmCuff_XLOC_000215"; transcript_id "rmCuff_TCONS_00000222"; exon_number "2"; oId "CUFF.337.1"; tss_id "TSS217";
1	Cufflinks	exon	17406052	17406143	.	+	.	gene_id "rmCuff_XLOC_000215"; transcript_id "rmCuff_TCONS_00000222"; exon_number "3"; oId "CUFF.337.1"; tss_id "TSS217";
1	Cufflinks	exon	17407388	17407493	.	+	.	gene_id "rmCuff_XLOC_000215"; transcript_id "rmCuff_TCONS_00000222"; exon_number "4"; oId "CUFF.337.1"; tss_id "TSS217";
1	Cufflinks	exon	17409095	17409159	.	+	.	gene_id "rmCuff_XLOC_000215"; transcript_id "rmCuff_TCONS_00000222"; exon_number "5"; oId "CUFF.337.1"; tss_id "TSS217";
1	Cufflinks	exon	17409801	17409862	.	+	.	gene_id "rmCuff_XLOC_000215"; transcript_id "rmCuff_TCONS_00000222"; exon_number "6"; oId "CUFF.337.1"; tss_id "TSS217";
1	Cufflinks	exon	17410469	17410475	.	+	.	gene_id "rmCuff_XLOC_000215"; transcript_id "rmCuff_TCONS_00000222"; exon_number "7"; oId "CUFF.337.1"; tss_id "TSS217";
1	Cufflinks	exon	17411309	17411366	.	+	.	gene_id "rmCuff_XLOC_000215"; transcript_id "rmCuff_TCONS_00000222"; exon_number "8"; oId "CUFF.337.1"; tss_id "TSS217";
1	Cufflinks	exon	17412388	17412443	.	+	.	gene_id "rmCuff_XLOC_000218"; transcript_id "rmCuff_TCONS_00000225"; exon_number "1"; oId "CUFF.334.1"; tss_id "TSS220";
1	Cufflinks	exon	17413535	17413743	.	+	.	gene_id "rmCuff_XLOC_000218"; transcript_id "rmCuff_TCONS_00000225"; exon_number "2"; oId "CUFF.334.1"; tss_id "TSS220";
1	Cufflinks	exon	17413803	17414191	.	+	.	gene_id "rmCuff_XLOC_000219"; transcript_id "rmCuff_TCONS_00000226"; exon_number "1"; oId "CUFF.333.1"; tss_id "TSS221";
1	Cufflinks	exon	17414248	17415871	.	+	.	gene_id "rmCuff_XLOC_000220"; transcript_id "rmCuff_TCONS_00000227"; exon_number "1"; oId "CUFF.335.1"; tss_id "TSS222";
1	Cufflinks	exon	17416147	17417886	.	+	.	gene_id "rmCuff_XLOC_000221"; transcript_id "rmCuff_TCONS_00000228"; exon_number "1"; oId "CUFF.336.1"; tss_id "TSS223";
1	Cufflinks	exon	17417983	17418245	.	+	.	gene_id "rmCuff_XLOC_000222"; transcript_id "rmCuff_TCONS_00000229"; exon_number "1"; oId "CUFF.340.1"; tss_id "TSS224";
1	Cufflinks	exon	17418335	17418657	.	+	.	gene_id "rmCuff_XLOC_000223"; transcript_id "rmCuff_TCONS_00000230"; exon_number "1"; oId "CUFF.341.1"; tss_id "TSS225";
1	Cufflinks	exon	17446545	17446691	.	+	.	gene_id "rmCuff_XLOC_000224"; transcript_id "rmCuff_TCONS_00000231"; exon_number "1"; oId "CUFF.343.1"; tss_id "TSS226";
1	Cufflinks	exon	17446775	17446903	.	+	.	gene_id "rmCuff_XLOC_000225"; transcript_id "rmCuff_TCONS_00000232"; exon_number "1"; oId "CUFF.342.1"; tss_id "TSS227";
1	Cufflinks	exon	17499719	17499842	.	+	.	gene_id "rmCuff_XLOC_000227"; transcript_id "rmCuff_TCONS_00000234"; exon_number "1"; oId "CUFF.368.1"; tss_id "TSS229";
1	Cufflinks	exon	17506059	17506133	.	+	.	gene_id "rmCuff_XLOC_000227"; transcript_id "rmCuff_TCONS_00000234"; exon_number "2"; oId "CUFF.368.1"; tss_id "TSS229";
1	Cufflinks	exon	17507775	17507870	.	+	.	gene_id "rmCuff_XLOC_000227"; transcript_id "rmCuff_TCONS_00000234"; exon_number "3"; oId "CUFF.368.1"; tss_id "TSS229";
1	Cufflinks	exon	17515770	17515859	.	+	.	gene_id "rmCuff_XLOC_000227"; transcript_id "rmCuff_TCONS_00000234"; exon_number "4"; oId "CUFF.368.1"; tss_id "TSS229";
1	Cufflinks	exon	17521296	17521404	.	+	.	gene_id "rmCuff_XLOC_000227"; transcript_id "rmCuff_TCONS_00000234"; exon_number "5"; oId "CUFF.368.1"; tss_id "TSS229";
1	Cufflinks	exon	17527921	17527983	.	+	.	gene_id "rmCuff_XLOC_000228"; transcript_id "rmCuff_TCONS_00000235"; exon_number "1"; oId "CUFF.345.1"; tss_id "TSS230";
1	Cufflinks	exon	17528330	17528368	.	+	.	gene_id "rmCuff_XLOC_000228"; transcript_id "rmCuff_TCONS_00000235"; exon_number "2"; oId "CUFF.345.1"; tss_id "TSS230";
1	Cufflinks	exon	17539609	17539722	.	+	.	gene_id "rmCuff_XLOC_000230"; transcript_id "rmCuff_TCONS_00000237"; exon_number "1"; oId "CUFF.346.1"; tss_id "TSS232";
1	Cufflinks	exon	17539774	17540159	.	+	.	gene_id "rmCuff_XLOC_000231"; transcript_id "rmCuff_TCONS_00000238"; exon_number "1"; oId "CUFF.349.1"; tss_id "TSS233";
1	Cufflinks	exon	17540410	17540667	.	+	.	gene_id "rmCuff_XLOC_000232"; transcript_id "rmCuff_TCONS_00000239"; exon_number "1"; oId "CUFF.348.1"; tss_id "TSS234";
1	Cufflinks	exon	17655415	17655746	.	+	.	gene_id "rmCuff_XLOC_000233"; transcript_id "rmCuff_TCONS_00000240"; exon_number "1"; oId "CUFF.350.1"; tss_id "TSS235";
1	Cufflinks	exon	17658304	17658323	.	+	.	gene_id "rmCuff_XLOC_000235"; transcript_id "rmCuff_TCONS_00000242"; exon_number "1"; oId "CUFF.364.1"; tss_id "TSS237";
1	Cufflinks	exon	17665039	17665167	.	+	.	gene_id "rmCuff_XLOC_000235"; transcript_id "rmCuff_TCONS_00000242"; exon_number "2"; oId "CUFF.364.1"; tss_id "TSS237";
1	Cufflinks	exon	17670073	17670284	.	+	.	gene_id "rmCuff_XLOC_000235"; transcript_id "rmCuff_TCONS_00000242"; exon_number "3"; oId "CUFF.364.1"; tss_id "TSS237";
1	Cufflinks	exon	17671492	17671503	.	+	.	gene_id "rmCuff_XLOC_000235"; transcript_id "rmCuff_TCONS_00000242"; exon_number "4"; oId "CUFF.364.1"; tss_id "TSS237";
1	Cufflinks	exon	17678635	17678747	.	+	.	gene_id "rmCuff_XLOC_000236"; transcript_id "rmCuff_TCONS_00000243"; exon_number "1"; oId "CUFF.363.1"; tss_id "TSS238";
1	Cufflinks	exon	17687955	17688200	.	+	.	gene_id "rmCuff_XLOC_000236"; transcript_id "rmCuff_TCONS_00000243"; exon_number "2"; oId "CUFF.363.1"; tss_id "TSS238";
1	Cufflinks	exon	17689314	17689565	.	+	.	gene_id "rmCuff_XLOC_000237"; transcript_id "rmCuff_TCONS_00000244"; exon_number "1"; oId "CUFF.352.1"; tss_id "TSS239";
1	Cufflinks	exon	17690976	17691056	.	+	.	gene_id "rmCuff_XLOC_000237"; transcript_id "rmCuff_TCONS_00000244"; exon_number "2"; oId "CUFF.352.1"; tss_id "TSS239";
1	Cufflinks	exon	17692831	17692959	.	+	.	gene_id "rmCuff_XLOC_000237"; transcript_id "rmCuff_TCONS_00000244"; exon_number "3"; oId "CUFF.352.1"; tss_id "TSS239";
1	Cufflinks	exon	17695035	17695142	.	+	.	gene_id "rmCuff_XLOC_000238"; transcript_id "rmCuff_TCONS_00000245"; exon_number "1"; oId "CUFF.353.1"; tss_id "TSS240";
1	Cufflinks	exon	17695821	17696227	.	+	.	gene_id "rmCuff_XLOC_000238"; transcript_id "rmCuff_TCONS_00000245"; exon_number "2"; oId "CUFF.353.1"; tss_id "TSS240";
1	Cufflinks	exon	17696306	17696818	.	+	.	gene_id "rmCuff_XLOC_000239"; transcript_id "rmCuff_TCONS_00000246"; exon_number "1"; oId "CUFF.355.1"; tss_id "TSS241";
1	Cufflinks	exon	17696935	17697323	.	+	.	gene_id "rmCuff_XLOC_000240"; transcript_id "rmCuff_TCONS_00000247"; exon_number "1"; oId "CUFF.354.1"; tss_id "TSS242";
1	Cufflinks	exon	17697939	17698192	.	+	.	gene_id "rmCuff_XLOC_000241"; transcript_id "rmCuff_TCONS_00000248"; exon_number "1"; oId "CUFF.356.1"; tss_id "TSS243";
1	Cufflinks	exon	17698507	17698862	.	+	.	gene_id "rmCuff_XLOC_000242"; transcript_id "rmCuff_TCONS_00000249"; exon_number "1"; oId "CUFF.358.1"; tss_id "TSS244";
1	Cufflinks	exon	17699057	17699157	.	+	.	gene_id "rmCuff_XLOC_000243"; transcript_id "rmCuff_TCONS_00000250"; exon_number "1"; oId "CUFF.357.1"; tss_id "TSS245";
1	Cufflinks	exon	17955001	17955248	.	+	.	gene_id "rmCuff_XLOC_000244"; transcript_id "rmCuff_TCONS_00000251"; exon_number "1"; oId "CUFF.373.1"; tss_id "TSS246";
1	Cufflinks	exon	19183326	19183570	.	+	.	gene_id "rmCuff_XLOC_000245"; transcript_id "rmCuff_TCONS_00000252"; exon_number "1"; oId "CUFF.419.1"; tss_id "TSS247";
1	Cufflinks	exon	19185156	19185247	.	+	.	gene_id "rmCuff_XLOC_000245"; transcript_id "rmCuff_TCONS_00000252"; exon_number "2"; oId "CUFF.419.1"; tss_id "TSS247";
1	Cufflinks	exon	19186441	19186472	.	+	.	gene_id "rmCuff_XLOC_000245"; transcript_id "rmCuff_TCONS_00000252"; exon_number "3"; oId "CUFF.419.1"; tss_id "TSS247";
1	Cufflinks	exon	19380412	19380659	.	+	.	gene_id "rmCuff_XLOC_000246"; transcript_id "rmCuff_TCONS_00000253"; exon_number "1"; oId "CUFF.420.1"; tss_id "TSS248";
1	Cufflinks	exon	19382302	19382636	.	+	.	gene_id "rmCuff_XLOC_000247"; transcript_id "rmCuff_TCONS_00000254"; exon_number "1"; oId "CUFF.421.1"; tss_id "TSS249";
1	Cufflinks	exon	19383775	19384104	.	+	.	gene_id "rmCuff_XLOC_000248"; transcript_id "rmCuff_TCONS_00000255"; exon_number "1"; oId "CUFF.422.1"; tss_id "TSS250";
1	Cufflinks	exon	19386313	19386665	.	+	.	gene_id "rmCuff_XLOC_000249"; transcript_id "rmCuff_TCONS_00000256"; exon_number "1"; oId "CUFF.423.1"; tss_id "TSS251";
1	Cufflinks	exon	19407505	19407530	.	+	.	gene_id "rmCuff_XLOC_000250"; transcript_id "rmCuff_TCONS_00000257"; exon_number "1"; oId "CUFF.425.1"; tss_id "TSS252";
1	Cufflinks	exon	19409224	19409354	.	+	.	gene_id "rmCuff_XLOC_000250"; transcript_id "rmCuff_TCONS_00000257"; exon_number "2"; oId "CUFF.425.1"; tss_id "TSS252";
1	Cufflinks	exon	19410533	19410656	.	+	.	gene_id "rmCuff_XLOC_000250"; transcript_id "rmCuff_TCONS_00000257"; exon_number "3"; oId "CUFF.425.1"; tss_id "TSS252";
1	Cufflinks	exon	19412761	19412834	.	+	.	gene_id "rmCuff_XLOC_000250"; transcript_id "rmCuff_TCONS_00000257"; exon_number "4"; oId "CUFF.425.1"; tss_id "TSS252";
1	Cufflinks	exon	19415092	19415190	.	+	.	gene_id "rmCuff_XLOC_000250"; transcript_id "rmCuff_TCONS_00000257"; exon_number "5"; oId "CUFF.425.1"; tss_id "TSS252";
1	Cufflinks	exon	19416923	19417063	.	+	.	gene_id "rmCuff_XLOC_000251"; transcript_id "rmCuff_TCONS_00000258"; exon_number "1"; oId "CUFF.424.1"; tss_id "TSS253";
1	Cufflinks	exon	19417672	19417808	.	+	.	gene_id "rmCuff_XLOC_000251"; transcript_id "rmCuff_TCONS_00000258"; exon_number "2"; oId "CUFF.424.1"; tss_id "TSS253";
1	Cufflinks	exon	19418380	19418518	.	+	.	gene_id "rmCuff_XLOC_000252"; transcript_id "rmCuff_TCONS_00000259"; exon_number "1"; oId "CUFF.431.1"; tss_id "TSS254";
1	Cufflinks	exon	19421368	19421466	.	+	.	gene_id "rmCuff_XLOC_000252"; transcript_id "rmCuff_TCONS_00000259"; exon_number "2"; oId "CUFF.431.1"; tss_id "TSS254";
1	Cufflinks	exon	19421788	19422001	.	+	.	gene_id "rmCuff_XLOC_000252"; transcript_id "rmCuff_TCONS_00000259"; exon_number "3"; oId "CUFF.431.1"; tss_id "TSS254";
1	Cufflinks	exon	19423734	19423846	.	+	.	gene_id "rmCuff_XLOC_000252"; transcript_id "rmCuff_TCONS_00000259"; exon_number "4"; oId "CUFF.431.1"; tss_id "TSS254";
1	Cufflinks	exon	19425267	19425345	.	+	.	gene_id "rmCuff_XLOC_000252"; transcript_id "rmCuff_TCONS_00000259"; exon_number "5"; oId "CUFF.431.1"; tss_id "TSS254";
1	Cufflinks	exon	19426013	19426173	.	+	.	gene_id "rmCuff_XLOC_000254"; transcript_id "rmCuff_TCONS_00000261"; exon_number "1"; oId "CUFF.438.1"; tss_id "TSS256";
1	Cufflinks	exon	19428110	19428179	.	+	.	gene_id "rmCuff_XLOC_000254"; transcript_id "rmCuff_TCONS_00000261"; exon_number "2"; oId "CUFF.438.1"; tss_id "TSS256";
1	Cufflinks	exon	19428965	19429229	.	+	.	gene_id "rmCuff_XLOC_000254"; transcript_id "rmCuff_TCONS_00000261"; exon_number "3"; oId "CUFF.438.1"; tss_id "TSS256";
1	Cufflinks	exon	19429814	19429957	.	+	.	gene_id "rmCuff_XLOC_000254"; transcript_id "rmCuff_TCONS_00000261"; exon_number "4"; oId "CUFF.438.1"; tss_id "TSS256";
1	Cufflinks	exon	19431400	19431476	.	+	.	gene_id "rmCuff_XLOC_000254"; transcript_id "rmCuff_TCONS_00000261"; exon_number "5"; oId "CUFF.438.1"; tss_id "TSS256";
1	Cufflinks	exon	19432087	19432227	.	+	.	gene_id "rmCuff_XLOC_000254"; transcript_id "rmCuff_TCONS_00000261"; exon_number "6"; oId "CUFF.438.1"; tss_id "TSS256";
1	Cufflinks	exon	19433591	19433780	.	+	.	gene_id "rmCuff_XLOC_000254"; transcript_id "rmCuff_TCONS_00000261"; exon_number "7"; oId "CUFF.438.1"; tss_id "TSS256";
1	Cufflinks	exon	19435037	19435089	.	+	.	gene_id "rmCuff_XLOC_000254"; transcript_id "rmCuff_TCONS_00000261"; exon_number "8"; oId "CUFF.438.1"; tss_id "TSS256";
1	Cufflinks	exon	19435776	19436100	.	+	.	gene_id "rmCuff_XLOC_000255"; transcript_id "rmCuff_TCONS_00000262"; exon_number "1"; oId "CUFF.426.1"; tss_id "TSS257";
1	Cufflinks	exon	19436159	19438228	.	+	.	gene_id "rmCuff_XLOC_000256"; transcript_id "rmCuff_TCONS_00000263"; exon_number "1"; oId "CUFF.427.1"; tss_id "TSS258";
1	Cufflinks	exon	19438326	19439395	.	+	.	gene_id "rmCuff_XLOC_000257"; transcript_id "rmCuff_TCONS_00000264"; exon_number "1"; oId "CUFF.430.1"; tss_id "TSS259";
1	Cufflinks	exon	21405010	21405051	.	+	.	gene_id "rmCuff_XLOC_000258"; transcript_id "rmCuff_TCONS_00000265"; exon_number "1"; oId "CUFF.504.1"; tss_id "TSS260";
1	Cufflinks	exon	21411118	21411241	.	+	.	gene_id "rmCuff_XLOC_000258"; transcript_id "rmCuff_TCONS_00000265"; exon_number "2"; oId "CUFF.504.1"; tss_id "TSS260";
1	Cufflinks	exon	21425257	21425370	.	+	.	gene_id "rmCuff_XLOC_000258"; transcript_id "rmCuff_TCONS_00000265"; exon_number "3"; oId "CUFF.504.1"; tss_id "TSS260";
1	Cufflinks	exon	21426532	21426617	.	+	.	gene_id "rmCuff_XLOC_000259"; transcript_id "rmCuff_TCONS_00000266"; exon_number "1"; oId "CUFF.505.1"; tss_id "TSS261";
1	Cufflinks	exon	21430138	21430230	.	+	.	gene_id "rmCuff_XLOC_000259"; transcript_id "rmCuff_TCONS_00000266"; exon_number "2"; oId "CUFF.505.1"; tss_id "TSS261";
1	Cufflinks	exon	21430563	21430706	.	+	.	gene_id "rmCuff_XLOC_000259"; transcript_id "rmCuff_TCONS_00000266"; exon_number "3"; oId "CUFF.505.1"; tss_id "TSS261";
1	Cufflinks	exon	21432453	21432548	.	+	.	gene_id "rmCuff_XLOC_000259"; transcript_id "rmCuff_TCONS_00000266"; exon_number "4"; oId "CUFF.505.1"; tss_id "TSS261";
1	Cufflinks	exon	21434690	21434771	.	+	.	gene_id "rmCuff_XLOC_000259"; transcript_id "rmCuff_TCONS_00000266"; exon_number "5"; oId "CUFF.505.1"; tss_id "TSS261";
1	Cufflinks	exon	21436300	21436511	.	+	.	gene_id "rmCuff_XLOC_000259"; transcript_id "rmCuff_TCONS_00000266"; exon_number "6"; oId "CUFF.505.1"; tss_id "TSS261";
1	Cufflinks	exon	21438074	21438162	.	+	.	gene_id "rmCuff_XLOC_000259"; transcript_id "rmCuff_TCONS_00000266"; exon_number "7"; oId "CUFF.505.1"; tss_id "TSS261";
1	Cufflinks	exon	21438797	21438847	.	+	.	gene_id "rmCuff_XLOC_000259"; transcript_id "rmCuff_TCONS_00000266"; exon_number "8"; oId "CUFF.505.1"; tss_id "TSS261";
1	Cufflinks	exon	21440075	21440120	.	+	.	gene_id "rmCuff_XLOC_000259"; transcript_id "rmCuff_TCONS_00000266"; exon_number "9"; oId "CUFF.505.1"; tss_id "TSS261";
1	Cufflinks	exon	21812162	21812252	.	+	.	gene_id "rmCuff_XLOC_000263"; transcript_id "rmCuff_TCONS_00000270"; exon_number "1"; oId "CUFF.489.1"; tss_id "TSS265";
1	Cufflinks	exon	24351450	24351460	.	+	.	gene_id "rmCuff_XLOC_000264"; transcript_id "rmCuff_TCONS_00000271"; exon_number "1"; oId "CUFF.491.1"; tss_id "TSS266";
1	Cufflinks	exon	24352058	24352074	.	+	.	gene_id "rmCuff_XLOC_000264"; transcript_id "rmCuff_TCONS_00000271"; exon_number "2"; oId "CUFF.491.1"; tss_id "TSS266";
1	Cufflinks	exon	26054250	26054537	.	+	.	gene_id "rmCuff_XLOC_000267"; transcript_id "rmCuff_TCONS_00000274"; exon_number "1"; oId "CUFF.493.1"; tss_id "TSS269";
1	Cufflinks	exon	26065600	26069445	.	+	.	gene_id "rmCuff_XLOC_000268"; transcript_id "rmCuff_TCONS_00000275"; exon_number "1"; oId "CUFF.498.1"; tss_id "TSS270";
1	Cufflinks	exon	26069517	26070006	.	+	.	gene_id "rmCuff_XLOC_000269"; transcript_id "rmCuff_TCONS_00000276"; exon_number "1"; oId "CUFF.494.1"; tss_id "TSS271";
1	Cufflinks	exon	26070707	26070896	.	+	.	gene_id "rmCuff_XLOC_000270"; transcript_id "rmCuff_TCONS_00000277"; exon_number "1"; oId "CUFF.495.1"; tss_id "TSS272";
1	Cufflinks	exon	26071337	26071546	.	+	.	gene_id "rmCuff_XLOC_000271"; transcript_id "rmCuff_TCONS_00000278"; exon_number "1"; oId "CUFF.496.1"; tss_id "TSS273";
1	Cufflinks	exon	26075450	26075702	.	+	.	gene_id "rmCuff_XLOC_000272"; transcript_id "rmCuff_TCONS_00000279"; exon_number "1"; oId "CUFF.497.1"; tss_id "TSS274";
1	Cufflinks	exon	26287031	26287204	.	+	.	gene_id "rmCuff_XLOC_000273"; transcript_id "rmCuff_TCONS_00000280"; exon_number "1"; oId "CUFF.502.1"; tss_id "TSS275";
1	Cufflinks	exon	26292055	26292118	.	+	.	gene_id "rmCuff_XLOC_000273"; transcript_id "rmCuff_TCONS_00000280"; exon_number "2"; oId "CUFF.502.1"; tss_id "TSS275";
1	Cufflinks	exon	26294032	26294076	.	+	.	gene_id "rmCuff_XLOC_000273"; transcript_id "rmCuff_TCONS_00000280"; exon_number "3"; oId "CUFF.502.1"; tss_id "TSS275";
1	Cufflinks	exon	26295086	26295187	.	+	.	gene_id "rmCuff_XLOC_000273"; transcript_id "rmCuff_TCONS_00000280"; exon_number "4"; oId "CUFF.502.1"; tss_id "TSS275";
1	Cufflinks	exon	26296159	26296287	.	+	.	gene_id "rmCuff_XLOC_000274"; transcript_id "rmCuff_TCONS_00000281"; exon_number "1"; oId "CUFF.503.1"; tss_id "TSS276";
1	Cufflinks	exon	26297922	26297968	.	+	.	gene_id "rmCuff_XLOC_000274"; transcript_id "rmCuff_TCONS_00000281"; exon_number "2"; oId "CUFF.503.1"; tss_id "TSS276";
1	Cufflinks	exon	26299128	26299163	.	+	.	gene_id "rmCuff_XLOC_000274"; transcript_id "rmCuff_TCONS_00000281"; exon_number "3"; oId "CUFF.503.1"; tss_id "TSS276";
1	Cufflinks	exon	26300283	26300330	.	+	.	gene_id "rmCuff_XLOC_000274"; transcript_id "rmCuff_TCONS_00000281"; exon_number "4"; oId "CUFF.503.1"; tss_id "TSS276";
1	Cufflinks	exon	26301752	26301895	.	+	.	gene_id "rmCuff_XLOC_000274"; transcript_id "rmCuff_TCONS_00000281"; exon_number "5"; oId "CUFF.503.1"; tss_id "TSS276";
1	Cufflinks	exon	26303170	26303328	.	+	.	gene_id "rmCuff_XLOC_000274"; transcript_id "rmCuff_TCONS_00000281"; exon_number "6"; oId "CUFF.503.1"; tss_id "TSS276";
1	Cufflinks	exon	26303939	26304010	.	+	.	gene_id "rmCuff_XLOC_000274"; transcript_id "rmCuff_TCONS_00000281"; exon_number "7"; oId "CUFF.503.1"; tss_id "TSS276";
1	Cufflinks	exon	26305365	26305466	.	+	.	gene_id "rmCuff_XLOC_000274"; transcript_id "rmCuff_TCONS_00000281"; exon_number "8"; oId "CUFF.503.1"; tss_id "TSS276";
1	Cufflinks	exon	26307377	26307542	.	+	.	gene_id "rmCuff_XLOC_000275"; transcript_id "rmCuff_TCONS_00000282"; exon_number "1"; oId "CUFF.508.1"; tss_id "TSS277";
1	Cufflinks	exon	26307926	26308006	.	+	.	gene_id "rmCuff_XLOC_000275"; transcript_id "rmCuff_TCONS_00000282"; exon_number "2"; oId "CUFF.508.1"; tss_id "TSS277";
1	Cufflinks	exon	26309144	26309189	.	+	.	gene_id "rmCuff_XLOC_000275"; transcript_id "rmCuff_TCONS_00000282"; exon_number "3"; oId "CUFF.508.1"; tss_id "TSS277";
1	Cufflinks	exon	26310176	26310192	.	+	.	gene_id "rmCuff_XLOC_000275"; transcript_id "rmCuff_TCONS_00000282"; exon_number "4"; oId "CUFF.508.1"; tss_id "TSS277";
1	Cufflinks	exon	26310287	26310366	.	+	.	gene_id "rmCuff_XLOC_000276"; transcript_id "rmCuff_TCONS_00000283"; exon_number "1"; oId "CUFF.509.1"; tss_id "TSS278";
1	Cufflinks	exon	26311704	26311914	.	+	.	gene_id "rmCuff_XLOC_000276"; transcript_id "rmCuff_TCONS_00000283"; exon_number "2"; oId "CUFF.509.1"; tss_id "TSS278";
1	Cufflinks	exon	26312275	26312303	.	+	.	gene_id "rmCuff_XLOC_000276"; transcript_id "rmCuff_TCONS_00000283"; exon_number "3"; oId "CUFF.509.1"; tss_id "TSS278";
1	Cufflinks	exon	26312681	26312705	.	+	.	gene_id "rmCuff_XLOC_000276"; transcript_id "rmCuff_TCONS_00000283"; exon_number "4"; oId "CUFF.509.1"; tss_id "TSS278";
1	Cufflinks	exon	26314154	26314179	.	+	.	gene_id "rmCuff_XLOC_000277"; transcript_id "rmCuff_TCONS_00000284"; exon_number "1"; oId "CUFF.507.1"; tss_id "TSS279";
1	Cufflinks	exon	26314277	26314338	.	+	.	gene_id "rmCuff_XLOC_000277"; transcript_id "rmCuff_TCONS_00000284"; exon_number "2"; oId "CUFF.507.1"; tss_id "TSS279";
1	Cufflinks	exon	26316099	26316124	.	+	.	gene_id "rmCuff_XLOC_000278"; transcript_id "rmCuff_TCONS_00000285"; exon_number "1"; oId "CUFF.510.1"; tss_id "TSS280";
1	Cufflinks	exon	26316778	26316814	.	+	.	gene_id "rmCuff_XLOC_000278"; transcript_id "rmCuff_TCONS_00000285"; exon_number "2"; oId "CUFF.510.1"; tss_id "TSS280";
1	Cufflinks	exon	26317441	26317493	.	+	.	gene_id "rmCuff_XLOC_000278"; transcript_id "rmCuff_TCONS_00000285"; exon_number "3"; oId "CUFF.510.1"; tss_id "TSS280";
1	Cufflinks	exon	26317732	26317768	.	+	.	gene_id "rmCuff_XLOC_000278"; transcript_id "rmCuff_TCONS_00000285"; exon_number "4"; oId "CUFF.510.1"; tss_id "TSS280";
1	Cufflinks	exon	26318298	26318328	.	+	.	gene_id "rmCuff_XLOC_000278"; transcript_id "rmCuff_TCONS_00000285"; exon_number "5"; oId "CUFF.510.1"; tss_id "TSS280";
1	Cufflinks	exon	26320611	26320654	.	+	.	gene_id "rmCuff_XLOC_000279"; transcript_id "rmCuff_TCONS_00000286"; exon_number "1"; oId "CUFF.511.1"; tss_id "TSS281";
1	Cufflinks	exon	26320960	26320987	.	+	.	gene_id "rmCuff_XLOC_000279"; transcript_id "rmCuff_TCONS_00000286"; exon_number "2"; oId "CUFF.511.1"; tss_id "TSS281";
1	Cufflinks	exon	26321955	26321987	.	+	.	gene_id "rmCuff_XLOC_000279"; transcript_id "rmCuff_TCONS_00000286"; exon_number "3"; oId "CUFF.511.1"; tss_id "TSS281";
1	Cufflinks	exon	26324239	26324267	.	+	.	gene_id "rmCuff_XLOC_000280"; transcript_id "rmCuff_TCONS_00000287"; exon_number "1"; oId "CUFF.512.1"; tss_id "TSS282";
1	Cufflinks	exon	26324537	26324617	.	+	.	gene_id "rmCuff_XLOC_000280"; transcript_id "rmCuff_TCONS_00000287"; exon_number "2"; oId "CUFF.512.1"; tss_id "TSS282";
1	Cufflinks	exon	26325667	26325702	.	+	.	gene_id "rmCuff_XLOC_000280"; transcript_id "rmCuff_TCONS_00000287"; exon_number "3"; oId "CUFF.512.1"; tss_id "TSS282";
1	Cufflinks	exon	26326292	26326370	.	+	.	gene_id "rmCuff_XLOC_000280"; transcript_id "rmCuff_TCONS_00000287"; exon_number "4"; oId "CUFF.512.1"; tss_id "TSS282";
1	Cufflinks	exon	26327322	26327334	.	+	.	gene_id "rmCuff_XLOC_000280"; transcript_id "rmCuff_TCONS_00000287"; exon_number "5"; oId "CUFF.512.1"; tss_id "TSS282";
1	Cufflinks	exon	26329569	26329607	.	+	.	gene_id "rmCuff_XLOC_000281"; transcript_id "rmCuff_TCONS_00000288"; exon_number "1"; oId "CUFF.513.1"; tss_id "TSS283";
1	Cufflinks	exon	26329931	26329981	.	+	.	gene_id "rmCuff_XLOC_000281"; transcript_id "rmCuff_TCONS_00000288"; exon_number "2"; oId "CUFF.513.1"; tss_id "TSS283";
1	Cufflinks	exon	26330498	26330532	.	+	.	gene_id "rmCuff_XLOC_000281"; transcript_id "rmCuff_TCONS_00000288"; exon_number "3"; oId "CUFF.513.1"; tss_id "TSS283";
1	Cufflinks	exon	26330589	26330622	.	+	.	gene_id "rmCuff_XLOC_000282"; transcript_id "rmCuff_TCONS_00000289"; exon_number "1"; oId "CUFF.515.1"; tss_id "TSS284";
1	Cufflinks	exon	26331150	26331287	.	+	.	gene_id "rmCuff_XLOC_000282"; transcript_id "rmCuff_TCONS_00000289"; exon_number "2"; oId "CUFF.515.1"; tss_id "TSS284";
1	Cufflinks	exon	26331788	26331857	.	+	.	gene_id "rmCuff_XLOC_000282"; transcript_id "rmCuff_TCONS_00000289"; exon_number "3"; oId "CUFF.515.1"; tss_id "TSS284";
1	Cufflinks	exon	26332263	26332401	.	+	.	gene_id "rmCuff_XLOC_000282"; transcript_id "rmCuff_TCONS_00000289"; exon_number "4"; oId "CUFF.515.1"; tss_id "TSS284";
1	Cufflinks	exon	26334425	26334473	.	+	.	gene_id "rmCuff_XLOC_000283"; transcript_id "rmCuff_TCONS_00000290"; exon_number "1"; oId "CUFF.517.1"; tss_id "TSS285";
1	Cufflinks	exon	26334736	26335074	.	+	.	gene_id "rmCuff_XLOC_000283"; transcript_id "rmCuff_TCONS_00000290"; exon_number "2"; oId "CUFF.517.1"; tss_id "TSS285";
1	Cufflinks	exon	26335638	26335775	.	+	.	gene_id "rmCuff_XLOC_000283"; transcript_id "rmCuff_TCONS_00000290"; exon_number "3"; oId "CUFF.517.1"; tss_id "TSS285";
1	Cufflinks	exon	26336041	26336103	.	+	.	gene_id "rmCuff_XLOC_000283"; transcript_id "rmCuff_TCONS_00000290"; exon_number "4"; oId "CUFF.517.1"; tss_id "TSS285";
1	Cufflinks	exon	26336223	26336303	.	+	.	gene_id "rmCuff_XLOC_000283"; transcript_id "rmCuff_TCONS_00000290"; exon_number "5"; oId "CUFF.517.1"; tss_id "TSS285";
1	Cufflinks	exon	26336679	26337199	.	+	.	gene_id "rmCuff_XLOC_000283"; transcript_id "rmCuff_TCONS_00000290"; exon_number "6"; oId "CUFF.517.1"; tss_id "TSS285";
1	Cufflinks	exon	26337273	26337619	.	+	.	gene_id "rmCuff_XLOC_000284"; transcript_id "rmCuff_TCONS_00000291"; exon_number "1"; oId "CUFF.514.1"; tss_id "TSS286";
1	Cufflinks	exon	26437836	26438366	.	+	.	gene_id "rmCuff_XLOC_000285"; transcript_id "rmCuff_TCONS_00000292"; exon_number "1"; oId "CUFF.534.1"; tss_id "TSS287";
1	Cufflinks	exon	26444832	26445088	.	+	.	gene_id "rmCuff_XLOC_000285"; transcript_id "rmCuff_TCONS_00000292"; exon_number "2"; oId "CUFF.534.1"; tss_id "TSS287";
1	Cufflinks	exon	26456195	26456348	.	+	.	gene_id "rmCuff_XLOC_000287"; transcript_id "rmCuff_TCONS_00000294"; exon_number "1"; oId "CUFF.533.1"; tss_id "TSS289";
1	Cufflinks	exon	26457499	26457666	.	+	.	gene_id "rmCuff_XLOC_000287"; transcript_id "rmCuff_TCONS_00000294"; exon_number "2"; oId "CUFF.533.1"; tss_id "TSS289";
1	Cufflinks	exon	26460640	26461800	.	+	.	gene_id "rmCuff_XLOC_000290"; transcript_id "rmCuff_TCONS_00000297"; exon_number "1"; oId "CUFF.536.1"; tss_id "TSS292";
1	Cufflinks	exon	26481675	26481979	.	+	.	gene_id "rmCuff_XLOC_000291"; transcript_id "rmCuff_TCONS_00000298"; exon_number "1"; oId "CUFF.537.1"; tss_id "TSS293";
1	Cufflinks	exon	26747233	26747499	.	+	.	gene_id "rmCuff_XLOC_000293"; transcript_id "rmCuff_TCONS_00000300"; exon_number "1"; oId "CUFF.538.1"; tss_id "TSS295";
1	Cufflinks	exon	26748546	26749766	.	+	.	gene_id "rmCuff_XLOC_000294"; transcript_id "rmCuff_TCONS_00000301"; exon_number "1"; oId "CUFF.540.1"; tss_id "TSS296";
1	Cufflinks	exon	26753082	26753603	.	+	.	gene_id "rmCuff_XLOC_000295"; transcript_id "rmCuff_TCONS_00000302"; exon_number "1"; oId "CUFF.545.1"; tss_id "TSS297";
1	Cufflinks	exon	26753802	26754147	.	+	.	gene_id "rmCuff_XLOC_000296"; transcript_id "rmCuff_TCONS_00000303"; exon_number "1"; oId "CUFF.539.1"; tss_id "TSS298";
1	Cufflinks	exon	26755133	26756018	.	+	.	gene_id "rmCuff_XLOC_000297"; transcript_id "rmCuff_TCONS_00000304"; exon_number "1"; oId "CUFF.548.1"; tss_id "TSS299";
1	Cufflinks	exon	26756078	26756353	.	+	.	gene_id "rmCuff_XLOC_000298"; transcript_id "rmCuff_TCONS_00000305"; exon_number "1"; oId "CUFF.549.1"; tss_id "TSS300";
1	Cufflinks	exon	26884801	26884960	.	+	.	gene_id "rmCuff_XLOC_000299"; transcript_id "rmCuff_TCONS_00000306"; exon_number "1"; oId "CUFF.541.1"; tss_id "TSS301";
1	Cufflinks	exon	26932943	26933052	.	+	.	gene_id "rmCuff_XLOC_000301"; transcript_id "rmCuff_TCONS_00000308"; exon_number "1"; oId "CUFF.571.1"; tss_id "TSS303";
1	Cufflinks	exon	26936719	26936814	.	+	.	gene_id "rmCuff_XLOC_000301"; transcript_id "rmCuff_TCONS_00000308"; exon_number "2"; oId "CUFF.571.1"; tss_id "TSS303";
1	Cufflinks	exon	26936900	26936992	.	+	.	gene_id "rmCuff_XLOC_000301"; transcript_id "rmCuff_TCONS_00000308"; exon_number "3"; oId "CUFF.571.1"; tss_id "TSS303";
1	Cufflinks	exon	26938332	26938415	.	+	.	gene_id "rmCuff_XLOC_000301"; transcript_id "rmCuff_TCONS_00000308"; exon_number "4"; oId "CUFF.571.1"; tss_id "TSS303";
1	Cufflinks	exon	27077466	27077613	.	+	.	gene_id "rmCuff_XLOC_000303"; transcript_id "rmCuff_TCONS_00000310"; exon_number "1"; oId "CUFF.569.1"; tss_id "TSS305";
1	Cufflinks	exon	27078223	27078644	.	+	.	gene_id "rmCuff_XLOC_000304"; transcript_id "rmCuff_TCONS_00000311"; exon_number "1"; oId "CUFF.577.1"; tss_id "TSS306";
1	Cufflinks	exon	27080138	27080448	.	+	.	gene_id "rmCuff_XLOC_000307"; transcript_id "rmCuff_TCONS_00000314"; exon_number "1"; oId "CUFF.578.1"; tss_id "TSS309";
1	Cufflinks	exon	27082281	27082557	.	+	.	gene_id "rmCuff_XLOC_000308"; transcript_id "rmCuff_TCONS_00000315"; exon_number "1"; oId "CUFF.580.1"; tss_id "TSS310";
1	Cufflinks	exon	27083139	27083412	.	+	.	gene_id "rmCuff_XLOC_000309"; transcript_id "rmCuff_TCONS_00000316"; exon_number "1"; oId "CUFF.582.1"; tss_id "TSS311";
1	Cufflinks	exon	27085086	27085403	.	+	.	gene_id "rmCuff_XLOC_000310"; transcript_id "rmCuff_TCONS_00000317"; exon_number "1"; oId "CUFF.581.1"; tss_id "TSS312";
1	Cufflinks	exon	27085789	27086157	.	+	.	gene_id "rmCuff_XLOC_000311"; transcript_id "rmCuff_TCONS_00000318"; exon_number "1"; oId "CUFF.584.1"; tss_id "TSS313";
1	Cufflinks	exon	27088464	27088746	.	+	.	gene_id "rmCuff_XLOC_000312"; transcript_id "rmCuff_TCONS_00000319"; exon_number "1"; oId "CUFF.583.1"; tss_id "TSS314";
1	Cufflinks	exon	27095795	27095900	.	+	.	gene_id "rmCuff_XLOC_000313"; transcript_id "rmCuff_TCONS_00000320"; exon_number "1"; oId "CUFF.602.1"; tss_id "TSS315";
1	Cufflinks	exon	27130780	27130852	.	+	.	gene_id "rmCuff_XLOC_000313"; transcript_id "rmCuff_TCONS_00000320"; exon_number "2"; oId "CUFF.602.1"; tss_id "TSS315";
1	Cufflinks	exon	27153942	27154059	.	+	.	gene_id "rmCuff_XLOC_000313"; transcript_id "rmCuff_TCONS_00000320"; exon_number "3"; oId "CUFF.602.1"; tss_id "TSS315";
1	Cufflinks	exon	27154881	27154979	.	+	.	gene_id "rmCuff_XLOC_000313"; transcript_id "rmCuff_TCONS_00000320"; exon_number "4"; oId "CUFF.602.1"; tss_id "TSS315";
1	Cufflinks	exon	27098701	27098904	.	+	.	gene_id "rmCuff_XLOC_000314"; transcript_id "rmCuff_TCONS_00000321"; exon_number "1"; oId "CUFF.604.1"; tss_id "TSS316";
1	Cufflinks	exon	27102892	27103144	.	+	.	gene_id "rmCuff_XLOC_000316"; transcript_id "rmCuff_TCONS_00000323"; exon_number "1"; oId "CUFF.607.1"; tss_id "TSS318";
1	Cufflinks	exon	27159542	27159562	.	+	.	gene_id "rmCuff_XLOC_000320"; transcript_id "rmCuff_TCONS_00000327"; exon_number "1"; oId "CUFF.595.1"; tss_id "TSS322";
1	Cufflinks	exon	27159700	27159757	.	+	.	gene_id "rmCuff_XLOC_000320"; transcript_id "rmCuff_TCONS_00000327"; exon_number "2"; oId "CUFF.595.1"; tss_id "TSS322";
1	Cufflinks	exon	27160796	27160889	.	+	.	gene_id "rmCuff_XLOC_000320"; transcript_id "rmCuff_TCONS_00000327"; exon_number "3"; oId "CUFF.595.1"; tss_id "TSS322";
1	Cufflinks	exon	27161525	27161578	.	+	.	gene_id "rmCuff_XLOC_000320"; transcript_id "rmCuff_TCONS_00000327"; exon_number "4"; oId "CUFF.595.1"; tss_id "TSS322";
1	Cufflinks	exon	27163166	27163249	.	+	.	gene_id "rmCuff_XLOC_000320"; transcript_id "rmCuff_TCONS_00000327"; exon_number "5"; oId "CUFF.595.1"; tss_id "TSS322";
1	Cufflinks	exon	27164296	27164338	.	+	.	gene_id "rmCuff_XLOC_000320"; transcript_id "rmCuff_TCONS_00000327"; exon_number "6"; oId "CUFF.595.1"; tss_id "TSS322";
1	Cufflinks	exon	27165475	27165581	.	+	.	gene_id "rmCuff_XLOC_000320"; transcript_id "rmCuff_TCONS_00000327"; exon_number "7"; oId "CUFF.595.1"; tss_id "TSS322";
1	Cufflinks	exon	27165854	27165920	.	+	.	gene_id "rmCuff_XLOC_000320"; transcript_id "rmCuff_TCONS_00000327"; exon_number "8"; oId "CUFF.595.1"; tss_id "TSS322";
1	Cufflinks	exon	27166636	27166806	.	+	.	gene_id "rmCuff_XLOC_000320"; transcript_id "rmCuff_TCONS_00000327"; exon_number "9"; oId "CUFF.595.1"; tss_id "TSS322";
1	Cufflinks	exon	27168284	27168335	.	+	.	gene_id "rmCuff_XLOC_000320"; transcript_id "rmCuff_TCONS_00000327"; exon_number "10"; oId "CUFF.595.1"; tss_id "TSS322";
1	Cufflinks	exon	27168443	27168503	.	+	.	gene_id "rmCuff_XLOC_000320"; transcript_id "rmCuff_TCONS_00000327"; exon_number "11"; oId "CUFF.595.1"; tss_id "TSS322";
1	Cufflinks	exon	27168655	27168831	.	+	.	gene_id "rmCuff_XLOC_000320"; transcript_id "rmCuff_TCONS_00000327"; exon_number "12"; oId "CUFF.595.1"; tss_id "TSS322";
1	Cufflinks	exon	27169687	27169894	.	+	.	gene_id "rmCuff_XLOC_000320"; transcript_id "rmCuff_TCONS_00000327"; exon_number "13"; oId "CUFF.595.1"; tss_id "TSS322";
1	Cufflinks	exon	27159804	27160064	.	+	.	gene_id "rmCuff_XLOC_000320"; transcript_id "rmCuff_TCONS_00000328"; exon_number "1"; oId "CUFF.595.2"; tss_id "TSS323";
1	Cufflinks	exon	27160796	27160889	.	+	.	gene_id "rmCuff_XLOC_000320"; transcript_id "rmCuff_TCONS_00000328"; exon_number "2"; oId "CUFF.595.2"; tss_id "TSS323";
1	Cufflinks	exon	27161525	27161578	.	+	.	gene_id "rmCuff_XLOC_000320"; transcript_id "rmCuff_TCONS_00000328"; exon_number "3"; oId "CUFF.595.2"; tss_id "TSS323";
1	Cufflinks	exon	27163166	27163249	.	+	.	gene_id "rmCuff_XLOC_000320"; transcript_id "rmCuff_TCONS_00000328"; exon_number "4"; oId "CUFF.595.2"; tss_id "TSS323";
1	Cufflinks	exon	27164296	27164338	.	+	.	gene_id "rmCuff_XLOC_000320"; transcript_id "rmCuff_TCONS_00000328"; exon_number "5"; oId "CUFF.595.2"; tss_id "TSS323";
1	Cufflinks	exon	27165475	27165581	.	+	.	gene_id "rmCuff_XLOC_000320"; transcript_id "rmCuff_TCONS_00000328"; exon_number "6"; oId "CUFF.595.2"; tss_id "TSS323";
1	Cufflinks	exon	27165854	27165920	.	+	.	gene_id "rmCuff_XLOC_000320"; transcript_id "rmCuff_TCONS_00000328"; exon_number "7"; oId "CUFF.595.2"; tss_id "TSS323";
1	Cufflinks	exon	27166636	27166806	.	+	.	gene_id "rmCuff_XLOC_000320"; transcript_id "rmCuff_TCONS_00000328"; exon_number "8"; oId "CUFF.595.2"; tss_id "TSS323";
1	Cufflinks	exon	27168284	27168335	.	+	.	gene_id "rmCuff_XLOC_000320"; transcript_id "rmCuff_TCONS_00000328"; exon_number "9"; oId "CUFF.595.2"; tss_id "TSS323";
1	Cufflinks	exon	27168443	27168503	.	+	.	gene_id "rmCuff_XLOC_000320"; transcript_id "rmCuff_TCONS_00000328"; exon_number "10"; oId "CUFF.595.2"; tss_id "TSS323";
1	Cufflinks	exon	27168655	27168831	.	+	.	gene_id "rmCuff_XLOC_000320"; transcript_id "rmCuff_TCONS_00000328"; exon_number "11"; oId "CUFF.595.2"; tss_id "TSS323";
1	Cufflinks	exon	27169687	27169894	.	+	.	gene_id "rmCuff_XLOC_000320"; transcript_id "rmCuff_TCONS_00000328"; exon_number "12"; oId "CUFF.595.2"; tss_id "TSS323";
1	Cufflinks	exon	27164438	27164863	.	+	.	gene_id "rmCuff_XLOC_000321"; transcript_id "rmCuff_TCONS_00000329"; exon_number "1"; oId "CUFF.596.1"; tss_id "TSS324";
1	Cufflinks	exon	27169951	27170573	.	+	.	gene_id "rmCuff_XLOC_000322"; transcript_id "rmCuff_TCONS_00000330"; exon_number "1"; oId "CUFF.586.1"; tss_id "TSS325";
1	Cufflinks	exon	27170760	27171044	.	+	.	gene_id "rmCuff_XLOC_000323"; transcript_id "rmCuff_TCONS_00000331"; exon_number "1"; oId "CUFF.587.1"; tss_id "TSS326";
1	Cufflinks	exon	27171430	27171746	.	+	.	gene_id "rmCuff_XLOC_000324"; transcript_id "rmCuff_TCONS_00000332"; exon_number "1"; oId "CUFF.588.1"; tss_id "TSS327";
1	Cufflinks	exon	27518276	27518464	.	+	.	gene_id "rmCuff_XLOC_000325"; transcript_id "rmCuff_TCONS_00000333"; exon_number "1"; oId "CUFF.631.1"; tss_id "TSS328";
1	Cufflinks	exon	27527404	27527589	.	+	.	gene_id "rmCuff_XLOC_000325"; transcript_id "rmCuff_TCONS_00000333"; exon_number "2"; oId "CUFF.631.1"; tss_id "TSS328";
1	Cufflinks	exon	27672479	27672607	.	+	.	gene_id "rmCuff_XLOC_000326"; transcript_id "rmCuff_TCONS_00000334"; exon_number "1"; oId "CUFF.643.1"; tss_id "TSS329";
1	Cufflinks	exon	27680385	27680449	.	+	.	gene_id "rmCuff_XLOC_000326"; transcript_id "rmCuff_TCONS_00000334"; exon_number "2"; oId "CUFF.643.1"; tss_id "TSS329";
1	Cufflinks	exon	27681355	27681430	.	+	.	gene_id "rmCuff_XLOC_000326"; transcript_id "rmCuff_TCONS_00000334"; exon_number "3"; oId "CUFF.643.1"; tss_id "TSS329";
1	Cufflinks	exon	27682184	27682309	.	+	.	gene_id "rmCuff_XLOC_000326"; transcript_id "rmCuff_TCONS_00000334"; exon_number "4"; oId "CUFF.643.1"; tss_id "TSS329";
1	Cufflinks	exon	27683128	27683252	.	+	.	gene_id "rmCuff_XLOC_000326"; transcript_id "rmCuff_TCONS_00000334"; exon_number "5"; oId "CUFF.643.1"; tss_id "TSS329";
1	Cufflinks	exon	27684434	27684650	.	+	.	gene_id "rmCuff_XLOC_000326"; transcript_id "rmCuff_TCONS_00000334"; exon_number "6"; oId "CUFF.643.1"; tss_id "TSS329";
1	Cufflinks	exon	27685376	27685468	.	+	.	gene_id "rmCuff_XLOC_000326"; transcript_id "rmCuff_TCONS_00000334"; exon_number "7"; oId "CUFF.643.1"; tss_id "TSS329";
1	Cufflinks	exon	27686048	27686222	.	+	.	gene_id "rmCuff_XLOC_000326"; transcript_id "rmCuff_TCONS_00000334"; exon_number "8"; oId "CUFF.643.1"; tss_id "TSS329";
1	Cufflinks	exon	27686326	27686387	.	+	.	gene_id "rmCuff_XLOC_000326"; transcript_id "rmCuff_TCONS_00000334"; exon_number "9"; oId "CUFF.643.1"; tss_id "TSS329";
1	Cufflinks	exon	27687095	27687135	.	+	.	gene_id "rmCuff_XLOC_000326"; transcript_id "rmCuff_TCONS_00000334"; exon_number "10"; oId "CUFF.643.1"; tss_id "TSS329";
1	Cufflinks	exon	27687319	27689123	.	+	.	gene_id "rmCuff_XLOC_000326"; transcript_id "rmCuff_TCONS_00000334"; exon_number "11"; oId "CUFF.643.1"; tss_id "TSS329";
1	Cufflinks	exon	27732997	27733144	.	+	.	gene_id "rmCuff_XLOC_000327"; transcript_id "rmCuff_TCONS_00000335"; exon_number "1"; oId "CUFF.638.1"; tss_id "TSS330";
1	Cufflinks	exon	27733239	27733300	.	+	.	gene_id "rmCuff_XLOC_000327"; transcript_id "rmCuff_TCONS_00000335"; exon_number "2"; oId "CUFF.638.1"; tss_id "TSS330";
1	Cufflinks	exon	27733389	27733519	.	+	.	gene_id "rmCuff_XLOC_000327"; transcript_id "rmCuff_TCONS_00000335"; exon_number "3"; oId "CUFF.638.1"; tss_id "TSS330";
1	Cufflinks	exon	27733605	27733784	.	+	.	gene_id "rmCuff_XLOC_000327"; transcript_id "rmCuff_TCONS_00000335"; exon_number "4"; oId "CUFF.638.1"; tss_id "TSS330";
1	Cufflinks	exon	27733961	27733989	.	+	.	gene_id "rmCuff_XLOC_000328"; transcript_id "rmCuff_TCONS_00000336"; exon_number "1"; oId "CUFF.635.1"; tss_id "TSS331";
1	Cufflinks	exon	27734070	27734130	.	+	.	gene_id "rmCuff_XLOC_000328"; transcript_id "rmCuff_TCONS_00000336"; exon_number "2"; oId "CUFF.635.1"; tss_id "TSS331";
1	Cufflinks	exon	27734215	27734530	.	+	.	gene_id "rmCuff_XLOC_000328"; transcript_id "rmCuff_TCONS_00000336"; exon_number "3"; oId "CUFF.635.1"; tss_id "TSS331";
1	Cufflinks	exon	27752104	27752125	.	+	.	gene_id "rmCuff_XLOC_000329"; transcript_id "rmCuff_TCONS_00000337"; exon_number "1"; oId "CUFF.636.1"; tss_id "TSS332";
1	Cufflinks	exon	27752299	27752443	.	+	.	gene_id "rmCuff_XLOC_000329"; transcript_id "rmCuff_TCONS_00000337"; exon_number "2"; oId "CUFF.636.1"; tss_id "TSS332";
1	Cufflinks	exon	27752721	27752864	.	+	.	gene_id "rmCuff_XLOC_000329"; transcript_id "rmCuff_TCONS_00000337"; exon_number "3"; oId "CUFF.636.1"; tss_id "TSS332";
1	Cufflinks	exon	27753346	27753573	.	+	.	gene_id "rmCuff_XLOC_000329"; transcript_id "rmCuff_TCONS_00000337"; exon_number "4"; oId "CUFF.636.1"; tss_id "TSS332";
1	Cufflinks	exon	27985452	27985992	.	+	.	gene_id "rmCuff_XLOC_000330"; transcript_id "rmCuff_TCONS_00000338"; exon_number "1"; oId "CUFF.655.1"; tss_id "TSS333";
1	Cufflinks	exon	27986951	27987170	.	+	.	gene_id "rmCuff_XLOC_000331"; transcript_id "rmCuff_TCONS_00000339"; exon_number "1"; oId "CUFF.656.1"; tss_id "TSS334";
1	Cufflinks	exon	27995357	27996324	.	+	.	gene_id "rmCuff_XLOC_000333"; transcript_id "rmCuff_TCONS_00000345"; exon_number "1"; oId "CUFF.665.3"; tss_id "TSS338";
1	Cufflinks	exon	27991525	27991792	.	+	.	gene_id "rmCuff_XLOC_000335"; transcript_id "rmCuff_TCONS_00000343"; exon_number "1"; oId "CUFF.667.1"; tss_id "TSS340";
1	Cufflinks	exon	27996475	27997363	.	+	.	gene_id "rmCuff_XLOC_000336"; transcript_id "rmCuff_TCONS_00000346"; exon_number "1"; oId "CUFF.661.1"; tss_id "TSS341";
1	Cufflinks	exon	28200389	28200644	.	+	.	gene_id "rmCuff_XLOC_000340"; transcript_id "rmCuff_TCONS_00000350"; exon_number "1"; oId "CUFF.662.1"; tss_id "TSS345";
1	Cufflinks	exon	28201021	28201092	.	+	.	gene_id "rmCuff_XLOC_000340"; transcript_id "rmCuff_TCONS_00000350"; exon_number "2"; oId "CUFF.662.1"; tss_id "TSS345";
1	Cufflinks	exon	28219057	28219412	.	+	.	gene_id "rmCuff_XLOC_000341"; transcript_id "rmCuff_TCONS_00000351"; exon_number "1"; oId "CUFF.669.1"; tss_id "TSS346";
1	Cufflinks	exon	28223354	28223628	.	+	.	gene_id "rmCuff_XLOC_000342"; transcript_id "rmCuff_TCONS_00000352"; exon_number "1"; oId "CUFF.670.1"; tss_id "TSS347";
1	Cufflinks	exon	28223740	28223978	.	+	.	gene_id "rmCuff_XLOC_000343"; transcript_id "rmCuff_TCONS_00000353"; exon_number "1"; oId "CUFF.701.3"; tss_id "TSS348";
1	Cufflinks	exon	28227314	28227365	.	+	.	gene_id "rmCuff_XLOC_000343"; transcript_id "rmCuff_TCONS_00000353"; exon_number "2"; oId "CUFF.701.3"; tss_id "TSS348";
1	Cufflinks	exon	28227780	28227877	.	+	.	gene_id "rmCuff_XLOC_000343"; transcript_id "rmCuff_TCONS_00000353"; exon_number "3"; oId "CUFF.701.3"; tss_id "TSS348";
1	Cufflinks	exon	28229420	28229550	.	+	.	gene_id "rmCuff_XLOC_000343"; transcript_id "rmCuff_TCONS_00000353"; exon_number "4"; oId "CUFF.701.3"; tss_id "TSS348";
1	Cufflinks	exon	28230953	28231124	.	+	.	gene_id "rmCuff_XLOC_000343"; transcript_id "rmCuff_TCONS_00000353"; exon_number "5"; oId "CUFF.701.3"; tss_id "TSS348";
1	Cufflinks	exon	28232226	28232324	.	+	.	gene_id "rmCuff_XLOC_000343"; transcript_id "rmCuff_TCONS_00000353"; exon_number "6"; oId "CUFF.701.3"; tss_id "TSS348";
1	Cufflinks	exon	28233070	28233354	.	+	.	gene_id "rmCuff_XLOC_000343"; transcript_id "rmCuff_TCONS_00000353"; exon_number "7"; oId "CUFF.701.3"; tss_id "TSS348";
1	Cufflinks	exon	28235989	28236147	.	+	.	gene_id "rmCuff_XLOC_000343"; transcript_id "rmCuff_TCONS_00000353"; exon_number "8"; oId "CUFF.701.3"; tss_id "TSS348";
1	Cufflinks	exon	28236618	28237231	.	+	.	gene_id "rmCuff_XLOC_000343"; transcript_id "rmCuff_TCONS_00000353"; exon_number "9"; oId "CUFF.701.3"; tss_id "TSS348";
1	Cufflinks	exon	28237639	28238965	.	+	.	gene_id "rmCuff_XLOC_000343"; transcript_id "rmCuff_TCONS_00000353"; exon_number "10"; oId "CUFF.701.3"; tss_id "TSS348";
1	Cufflinks	exon	28223740	28223978	.	+	.	gene_id "rmCuff_XLOC_000343"; transcript_id "rmCuff_TCONS_00000355"; exon_number "1"; oId "CUFF.701.2"; tss_id "TSS348";
1	Cufflinks	exon	28227314	28227365	.	+	.	gene_id "rmCuff_XLOC_000343"; transcript_id "rmCuff_TCONS_00000355"; exon_number "2"; oId "CUFF.701.2"; tss_id "TSS348";
1	Cufflinks	exon	28227780	28227877	.	+	.	gene_id "rmCuff_XLOC_000343"; transcript_id "rmCuff_TCONS_00000355"; exon_number "3"; oId "CUFF.701.2"; tss_id "TSS348";
1	Cufflinks	exon	28229420	28229550	.	+	.	gene_id "rmCuff_XLOC_000343"; transcript_id "rmCuff_TCONS_00000355"; exon_number "4"; oId "CUFF.701.2"; tss_id "TSS348";
1	Cufflinks	exon	28230953	28231124	.	+	.	gene_id "rmCuff_XLOC_000343"; transcript_id "rmCuff_TCONS_00000355"; exon_number "5"; oId "CUFF.701.2"; tss_id "TSS348";
1	Cufflinks	exon	28232226	28232324	.	+	.	gene_id "rmCuff_XLOC_000343"; transcript_id "rmCuff_TCONS_00000355"; exon_number "6"; oId "CUFF.701.2"; tss_id "TSS348";
1	Cufflinks	exon	28233070	28233354	.	+	.	gene_id "rmCuff_XLOC_000343"; transcript_id "rmCuff_TCONS_00000355"; exon_number "7"; oId "CUFF.701.2"; tss_id "TSS348";
1	Cufflinks	exon	28235989	28236147	.	+	.	gene_id "rmCuff_XLOC_000343"; transcript_id "rmCuff_TCONS_00000355"; exon_number "8"; oId "CUFF.701.2"; tss_id "TSS348";
1	Cufflinks	exon	28236618	28237231	.	+	.	gene_id "rmCuff_XLOC_000343"; transcript_id "rmCuff_TCONS_00000355"; exon_number "9"; oId "CUFF.701.2"; tss_id "TSS348";
1	Cufflinks	exon	28237639	28237814	.	+	.	gene_id "rmCuff_XLOC_000343"; transcript_id "rmCuff_TCONS_00000355"; exon_number "10"; oId "CUFF.701.2"; tss_id "TSS348";
1	Cufflinks	exon	28241008	28241092	.	+	.	gene_id "rmCuff_XLOC_000343"; transcript_id "rmCuff_TCONS_00000355"; exon_number "11"; oId "CUFF.701.2"; tss_id "TSS348";
1	Cufflinks	exon	28242048	28242152	.	+	.	gene_id "rmCuff_XLOC_000343"; transcript_id "rmCuff_TCONS_00000355"; exon_number "12"; oId "CUFF.701.2"; tss_id "TSS348";
1	Cufflinks	exon	28243230	28243315	.	+	.	gene_id "rmCuff_XLOC_000343"; transcript_id "rmCuff_TCONS_00000355"; exon_number "13"; oId "CUFF.701.2"; tss_id "TSS348";
1	Cufflinks	exon	28243600	28243792	.	+	.	gene_id "rmCuff_XLOC_000343"; transcript_id "rmCuff_TCONS_00000355"; exon_number "14"; oId "CUFF.701.2"; tss_id "TSS348";
1	Cufflinks	exon	28245953	28246112	.	+	.	gene_id "rmCuff_XLOC_000343"; transcript_id "rmCuff_TCONS_00000355"; exon_number "15"; oId "CUFF.701.2"; tss_id "TSS348";
1	Cufflinks	exon	28247265	28248080	.	+	.	gene_id "rmCuff_XLOC_000343"; transcript_id "rmCuff_TCONS_00000355"; exon_number "16"; oId "CUFF.701.2"; tss_id "TSS348";
1	Cufflinks	exon	28240705	28241092	.	+	.	gene_id "rmCuff_XLOC_000343"; transcript_id "rmCuff_TCONS_00000358"; exon_number "1"; oId "CUFF.701.4"; tss_id "TSS349";
1	Cufflinks	exon	28242048	28242152	.	+	.	gene_id "rmCuff_XLOC_000343"; transcript_id "rmCuff_TCONS_00000358"; exon_number "2"; oId "CUFF.701.4"; tss_id "TSS349";
1	Cufflinks	exon	28243230	28243315	.	+	.	gene_id "rmCuff_XLOC_000343"; transcript_id "rmCuff_TCONS_00000358"; exon_number "3"; oId "CUFF.701.4"; tss_id "TSS349";
1	Cufflinks	exon	28243600	28243792	.	+	.	gene_id "rmCuff_XLOC_000343"; transcript_id "rmCuff_TCONS_00000358"; exon_number "4"; oId "CUFF.701.4"; tss_id "TSS349";
1	Cufflinks	exon	28245953	28246112	.	+	.	gene_id "rmCuff_XLOC_000343"; transcript_id "rmCuff_TCONS_00000358"; exon_number "5"; oId "CUFF.701.4"; tss_id "TSS349";
1	Cufflinks	exon	28247265	28248080	.	+	.	gene_id "rmCuff_XLOC_000343"; transcript_id "rmCuff_TCONS_00000358"; exon_number "6"; oId "CUFF.701.4"; tss_id "TSS349";
1	Cufflinks	exon	28239555	28240586	.	+	.	gene_id "rmCuff_XLOC_000345"; transcript_id "rmCuff_TCONS_00000357"; exon_number "1"; oId "CUFF.705.1"; tss_id "TSS351";
1	Cufflinks	exon	28248228	28249310	.	+	.	gene_id "rmCuff_XLOC_000346"; transcript_id "rmCuff_TCONS_00000359"; exon_number "1"; oId "CUFF.673.1"; tss_id "TSS352";
1	Cufflinks	exon	28250817	28250903	.	+	.	gene_id "rmCuff_XLOC_000347"; transcript_id "rmCuff_TCONS_00000360"; exon_number "1"; oId "CUFF.679.1"; tss_id "TSS353";
1	Cufflinks	exon	28251144	28251263	.	+	.	gene_id "rmCuff_XLOC_000347"; transcript_id "rmCuff_TCONS_00000360"; exon_number "2"; oId "CUFF.679.1"; tss_id "TSS353";
1	Cufflinks	exon	28251368	28251461	.	+	.	gene_id "rmCuff_XLOC_000347"; transcript_id "rmCuff_TCONS_00000360"; exon_number "3"; oId "CUFF.679.1"; tss_id "TSS353";
1	Cufflinks	exon	28251840	28251964	.	+	.	gene_id "rmCuff_XLOC_000347"; transcript_id "rmCuff_TCONS_00000360"; exon_number "4"; oId "CUFF.679.1"; tss_id "TSS353";
1	Cufflinks	exon	28252058	28252376	.	+	.	gene_id "rmCuff_XLOC_000347"; transcript_id "rmCuff_TCONS_00000360"; exon_number "5"; oId "CUFF.679.1"; tss_id "TSS353";
1	Cufflinks	exon	28334738	28335085	.	+	.	gene_id "rmCuff_XLOC_000350"; transcript_id "rmCuff_TCONS_00000363"; exon_number "1"; oId "CUFF.677.1"; tss_id "TSS356";
1	Cufflinks	exon	28337473	28337658	.	+	.	gene_id "rmCuff_XLOC_000350"; transcript_id "rmCuff_TCONS_00000363"; exon_number "2"; oId "CUFF.677.1"; tss_id "TSS356";
1	Cufflinks	exon	28338091	28338223	.	+	.	gene_id "rmCuff_XLOC_000351"; transcript_id "rmCuff_TCONS_00000364"; exon_number "1"; oId "CUFF.681.1"; tss_id "TSS357";
1	Cufflinks	exon	28343448	28343542	.	+	.	gene_id "rmCuff_XLOC_000351"; transcript_id "rmCuff_TCONS_00000364"; exon_number "2"; oId "CUFF.681.1"; tss_id "TSS357";
1	Cufflinks	exon	28382433	28382445	.	+	.	gene_id "rmCuff_XLOC_000351"; transcript_id "rmCuff_TCONS_00000364"; exon_number "3"; oId "CUFF.681.1"; tss_id "TSS357";
1	Cufflinks	exon	28394252	28394448	.	+	.	gene_id "rmCuff_XLOC_000352"; transcript_id "rmCuff_TCONS_00000365"; exon_number "1"; oId "CUFF.675.1"; tss_id "TSS358";
1	Cufflinks	exon	28394651	28395084	.	+	.	gene_id "rmCuff_XLOC_000352"; transcript_id "rmCuff_TCONS_00000365"; exon_number "2"; oId "CUFF.675.1"; tss_id "TSS358";
1	Cufflinks	exon	28911847	28911909	.	+	.	gene_id "rmCuff_XLOC_000353"; transcript_id "rmCuff_TCONS_00000366"; exon_number "1"; oId "CUFF.686.1"; tss_id "TSS359";
1	Cufflinks	exon	28912026	28912955	.	+	.	gene_id "rmCuff_XLOC_000353"; transcript_id "rmCuff_TCONS_00000366"; exon_number "2"; oId "CUFF.686.1"; tss_id "TSS359";
1	Cufflinks	exon	29302294	29302356	.	+	.	gene_id "rmCuff_XLOC_000354"; transcript_id "rmCuff_TCONS_00000368"; exon_number "1"; oId "CUFF.718.2"; tss_id "TSS360";
1	Cufflinks	exon	29302610	29302736	.	+	.	gene_id "rmCuff_XLOC_000354"; transcript_id "rmCuff_TCONS_00000368"; exon_number "2"; oId "CUFF.718.2"; tss_id "TSS360";
1	Cufflinks	exon	29304026	29304125	.	+	.	gene_id "rmCuff_XLOC_000354"; transcript_id "rmCuff_TCONS_00000368"; exon_number "3"; oId "CUFF.718.2"; tss_id "TSS360";
1	Cufflinks	exon	29304531	29304606	.	+	.	gene_id "rmCuff_XLOC_000354"; transcript_id "rmCuff_TCONS_00000368"; exon_number "4"; oId "CUFF.718.2"; tss_id "TSS360";
1	Cufflinks	exon	29306663	29306842	.	+	.	gene_id "rmCuff_XLOC_000354"; transcript_id "rmCuff_TCONS_00000368"; exon_number "5"; oId "CUFF.718.2"; tss_id "TSS360";
1	Cufflinks	exon	29302294	29302356	.	+	.	gene_id "rmCuff_XLOC_000354"; transcript_id "rmCuff_TCONS_00000367"; exon_number "1"; oId "CUFF.718.1"; tss_id "TSS360";
1	Cufflinks	exon	29302610	29302736	.	+	.	gene_id "rmCuff_XLOC_000354"; transcript_id "rmCuff_TCONS_00000367"; exon_number "2"; oId "CUFF.718.1"; tss_id "TSS360";
1	Cufflinks	exon	29304026	29304125	.	+	.	gene_id "rmCuff_XLOC_000354"; transcript_id "rmCuff_TCONS_00000367"; exon_number "3"; oId "CUFF.718.1"; tss_id "TSS360";
1	Cufflinks	exon	29304531	29304687	.	+	.	gene_id "rmCuff_XLOC_000354"; transcript_id "rmCuff_TCONS_00000367"; exon_number "4"; oId "CUFF.718.1"; tss_id "TSS360";
1	Cufflinks	exon	29306664	29306842	.	+	.	gene_id "rmCuff_XLOC_000354"; transcript_id "rmCuff_TCONS_00000367"; exon_number "5"; oId "CUFF.718.1"; tss_id "TSS360";
1	Cufflinks	exon	29524591	29524630	.	+	.	gene_id "rmCuff_XLOC_000355"; transcript_id "rmCuff_TCONS_00000369"; exon_number "1"; oId "CUFF.709.1"; tss_id "TSS361";
1	Cufflinks	exon	29524994	29525111	.	+	.	gene_id "rmCuff_XLOC_000355"; transcript_id "rmCuff_TCONS_00000369"; exon_number "2"; oId "CUFF.709.1"; tss_id "TSS361";
1	Cufflinks	exon	29528206	29528259	.	+	.	gene_id "rmCuff_XLOC_000355"; transcript_id "rmCuff_TCONS_00000369"; exon_number "3"; oId "CUFF.709.1"; tss_id "TSS361";
1	Cufflinks	exon	29528938	29529135	.	+	.	gene_id "rmCuff_XLOC_000356"; transcript_id "rmCuff_TCONS_00000370"; exon_number "1"; oId "CUFF.706.1"; tss_id "TSS362";
1	Cufflinks	exon	29530502	29530890	.	+	.	gene_id "rmCuff_XLOC_000357"; transcript_id "rmCuff_TCONS_00000371"; exon_number "1"; oId "CUFF.708.1"; tss_id "TSS363";
1	Cufflinks	exon	29533462	29533606	.	+	.	gene_id "rmCuff_XLOC_000358"; transcript_id "rmCuff_TCONS_00000372"; exon_number "1"; oId "CUFF.716.1"; tss_id "TSS364";
1	Cufflinks	exon	29536751	29536835	.	+	.	gene_id "rmCuff_XLOC_000358"; transcript_id "rmCuff_TCONS_00000372"; exon_number "2"; oId "CUFF.716.1"; tss_id "TSS364";
1	Cufflinks	exon	29538197	29538275	.	+	.	gene_id "rmCuff_XLOC_000358"; transcript_id "rmCuff_TCONS_00000372"; exon_number "3"; oId "CUFF.716.1"; tss_id "TSS364";
1	Cufflinks	exon	29538802	29538950	.	+	.	gene_id "rmCuff_XLOC_000358"; transcript_id "rmCuff_TCONS_00000372"; exon_number "4"; oId "CUFF.716.1"; tss_id "TSS364";
1	Cufflinks	exon	29541869	29542129	.	+	.	gene_id "rmCuff_XLOC_000359"; transcript_id "rmCuff_TCONS_00000373"; exon_number "1"; oId "CUFF.710.1"; tss_id "TSS365";
1	Cufflinks	exon	29544266	29544442	.	+	.	gene_id "rmCuff_XLOC_000360"; transcript_id "rmCuff_TCONS_00000374"; exon_number "1"; oId "CUFF.712.1"; tss_id "TSS366";
1	Cufflinks	exon	29548020	29548085	.	+	.	gene_id "rmCuff_XLOC_000360"; transcript_id "rmCuff_TCONS_00000374"; exon_number "2"; oId "CUFF.712.1"; tss_id "TSS366";
1	Cufflinks	exon	29553403	29553734	.	+	.	gene_id "rmCuff_XLOC_000361"; transcript_id "rmCuff_TCONS_00000375"; exon_number "1"; oId "CUFF.711.1"; tss_id "TSS367";
1	Cufflinks	exon	29555514	29555677	.	+	.	gene_id "rmCuff_XLOC_000362"; transcript_id "rmCuff_TCONS_00000376"; exon_number "1"; oId "CUFF.723.1"; tss_id "TSS368";
1	Cufflinks	exon	29556473	29556593	.	+	.	gene_id "rmCuff_XLOC_000362"; transcript_id "rmCuff_TCONS_00000376"; exon_number "2"; oId "CUFF.723.1"; tss_id "TSS368";
1	Cufflinks	exon	29557058	29557145	.	+	.	gene_id "rmCuff_XLOC_000362"; transcript_id "rmCuff_TCONS_00000376"; exon_number "3"; oId "CUFF.723.1"; tss_id "TSS368";
1	Cufflinks	exon	29555987	29556411	.	+	.	gene_id "rmCuff_XLOC_000363"; transcript_id "rmCuff_TCONS_00000377"; exon_number "1"; oId "CUFF.724.1"; tss_id "TSS369";
1	Cufflinks	exon	29567493	29567539	.	+	.	gene_id "rmCuff_XLOC_000365"; transcript_id "rmCuff_TCONS_00000379"; exon_number "1"; oId "CUFF.717.1"; tss_id "TSS371";
1	Cufflinks	exon	29569514	29569628	.	+	.	gene_id "rmCuff_XLOC_000365"; transcript_id "rmCuff_TCONS_00000379"; exon_number "2"; oId "CUFF.717.1"; tss_id "TSS371";
1	Cufflinks	exon	29570523	29570591	.	+	.	gene_id "rmCuff_XLOC_000365"; transcript_id "rmCuff_TCONS_00000379"; exon_number "3"; oId "CUFF.717.1"; tss_id "TSS371";
1	Cufflinks	exon	29571418	29571568	.	+	.	gene_id "rmCuff_XLOC_000365"; transcript_id "rmCuff_TCONS_00000379"; exon_number "4"; oId "CUFF.717.1"; tss_id "TSS371";
1	Cufflinks	exon	29572935	29573055	.	+	.	gene_id "rmCuff_XLOC_000366"; transcript_id "rmCuff_TCONS_00000380"; exon_number "1"; oId "CUFF.721.1"; tss_id "TSS372";
1	Cufflinks	exon	29573217	29573325	.	+	.	gene_id "rmCuff_XLOC_000366"; transcript_id "rmCuff_TCONS_00000380"; exon_number "2"; oId "CUFF.721.1"; tss_id "TSS372";
1	Cufflinks	exon	29573924	29574117	.	+	.	gene_id "rmCuff_XLOC_000366"; transcript_id "rmCuff_TCONS_00000380"; exon_number "3"; oId "CUFF.721.1"; tss_id "TSS372";
1	Cufflinks	exon	29582968	29583060	.	+	.	gene_id "rmCuff_XLOC_000367"; transcript_id "rmCuff_TCONS_00000381"; exon_number "1"; oId "CUFF.722.1"; tss_id "TSS373";
1	Cufflinks	exon	29583462	29583612	.	+	.	gene_id "rmCuff_XLOC_000367"; transcript_id "rmCuff_TCONS_00000381"; exon_number "2"; oId "CUFF.722.1"; tss_id "TSS373";
1	Cufflinks	exon	29585538	29585599	.	+	.	gene_id "rmCuff_XLOC_000367"; transcript_id "rmCuff_TCONS_00000381"; exon_number "3"; oId "CUFF.722.1"; tss_id "TSS373";
1	Cufflinks	exon	29586901	29586993	.	+	.	gene_id "rmCuff_XLOC_000367"; transcript_id "rmCuff_TCONS_00000381"; exon_number "4"; oId "CUFF.722.1"; tss_id "TSS373";
1	Cufflinks	exon	29595029	29595094	.	+	.	gene_id "rmCuff_XLOC_000368"; transcript_id "rmCuff_TCONS_00000382"; exon_number "1"; oId "CUFF.720.1"; tss_id "TSS374";
1	Cufflinks	exon	29595510	29595636	.	+	.	gene_id "rmCuff_XLOC_000369"; transcript_id "rmCuff_TCONS_00000383"; exon_number "1"; oId "CUFF.719.1"; tss_id "TSS375";
1	Cufflinks	exon	29603339	29603433	.	+	.	gene_id "rmCuff_XLOC_000370"; transcript_id "rmCuff_TCONS_00000384"; exon_number "1"; oId "CUFF.731.1"; tss_id "TSS376";
1	Cufflinks	exon	29605224	29605306	.	+	.	gene_id "rmCuff_XLOC_000370"; transcript_id "rmCuff_TCONS_00000384"; exon_number "2"; oId "CUFF.731.1"; tss_id "TSS376";
1	Cufflinks	exon	29609290	29609335	.	+	.	gene_id "rmCuff_XLOC_000370"; transcript_id "rmCuff_TCONS_00000384"; exon_number "3"; oId "CUFF.731.1"; tss_id "TSS376";
1	Cufflinks	exon	29610982	29611018	.	+	.	gene_id "rmCuff_XLOC_000370"; transcript_id "rmCuff_TCONS_00000384"; exon_number "4"; oId "CUFF.731.1"; tss_id "TSS376";
1	Cufflinks	exon	29635454	29636331	.	+	.	gene_id "rmCuff_XLOC_000371"; transcript_id "rmCuff_TCONS_00000386"; exon_number "1"; oId "CUFF.735.2"; tss_id "TSS377";
1	Cufflinks	exon	29645174	29645424	.	+	.	gene_id "rmCuff_XLOC_000372"; transcript_id "rmCuff_TCONS_00000387"; exon_number "1"; oId "CUFF.740.1"; tss_id "TSS378";
1	Cufflinks	exon	29650419	29650582	.	+	.	gene_id "rmCuff_XLOC_000372"; transcript_id "rmCuff_TCONS_00000387"; exon_number "2"; oId "CUFF.740.1"; tss_id "TSS378";
1	Cufflinks	exon	29658125	29658273	.	+	.	gene_id "rmCuff_XLOC_000372"; transcript_id "rmCuff_TCONS_00000387"; exon_number "3"; oId "CUFF.740.1"; tss_id "TSS378";
1	Cufflinks	exon	29658893	29659053	.	+	.	gene_id "rmCuff_XLOC_000372"; transcript_id "rmCuff_TCONS_00000387"; exon_number "4"; oId "CUFF.740.1"; tss_id "TSS378";
1	Cufflinks	exon	29659549	29659725	.	+	.	gene_id "rmCuff_XLOC_000372"; transcript_id "rmCuff_TCONS_00000387"; exon_number "5"; oId "CUFF.740.1"; tss_id "TSS378";
1	Cufflinks	exon	29664727	29664868	.	+	.	gene_id "rmCuff_XLOC_000372"; transcript_id "rmCuff_TCONS_00000387"; exon_number "6"; oId "CUFF.740.1"; tss_id "TSS378";
1	Cufflinks	exon	29665833	29666020	.	+	.	gene_id "rmCuff_XLOC_000372"; transcript_id "rmCuff_TCONS_00000387"; exon_number "7"; oId "CUFF.740.1"; tss_id "TSS378";
1	Cufflinks	exon	29669506	29669648	.	+	.	gene_id "rmCuff_XLOC_000372"; transcript_id "rmCuff_TCONS_00000387"; exon_number "8"; oId "CUFF.740.1"; tss_id "TSS378";
1	Cufflinks	exon	29670923	29671130	.	+	.	gene_id "rmCuff_XLOC_000372"; transcript_id "rmCuff_TCONS_00000387"; exon_number "9"; oId "CUFF.740.1"; tss_id "TSS378";
1	Cufflinks	exon	29671191	29671478	.	+	.	gene_id "rmCuff_XLOC_000373"; transcript_id "rmCuff_TCONS_00000388"; exon_number "1"; oId "CUFF.728.1"; tss_id "TSS379";
1	Cufflinks	exon	29671533	29671692	.	+	.	gene_id "rmCuff_XLOC_000374"; transcript_id "rmCuff_TCONS_00000389"; exon_number "1"; oId "CUFF.730.1"; tss_id "TSS380";
1	Cufflinks	exon	29693383	29693577	.	+	.	gene_id "rmCuff_XLOC_000375"; transcript_id "rmCuff_TCONS_00000390"; exon_number "1"; oId "CUFF.729.1"; tss_id "TSS381";
1	Cufflinks	exon	29693709	29693817	.	+	.	gene_id "rmCuff_XLOC_000376"; transcript_id "rmCuff_TCONS_00000391"; exon_number "1"; oId "CUFF.738.1"; tss_id "TSS382";
1	Cufflinks	exon	29697983	29698178	.	+	.	gene_id "rmCuff_XLOC_000376"; transcript_id "rmCuff_TCONS_00000391"; exon_number "2"; oId "CUFF.738.1"; tss_id "TSS382";
1	Cufflinks	exon	29703119	29703227	.	+	.	gene_id "rmCuff_XLOC_000376"; transcript_id "rmCuff_TCONS_00000391"; exon_number "3"; oId "CUFF.738.1"; tss_id "TSS382";
1	Cufflinks	exon	29709930	29710073	.	+	.	gene_id "rmCuff_XLOC_000377"; transcript_id "rmCuff_TCONS_00000392"; exon_number "1"; oId "CUFF.736.1"; tss_id "TSS383";
1	Cufflinks	exon	29711718	29711818	.	+	.	gene_id "rmCuff_XLOC_000377"; transcript_id "rmCuff_TCONS_00000392"; exon_number "2"; oId "CUFF.736.1"; tss_id "TSS383";
1	Cufflinks	exon	29714902	29715019	.	+	.	gene_id "rmCuff_XLOC_000377"; transcript_id "rmCuff_TCONS_00000392"; exon_number "3"; oId "CUFF.736.1"; tss_id "TSS383";
1	Cufflinks	exon	29717867	29718021	.	+	.	gene_id "rmCuff_XLOC_000377"; transcript_id "rmCuff_TCONS_00000392"; exon_number "4"; oId "CUFF.736.1"; tss_id "TSS383";
1	Cufflinks	exon	29771008	29771763	.	+	.	gene_id "rmCuff_XLOC_000378"; transcript_id "rmCuff_TCONS_00000393"; exon_number "1"; oId "CUFF.733.1"; tss_id "TSS384";
1	Cufflinks	exon	29804286	29804444	.	+	.	gene_id "rmCuff_XLOC_000380"; transcript_id "rmCuff_TCONS_00000395"; exon_number "1"; oId "CUFF.734.1"; tss_id "TSS386";
1	Cufflinks	exon	29828095	29828283	.	+	.	gene_id "rmCuff_XLOC_000382"; transcript_id "rmCuff_TCONS_00000397"; exon_number "1"; oId "CUFF.737.1"; tss_id "TSS388";
1	Cufflinks	exon	29828554	29828867	.	+	.	gene_id "rmCuff_XLOC_000383"; transcript_id "rmCuff_TCONS_00000398"; exon_number "1"; oId "CUFF.741.1"; tss_id "TSS389";
1	Cufflinks	exon	29955307	29955445	.	+	.	gene_id "rmCuff_XLOC_000384"; transcript_id "rmCuff_TCONS_00000399"; exon_number "1"; oId "CUFF.751.1"; tss_id "TSS390";
1	Cufflinks	exon	29958040	29958218	.	+	.	gene_id "rmCuff_XLOC_000385"; transcript_id "rmCuff_TCONS_00000400"; exon_number "1"; oId "CUFF.760.1"; tss_id "TSS391";
1	Cufflinks	exon	29959892	29959963	.	+	.	gene_id "rmCuff_XLOC_000385"; transcript_id "rmCuff_TCONS_00000400"; exon_number "2"; oId "CUFF.760.1"; tss_id "TSS391";
1	Cufflinks	exon	29962406	29962563	.	+	.	gene_id "rmCuff_XLOC_000386"; transcript_id "rmCuff_TCONS_00000401"; exon_number "1"; oId "CUFF.758.1"; tss_id "TSS392";
1	Cufflinks	exon	29964616	29964660	.	+	.	gene_id "rmCuff_XLOC_000386"; transcript_id "rmCuff_TCONS_00000401"; exon_number "2"; oId "CUFF.758.1"; tss_id "TSS392";
1	Cufflinks	exon	29970355	29970667	.	+	.	gene_id "rmCuff_XLOC_000388"; transcript_id "rmCuff_TCONS_00000403"; exon_number "1"; oId "CUFF.756.1"; tss_id "TSS394";
1	Cufflinks	exon	30037351	30037460	.	+	.	gene_id "rmCuff_XLOC_000390"; transcript_id "rmCuff_TCONS_00000405"; exon_number "1"; oId "CUFF.770.1"; tss_id "TSS396";
1	Cufflinks	exon	30043285	30043513	.	+	.	gene_id "rmCuff_XLOC_000390"; transcript_id "rmCuff_TCONS_00000405"; exon_number "2"; oId "CUFF.770.1"; tss_id "TSS396";
1	Cufflinks	exon	30044607	30044663	.	+	.	gene_id "rmCuff_XLOC_000390"; transcript_id "rmCuff_TCONS_00000405"; exon_number "3"; oId "CUFF.770.1"; tss_id "TSS396";
1	Cufflinks	exon	30045828	30046134	.	+	.	gene_id "rmCuff_XLOC_000390"; transcript_id "rmCuff_TCONS_00000405"; exon_number "4"; oId "CUFF.770.1"; tss_id "TSS396";
1	Cufflinks	exon	30046243	30046616	.	+	.	gene_id "rmCuff_XLOC_000394"; transcript_id "rmCuff_TCONS_00000411"; exon_number "1"; oId "CUFF.766.1"; tss_id "TSS402";
1	Cufflinks	exon	30198123	30198304	.	+	.	gene_id "rmCuff_XLOC_000395"; transcript_id "rmCuff_TCONS_00000412"; exon_number "1"; oId "CUFF.774.1"; tss_id "TSS403";
1	Cufflinks	exon	30206679	30206860	.	+	.	gene_id "rmCuff_XLOC_000395"; transcript_id "rmCuff_TCONS_00000412"; exon_number "2"; oId "CUFF.774.1"; tss_id "TSS403";
1	Cufflinks	exon	30219715	30219838	.	+	.	gene_id "rmCuff_XLOC_000395"; transcript_id "rmCuff_TCONS_00000412"; exon_number "3"; oId "CUFF.774.1"; tss_id "TSS403";
1	Cufflinks	exon	30220770	30220882	.	+	.	gene_id "rmCuff_XLOC_000395"; transcript_id "rmCuff_TCONS_00000412"; exon_number "4"; oId "CUFF.774.1"; tss_id "TSS403";
1	Cufflinks	exon	30221112	30221216	.	+	.	gene_id "rmCuff_XLOC_000395"; transcript_id "rmCuff_TCONS_00000412"; exon_number "5"; oId "CUFF.774.1"; tss_id "TSS403";
1	Cufflinks	exon	30223031	30223181	.	+	.	gene_id "rmCuff_XLOC_000395"; transcript_id "rmCuff_TCONS_00000412"; exon_number "6"; oId "CUFF.774.1"; tss_id "TSS403";
1	Cufflinks	exon	30223265	30223427	.	+	.	gene_id "rmCuff_XLOC_000395"; transcript_id "rmCuff_TCONS_00000412"; exon_number "7"; oId "CUFF.774.1"; tss_id "TSS403";
1	Cufflinks	exon	30224116	30224320	.	+	.	gene_id "rmCuff_XLOC_000396"; transcript_id "rmCuff_TCONS_00000413"; exon_number "1"; oId "CUFF.769.1"; tss_id "TSS404";
1	Cufflinks	exon	30227390	30228107	.	+	.	gene_id "rmCuff_XLOC_000396"; transcript_id "rmCuff_TCONS_00000413"; exon_number "2"; oId "CUFF.769.1"; tss_id "TSS404";
1	Cufflinks	exon	30921289	30921321	.	+	.	gene_id "rmCuff_XLOC_000397"; transcript_id "rmCuff_TCONS_00000414"; exon_number "1"; oId "CUFF.767.1"; tss_id "TSS405";
1	Cufflinks	exon	30981937	30982255	.	+	.	gene_id "rmCuff_XLOC_000398"; transcript_id "rmCuff_TCONS_00000415"; exon_number "1"; oId "CUFF.768.1"; tss_id "TSS406";
1	Cufflinks	exon	30982972	30983513	.	+	.	gene_id "rmCuff_XLOC_000399"; transcript_id "rmCuff_TCONS_00000416"; exon_number "1"; oId "CUFF.797.1"; tss_id "TSS407";
1	Cufflinks	exon	30985233	30985350	.	+	.	gene_id "rmCuff_XLOC_000399"; transcript_id "rmCuff_TCONS_00000416"; exon_number "2"; oId "CUFF.797.1"; tss_id "TSS407";
1	Cufflinks	exon	30990185	30990321	.	+	.	gene_id "rmCuff_XLOC_000399"; transcript_id "rmCuff_TCONS_00000416"; exon_number "3"; oId "CUFF.797.1"; tss_id "TSS407";
1	Cufflinks	exon	30990539	30990873	.	+	.	gene_id "rmCuff_XLOC_000399"; transcript_id "rmCuff_TCONS_00000416"; exon_number "4"; oId "CUFF.797.1"; tss_id "TSS407";
1	Cufflinks	exon	30983027	30983135	.	+	.	gene_id "rmCuff_XLOC_000399"; transcript_id "rmCuff_TCONS_00000417"; exon_number "1"; oId "CUFF.797.2"; tss_id "TSS407";
1	Cufflinks	exon	30983408	30983513	.	+	.	gene_id "rmCuff_XLOC_000399"; transcript_id "rmCuff_TCONS_00000417"; exon_number "2"; oId "CUFF.797.2"; tss_id "TSS407";
1	Cufflinks	exon	30985233	30985350	.	+	.	gene_id "rmCuff_XLOC_000399"; transcript_id "rmCuff_TCONS_00000417"; exon_number "3"; oId "CUFF.797.2"; tss_id "TSS407";
1	Cufflinks	exon	30990185	30990321	.	+	.	gene_id "rmCuff_XLOC_000399"; transcript_id "rmCuff_TCONS_00000417"; exon_number "4"; oId "CUFF.797.2"; tss_id "TSS407";
1	Cufflinks	exon	30990539	30990609	.	+	.	gene_id "rmCuff_XLOC_000399"; transcript_id "rmCuff_TCONS_00000417"; exon_number "5"; oId "CUFF.797.2"; tss_id "TSS407";
1	Cufflinks	exon	30991064	30991939	.	+	.	gene_id "rmCuff_XLOC_000399"; transcript_id "rmCuff_TCONS_00000417"; exon_number "6"; oId "CUFF.797.2"; tss_id "TSS407";
1	Cufflinks	exon	30994170	30994329	.	+	.	gene_id "rmCuff_XLOC_000399"; transcript_id "rmCuff_TCONS_00000417"; exon_number "7"; oId "CUFF.797.2"; tss_id "TSS407";
1	Cufflinks	exon	30994764	30994904	.	+	.	gene_id "rmCuff_XLOC_000399"; transcript_id "rmCuff_TCONS_00000417"; exon_number "8"; oId "CUFF.797.2"; tss_id "TSS407";
1	Cufflinks	exon	30995631	30995699	.	+	.	gene_id "rmCuff_XLOC_000400"; transcript_id "rmCuff_TCONS_00000418"; exon_number "1"; oId "CUFF.776.1"; tss_id "TSS408";
1	Cufflinks	exon	30995848	30995916	.	+	.	gene_id "rmCuff_XLOC_000401"; transcript_id "rmCuff_TCONS_00000419"; exon_number "1"; oId "CUFF.778.1"; tss_id "TSS409";
1	Cufflinks	exon	30997875	30997930	.	+	.	gene_id "rmCuff_XLOC_000401"; transcript_id "rmCuff_TCONS_00000419"; exon_number "2"; oId "CUFF.778.1"; tss_id "TSS409";
1	Cufflinks	exon	30999137	30999157	.	+	.	gene_id "rmCuff_XLOC_000401"; transcript_id "rmCuff_TCONS_00000419"; exon_number "3"; oId "CUFF.778.1"; tss_id "TSS409";
1	Cufflinks	exon	31002526	31002720	.	+	.	gene_id "rmCuff_XLOC_000402"; transcript_id "rmCuff_TCONS_00000420"; exon_number "1"; oId "CUFF.777.1"; tss_id "TSS410";
1	Cufflinks	exon	31004735	31004797	.	+	.	gene_id "rmCuff_XLOC_000403"; transcript_id "rmCuff_TCONS_00000421"; exon_number "1"; oId "CUFF.785.1"; tss_id "TSS411";
1	Cufflinks	exon	31006464	31006546	.	+	.	gene_id "rmCuff_XLOC_000403"; transcript_id "rmCuff_TCONS_00000421"; exon_number "2"; oId "CUFF.785.1"; tss_id "TSS411";
1	Cufflinks	exon	31006803	31006957	.	+	.	gene_id "rmCuff_XLOC_000403"; transcript_id "rmCuff_TCONS_00000421"; exon_number "3"; oId "CUFF.785.1"; tss_id "TSS411";
1	Cufflinks	exon	31007076	31007455	.	+	.	gene_id "rmCuff_XLOC_000404"; transcript_id "rmCuff_TCONS_00000422"; exon_number "1"; oId "CUFF.780.1"; tss_id "TSS412";
1	Cufflinks	exon	31016364	31016453	.	+	.	gene_id "rmCuff_XLOC_000405"; transcript_id "rmCuff_TCONS_00000423"; exon_number "1"; oId "CUFF.782.1"; tss_id "TSS413";
1	Cufflinks	exon	31016536	31016593	.	+	.	gene_id "rmCuff_XLOC_000405"; transcript_id "rmCuff_TCONS_00000423"; exon_number "2"; oId "CUFF.782.1"; tss_id "TSS413";
1	Cufflinks	exon	31026415	31026451	.	+	.	gene_id "rmCuff_XLOC_000406"; transcript_id "rmCuff_TCONS_00000424"; exon_number "1"; oId "CUFF.784.1"; tss_id "TSS414";
1	Cufflinks	exon	31026547	31026618	.	+	.	gene_id "rmCuff_XLOC_000406"; transcript_id "rmCuff_TCONS_00000424"; exon_number "2"; oId "CUFF.784.1"; tss_id "TSS414";
1	Cufflinks	exon	31632011	31632179	.	+	.	gene_id "rmCuff_XLOC_000407"; transcript_id "rmCuff_TCONS_00000425"; exon_number "1"; oId "CUFF.806.1"; tss_id "TSS415";
1	Cufflinks	exon	31636311	31636533	.	+	.	gene_id "rmCuff_XLOC_000408"; transcript_id "rmCuff_TCONS_00000426"; exon_number "1"; oId "CUFF.810.1"; tss_id "TSS416";
1	Cufflinks	exon	31637508	31637988	.	+	.	gene_id "rmCuff_XLOC_000408"; transcript_id "rmCuff_TCONS_00000426"; exon_number "2"; oId "CUFF.810.1"; tss_id "TSS416";
1	Cufflinks	exon	31794003	31794087	.	+	.	gene_id "rmCuff_XLOC_000409"; transcript_id "rmCuff_TCONS_00000427"; exon_number "1"; oId "CUFF.830.1"; tss_id "TSS417";
1	Cufflinks	exon	31794515	31794589	.	+	.	gene_id "rmCuff_XLOC_000409"; transcript_id "rmCuff_TCONS_00000427"; exon_number "2"; oId "CUFF.830.1"; tss_id "TSS417";
1	Cufflinks	exon	31794992	31795070	.	+	.	gene_id "rmCuff_XLOC_000409"; transcript_id "rmCuff_TCONS_00000427"; exon_number "3"; oId "CUFF.830.1"; tss_id "TSS417";
1	Cufflinks	exon	31795609	31795746	.	+	.	gene_id "rmCuff_XLOC_000409"; transcript_id "rmCuff_TCONS_00000427"; exon_number "4"; oId "CUFF.830.1"; tss_id "TSS417";
1	Cufflinks	exon	31795991	31796214	.	+	.	gene_id "rmCuff_XLOC_000409"; transcript_id "rmCuff_TCONS_00000427"; exon_number "5"; oId "CUFF.830.1"; tss_id "TSS417";
1	Cufflinks	exon	31796409	31796484	.	+	.	gene_id "rmCuff_XLOC_000410"; transcript_id "rmCuff_TCONS_00000428"; exon_number "1"; oId "CUFF.820.1"; tss_id "TSS418";
1	Cufflinks	exon	31796760	31796880	.	+	.	gene_id "rmCuff_XLOC_000410"; transcript_id "rmCuff_TCONS_00000428"; exon_number "2"; oId "CUFF.820.1"; tss_id "TSS418";
1	Cufflinks	exon	31800340	31800457	.	+	.	gene_id "rmCuff_XLOC_000411"; transcript_id "rmCuff_TCONS_00000430"; exon_number "1"; oId "CUFF.821.1"; tss_id "TSS419";
1	Cufflinks	exon	31818253	31818413	.	+	.	gene_id "rmCuff_XLOC_000412"; transcript_id "rmCuff_TCONS_00000431"; exon_number "1"; oId "CUFF.824.1"; tss_id "TSS420";
1	Cufflinks	exon	31818749	31818883	.	+	.	gene_id "rmCuff_XLOC_000412"; transcript_id "rmCuff_TCONS_00000431"; exon_number "2"; oId "CUFF.824.1"; tss_id "TSS420";
1	Cufflinks	exon	31819649	31819882	.	+	.	gene_id "rmCuff_XLOC_000412"; transcript_id "rmCuff_TCONS_00000431"; exon_number "3"; oId "CUFF.824.1"; tss_id "TSS420";
1	Cufflinks	exon	31897520	31897997	.	+	.	gene_id "rmCuff_XLOC_000413"; transcript_id "rmCuff_TCONS_00000432"; exon_number "1"; oId "CUFF.826.1"; tss_id "TSS421";
1	Cufflinks	exon	31898123	31898434	.	+	.	gene_id "rmCuff_XLOC_000414"; transcript_id "rmCuff_TCONS_00000433"; exon_number "1"; oId "CUFF.831.1"; tss_id "TSS422";
1	Cufflinks	exon	31898488	31898766	.	+	.	gene_id "rmCuff_XLOC_000415"; transcript_id "rmCuff_TCONS_00000434"; exon_number "1"; oId "CUFF.829.1"; tss_id "TSS423";
1	Cufflinks	exon	31982413	31982619	.	+	.	gene_id "rmCuff_XLOC_000416"; transcript_id "rmCuff_TCONS_00000435"; exon_number "1"; oId "CUFF.833.1"; tss_id "TSS424";
1	Cufflinks	exon	31982889	31983446	.	+	.	gene_id "rmCuff_XLOC_000417"; transcript_id "rmCuff_TCONS_00000436"; exon_number "1"; oId "CUFF.832.1"; tss_id "TSS425";
1	Cufflinks	exon	32485243	32485646	.	+	.	gene_id "rmCuff_XLOC_000418"; transcript_id "rmCuff_TCONS_00000437"; exon_number "1"; oId "CUFF.986.1"; tss_id "TSS426";
1	Cufflinks	exon	32530222	32530358	.	+	.	gene_id "rmCuff_XLOC_000418"; transcript_id "rmCuff_TCONS_00000437"; exon_number "2"; oId "CUFF.986.1"; tss_id "TSS426";
1	Cufflinks	exon	32532637	32532782	.	+	.	gene_id "rmCuff_XLOC_000418"; transcript_id "rmCuff_TCONS_00000437"; exon_number "3"; oId "CUFF.986.1"; tss_id "TSS426";
1	Cufflinks	exon	32534461	32534602	.	+	.	gene_id "rmCuff_XLOC_000418"; transcript_id "rmCuff_TCONS_00000437"; exon_number "4"; oId "CUFF.986.1"; tss_id "TSS426";
1	Cufflinks	exon	32534727	32534859	.	+	.	gene_id "rmCuff_XLOC_000418"; transcript_id "rmCuff_TCONS_00000437"; exon_number "5"; oId "CUFF.986.1"; tss_id "TSS426";
1	Cufflinks	exon	32536901	32537097	.	+	.	gene_id "rmCuff_XLOC_000418"; transcript_id "rmCuff_TCONS_00000437"; exon_number "6"; oId "CUFF.986.1"; tss_id "TSS426";
1	Cufflinks	exon	32539757	32539946	.	+	.	gene_id "rmCuff_XLOC_000418"; transcript_id "rmCuff_TCONS_00000437"; exon_number "7"; oId "CUFF.986.1"; tss_id "TSS426";
1	Cufflinks	exon	32554516	32554611	.	+	.	gene_id "rmCuff_XLOC_000418"; transcript_id "rmCuff_TCONS_00000437"; exon_number "8"; oId "CUFF.986.1"; tss_id "TSS426";
1	Cufflinks	exon	32557046	32557244	.	+	.	gene_id "rmCuff_XLOC_000418"; transcript_id "rmCuff_TCONS_00000437"; exon_number "9"; oId "CUFF.986.1"; tss_id "TSS426";
1	Cufflinks	exon	32560059	32560124	.	+	.	gene_id "rmCuff_XLOC_000418"; transcript_id "rmCuff_TCONS_00000437"; exon_number "10"; oId "CUFF.986.1"; tss_id "TSS426";
1	Cufflinks	exon	32561914	32562118	.	+	.	gene_id "rmCuff_XLOC_000418"; transcript_id "rmCuff_TCONS_00000437"; exon_number "11"; oId "CUFF.986.1"; tss_id "TSS426";
1	Cufflinks	exon	32565340	32565412	.	+	.	gene_id "rmCuff_XLOC_000418"; transcript_id "rmCuff_TCONS_00000437"; exon_number "12"; oId "CUFF.986.1"; tss_id "TSS426";
1	Cufflinks	exon	32572118	32572273	.	+	.	gene_id "rmCuff_XLOC_000418"; transcript_id "rmCuff_TCONS_00000437"; exon_number "13"; oId "CUFF.986.1"; tss_id "TSS426";
1	Cufflinks	exon	32578029	32578099	.	+	.	gene_id "rmCuff_XLOC_000418"; transcript_id "rmCuff_TCONS_00000437"; exon_number "14"; oId "CUFF.986.1"; tss_id "TSS426";
1	Cufflinks	exon	32579397	32579436	.	+	.	gene_id "rmCuff_XLOC_000418"; transcript_id "rmCuff_TCONS_00000437"; exon_number "15"; oId "CUFF.986.1"; tss_id "TSS426";
1	Cufflinks	exon	32518362	32518554	.	+	.	gene_id "rmCuff_XLOC_000418"; transcript_id "rmCuff_TCONS_00000439"; exon_number "1"; oId "CUFF.986.2"; tss_id "TSS427";
1	Cufflinks	exon	32530222	32530358	.	+	.	gene_id "rmCuff_XLOC_000418"; transcript_id "rmCuff_TCONS_00000439"; exon_number "2"; oId "CUFF.986.2"; tss_id "TSS427";
1	Cufflinks	exon	32532637	32532782	.	+	.	gene_id "rmCuff_XLOC_000418"; transcript_id "rmCuff_TCONS_00000439"; exon_number "3"; oId "CUFF.986.2"; tss_id "TSS427";
1	Cufflinks	exon	32534461	32534602	.	+	.	gene_id "rmCuff_XLOC_000418"; transcript_id "rmCuff_TCONS_00000439"; exon_number "4"; oId "CUFF.986.2"; tss_id "TSS427";
1	Cufflinks	exon	32534727	32534859	.	+	.	gene_id "rmCuff_XLOC_000418"; transcript_id "rmCuff_TCONS_00000439"; exon_number "5"; oId "CUFF.986.2"; tss_id "TSS427";
1	Cufflinks	exon	32536901	32537097	.	+	.	gene_id "rmCuff_XLOC_000418"; transcript_id "rmCuff_TCONS_00000439"; exon_number "6"; oId "CUFF.986.2"; tss_id "TSS427";
1	Cufflinks	exon	32539757	32539946	.	+	.	gene_id "rmCuff_XLOC_000418"; transcript_id "rmCuff_TCONS_00000439"; exon_number "7"; oId "CUFF.986.2"; tss_id "TSS427";
1	Cufflinks	exon	32554516	32554611	.	+	.	gene_id "rmCuff_XLOC_000418"; transcript_id "rmCuff_TCONS_00000439"; exon_number "8"; oId "CUFF.986.2"; tss_id "TSS427";
1	Cufflinks	exon	32557046	32557244	.	+	.	gene_id "rmCuff_XLOC_000418"; transcript_id "rmCuff_TCONS_00000439"; exon_number "9"; oId "CUFF.986.2"; tss_id "TSS427";
1	Cufflinks	exon	32560059	32560124	.	+	.	gene_id "rmCuff_XLOC_000418"; transcript_id "rmCuff_TCONS_00000439"; exon_number "10"; oId "CUFF.986.2"; tss_id "TSS427";
1	Cufflinks	exon	32561914	32562118	.	+	.	gene_id "rmCuff_XLOC_000418"; transcript_id "rmCuff_TCONS_00000439"; exon_number "11"; oId "CUFF.986.2"; tss_id "TSS427";
1	Cufflinks	exon	32565340	32565412	.	+	.	gene_id "rmCuff_XLOC_000418"; transcript_id "rmCuff_TCONS_00000439"; exon_number "12"; oId "CUFF.986.2"; tss_id "TSS427";
1	Cufflinks	exon	32572118	32572273	.	+	.	gene_id "rmCuff_XLOC_000418"; transcript_id "rmCuff_TCONS_00000439"; exon_number "13"; oId "CUFF.986.2"; tss_id "TSS427";
1	Cufflinks	exon	32578029	32578099	.	+	.	gene_id "rmCuff_XLOC_000418"; transcript_id "rmCuff_TCONS_00000439"; exon_number "14"; oId "CUFF.986.2"; tss_id "TSS427";
1	Cufflinks	exon	32579397	32579436	.	+	.	gene_id "rmCuff_XLOC_000418"; transcript_id "rmCuff_TCONS_00000439"; exon_number "15"; oId "CUFF.986.2"; tss_id "TSS427";
1	Cufflinks	exon	32585518	32589624	.	+	.	gene_id "rmCuff_XLOC_000424"; transcript_id "rmCuff_TCONS_00000444"; exon_number "1"; oId "CUFF.847.1"; tss_id "TSS433";
1	Cufflinks	exon	32601940	32602118	.	+	.	gene_id "rmCuff_XLOC_000425"; transcript_id "rmCuff_TCONS_00000445"; exon_number "1"; oId "CUFF.912.1"; tss_id "TSS434";
1	Cufflinks	exon	32610365	32610487	.	+	.	gene_id "rmCuff_XLOC_000425"; transcript_id "rmCuff_TCONS_00000445"; exon_number "2"; oId "CUFF.912.1"; tss_id "TSS434";
1	Cufflinks	exon	32613085	32613246	.	+	.	gene_id "rmCuff_XLOC_000425"; transcript_id "rmCuff_TCONS_00000445"; exon_number "3"; oId "CUFF.912.1"; tss_id "TSS434";
1	Cufflinks	exon	32614260	32614337	.	+	.	gene_id "rmCuff_XLOC_000425"; transcript_id "rmCuff_TCONS_00000445"; exon_number "4"; oId "CUFF.912.1"; tss_id "TSS434";
1	Cufflinks	exon	32620735	32620865	.	+	.	gene_id "rmCuff_XLOC_000425"; transcript_id "rmCuff_TCONS_00000445"; exon_number "5"; oId "CUFF.912.1"; tss_id "TSS434";
1	Cufflinks	exon	32622443	32622609	.	+	.	gene_id "rmCuff_XLOC_000425"; transcript_id "rmCuff_TCONS_00000445"; exon_number "6"; oId "CUFF.912.1"; tss_id "TSS434";
1	Cufflinks	exon	32626415	32626509	.	+	.	gene_id "rmCuff_XLOC_000425"; transcript_id "rmCuff_TCONS_00000445"; exon_number "7"; oId "CUFF.912.1"; tss_id "TSS434";
1	Cufflinks	exon	32629797	32629927	.	+	.	gene_id "rmCuff_XLOC_000425"; transcript_id "rmCuff_TCONS_00000445"; exon_number "8"; oId "CUFF.912.1"; tss_id "TSS434";
1	Cufflinks	exon	32640429	32640568	.	+	.	gene_id "rmCuff_XLOC_000425"; transcript_id "rmCuff_TCONS_00000445"; exon_number "9"; oId "CUFF.912.1"; tss_id "TSS434";
1	Cufflinks	exon	32643493	32643561	.	+	.	gene_id "rmCuff_XLOC_000425"; transcript_id "rmCuff_TCONS_00000445"; exon_number "10"; oId "CUFF.912.1"; tss_id "TSS434";
1	Cufflinks	exon	32646335	32646481	.	+	.	gene_id "rmCuff_XLOC_000425"; transcript_id "rmCuff_TCONS_00000445"; exon_number "11"; oId "CUFF.912.1"; tss_id "TSS434";
1	Cufflinks	exon	32647008	32647091	.	+	.	gene_id "rmCuff_XLOC_000425"; transcript_id "rmCuff_TCONS_00000445"; exon_number "12"; oId "CUFF.912.1"; tss_id "TSS434";
1	Cufflinks	exon	32647214	32647290	.	+	.	gene_id "rmCuff_XLOC_000425"; transcript_id "rmCuff_TCONS_00000445"; exon_number "13"; oId "CUFF.912.1"; tss_id "TSS434";
1	Cufflinks	exon	32652371	32653666	.	+	.	gene_id "rmCuff_XLOC_000425"; transcript_id "rmCuff_TCONS_00000445"; exon_number "14"; oId "CUFF.912.1"; tss_id "TSS434";
1	Cufflinks	exon	32619178	32619185	.	+	.	gene_id "rmCuff_XLOC_000425"; transcript_id "rmCuff_TCONS_00000446"; exon_number "1"; oId "CUFF.912.2"; tss_id "TSS435";
1	Cufflinks	exon	32620734	32620865	.	+	.	gene_id "rmCuff_XLOC_000425"; transcript_id "rmCuff_TCONS_00000446"; exon_number "2"; oId "CUFF.912.2"; tss_id "TSS435";
1	Cufflinks	exon	32622443	32622609	.	+	.	gene_id "rmCuff_XLOC_000425"; transcript_id "rmCuff_TCONS_00000446"; exon_number "3"; oId "CUFF.912.2"; tss_id "TSS435";
1	Cufflinks	exon	32626415	32626509	.	+	.	gene_id "rmCuff_XLOC_000425"; transcript_id "rmCuff_TCONS_00000446"; exon_number "4"; oId "CUFF.912.2"; tss_id "TSS435";
1	Cufflinks	exon	32629797	32629927	.	+	.	gene_id "rmCuff_XLOC_000425"; transcript_id "rmCuff_TCONS_00000446"; exon_number "5"; oId "CUFF.912.2"; tss_id "TSS435";
1	Cufflinks	exon	32640429	32640568	.	+	.	gene_id "rmCuff_XLOC_000425"; transcript_id "rmCuff_TCONS_00000446"; exon_number "6"; oId "CUFF.912.2"; tss_id "TSS435";
1	Cufflinks	exon	32643493	32643561	.	+	.	gene_id "rmCuff_XLOC_000425"; transcript_id "rmCuff_TCONS_00000446"; exon_number "7"; oId "CUFF.912.2"; tss_id "TSS435";
1	Cufflinks	exon	32646335	32646481	.	+	.	gene_id "rmCuff_XLOC_000425"; transcript_id "rmCuff_TCONS_00000446"; exon_number "8"; oId "CUFF.912.2"; tss_id "TSS435";
1	Cufflinks	exon	32647008	32647091	.	+	.	gene_id "rmCuff_XLOC_000425"; transcript_id "rmCuff_TCONS_00000446"; exon_number "9"; oId "CUFF.912.2"; tss_id "TSS435";
1	Cufflinks	exon	32647214	32647290	.	+	.	gene_id "rmCuff_XLOC_000425"; transcript_id "rmCuff_TCONS_00000446"; exon_number "10"; oId "CUFF.912.2"; tss_id "TSS435";
1	Cufflinks	exon	32652371	32653666	.	+	.	gene_id "rmCuff_XLOC_000425"; transcript_id "rmCuff_TCONS_00000446"; exon_number "11"; oId "CUFF.912.2"; tss_id "TSS435";
1	Cufflinks	exon	32653766	32654078	.	+	.	gene_id "rmCuff_XLOC_000428"; transcript_id "rmCuff_TCONS_00000449"; exon_number "1"; oId "CUFF.846.1"; tss_id "TSS438";
1	Cufflinks	exon	32655910	32656110	.	+	.	gene_id "rmCuff_XLOC_000430"; transcript_id "rmCuff_TCONS_00000451"; exon_number "1"; oId "CUFF.848.1"; tss_id "TSS440";
1	Cufflinks	exon	32923846	32923886	.	+	.	gene_id "rmCuff_XLOC_000431"; transcript_id "rmCuff_TCONS_00000452"; exon_number "1"; oId "CUFF.858.1"; tss_id "TSS441";
1	Cufflinks	exon	32934196	32934236	.	+	.	gene_id "rmCuff_XLOC_000431"; transcript_id "rmCuff_TCONS_00000452"; exon_number "2"; oId "CUFF.858.1"; tss_id "TSS441";
1	Cufflinks	exon	32938462	32938582	.	+	.	gene_id "rmCuff_XLOC_000431"; transcript_id "rmCuff_TCONS_00000452"; exon_number "3"; oId "CUFF.858.1"; tss_id "TSS441";
1	Cufflinks	exon	32971573	32971773	.	+	.	gene_id "rmCuff_XLOC_000432"; transcript_id "rmCuff_TCONS_00000453"; exon_number "1"; oId "CUFF.849.1"; tss_id "TSS442";
1	Cufflinks	exon	32975484	32975685	.	+	.	gene_id "rmCuff_XLOC_000433"; transcript_id "rmCuff_TCONS_00000454"; exon_number "1"; oId "CUFF.850.1"; tss_id "TSS443";
1	Cufflinks	exon	32978573	32978777	.	+	.	gene_id "rmCuff_XLOC_000434"; transcript_id "rmCuff_TCONS_00000455"; exon_number "1"; oId "CUFF.851.1"; tss_id "TSS444";
1	Cufflinks	exon	33436306	33436322	.	+	.	gene_id "rmCuff_XLOC_000435"; transcript_id "rmCuff_TCONS_00000457"; exon_number "1"; oId "CUFF.883.1"; tss_id "TSS445";
1	Cufflinks	exon	33442972	33443187	.	+	.	gene_id "rmCuff_XLOC_000435"; transcript_id "rmCuff_TCONS_00000457"; exon_number "2"; oId "CUFF.883.1"; tss_id "TSS445";
1	Cufflinks	exon	33447702	33447850	.	+	.	gene_id "rmCuff_XLOC_000435"; transcript_id "rmCuff_TCONS_00000457"; exon_number "3"; oId "CUFF.883.1"; tss_id "TSS445";
1	Cufflinks	exon	33447939	33448044	.	+	.	gene_id "rmCuff_XLOC_000435"; transcript_id "rmCuff_TCONS_00000457"; exon_number "4"; oId "CUFF.883.1"; tss_id "TSS445";
1	Cufflinks	exon	33451421	33451578	.	+	.	gene_id "rmCuff_XLOC_000435"; transcript_id "rmCuff_TCONS_00000457"; exon_number "5"; oId "CUFF.883.1"; tss_id "TSS445";
1	Cufflinks	exon	33452004	33452095	.	+	.	gene_id "rmCuff_XLOC_000435"; transcript_id "rmCuff_TCONS_00000457"; exon_number "6"; oId "CUFF.883.1"; tss_id "TSS445";
1	Cufflinks	exon	33458187	33458310	.	+	.	gene_id "rmCuff_XLOC_000435"; transcript_id "rmCuff_TCONS_00000457"; exon_number "7"; oId "CUFF.883.1"; tss_id "TSS445";
1	Cufflinks	exon	33459367	33459562	.	+	.	gene_id "rmCuff_XLOC_000435"; transcript_id "rmCuff_TCONS_00000457"; exon_number "8"; oId "CUFF.883.1"; tss_id "TSS445";
1	Cufflinks	exon	33460411	33460446	.	+	.	gene_id "rmCuff_XLOC_000438"; transcript_id "rmCuff_TCONS_00000460"; exon_number "1"; oId "CUFF.877.1"; tss_id "TSS448";
1	Cufflinks	exon	33461903	33461996	.	+	.	gene_id "rmCuff_XLOC_000438"; transcript_id "rmCuff_TCONS_00000460"; exon_number "2"; oId "CUFF.877.1"; tss_id "TSS448";
1	Cufflinks	exon	33464458	33464678	.	+	.	gene_id "rmCuff_XLOC_000438"; transcript_id "rmCuff_TCONS_00000460"; exon_number "3"; oId "CUFF.877.1"; tss_id "TSS448";
1	Cufflinks	exon	33466757	33466895	.	+	.	gene_id "rmCuff_XLOC_000438"; transcript_id "rmCuff_TCONS_00000460"; exon_number "4"; oId "CUFF.877.1"; tss_id "TSS448";
1	Cufflinks	exon	33469537	33469731	.	+	.	gene_id "rmCuff_XLOC_000438"; transcript_id "rmCuff_TCONS_00000460"; exon_number "5"; oId "CUFF.877.1"; tss_id "TSS448";
1	Cufflinks	exon	33469833	33469954	.	+	.	gene_id "rmCuff_XLOC_000438"; transcript_id "rmCuff_TCONS_00000460"; exon_number "6"; oId "CUFF.877.1"; tss_id "TSS448";
1	Cufflinks	exon	33472470	33472656	.	+	.	gene_id "rmCuff_XLOC_000438"; transcript_id "rmCuff_TCONS_00000460"; exon_number "7"; oId "CUFF.877.1"; tss_id "TSS448";
1	Cufflinks	exon	33473680	33473775	.	+	.	gene_id "rmCuff_XLOC_000438"; transcript_id "rmCuff_TCONS_00000460"; exon_number "8"; oId "CUFF.877.1"; tss_id "TSS448";
1	Cufflinks	exon	33476066	33476631	.	+	.	gene_id "rmCuff_XLOC_000438"; transcript_id "rmCuff_TCONS_00000460"; exon_number "9"; oId "CUFF.877.1"; tss_id "TSS448";
1	Cufflinks	exon	33476868	33477114	.	+	.	gene_id "rmCuff_XLOC_000439"; transcript_id "rmCuff_TCONS_00000461"; exon_number "1"; oId "CUFF.860.1"; tss_id "TSS449";
1	Cufflinks	exon	33509885	33510023	.	+	.	gene_id "rmCuff_XLOC_000440"; transcript_id "rmCuff_TCONS_00000462"; exon_number "1"; oId "CUFF.859.1"; tss_id "TSS450";
1	Cufflinks	exon	33525042	33525415	.	+	.	gene_id "rmCuff_XLOC_000441"; transcript_id "rmCuff_TCONS_00000463"; exon_number "1"; oId "CUFF.862.1"; tss_id "TSS451";
1	Cufflinks	exon	33620607	33620712	.	+	.	gene_id "rmCuff_XLOC_000442"; transcript_id "rmCuff_TCONS_00000464"; exon_number "1"; oId "CUFF.872.1"; tss_id "TSS452";
1	Cufflinks	exon	33629396	33630788	.	+	.	gene_id "rmCuff_XLOC_000442"; transcript_id "rmCuff_TCONS_00000464"; exon_number "2"; oId "CUFF.872.1"; tss_id "TSS452";
1	Cufflinks	exon	33634726	33634915	.	+	.	gene_id "rmCuff_XLOC_000443"; transcript_id "rmCuff_TCONS_00000465"; exon_number "1"; oId "CUFF.863.1"; tss_id "TSS453";
1	Cufflinks	exon	33635570	33635654	.	+	.	gene_id "rmCuff_XLOC_000444"; transcript_id "rmCuff_TCONS_00000466"; exon_number "1"; oId "CUFF.869.1"; tss_id "TSS454";
1	Cufflinks	exon	33638431	33638756	.	+	.	gene_id "rmCuff_XLOC_000445"; transcript_id "rmCuff_TCONS_00000467"; exon_number "1"; oId "CUFF.868.1"; tss_id "TSS455";
1	Cufflinks	exon	33639637	33639749	.	+	.	gene_id "rmCuff_XLOC_000446"; transcript_id "rmCuff_TCONS_00000468"; exon_number "1"; oId "CUFF.873.1"; tss_id "TSS456";
1	Cufflinks	exon	33644103	33644133	.	+	.	gene_id "rmCuff_XLOC_000446"; transcript_id "rmCuff_TCONS_00000468"; exon_number "2"; oId "CUFF.873.1"; tss_id "TSS456";
1	Cufflinks	exon	33650065	33650236	.	+	.	gene_id "rmCuff_XLOC_000446"; transcript_id "rmCuff_TCONS_00000468"; exon_number "3"; oId "CUFF.873.1"; tss_id "TSS456";
1	Cufflinks	exon	33652238	33652354	.	+	.	gene_id "rmCuff_XLOC_000446"; transcript_id "rmCuff_TCONS_00000468"; exon_number "4"; oId "CUFF.873.1"; tss_id "TSS456";
1	Cufflinks	exon	33652434	33652996	.	+	.	gene_id "rmCuff_XLOC_000447"; transcript_id "rmCuff_TCONS_00000469"; exon_number "1"; oId "CUFF.870.1"; tss_id "TSS457";
1	Cufflinks	exon	33654626	33655154	.	+	.	gene_id "rmCuff_XLOC_000448"; transcript_id "rmCuff_TCONS_00000470"; exon_number "1"; oId "CUFF.871.1"; tss_id "TSS458";
1	Cufflinks	exon	33655208	33655424	.	+	.	gene_id "rmCuff_XLOC_000449"; transcript_id "rmCuff_TCONS_00000471"; exon_number "1"; oId "CUFF.886.1"; tss_id "TSS459";
1	Cufflinks	exon	33660487	33660885	.	+	.	gene_id "rmCuff_XLOC_000451"; transcript_id "rmCuff_TCONS_00000473"; exon_number "1"; oId "CUFF.888.1"; tss_id "TSS461";
1	Cufflinks	exon	33663829	33664010	.	+	.	gene_id "rmCuff_XLOC_000452"; transcript_id "rmCuff_TCONS_00000474"; exon_number "1"; oId "CUFF.889.1"; tss_id "TSS462";
1	Cufflinks	exon	33664133	33664276	.	+	.	gene_id "rmCuff_XLOC_000452"; transcript_id "rmCuff_TCONS_00000474"; exon_number "2"; oId "CUFF.889.1"; tss_id "TSS462";
1	Cufflinks	exon	33666027	33666093	.	+	.	gene_id "rmCuff_XLOC_000453"; transcript_id "rmCuff_TCONS_00000475"; exon_number "1"; oId "CUFF.954.1"; tss_id "TSS463";
1	Cufflinks	exon	33680667	33680717	.	+	.	gene_id "rmCuff_XLOC_000453"; transcript_id "rmCuff_TCONS_00000475"; exon_number "2"; oId "CUFF.954.1"; tss_id "TSS463";
1	Cufflinks	exon	33689299	33689470	.	+	.	gene_id "rmCuff_XLOC_000453"; transcript_id "rmCuff_TCONS_00000475"; exon_number "3"; oId "CUFF.954.1"; tss_id "TSS463";
1	Cufflinks	exon	33692098	33692183	.	+	.	gene_id "rmCuff_XLOC_000453"; transcript_id "rmCuff_TCONS_00000475"; exon_number "4"; oId "CUFF.954.1"; tss_id "TSS463";
1	Cufflinks	exon	33695354	33695522	.	+	.	gene_id "rmCuff_XLOC_000453"; transcript_id "rmCuff_TCONS_00000475"; exon_number "5"; oId "CUFF.954.1"; tss_id "TSS463";
1	Cufflinks	exon	33699652	33699698	.	+	.	gene_id "rmCuff_XLOC_000453"; transcript_id "rmCuff_TCONS_00000475"; exon_number "6"; oId "CUFF.954.1"; tss_id "TSS463";
1	Cufflinks	exon	33703051	33703164	.	+	.	gene_id "rmCuff_XLOC_000453"; transcript_id "rmCuff_TCONS_00000475"; exon_number "7"; oId "CUFF.954.1"; tss_id "TSS463";
1	Cufflinks	exon	33703314	33703440	.	+	.	gene_id "rmCuff_XLOC_000453"; transcript_id "rmCuff_TCONS_00000475"; exon_number "8"; oId "CUFF.954.1"; tss_id "TSS463";
1	Cufflinks	exon	33705272	33705465	.	+	.	gene_id "rmCuff_XLOC_000453"; transcript_id "rmCuff_TCONS_00000475"; exon_number "9"; oId "CUFF.954.1"; tss_id "TSS463";
1	Cufflinks	exon	33719201	33719259	.	+	.	gene_id "rmCuff_XLOC_000453"; transcript_id "rmCuff_TCONS_00000475"; exon_number "10"; oId "CUFF.954.1"; tss_id "TSS463";
1	Cufflinks	exon	33722232	33722345	.	+	.	gene_id "rmCuff_XLOC_000453"; transcript_id "rmCuff_TCONS_00000475"; exon_number "11"; oId "CUFF.954.1"; tss_id "TSS463";
1	Cufflinks	exon	33724782	33728074	.	+	.	gene_id "rmCuff_XLOC_000453"; transcript_id "rmCuff_TCONS_00000475"; exon_number "12"; oId "CUFF.954.1"; tss_id "TSS463";
1	Cufflinks	exon	33823348	33823478	.	+	.	gene_id "rmCuff_XLOC_000458"; transcript_id "rmCuff_TCONS_00000480"; exon_number "1"; oId "CUFF.1505.2"; tss_id "TSS468";
1	Cufflinks	exon	33826226	33826387	.	+	.	gene_id "rmCuff_XLOC_000458"; transcript_id "rmCuff_TCONS_00000480"; exon_number "2"; oId "CUFF.1505.2"; tss_id "TSS468";
1	Cufflinks	exon	33827648	33827817	.	+	.	gene_id "rmCuff_XLOC_000458"; transcript_id "rmCuff_TCONS_00000480"; exon_number "3"; oId "CUFF.1505.2"; tss_id "TSS468";
1	Cufflinks	exon	33848643	33849121	.	+	.	gene_id "rmCuff_XLOC_000460"; transcript_id "rmCuff_TCONS_00000483"; exon_number "1"; oId "CUFF.1507.1"; tss_id "TSS470";
1	Cufflinks	exon	33919837	33919861	.	+	.	gene_id "rmCuff_XLOC_000461"; transcript_id "rmCuff_TCONS_00000484"; exon_number "1"; oId "CUFF.1508.1"; tss_id "TSS471";
1	Cufflinks	exon	33922674	33922767	.	+	.	gene_id "rmCuff_XLOC_000461"; transcript_id "rmCuff_TCONS_00000484"; exon_number "2"; oId "CUFF.1508.1"; tss_id "TSS471";
1	Cufflinks	exon	33990542	33990723	.	+	.	gene_id "rmCuff_XLOC_000462"; transcript_id "rmCuff_TCONS_00000485"; exon_number "1"; oId "CUFF.1509.1"; tss_id "TSS472";
1	Cufflinks	exon	33997870	33998031	.	+	.	gene_id "rmCuff_XLOC_000462"; transcript_id "rmCuff_TCONS_00000485"; exon_number "2"; oId "CUFF.1509.1"; tss_id "TSS472";
1	Cufflinks	exon	33998204	33998353	.	+	.	gene_id "rmCuff_XLOC_000462"; transcript_id "rmCuff_TCONS_00000485"; exon_number "3"; oId "CUFF.1509.1"; tss_id "TSS472";
1	Cufflinks	exon	34010417	34010569	.	+	.	gene_id "rmCuff_XLOC_000462"; transcript_id "rmCuff_TCONS_00000485"; exon_number "4"; oId "CUFF.1509.1"; tss_id "TSS472";
1	Cufflinks	exon	34011666	34011887	.	+	.	gene_id "rmCuff_XLOC_000463"; transcript_id "rmCuff_TCONS_00000487"; exon_number "1"; oId "CUFF.1510.1"; tss_id "TSS474";
1	Cufflinks	exon	34163541	34163572	.	+	.	gene_id "rmCuff_XLOC_000466"; transcript_id "rmCuff_TCONS_00000490"; exon_number "1"; oId "CUFF.1513.1"; tss_id "TSS477";
1	Cufflinks	exon	34166140	34166249	.	+	.	gene_id "rmCuff_XLOC_000466"; transcript_id "rmCuff_TCONS_00000490"; exon_number "2"; oId "CUFF.1513.1"; tss_id "TSS477";
1	Cufflinks	exon	34267396	34267530	.	+	.	gene_id "rmCuff_XLOC_000468"; transcript_id "rmCuff_TCONS_00000493"; exon_number "1"; oId "CUFF.890.1"; tss_id "TSS479";
1	Cufflinks	exon	34270397	34270543	.	+	.	gene_id "rmCuff_XLOC_000469"; transcript_id "rmCuff_TCONS_00000494"; exon_number "1"; oId "CUFF.891.1"; tss_id "TSS480";
1	Cufflinks	exon	34279601	34279773	.	+	.	gene_id "rmCuff_XLOC_000470"; transcript_id "rmCuff_TCONS_00000495"; exon_number "1"; oId "CUFF.892.1"; tss_id "TSS481";
1	Cufflinks	exon	34280143	34280340	.	+	.	gene_id "rmCuff_XLOC_000471"; transcript_id "rmCuff_TCONS_00000496"; exon_number "1"; oId "CUFF.893.1"; tss_id "TSS482";
1	Cufflinks	exon	34280568	34280734	.	+	.	gene_id "rmCuff_XLOC_000472"; transcript_id "rmCuff_TCONS_00000497"; exon_number "1"; oId "CUFF.894.1"; tss_id "TSS483";
1	Cufflinks	exon	34296441	34296570	.	+	.	gene_id "rmCuff_XLOC_000473"; transcript_id "rmCuff_TCONS_00000498"; exon_number "1"; oId "CUFF.895.1"; tss_id "TSS484";
1	Cufflinks	exon	34382373	34382510	.	+	.	gene_id "rmCuff_XLOC_000474"; transcript_id "rmCuff_TCONS_00000499"; exon_number "1"; oId "CUFF.896.1"; tss_id "TSS485";
1	Cufflinks	exon	34383708	34383869	.	+	.	gene_id "rmCuff_XLOC_000474"; transcript_id "rmCuff_TCONS_00000499"; exon_number "2"; oId "CUFF.896.1"; tss_id "TSS485";
1	Cufflinks	exon	34384051	34384386	.	+	.	gene_id "rmCuff_XLOC_000474"; transcript_id "rmCuff_TCONS_00000499"; exon_number "3"; oId "CUFF.896.1"; tss_id "TSS485";
1	Cufflinks	exon	34390496	34390600	.	+	.	gene_id "rmCuff_XLOC_000475"; transcript_id "rmCuff_TCONS_00000500"; exon_number "1"; oId "CUFF.917.1"; tss_id "TSS486";
1	Cufflinks	exon	34391777	34391954	.	+	.	gene_id "rmCuff_XLOC_000475"; transcript_id "rmCuff_TCONS_00000500"; exon_number "2"; oId "CUFF.917.1"; tss_id "TSS486";
1	Cufflinks	exon	34398140	34398281	.	+	.	gene_id "rmCuff_XLOC_000475"; transcript_id "rmCuff_TCONS_00000500"; exon_number "3"; oId "CUFF.917.1"; tss_id "TSS486";
1	Cufflinks	exon	34400836	34401022	.	+	.	gene_id "rmCuff_XLOC_000475"; transcript_id "rmCuff_TCONS_00000500"; exon_number "4"; oId "CUFF.917.1"; tss_id "TSS486";
1	Cufflinks	exon	34407466	34407607	.	+	.	gene_id "rmCuff_XLOC_000475"; transcript_id "rmCuff_TCONS_00000500"; exon_number "5"; oId "CUFF.917.1"; tss_id "TSS486";
1	Cufflinks	exon	34409316	34410912	.	+	.	gene_id "rmCuff_XLOC_000475"; transcript_id "rmCuff_TCONS_00000500"; exon_number "6"; oId "CUFF.917.1"; tss_id "TSS486";
1	Cufflinks	exon	34398282	34399477	.	+	.	gene_id "rmCuff_XLOC_000482"; transcript_id "rmCuff_TCONS_00000508"; exon_number "1"; oId "CUFF.924.1"; tss_id "TSS494";
1	Cufflinks	exon	34411099	34412039	.	+	.	gene_id "rmCuff_XLOC_000485"; transcript_id "rmCuff_TCONS_00000511"; exon_number "1"; oId "CUFF.898.1"; tss_id "TSS497";
1	Cufflinks	exon	34426022	34426202	.	+	.	gene_id "rmCuff_XLOC_000486"; transcript_id "rmCuff_TCONS_00000512"; exon_number "1"; oId "CUFF.911.1"; tss_id "TSS498";
1	Cufflinks	exon	34427660	34427822	.	+	.	gene_id "rmCuff_XLOC_000486"; transcript_id "rmCuff_TCONS_00000512"; exon_number "2"; oId "CUFF.911.1"; tss_id "TSS498";
1	Cufflinks	exon	34427984	34428133	.	+	.	gene_id "rmCuff_XLOC_000486"; transcript_id "rmCuff_TCONS_00000512"; exon_number "3"; oId "CUFF.911.1"; tss_id "TSS498";
1	Cufflinks	exon	34432399	34432559	.	+	.	gene_id "rmCuff_XLOC_000486"; transcript_id "rmCuff_TCONS_00000512"; exon_number "4"; oId "CUFF.911.1"; tss_id "TSS498";
1	Cufflinks	exon	34433733	34433910	.	+	.	gene_id "rmCuff_XLOC_000486"; transcript_id "rmCuff_TCONS_00000512"; exon_number "5"; oId "CUFF.911.1"; tss_id "TSS498";
1	Cufflinks	exon	34442204	34442344	.	+	.	gene_id "rmCuff_XLOC_000486"; transcript_id "rmCuff_TCONS_00000512"; exon_number "6"; oId "CUFF.911.1"; tss_id "TSS498";
1	Cufflinks	exon	34445184	34445371	.	+	.	gene_id "rmCuff_XLOC_000486"; transcript_id "rmCuff_TCONS_00000512"; exon_number "7"; oId "CUFF.911.1"; tss_id "TSS498";
1	Cufflinks	exon	34451521	34451662	.	+	.	gene_id "rmCuff_XLOC_000486"; transcript_id "rmCuff_TCONS_00000512"; exon_number "8"; oId "CUFF.911.1"; tss_id "TSS498";
1	Cufflinks	exon	34453359	34453822	.	+	.	gene_id "rmCuff_XLOC_000486"; transcript_id "rmCuff_TCONS_00000512"; exon_number "9"; oId "CUFF.911.1"; tss_id "TSS498";
1	Cufflinks	exon	34457777	34457888	.	+	.	gene_id "rmCuff_XLOC_000487"; transcript_id "rmCuff_TCONS_00000513"; exon_number "1"; oId "CUFF.897.1"; tss_id "TSS499";
1	Cufflinks	exon	34836362	34836510	.	+	.	gene_id "rmCuff_XLOC_000488"; transcript_id "rmCuff_TCONS_00000514"; exon_number "1"; oId "CUFF.904.1"; tss_id "TSS500";
1	Cufflinks	exon	34836927	34836965	.	+	.	gene_id "rmCuff_XLOC_000488"; transcript_id "rmCuff_TCONS_00000514"; exon_number "2"; oId "CUFF.904.1"; tss_id "TSS500";
1	Cufflinks	exon	34849106	34849190	.	+	.	gene_id "rmCuff_XLOC_000489"; transcript_id "rmCuff_TCONS_00000515"; exon_number "1"; oId "CUFF.908.1"; tss_id "TSS501";
1	Cufflinks	exon	34850148	34850245	.	+	.	gene_id "rmCuff_XLOC_000489"; transcript_id "rmCuff_TCONS_00000515"; exon_number "2"; oId "CUFF.908.1"; tss_id "TSS501";
1	Cufflinks	exon	34852467	34852552	.	+	.	gene_id "rmCuff_XLOC_000489"; transcript_id "rmCuff_TCONS_00000515"; exon_number "3"; oId "CUFF.908.1"; tss_id "TSS501";
1	Cufflinks	exon	35404851	35404912	.	+	.	gene_id "rmCuff_XLOC_000490"; transcript_id "rmCuff_TCONS_00000516"; exon_number "1"; oId "CUFF.910.1"; tss_id "TSS502";
1	Cufflinks	exon	35411976	35412116	.	+	.	gene_id "rmCuff_XLOC_000491"; transcript_id "rmCuff_TCONS_00000517"; exon_number "1"; oId "CUFF.916.1"; tss_id "TSS503";
1	Cufflinks	exon	35413520	35413629	.	+	.	gene_id "rmCuff_XLOC_000492"; transcript_id "rmCuff_TCONS_00000518"; exon_number "1"; oId "CUFF.915.1"; tss_id "TSS504";
1	Cufflinks	exon	35420170	35420197	.	+	.	gene_id "rmCuff_XLOC_000493"; transcript_id "rmCuff_TCONS_00000519"; exon_number "1"; oId "CUFF.929.1"; tss_id "TSS505";
1	Cufflinks	exon	35426485	35426563	.	+	.	gene_id "rmCuff_XLOC_000493"; transcript_id "rmCuff_TCONS_00000519"; exon_number "2"; oId "CUFF.929.1"; tss_id "TSS505";
1	Cufflinks	exon	35428793	35429065	.	+	.	gene_id "rmCuff_XLOC_000493"; transcript_id "rmCuff_TCONS_00000519"; exon_number "3"; oId "CUFF.929.1"; tss_id "TSS505";
1	Cufflinks	exon	35490206	35490314	.	+	.	gene_id "rmCuff_XLOC_000494"; transcript_id "rmCuff_TCONS_00000520"; exon_number "1"; oId "CUFF.930.1"; tss_id "TSS506";
1	Cufflinks	exon	35490462	35490568	.	+	.	gene_id "rmCuff_XLOC_000494"; transcript_id "rmCuff_TCONS_00000520"; exon_number "2"; oId "CUFF.930.1"; tss_id "TSS506";
1	Cufflinks	exon	35496383	35496595	.	+	.	gene_id "rmCuff_XLOC_000494"; transcript_id "rmCuff_TCONS_00000520"; exon_number "3"; oId "CUFF.930.1"; tss_id "TSS506";
1	Cufflinks	exon	35498069	35500267	.	+	.	gene_id "rmCuff_XLOC_000494"; transcript_id "rmCuff_TCONS_00000520"; exon_number "4"; oId "CUFF.930.1"; tss_id "TSS506";
1	Cufflinks	exon	35641915	35641958	.	+	.	gene_id "rmCuff_XLOC_000496"; transcript_id "rmCuff_TCONS_00000522"; exon_number "1"; oId "CUFF.928.1"; tss_id "TSS508";
1	Cufflinks	exon	35642042	35642093	.	+	.	gene_id "rmCuff_XLOC_000496"; transcript_id "rmCuff_TCONS_00000522"; exon_number "2"; oId "CUFF.928.1"; tss_id "TSS508";
1	Cufflinks	exon	35643297	35643326	.	+	.	gene_id "rmCuff_XLOC_000496"; transcript_id "rmCuff_TCONS_00000522"; exon_number "3"; oId "CUFF.928.1"; tss_id "TSS508";
1	Cufflinks	exon	35644059	35644174	.	+	.	gene_id "rmCuff_XLOC_000496"; transcript_id "rmCuff_TCONS_00000522"; exon_number "4"; oId "CUFF.928.1"; tss_id "TSS508";
1	Cufflinks	exon	35644837	35645037	.	+	.	gene_id "rmCuff_XLOC_000496"; transcript_id "rmCuff_TCONS_00000522"; exon_number "5"; oId "CUFF.928.1"; tss_id "TSS508";
1	Cufflinks	exon	35675698	35675876	.	+	.	gene_id "rmCuff_XLOC_000497"; transcript_id "rmCuff_TCONS_00000523"; exon_number "1"; oId "CUFF.926.1"; tss_id "TSS509";
1	Cufflinks	exon	35696132	35696232	.	+	.	gene_id "rmCuff_XLOC_000499"; transcript_id "rmCuff_TCONS_00000526"; exon_number "1"; oId "CUFF.932.1"; tss_id "TSS511";
1	Cufflinks	exon	35697163	35697324	.	+	.	gene_id "rmCuff_XLOC_000499"; transcript_id "rmCuff_TCONS_00000526"; exon_number "2"; oId "CUFF.932.1"; tss_id "TSS511";
1	Cufflinks	exon	35699302	35699326	.	+	.	gene_id "rmCuff_XLOC_000499"; transcript_id "rmCuff_TCONS_00000526"; exon_number "3"; oId "CUFF.932.1"; tss_id "TSS511";
1	Cufflinks	exon	35707187	35707284	.	+	.	gene_id "rmCuff_XLOC_000500"; transcript_id "rmCuff_TCONS_00000527"; exon_number "1"; oId "CUFF.934.1"; tss_id "TSS512";
1	Cufflinks	exon	35708971	35709097	.	+	.	gene_id "rmCuff_XLOC_000500"; transcript_id "rmCuff_TCONS_00000527"; exon_number "2"; oId "CUFF.934.1"; tss_id "TSS512";
1	Cufflinks	exon	35711020	35711047	.	+	.	gene_id "rmCuff_XLOC_000500"; transcript_id "rmCuff_TCONS_00000527"; exon_number "3"; oId "CUFF.934.1"; tss_id "TSS512";
1	Cufflinks	exon	35720694	35720732	.	+	.	gene_id "rmCuff_XLOC_000501"; transcript_id "rmCuff_TCONS_00000528"; exon_number "1"; oId "CUFF.939.1"; tss_id "TSS513";
1	Cufflinks	exon	35720821	35720916	.	+	.	gene_id "rmCuff_XLOC_000501"; transcript_id "rmCuff_TCONS_00000528"; exon_number "2"; oId "CUFF.939.1"; tss_id "TSS513";
1	Cufflinks	exon	35724513	35724655	.	+	.	gene_id "rmCuff_XLOC_000501"; transcript_id "rmCuff_TCONS_00000528"; exon_number "3"; oId "CUFF.939.1"; tss_id "TSS513";
1	Cufflinks	exon	35727001	35727099	.	+	.	gene_id "rmCuff_XLOC_000501"; transcript_id "rmCuff_TCONS_00000528"; exon_number "4"; oId "CUFF.939.1"; tss_id "TSS513";
1	Cufflinks	exon	35729418	35729608	.	+	.	gene_id "rmCuff_XLOC_000501"; transcript_id "rmCuff_TCONS_00000528"; exon_number "5"; oId "CUFF.939.1"; tss_id "TSS513";
1	Cufflinks	exon	35731669	35731676	.	+	.	gene_id "rmCuff_XLOC_000501"; transcript_id "rmCuff_TCONS_00000528"; exon_number "6"; oId "CUFF.939.1"; tss_id "TSS513";
1	Cufflinks	exon	36364238	36364345	.	+	.	gene_id "rmCuff_XLOC_000503"; transcript_id "rmCuff_TCONS_00000530"; exon_number "1"; oId "CUFF.940.1"; tss_id "TSS515";
1	Cufflinks	exon	36365349	36365373	.	+	.	gene_id "rmCuff_XLOC_000503"; transcript_id "rmCuff_TCONS_00000530"; exon_number "2"; oId "CUFF.940.1"; tss_id "TSS515";
1	Cufflinks	exon	36387076	36387175	.	+	.	gene_id "rmCuff_XLOC_000504"; transcript_id "rmCuff_TCONS_00000531"; exon_number "1"; oId "CUFF.941.1"; tss_id "TSS516";
1	Cufflinks	exon	36389416	36389480	.	+	.	gene_id "rmCuff_XLOC_000504"; transcript_id "rmCuff_TCONS_00000531"; exon_number "2"; oId "CUFF.941.1"; tss_id "TSS516";
1	Cufflinks	exon	36413432	36413510	.	+	.	gene_id "rmCuff_XLOC_000505"; transcript_id "rmCuff_TCONS_00000532"; exon_number "1"; oId "CUFF.943.1"; tss_id "TSS517";
1	Cufflinks	exon	36420539	36420556	.	+	.	gene_id "rmCuff_XLOC_000506"; transcript_id "rmCuff_TCONS_00000533"; exon_number "1"; oId "CUFF.944.1"; tss_id "TSS518";
1	Cufflinks	exon	36422456	36422665	.	+	.	gene_id "rmCuff_XLOC_000506"; transcript_id "rmCuff_TCONS_00000533"; exon_number "2"; oId "CUFF.944.1"; tss_id "TSS518";
1	Cufflinks	exon	36615581	36615673	.	+	.	gene_id "rmCuff_XLOC_000508"; transcript_id "rmCuff_TCONS_00000535"; exon_number "1"; oId "CUFF.960.1"; tss_id "TSS520";
1	Cufflinks	exon	36625580	36625636	.	+	.	gene_id "rmCuff_XLOC_000508"; transcript_id "rmCuff_TCONS_00000535"; exon_number "2"; oId "CUFF.960.1"; tss_id "TSS520";
1	Cufflinks	exon	36654670	36654868	.	+	.	gene_id "rmCuff_XLOC_000508"; transcript_id "rmCuff_TCONS_00000535"; exon_number "3"; oId "CUFF.960.1"; tss_id "TSS520";
1	Cufflinks	exon	36655583	36655593	.	+	.	gene_id "rmCuff_XLOC_000508"; transcript_id "rmCuff_TCONS_00000535"; exon_number "4"; oId "CUFF.960.1"; tss_id "TSS520";
1	Cufflinks	exon	37070830	37073276	.	+	.	gene_id "rmCuff_XLOC_000509"; transcript_id "rmCuff_TCONS_00000536"; exon_number "1"; oId "CUFF.973.1"; tss_id "TSS521";
1	Cufflinks	exon	38733721	38733752	.	+	.	gene_id "rmCuff_XLOC_000510"; transcript_id "rmCuff_TCONS_00000537"; exon_number "1"; oId "CUFF.980.1"; tss_id "TSS522";
1	Cufflinks	exon	38734123	38734473	.	+	.	gene_id "rmCuff_XLOC_000510"; transcript_id "rmCuff_TCONS_00000537"; exon_number "2"; oId "CUFF.980.1"; tss_id "TSS522";
1	Cufflinks	exon	38743576	38743688	.	+	.	gene_id "rmCuff_XLOC_000511"; transcript_id "rmCuff_TCONS_00000538"; exon_number "1"; oId "CUFF.982.1"; tss_id "TSS523";
1	Cufflinks	exon	38748295	38748457	.	+	.	gene_id "rmCuff_XLOC_000511"; transcript_id "rmCuff_TCONS_00000538"; exon_number "2"; oId "CUFF.982.1"; tss_id "TSS523";
1	Cufflinks	exon	38752991	38753111	.	+	.	gene_id "rmCuff_XLOC_000512"; transcript_id "rmCuff_TCONS_00000539"; exon_number "1"; oId "CUFF.984.1"; tss_id "TSS524";
1	Cufflinks	exon	38757491	38757759	.	+	.	gene_id "rmCuff_XLOC_000512"; transcript_id "rmCuff_TCONS_00000539"; exon_number "2"; oId "CUFF.984.1"; tss_id "TSS524";
1	Cufflinks	exon	38758385	38758579	.	+	.	gene_id "rmCuff_XLOC_000513"; transcript_id "rmCuff_TCONS_00000540"; exon_number "1"; oId "CUFF.981.1"; tss_id "TSS525";
1	Cufflinks	exon	38758726	38758920	.	+	.	gene_id "rmCuff_XLOC_000514"; transcript_id "rmCuff_TCONS_00000541"; exon_number "1"; oId "CUFF.983.1"; tss_id "TSS526";
1	Cufflinks	exon	38810041	38810144	.	+	.	gene_id "rmCuff_XLOC_000515"; transcript_id "rmCuff_TCONS_00000542"; exon_number "1"; oId "CUFF.994.1"; tss_id "TSS527";
1	Cufflinks	exon	38810533	38810699	.	+	.	gene_id "rmCuff_XLOC_000516"; transcript_id "rmCuff_TCONS_00000543"; exon_number "1"; oId "CUFF.993.1"; tss_id "TSS528";
1	Cufflinks	exon	38812887	38813130	.	+	.	gene_id "rmCuff_XLOC_000517"; transcript_id "rmCuff_TCONS_00000544"; exon_number "1"; oId "CUFF.995.1"; tss_id "TSS529";
1	Cufflinks	exon	38813368	38813938	.	+	.	gene_id "rmCuff_XLOC_000518"; transcript_id "rmCuff_TCONS_00000545"; exon_number "1"; oId "CUFF.996.1"; tss_id "TSS530";
1	Cufflinks	exon	38815323	38815482	.	+	.	gene_id "rmCuff_XLOC_000519"; transcript_id "rmCuff_TCONS_00000546"; exon_number "1"; oId "CUFF.997.1"; tss_id "TSS531";
1	Cufflinks	exon	38817198	38817592	.	+	.	gene_id "rmCuff_XLOC_000520"; transcript_id "rmCuff_TCONS_00000547"; exon_number "1"; oId "CUFF.998.1"; tss_id "TSS532";
1	Cufflinks	exon	38818784	38818947	.	+	.	gene_id "rmCuff_XLOC_000521"; transcript_id "rmCuff_TCONS_00000548"; exon_number "1"; oId "CUFF.999.1"; tss_id "TSS533";
1	Cufflinks	exon	38828814	38828959	.	+	.	gene_id "rmCuff_XLOC_000523"; transcript_id "rmCuff_TCONS_00000550"; exon_number "1"; oId "CUFF.1001.1"; tss_id "TSS535";
1	Cufflinks	exon	38829561	38829724	.	+	.	gene_id "rmCuff_XLOC_000524"; transcript_id "rmCuff_TCONS_00000551"; exon_number "1"; oId "CUFF.1002.1"; tss_id "TSS536";
1	Cufflinks	exon	38834818	38835162	.	+	.	gene_id "rmCuff_XLOC_000525"; transcript_id "rmCuff_TCONS_00000552"; exon_number "1"; oId "CUFF.1003.1"; tss_id "TSS537";
1	Cufflinks	exon	38837384	38837689	.	+	.	gene_id "rmCuff_XLOC_000526"; transcript_id "rmCuff_TCONS_00000553"; exon_number "1"; oId "CUFF.1004.1"; tss_id "TSS538";
1	Cufflinks	exon	38837766	38838020	.	+	.	gene_id "rmCuff_XLOC_000527"; transcript_id "rmCuff_TCONS_00000554"; exon_number "1"; oId "CUFF.1005.1"; tss_id "TSS539";
1	Cufflinks	exon	38841188	38841477	.	+	.	gene_id "rmCuff_XLOC_000528"; transcript_id "rmCuff_TCONS_00000555"; exon_number "1"; oId "CUFF.1007.1"; tss_id "TSS540";
1	Cufflinks	exon	38861678	38861868	.	+	.	gene_id "rmCuff_XLOC_000529"; transcript_id "rmCuff_TCONS_00000556"; exon_number "1"; oId "CUFF.1006.1"; tss_id "TSS541";
1	Cufflinks	exon	38863464	38863679	.	+	.	gene_id "rmCuff_XLOC_000530"; transcript_id "rmCuff_TCONS_00000557"; exon_number "1"; oId "CUFF.1009.1"; tss_id "TSS542";
1	Cufflinks	exon	38863956	38864202	.	+	.	gene_id "rmCuff_XLOC_000531"; transcript_id "rmCuff_TCONS_00000558"; exon_number "1"; oId "CUFF.1008.1"; tss_id "TSS543";
1	Cufflinks	exon	38865550	38865952	.	+	.	gene_id "rmCuff_XLOC_000532"; transcript_id "rmCuff_TCONS_00000559"; exon_number "1"; oId "CUFF.1010.1"; tss_id "TSS544";
1	Cufflinks	exon	38870263	38870366	.	+	.	gene_id "rmCuff_XLOC_000533"; transcript_id "rmCuff_TCONS_00000560"; exon_number "1"; oId "CUFF.1011.1"; tss_id "TSS545";
1	Cufflinks	exon	38872034	38872108	.	+	.	gene_id "rmCuff_XLOC_000534"; transcript_id "rmCuff_TCONS_00000561"; exon_number "1"; oId "CUFF.1022.1"; tss_id "TSS546";
1	Cufflinks	exon	38874799	38874942	.	+	.	gene_id "rmCuff_XLOC_000534"; transcript_id "rmCuff_TCONS_00000561"; exon_number "2"; oId "CUFF.1022.1"; tss_id "TSS546";
1	Cufflinks	exon	38876550	38877130	.	+	.	gene_id "rmCuff_XLOC_000534"; transcript_id "rmCuff_TCONS_00000561"; exon_number "3"; oId "CUFF.1022.1"; tss_id "TSS546";
1	Cufflinks	exon	38878951	38879210	.	+	.	gene_id "rmCuff_XLOC_000534"; transcript_id "rmCuff_TCONS_00000561"; exon_number "4"; oId "CUFF.1022.1"; tss_id "TSS546";
1	Cufflinks	exon	38882517	38883201	.	+	.	gene_id "rmCuff_XLOC_000534"; transcript_id "rmCuff_TCONS_00000561"; exon_number "5"; oId "CUFF.1022.1"; tss_id "TSS546";
1	Cufflinks	exon	38883483	38884082	.	+	.	gene_id "rmCuff_XLOC_000538"; transcript_id "rmCuff_TCONS_00000565"; exon_number "1"; oId "CUFF.1012.1"; tss_id "TSS550";
1	Cufflinks	exon	38884150	38884525	.	+	.	gene_id "rmCuff_XLOC_000539"; transcript_id "rmCuff_TCONS_00000566"; exon_number "1"; oId "CUFF.1013.1"; tss_id "TSS551";
1	Cufflinks	exon	38885813	38885975	.	+	.	gene_id "rmCuff_XLOC_000540"; transcript_id "rmCuff_TCONS_00000567"; exon_number "1"; oId "CUFF.1014.1"; tss_id "TSS552";
1	Cufflinks	exon	38891678	38891923	.	+	.	gene_id "rmCuff_XLOC_000541"; transcript_id "rmCuff_TCONS_00000568"; exon_number "1"; oId "CUFF.1015.1"; tss_id "TSS553";
1	Cufflinks	exon	38893936	38894143	.	+	.	gene_id "rmCuff_XLOC_000542"; transcript_id "rmCuff_TCONS_00000569"; exon_number "1"; oId "CUFF.1016.1"; tss_id "TSS554";
1	Cufflinks	exon	39066032	39066089	.	+	.	gene_id "rmCuff_XLOC_000543"; transcript_id "rmCuff_TCONS_00000571"; exon_number "1"; oId "CUFF.1092.2"; tss_id "TSS555";
1	Cufflinks	exon	39068869	39068898	.	+	.	gene_id "rmCuff_XLOC_000543"; transcript_id "rmCuff_TCONS_00000571"; exon_number "2"; oId "CUFF.1092.2"; tss_id "TSS555";
1	Cufflinks	exon	39069152	39069263	.	+	.	gene_id "rmCuff_XLOC_000543"; transcript_id "rmCuff_TCONS_00000571"; exon_number "3"; oId "CUFF.1092.2"; tss_id "TSS555";
1	Cufflinks	exon	39070728	39070846	.	+	.	gene_id "rmCuff_XLOC_000543"; transcript_id "rmCuff_TCONS_00000571"; exon_number "4"; oId "CUFF.1092.2"; tss_id "TSS555";
1	Cufflinks	exon	39086843	39087040	.	+	.	gene_id "rmCuff_XLOC_000543"; transcript_id "rmCuff_TCONS_00000571"; exon_number "5"; oId "CUFF.1092.2"; tss_id "TSS555";
1	Cufflinks	exon	39088172	39088281	.	+	.	gene_id "rmCuff_XLOC_000543"; transcript_id "rmCuff_TCONS_00000571"; exon_number "6"; oId "CUFF.1092.2"; tss_id "TSS555";
1	Cufflinks	exon	39089718	39089855	.	+	.	gene_id "rmCuff_XLOC_000543"; transcript_id "rmCuff_TCONS_00000571"; exon_number "7"; oId "CUFF.1092.2"; tss_id "TSS555";
1	Cufflinks	exon	39093653	39093798	.	+	.	gene_id "rmCuff_XLOC_000543"; transcript_id "rmCuff_TCONS_00000571"; exon_number "8"; oId "CUFF.1092.2"; tss_id "TSS555";
1	Cufflinks	exon	39094894	39094965	.	+	.	gene_id "rmCuff_XLOC_000543"; transcript_id "rmCuff_TCONS_00000571"; exon_number "9"; oId "CUFF.1092.2"; tss_id "TSS555";
1	Cufflinks	exon	39102144	39102215	.	+	.	gene_id "rmCuff_XLOC_000543"; transcript_id "rmCuff_TCONS_00000571"; exon_number "10"; oId "CUFF.1092.2"; tss_id "TSS555";
1	Cufflinks	exon	39103115	39104551	.	+	.	gene_id "rmCuff_XLOC_000543"; transcript_id "rmCuff_TCONS_00000571"; exon_number "11"; oId "CUFF.1092.2"; tss_id "TSS555";
1	Cufflinks	exon	39077915	39078241	.	+	.	gene_id "rmCuff_XLOC_000544"; transcript_id "rmCuff_TCONS_00000572"; exon_number "1"; oId "CUFF.1096.1"; tss_id "TSS556";
1	Cufflinks	exon	39081274	39081541	.	+	.	gene_id "rmCuff_XLOC_000545"; transcript_id "rmCuff_TCONS_00000573"; exon_number "1"; oId "CUFF.1097.1"; tss_id "TSS557";
1	Cufflinks	exon	39359550	39359652	.	+	.	gene_id "rmCuff_XLOC_000546"; transcript_id "rmCuff_TCONS_00000574"; exon_number "1"; oId "CUFF.1054.1"; tss_id "TSS558";
1	Cufflinks	exon	39363636	39363790	.	+	.	gene_id "rmCuff_XLOC_000546"; transcript_id "rmCuff_TCONS_00000574"; exon_number "2"; oId "CUFF.1054.1"; tss_id "TSS558";
1	Cufflinks	exon	39365169	39365297	.	+	.	gene_id "rmCuff_XLOC_000546"; transcript_id "rmCuff_TCONS_00000574"; exon_number "3"; oId "CUFF.1054.1"; tss_id "TSS558";
1	Cufflinks	exon	39368016	39368126	.	+	.	gene_id "rmCuff_XLOC_000546"; transcript_id "rmCuff_TCONS_00000574"; exon_number "4"; oId "CUFF.1054.1"; tss_id "TSS558";
1	Cufflinks	exon	39370079	39370163	.	+	.	gene_id "rmCuff_XLOC_000546"; transcript_id "rmCuff_TCONS_00000574"; exon_number "5"; oId "CUFF.1054.1"; tss_id "TSS558";
1	Cufflinks	exon	39370542	39370703	.	+	.	gene_id "rmCuff_XLOC_000546"; transcript_id "rmCuff_TCONS_00000574"; exon_number "6"; oId "CUFF.1054.1"; tss_id "TSS558";
1	Cufflinks	exon	39372178	39372369	.	+	.	gene_id "rmCuff_XLOC_000546"; transcript_id "rmCuff_TCONS_00000574"; exon_number "7"; oId "CUFF.1054.1"; tss_id "TSS558";
1	Cufflinks	exon	39373581	39373762	.	+	.	gene_id "rmCuff_XLOC_000546"; transcript_id "rmCuff_TCONS_00000574"; exon_number "8"; oId "CUFF.1054.1"; tss_id "TSS558";
1	Cufflinks	exon	39376048	39376662	.	+	.	gene_id "rmCuff_XLOC_000546"; transcript_id "rmCuff_TCONS_00000574"; exon_number "9"; oId "CUFF.1054.1"; tss_id "TSS558";
1	Cufflinks	exon	39376795	39377084	.	+	.	gene_id "rmCuff_XLOC_000547"; transcript_id "rmCuff_TCONS_00000575"; exon_number "1"; oId "CUFF.1050.1"; tss_id "TSS559";
1	Cufflinks	exon	39377204	39377767	.	+	.	gene_id "rmCuff_XLOC_000548"; transcript_id "rmCuff_TCONS_00000576"; exon_number "1"; oId "CUFF.1049.1"; tss_id "TSS560";
1	Cufflinks	exon	39379359	39379810	.	+	.	gene_id "rmCuff_XLOC_000549"; transcript_id "rmCuff_TCONS_00000577"; exon_number "1"; oId "CUFF.1052.1"; tss_id "TSS561";
1	Cufflinks	exon	40355270	40355279	.	+	.	gene_id "rmCuff_XLOC_000550"; transcript_id "rmCuff_TCONS_00000578"; exon_number "1"; oId "CUFF.1065.1"; tss_id "TSS562";
1	Cufflinks	exon	40359789	40359808	.	+	.	gene_id "rmCuff_XLOC_000550"; transcript_id "rmCuff_TCONS_00000578"; exon_number "2"; oId "CUFF.1065.1"; tss_id "TSS562";
1	Cufflinks	exon	40667011	40667044	.	+	.	gene_id "rmCuff_XLOC_000551"; transcript_id "rmCuff_TCONS_00000579"; exon_number "1"; oId "CUFF.1155.1"; tss_id "TSS563";
1	Cufflinks	exon	40673540	40673645	.	+	.	gene_id "rmCuff_XLOC_000551"; transcript_id "rmCuff_TCONS_00000579"; exon_number "2"; oId "CUFF.1155.1"; tss_id "TSS563";
1	Cufflinks	exon	40678698	40678787	.	+	.	gene_id "rmCuff_XLOC_000551"; transcript_id "rmCuff_TCONS_00000579"; exon_number "3"; oId "CUFF.1155.1"; tss_id "TSS563";
1	Cufflinks	exon	40681474	40681524	.	+	.	gene_id "rmCuff_XLOC_000551"; transcript_id "rmCuff_TCONS_00000579"; exon_number "4"; oId "CUFF.1155.1"; tss_id "TSS563";
1	Cufflinks	exon	40689744	40689877	.	+	.	gene_id "rmCuff_XLOC_000551"; transcript_id "rmCuff_TCONS_00000579"; exon_number "5"; oId "CUFF.1155.1"; tss_id "TSS563";
1	Cufflinks	exon	40691726	40691924	.	+	.	gene_id "rmCuff_XLOC_000551"; transcript_id "rmCuff_TCONS_00000579"; exon_number "6"; oId "CUFF.1155.1"; tss_id "TSS563";
1	Cufflinks	exon	40691980	40692118	.	+	.	gene_id "rmCuff_XLOC_000552"; transcript_id "rmCuff_TCONS_00000580"; exon_number "1"; oId "CUFF.1084.1"; tss_id "TSS564";
1	Cufflinks	exon	40692495	40692727	.	+	.	gene_id "rmCuff_XLOC_000553"; transcript_id "rmCuff_TCONS_00000581"; exon_number "1"; oId "CUFF.1083.1"; tss_id "TSS565";
1	Cufflinks	exon	40692980	40693281	.	+	.	gene_id "rmCuff_XLOC_000554"; transcript_id "rmCuff_TCONS_00000582"; exon_number "1"; oId "CUFF.1085.1"; tss_id "TSS566";
1	Cufflinks	exon	41242468	41242885	.	+	.	gene_id "rmCuff_XLOC_000558"; transcript_id "rmCuff_TCONS_00000586"; exon_number "1"; oId "CUFF.1102.1"; tss_id "TSS570";
1	Cufflinks	exon	41260024	41260287	.	+	.	gene_id "rmCuff_XLOC_000560"; transcript_id "rmCuff_TCONS_00000588"; exon_number "1"; oId "CUFF.1104.1"; tss_id "TSS572";
1	Cufflinks	exon	41278780	41279633	.	+	.	gene_id "rmCuff_XLOC_000561"; transcript_id "rmCuff_TCONS_00000589"; exon_number "1"; oId "CUFF.1164.1"; tss_id "TSS573";
1	Cufflinks	exon	41295616	41295733	.	+	.	gene_id "rmCuff_XLOC_000561"; transcript_id "rmCuff_TCONS_00000589"; exon_number "2"; oId "CUFF.1164.1"; tss_id "TSS573";
1	Cufflinks	exon	41311467	41311542	.	+	.	gene_id "rmCuff_XLOC_000561"; transcript_id "rmCuff_TCONS_00000589"; exon_number "3"; oId "CUFF.1164.1"; tss_id "TSS573";
1	Cufflinks	exon	41311601	41311619	.	+	.	gene_id "rmCuff_XLOC_000562"; transcript_id "rmCuff_TCONS_00000590"; exon_number "1"; oId "CUFF.1127.1"; tss_id "TSS574";
1	Cufflinks	exon	41315289	41315455	.	+	.	gene_id "rmCuff_XLOC_000562"; transcript_id "rmCuff_TCONS_00000590"; exon_number "2"; oId "CUFF.1127.1"; tss_id "TSS574";
1	Cufflinks	exon	41316148	41316797	.	+	.	gene_id "rmCuff_XLOC_000562"; transcript_id "rmCuff_TCONS_00000590"; exon_number "3"; oId "CUFF.1127.1"; tss_id "TSS574";
1	Cufflinks	exon	41317396	41317701	.	+	.	gene_id "rmCuff_XLOC_000564"; transcript_id "rmCuff_TCONS_00000592"; exon_number "1"; oId "CUFF.1105.1"; tss_id "TSS576";
1	Cufflinks	exon	42260839	42260952	.	+	.	gene_id "rmCuff_XLOC_000567"; transcript_id "rmCuff_TCONS_00000595"; exon_number "1"; oId "CUFF.1139.1"; tss_id "TSS579";
1	Cufflinks	exon	42842213	42842494	.	+	.	gene_id "rmCuff_XLOC_000569"; transcript_id "rmCuff_TCONS_00000597"; exon_number "1"; oId "CUFF.1145.1"; tss_id "TSS581";
1	Cufflinks	exon	46998391	46998418	.	+	.	gene_id "rmCuff_XLOC_000570"; transcript_id "rmCuff_TCONS_00000598"; exon_number "1"; oId "CUFF.1152.1"; tss_id "TSS582";
1	Cufflinks	exon	48015391	48015492	.	+	.	gene_id "rmCuff_XLOC_000571"; transcript_id "rmCuff_TCONS_00000599"; exon_number "1"; oId "CUFF.1156.1"; tss_id "TSS583";
1	Cufflinks	exon	48023527	48023594	.	+	.	gene_id "rmCuff_XLOC_000572"; transcript_id "rmCuff_TCONS_00000600"; exon_number "1"; oId "CUFF.1157.1"; tss_id "TSS584";
1	Cufflinks	exon	48032478	48032722	.	+	.	gene_id "rmCuff_XLOC_000573"; transcript_id "rmCuff_TCONS_00000601"; exon_number "1"; oId "CUFF.1158.1"; tss_id "TSS585";
1	Cufflinks	exon	48083958	48084248	.	+	.	gene_id "rmCuff_XLOC_000574"; transcript_id "rmCuff_TCONS_00000602"; exon_number "1"; oId "CUFF.1159.1"; tss_id "TSS586";
1	Cufflinks	exon	48085653	48086022	.	+	.	gene_id "rmCuff_XLOC_000575"; transcript_id "rmCuff_TCONS_00000603"; exon_number "1"; oId "CUFF.1161.1"; tss_id "TSS587";
1	Cufflinks	exon	48093268	48093453	.	+	.	gene_id "rmCuff_XLOC_000576"; transcript_id "rmCuff_TCONS_00000604"; exon_number "1"; oId "CUFF.1160.1"; tss_id "TSS588";
1	Cufflinks	exon	48104039	48104078	.	+	.	gene_id "rmCuff_XLOC_000577"; transcript_id "rmCuff_TCONS_00000605"; exon_number "1"; oId "CUFF.1163.1"; tss_id "TSS589";
1	Cufflinks	exon	48105141	48105246	.	+	.	gene_id "rmCuff_XLOC_000577"; transcript_id "rmCuff_TCONS_00000605"; exon_number "2"; oId "CUFF.1163.1"; tss_id "TSS589";
1	Cufflinks	exon	48108219	48108296	.	+	.	gene_id "rmCuff_XLOC_000577"; transcript_id "rmCuff_TCONS_00000605"; exon_number "3"; oId "CUFF.1163.1"; tss_id "TSS589";
1	Cufflinks	exon	48108988	48109904	.	+	.	gene_id "rmCuff_XLOC_000578"; transcript_id "rmCuff_TCONS_00000606"; exon_number "1"; oId "CUFF.1183.1"; tss_id "TSS590";
1	Cufflinks	exon	48147219	48147552	.	+	.	gene_id "rmCuff_XLOC_000579"; transcript_id "rmCuff_TCONS_00000607"; exon_number "1"; oId "CUFF.1178.1"; tss_id "TSS591";
1	Cufflinks	exon	48148247	48148724	.	+	.	gene_id "rmCuff_XLOC_000580"; transcript_id "rmCuff_TCONS_00000608"; exon_number "1"; oId "CUFF.1180.1"; tss_id "TSS592";
1	Cufflinks	exon	48149874	48150137	.	+	.	gene_id "rmCuff_XLOC_000582"; transcript_id "rmCuff_TCONS_00000610"; exon_number "1"; oId "CUFF.1181.1"; tss_id "TSS594";
1	Cufflinks	exon	48252107	48252263	.	+	.	gene_id "rmCuff_XLOC_000583"; transcript_id "rmCuff_TCONS_00000611"; exon_number "1"; oId "CUFF.1182.1"; tss_id "TSS595";
1	Cufflinks	exon	48252319	48252543	.	+	.	gene_id "rmCuff_XLOC_000584"; transcript_id "rmCuff_TCONS_00000612"; exon_number "1"; oId "CUFF.1184.1"; tss_id "TSS596";
1	Cufflinks	exon	48259445	48259454	.	+	.	gene_id "rmCuff_XLOC_000585"; transcript_id "rmCuff_TCONS_00000613"; exon_number "1"; oId "CUFF.1188.1"; tss_id "TSS597";
1	Cufflinks	exon	48261726	48261743	.	+	.	gene_id "rmCuff_XLOC_000585"; transcript_id "rmCuff_TCONS_00000613"; exon_number "2"; oId "CUFF.1188.1"; tss_id "TSS597";
1	Cufflinks	exon	48468307	48468318	.	+	.	gene_id "rmCuff_XLOC_000586"; transcript_id "rmCuff_TCONS_00000614"; exon_number "1"; oId "CUFF.1185.1"; tss_id "TSS598";
1	Cufflinks	exon	48469620	48469673	.	+	.	gene_id "rmCuff_XLOC_000586"; transcript_id "rmCuff_TCONS_00000614"; exon_number "2"; oId "CUFF.1185.1"; tss_id "TSS598";
1	Cufflinks	exon	48470116	48470164	.	+	.	gene_id "rmCuff_XLOC_000586"; transcript_id "rmCuff_TCONS_00000614"; exon_number "3"; oId "CUFF.1185.1"; tss_id "TSS598";
1	Cufflinks	exon	48470519	48470692	.	+	.	gene_id "rmCuff_XLOC_000587"; transcript_id "rmCuff_TCONS_00000615"; exon_number "1"; oId "CUFF.1187.1"; tss_id "TSS599";
1	Cufflinks	exon	48473364	48473494	.	+	.	gene_id "rmCuff_XLOC_000587"; transcript_id "rmCuff_TCONS_00000615"; exon_number "2"; oId "CUFF.1187.1"; tss_id "TSS599";
1	Cufflinks	exon	48475754	48475944	.	+	.	gene_id "rmCuff_XLOC_000587"; transcript_id "rmCuff_TCONS_00000615"; exon_number "3"; oId "CUFF.1187.1"; tss_id "TSS599";
1	Cufflinks	exon	48881886	48882013	.	+	.	gene_id "rmCuff_XLOC_000588"; transcript_id "rmCuff_TCONS_00000616"; exon_number "1"; oId "CUFF.1186.1"; tss_id "TSS600";
1	Cufflinks	exon	48883998	48884167	.	+	.	gene_id "rmCuff_XLOC_000588"; transcript_id "rmCuff_TCONS_00000616"; exon_number "2"; oId "CUFF.1186.1"; tss_id "TSS600";
1	Cufflinks	exon	48894689	48895406	.	+	.	gene_id "rmCuff_XLOC_000589"; transcript_id "rmCuff_TCONS_00000617"; exon_number "1"; oId "CUFF.1191.1"; tss_id "TSS601";
1	Cufflinks	exon	48902003	48902168	.	+	.	gene_id "rmCuff_XLOC_000590"; transcript_id "rmCuff_TCONS_00000618"; exon_number "1"; oId "CUFF.1189.1"; tss_id "TSS602";
1	Cufflinks	exon	50233190	50233285	.	+	.	gene_id "rmCuff_XLOC_000591"; transcript_id "rmCuff_TCONS_00000619"; exon_number "1"; oId "CUFF.1237.1"; tss_id "TSS603";
1	Cufflinks	exon	50236172	50236334	.	+	.	gene_id "rmCuff_XLOC_000591"; transcript_id "rmCuff_TCONS_00000619"; exon_number "2"; oId "CUFF.1237.1"; tss_id "TSS603";
1	Cufflinks	exon	50237583	50237721	.	+	.	gene_id "rmCuff_XLOC_000592"; transcript_id "rmCuff_TCONS_00000620"; exon_number "1"; oId "CUFF.1238.1"; tss_id "TSS604";
1	Cufflinks	exon	50237843	50237983	.	+	.	gene_id "rmCuff_XLOC_000592"; transcript_id "rmCuff_TCONS_00000620"; exon_number "2"; oId "CUFF.1238.1"; tss_id "TSS604";
1	Cufflinks	exon	50240496	50240639	.	+	.	gene_id "rmCuff_XLOC_000592"; transcript_id "rmCuff_TCONS_00000620"; exon_number "3"; oId "CUFF.1238.1"; tss_id "TSS604";
1	Cufflinks	exon	50685076	50685103	.	+	.	gene_id "rmCuff_XLOC_000593"; transcript_id "rmCuff_TCONS_00000621"; exon_number "1"; oId "CUFF.1245.1"; tss_id "TSS605";
1	Cufflinks	exon	51240299	51240677	.	+	.	gene_id "rmCuff_XLOC_000594"; transcript_id "rmCuff_TCONS_00000622"; exon_number "1"; oId "CUFF.1394.1"; tss_id "TSS606";
1	Cufflinks	exon	51270396	51270621	.	+	.	gene_id "rmCuff_XLOC_000594"; transcript_id "rmCuff_TCONS_00000622"; exon_number "2"; oId "CUFF.1394.1"; tss_id "TSS606";
1	Cufflinks	exon	51325532	51325763	.	+	.	gene_id "rmCuff_XLOC_000594"; transcript_id "rmCuff_TCONS_00000622"; exon_number "3"; oId "CUFF.1394.1"; tss_id "TSS606";
1	Cufflinks	exon	51371984	51372074	.	+	.	gene_id "rmCuff_XLOC_000594"; transcript_id "rmCuff_TCONS_00000622"; exon_number "4"; oId "CUFF.1394.1"; tss_id "TSS606";
1	Cufflinks	exon	51326604	51326988	.	+	.	gene_id "rmCuff_XLOC_000604"; transcript_id "rmCuff_TCONS_00000633"; exon_number "1"; oId "CUFF.1404.1"; tss_id "TSS617";
1	Cufflinks	exon	51330233	51330444	.	+	.	gene_id "rmCuff_XLOC_000605"; transcript_id "rmCuff_TCONS_00000634"; exon_number "1"; oId "CUFF.1405.1"; tss_id "TSS618";
1	Cufflinks	exon	51336258	51336529	.	+	.	gene_id "rmCuff_XLOC_000606"; transcript_id "rmCuff_TCONS_00000635"; exon_number "1"; oId "CUFF.1406.1"; tss_id "TSS619";
1	Cufflinks	exon	51372740	51373206	.	+	.	gene_id "rmCuff_XLOC_000607"; transcript_id "rmCuff_TCONS_00000636"; exon_number "1"; oId "CUFF.1252.1"; tss_id "TSS620";
1	Cufflinks	exon	51373861	51374282	.	+	.	gene_id "rmCuff_XLOC_000608"; transcript_id "rmCuff_TCONS_00000637"; exon_number "1"; oId "CUFF.1251.1"; tss_id "TSS621";
1	Cufflinks	exon	51382592	51382815	.	+	.	gene_id "rmCuff_XLOC_000611"; transcript_id "rmCuff_TCONS_00000640"; exon_number "1"; oId "CUFF.1258.1"; tss_id "TSS624";
1	Cufflinks	exon	51409190	51409530	.	+	.	gene_id "rmCuff_XLOC_000613"; transcript_id "rmCuff_TCONS_00000642"; exon_number "1"; oId "CUFF.1255.1"; tss_id "TSS626";
1	Cufflinks	exon	51410197	51410626	.	+	.	gene_id "rmCuff_XLOC_000614"; transcript_id "rmCuff_TCONS_00000643"; exon_number "1"; oId "CUFF.1256.1"; tss_id "TSS627";
1	Cufflinks	exon	51411147	51411484	.	+	.	gene_id "rmCuff_XLOC_000615"; transcript_id "rmCuff_TCONS_00000644"; exon_number "1"; oId "CUFF.1254.1"; tss_id "TSS628";
1	Cufflinks	exon	51412284	51413183	.	+	.	gene_id "rmCuff_XLOC_000616"; transcript_id "rmCuff_TCONS_00000645"; exon_number "1"; oId "CUFF.1261.1"; tss_id "TSS629";
1	Cufflinks	exon	51413264	51413531	.	+	.	gene_id "rmCuff_XLOC_000617"; transcript_id "rmCuff_TCONS_00000646"; exon_number "1"; oId "CUFF.1262.1"; tss_id "TSS630";
1	Cufflinks	exon	51413886	51414662	.	+	.	gene_id "rmCuff_XLOC_000618"; transcript_id "rmCuff_TCONS_00000647"; exon_number "1"; oId "CUFF.1265.1"; tss_id "TSS631";
1	Cufflinks	exon	52280075	52280218	.	+	.	gene_id "rmCuff_XLOC_000621"; transcript_id "rmCuff_TCONS_00000650"; exon_number "1"; oId "CUFF.1268.1"; tss_id "TSS634";
1	Cufflinks	exon	52298778	52298966	.	+	.	gene_id "rmCuff_XLOC_000622"; transcript_id "rmCuff_TCONS_00000651"; exon_number "1"; oId "CUFF.1272.1"; tss_id "TSS635";
1	Cufflinks	exon	52300090	52301220	.	+	.	gene_id "rmCuff_XLOC_000622"; transcript_id "rmCuff_TCONS_00000651"; exon_number "2"; oId "CUFF.1272.1"; tss_id "TSS635";
1	Cufflinks	exon	52699921	52700083	.	+	.	gene_id "rmCuff_XLOC_000624"; transcript_id "rmCuff_TCONS_00000653"; exon_number "1"; oId "CUFF.1341.1"; tss_id "TSS637";
1	Cufflinks	exon	52725795	52725870	.	+	.	gene_id "rmCuff_XLOC_000624"; transcript_id "rmCuff_TCONS_00000653"; exon_number "2"; oId "CUFF.1341.1"; tss_id "TSS637";
1	Cufflinks	exon	52728532	52728652	.	+	.	gene_id "rmCuff_XLOC_000624"; transcript_id "rmCuff_TCONS_00000653"; exon_number "3"; oId "CUFF.1341.1"; tss_id "TSS637";
1	Cufflinks	exon	52728826	52728939	.	+	.	gene_id "rmCuff_XLOC_000624"; transcript_id "rmCuff_TCONS_00000653"; exon_number "4"; oId "CUFF.1341.1"; tss_id "TSS637";
1	Cufflinks	exon	52738375	52738522	.	+	.	gene_id "rmCuff_XLOC_000624"; transcript_id "rmCuff_TCONS_00000653"; exon_number "5"; oId "CUFF.1341.1"; tss_id "TSS637";
1	Cufflinks	exon	52747853	52747999	.	+	.	gene_id "rmCuff_XLOC_000624"; transcript_id "rmCuff_TCONS_00000653"; exon_number "6"; oId "CUFF.1341.1"; tss_id "TSS637";
1	Cufflinks	exon	52748703	52748775	.	+	.	gene_id "rmCuff_XLOC_000624"; transcript_id "rmCuff_TCONS_00000653"; exon_number "7"; oId "CUFF.1341.1"; tss_id "TSS637";
1	Cufflinks	exon	52749008	52749528	.	+	.	gene_id "rmCuff_XLOC_000626"; transcript_id "rmCuff_TCONS_00000655"; exon_number "1"; oId "CUFF.1289.1"; tss_id "TSS639";
1	Cufflinks	exon	52749765	52750590	.	+	.	gene_id "rmCuff_XLOC_000627"; transcript_id "rmCuff_TCONS_00000656"; exon_number "1"; oId "CUFF.1290.1"; tss_id "TSS640";
1	Cufflinks	exon	52751209	52752166	.	+	.	gene_id "rmCuff_XLOC_000629"; transcript_id "rmCuff_TCONS_00000658"; exon_number "1"; oId "CUFF.1292.1"; tss_id "TSS642";
1	Cufflinks	exon	53351370	53351637	.	+	.	gene_id "rmCuff_XLOC_000630"; transcript_id "rmCuff_TCONS_00000659"; exon_number "1"; oId "CUFF.1293.1"; tss_id "TSS643";
1	Cufflinks	exon	53360813	53361085	.	+	.	gene_id "rmCuff_XLOC_000631"; transcript_id "rmCuff_TCONS_00000660"; exon_number "1"; oId "CUFF.1294.1"; tss_id "TSS644";
1	Cufflinks	exon	55060533	55060550	.	+	.	gene_id "rmCuff_XLOC_000632"; transcript_id "rmCuff_TCONS_00000661"; exon_number "1"; oId "CUFF.1300.1"; tss_id "TSS645";
1	Cufflinks	exon	55066308	55066319	.	+	.	gene_id "rmCuff_XLOC_000632"; transcript_id "rmCuff_TCONS_00000661"; exon_number "2"; oId "CUFF.1300.1"; tss_id "TSS645";
1	Cufflinks	exon	55280699	55280723	.	+	.	gene_id "rmCuff_XLOC_000633"; transcript_id "rmCuff_TCONS_00000662"; exon_number "1"; oId "CUFF.1295.1"; tss_id "TSS646";
1	Cufflinks	exon	56343052	56343120	.	+	.	gene_id "rmCuff_XLOC_000634"; transcript_id "rmCuff_TCONS_00000663"; exon_number "1"; oId "CUFF.1299.1"; tss_id "TSS647";
1	Cufflinks	exon	56344406	56344632	.	+	.	gene_id "rmCuff_XLOC_000634"; transcript_id "rmCuff_TCONS_00000663"; exon_number "2"; oId "CUFF.1299.1"; tss_id "TSS647";
1	Cufflinks	exon	56360158	56360553	.	+	.	gene_id "rmCuff_XLOC_000635"; transcript_id "rmCuff_TCONS_00000664"; exon_number "1"; oId "CUFF.1296.1"; tss_id "TSS648";
1	Cufflinks	exon	56364288	56364544	.	+	.	gene_id "rmCuff_XLOC_000636"; transcript_id "rmCuff_TCONS_00000665"; exon_number "1"; oId "CUFF.1297.1"; tss_id "TSS649";
1	Cufflinks	exon	56365372	56366306	.	+	.	gene_id "rmCuff_XLOC_000637"; transcript_id "rmCuff_TCONS_00000666"; exon_number "1"; oId "CUFF.1298.1"; tss_id "TSS650";
1	Cufflinks	exon	56707428	56707562	.	+	.	gene_id "rmCuff_XLOC_000638"; transcript_id "rmCuff_TCONS_00000667"; exon_number "1"; oId "CUFF.1320.1"; tss_id "TSS651";
1	Cufflinks	exon	56707996	56709278	.	+	.	gene_id "rmCuff_XLOC_000639"; transcript_id "rmCuff_TCONS_00000668"; exon_number "1"; oId "CUFF.1325.1"; tss_id "TSS652";
1	Cufflinks	exon	56709471	56710061	.	+	.	gene_id "rmCuff_XLOC_000640"; transcript_id "rmCuff_TCONS_00000669"; exon_number "1"; oId "CUFF.1324.1"; tss_id "TSS653";
1	Cufflinks	exon	56712484	56712609	.	+	.	gene_id "rmCuff_XLOC_000642"; transcript_id "rmCuff_TCONS_00000674"; exon_number "1"; oId "CUFF.1343.4"; tss_id "TSS657";
1	Cufflinks	exon	56713790	56713929	.	+	.	gene_id "rmCuff_XLOC_000642"; transcript_id "rmCuff_TCONS_00000674"; exon_number "2"; oId "CUFF.1343.4"; tss_id "TSS657";
1	Cufflinks	exon	56714433	56714520	.	+	.	gene_id "rmCuff_XLOC_000642"; transcript_id "rmCuff_TCONS_00000674"; exon_number "3"; oId "CUFF.1343.4"; tss_id "TSS657";
1	Cufflinks	exon	56714813	56715397	.	+	.	gene_id "rmCuff_XLOC_000642"; transcript_id "rmCuff_TCONS_00000674"; exon_number "4"; oId "CUFF.1343.4"; tss_id "TSS657";
1	Cufflinks	exon	56714819	56714927	.	+	.	gene_id "rmCuff_XLOC_000642"; transcript_id "rmCuff_TCONS_00000676"; exon_number "1"; oId "CUFF.1343.6"; tss_id "TSS659";
1	Cufflinks	exon	56716036	56716171	.	+	.	gene_id "rmCuff_XLOC_000642"; transcript_id "rmCuff_TCONS_00000676"; exon_number "2"; oId "CUFF.1343.6"; tss_id "TSS659";
1	Cufflinks	exon	56717133	56717214	.	+	.	gene_id "rmCuff_XLOC_000642"; transcript_id "rmCuff_TCONS_00000676"; exon_number "3"; oId "CUFF.1343.6"; tss_id "TSS659";
1	Cufflinks	exon	56716645	56716715	.	+	.	gene_id "rmCuff_XLOC_000643"; transcript_id "rmCuff_TCONS_00000677"; exon_number "1"; oId "CUFF.1344.1"; tss_id "TSS660";
1	Cufflinks	exon	56717374	56717406	.	+	.	gene_id "rmCuff_XLOC_000643"; transcript_id "rmCuff_TCONS_00000677"; exon_number "2"; oId "CUFF.1344.1"; tss_id "TSS660";
1	Cufflinks	exon	56717538	56718450	.	+	.	gene_id "rmCuff_XLOC_000643"; transcript_id "rmCuff_TCONS_00000677"; exon_number "3"; oId "CUFF.1344.1"; tss_id "TSS660";
1	Cufflinks	exon	56980560	56980668	.	+	.	gene_id "rmCuff_XLOC_000644"; transcript_id "rmCuff_TCONS_00000678"; exon_number "1"; oId "CUFF.1328.1"; tss_id "TSS661";
1	Cufflinks	exon	57044578	57044653	.	+	.	gene_id "rmCuff_XLOC_000646"; transcript_id "rmCuff_TCONS_00000680"; exon_number "1"; oId "CUFF.1331.1"; tss_id "TSS663";
1	Cufflinks	exon	57045063	57045106	.	+	.	gene_id "rmCuff_XLOC_000646"; transcript_id "rmCuff_TCONS_00000680"; exon_number "2"; oId "CUFF.1331.1"; tss_id "TSS663";
1	Cufflinks	exon	57047616	57047649	.	+	.	gene_id "rmCuff_XLOC_000646"; transcript_id "rmCuff_TCONS_00000680"; exon_number "3"; oId "CUFF.1331.1"; tss_id "TSS663";
1	Cufflinks	exon	57049412	57049604	.	+	.	gene_id "rmCuff_XLOC_000646"; transcript_id "rmCuff_TCONS_00000680"; exon_number "4"; oId "CUFF.1331.1"; tss_id "TSS663";
1	Cufflinks	exon	57050474	57050589	.	+	.	gene_id "rmCuff_XLOC_000646"; transcript_id "rmCuff_TCONS_00000680"; exon_number "5"; oId "CUFF.1331.1"; tss_id "TSS663";
1	Cufflinks	exon	57050696	57050728	.	+	.	gene_id "rmCuff_XLOC_000646"; transcript_id "rmCuff_TCONS_00000680"; exon_number "6"; oId "CUFF.1331.1"; tss_id "TSS663";
1	Cufflinks	exon	57050801	57050887	.	+	.	gene_id "rmCuff_XLOC_000647"; transcript_id "rmCuff_TCONS_00000681"; exon_number "1"; oId "CUFF.1334.1"; tss_id "TSS664";
1	Cufflinks	exon	57054605	57054734	.	+	.	gene_id "rmCuff_XLOC_000647"; transcript_id "rmCuff_TCONS_00000681"; exon_number "2"; oId "CUFF.1334.1"; tss_id "TSS664";
1	Cufflinks	exon	57055577	57055858	.	+	.	gene_id "rmCuff_XLOC_000647"; transcript_id "rmCuff_TCONS_00000681"; exon_number "3"; oId "CUFF.1334.1"; tss_id "TSS664";
1	Cufflinks	exon	57058216	57058403	.	+	.	gene_id "rmCuff_XLOC_000648"; transcript_id "rmCuff_TCONS_00000682"; exon_number "1"; oId "CUFF.1332.1"; tss_id "TSS665";
1	Cufflinks	exon	57059352	57059447	.	+	.	gene_id "rmCuff_XLOC_000648"; transcript_id "rmCuff_TCONS_00000682"; exon_number "2"; oId "CUFF.1332.1"; tss_id "TSS665";
1	Cufflinks	exon	57059795	57059924	.	+	.	gene_id "rmCuff_XLOC_000649"; transcript_id "rmCuff_TCONS_00000683"; exon_number "1"; oId "CUFF.1330.1"; tss_id "TSS666";
1	Cufflinks	exon	57060031	57060188	.	+	.	gene_id "rmCuff_XLOC_000650"; transcript_id "rmCuff_TCONS_00000684"; exon_number "1"; oId "CUFF.1335.1"; tss_id "TSS667";
1	Cufflinks	exon	57060923	57061144	.	+	.	gene_id "rmCuff_XLOC_000650"; transcript_id "rmCuff_TCONS_00000684"; exon_number "2"; oId "CUFF.1335.1"; tss_id "TSS667";
1	Cufflinks	exon	57061657	57062017	.	+	.	gene_id "rmCuff_XLOC_000651"; transcript_id "rmCuff_TCONS_00000685"; exon_number "1"; oId "CUFF.1333.1"; tss_id "TSS668";
1	Cufflinks	exon	57081251	57081271	.	+	.	gene_id "rmCuff_XLOC_000653"; transcript_id "rmCuff_TCONS_00000687"; exon_number "1"; oId "CUFF.1339.1"; tss_id "TSS670";
1	Cufflinks	exon	57081609	57081754	.	+	.	gene_id "rmCuff_XLOC_000653"; transcript_id "rmCuff_TCONS_00000687"; exon_number "2"; oId "CUFF.1339.1"; tss_id "TSS670";
1	Cufflinks	exon	57082484	57082604	.	+	.	gene_id "rmCuff_XLOC_000653"; transcript_id "rmCuff_TCONS_00000687"; exon_number "3"; oId "CUFF.1339.1"; tss_id "TSS670";
1	Cufflinks	exon	57082705	57082968	.	+	.	gene_id "rmCuff_XLOC_000653"; transcript_id "rmCuff_TCONS_00000687"; exon_number "4"; oId "CUFF.1339.1"; tss_id "TSS670";
1	Cufflinks	exon	57084455	57084716	.	+	.	gene_id "rmCuff_XLOC_000654"; transcript_id "rmCuff_TCONS_00000688"; exon_number "1"; oId "CUFF.1337.1"; tss_id "TSS671";
1	Cufflinks	exon	57208385	57208478	.	+	.	gene_id "rmCuff_XLOC_000656"; transcript_id "rmCuff_TCONS_00000690"; exon_number "1"; oId "CUFF.1340.1"; tss_id "TSS673";
1	Cufflinks	exon	57210542	57210729	.	+	.	gene_id "rmCuff_XLOC_000658"; transcript_id "rmCuff_TCONS_00000692"; exon_number "1"; oId "CUFF.1348.1"; tss_id "TSS675";
1	Cufflinks	exon	57212419	57212593	.	+	.	gene_id "rmCuff_XLOC_000658"; transcript_id "rmCuff_TCONS_00000692"; exon_number "2"; oId "CUFF.1348.1"; tss_id "TSS675";
1	Cufflinks	exon	57215700	57215719	.	+	.	gene_id "rmCuff_XLOC_000659"; transcript_id "rmCuff_TCONS_00000693"; exon_number "1"; oId "CUFF.1359.1"; tss_id "TSS676";
1	Cufflinks	exon	57216430	57216579	.	+	.	gene_id "rmCuff_XLOC_000659"; transcript_id "rmCuff_TCONS_00000693"; exon_number "2"; oId "CUFF.1359.1"; tss_id "TSS676";
1	Cufflinks	exon	57216961	57217123	.	+	.	gene_id "rmCuff_XLOC_000659"; transcript_id "rmCuff_TCONS_00000693"; exon_number "3"; oId "CUFF.1359.1"; tss_id "TSS676";
1	Cufflinks	exon	57218344	57218463	.	+	.	gene_id "rmCuff_XLOC_000659"; transcript_id "rmCuff_TCONS_00000693"; exon_number "4"; oId "CUFF.1359.1"; tss_id "TSS676";
1	Cufflinks	exon	57219634	57219707	.	+	.	gene_id "rmCuff_XLOC_000659"; transcript_id "rmCuff_TCONS_00000693"; exon_number "5"; oId "CUFF.1359.1"; tss_id "TSS676";
1	Cufflinks	exon	57221727	57221885	.	+	.	gene_id "rmCuff_XLOC_000659"; transcript_id "rmCuff_TCONS_00000693"; exon_number "6"; oId "CUFF.1359.1"; tss_id "TSS676";
1	Cufflinks	exon	57222769	57222903	.	+	.	gene_id "rmCuff_XLOC_000659"; transcript_id "rmCuff_TCONS_00000693"; exon_number "7"; oId "CUFF.1359.1"; tss_id "TSS676";
1	Cufflinks	exon	57224937	57224956	.	+	.	gene_id "rmCuff_XLOC_000659"; transcript_id "rmCuff_TCONS_00000693"; exon_number "8"; oId "CUFF.1359.1"; tss_id "TSS676";
1	Cufflinks	exon	57225752	57226398	.	+	.	gene_id "rmCuff_XLOC_000660"; transcript_id "rmCuff_TCONS_00000694"; exon_number "1"; oId "CUFF.1350.1"; tss_id "TSS677";
1	Cufflinks	exon	57226516	57226740	.	+	.	gene_id "rmCuff_XLOC_000661"; transcript_id "rmCuff_TCONS_00000695"; exon_number "1"; oId "CUFF.1349.1"; tss_id "TSS678";
1	Cufflinks	exon	57226927	57228096	.	+	.	gene_id "rmCuff_XLOC_000662"; transcript_id "rmCuff_TCONS_00000696"; exon_number "1"; oId "CUFF.1353.1"; tss_id "TSS679";
1	Cufflinks	exon	57302584	57302643	.	+	.	gene_id "rmCuff_XLOC_000663"; transcript_id "rmCuff_TCONS_00000697"; exon_number "1"; oId "CUFF.1351.1"; tss_id "TSS680";
1	Cufflinks	exon	57305099	57305347	.	+	.	gene_id "rmCuff_XLOC_000665"; transcript_id "rmCuff_TCONS_00000699"; exon_number "1"; oId "CUFF.1355.1"; tss_id "TSS682";
1	Cufflinks	exon	57337897	57338028	.	+	.	gene_id "rmCuff_XLOC_000666"; transcript_id "rmCuff_TCONS_00000700"; exon_number "1"; oId "CUFF.1417.1"; tss_id "TSS683";
1	Cufflinks	exon	57347445	57347592	.	+	.	gene_id "rmCuff_XLOC_000666"; transcript_id "rmCuff_TCONS_00000700"; exon_number "2"; oId "CUFF.1417.1"; tss_id "TSS683";
1	Cufflinks	exon	57351985	57354607	.	+	.	gene_id "rmCuff_XLOC_000666"; transcript_id "rmCuff_TCONS_00000700"; exon_number "3"; oId "CUFF.1417.1"; tss_id "TSS683";
1	Cufflinks	exon	57354877	57355092	.	+	.	gene_id "rmCuff_XLOC_000672"; transcript_id "rmCuff_TCONS_00000708"; exon_number "1"; oId "CUFF.1356.1"; tss_id "TSS689";
1	Cufflinks	exon	57355195	57355396	.	+	.	gene_id "rmCuff_XLOC_000673"; transcript_id "rmCuff_TCONS_00000709"; exon_number "1"; oId "CUFF.1357.1"; tss_id "TSS690";
1	Cufflinks	exon	57355463	57356802	.	+	.	gene_id "rmCuff_XLOC_000674"; transcript_id "rmCuff_TCONS_00000710"; exon_number "1"; oId "CUFF.1360.1"; tss_id "TSS691";
1	Cufflinks	exon	57356998	57357127	.	+	.	gene_id "rmCuff_XLOC_000675"; transcript_id "rmCuff_TCONS_00000711"; exon_number "1"; oId "CUFF.1358.1"; tss_id "TSS692";
1	Cufflinks	exon	57357178	57357297	.	+	.	gene_id "rmCuff_XLOC_000676"; transcript_id "rmCuff_TCONS_00000712"; exon_number "1"; oId "CUFF.1361.1"; tss_id "TSS693";
1	Cufflinks	exon	57383159	57383230	.	+	.	gene_id "rmCuff_XLOC_000677"; transcript_id "rmCuff_TCONS_00000713"; exon_number "1"; oId "CUFF.1362.1"; tss_id "TSS694";
1	Cufflinks	exon	57453712	57453739	.	+	.	gene_id "rmCuff_XLOC_000678"; transcript_id "rmCuff_TCONS_00000714"; exon_number "1"; oId "CUFF.1389.1"; tss_id "TSS695";
1	Cufflinks	exon	57458767	57458930	.	+	.	gene_id "rmCuff_XLOC_000678"; transcript_id "rmCuff_TCONS_00000714"; exon_number "2"; oId "CUFF.1389.1"; tss_id "TSS695";
1	Cufflinks	exon	57465449	57465586	.	+	.	gene_id "rmCuff_XLOC_000678"; transcript_id "rmCuff_TCONS_00000714"; exon_number "3"; oId "CUFF.1389.1"; tss_id "TSS695";
1	Cufflinks	exon	57465736	57465814	.	+	.	gene_id "rmCuff_XLOC_000679"; transcript_id "rmCuff_TCONS_00000715"; exon_number "1"; oId "CUFF.1373.1"; tss_id "TSS696";
1	Cufflinks	exon	57469625	57469719	.	+	.	gene_id "rmCuff_XLOC_000679"; transcript_id "rmCuff_TCONS_00000715"; exon_number "2"; oId "CUFF.1373.1"; tss_id "TSS696";
1	Cufflinks	exon	57470930	57471141	.	+	.	gene_id "rmCuff_XLOC_000679"; transcript_id "rmCuff_TCONS_00000715"; exon_number "3"; oId "CUFF.1373.1"; tss_id "TSS696";
1	Cufflinks	exon	57541955	57542105	.	+	.	gene_id "rmCuff_XLOC_000680"; transcript_id "rmCuff_TCONS_00000716"; exon_number "1"; oId "CUFF.1435.1"; tss_id "TSS697";
1	Cufflinks	exon	57560191	57560354	.	+	.	gene_id "rmCuff_XLOC_000680"; transcript_id "rmCuff_TCONS_00000716"; exon_number "2"; oId "CUFF.1435.1"; tss_id "TSS697";
1	Cufflinks	exon	57571766	57571913	.	+	.	gene_id "rmCuff_XLOC_000680"; transcript_id "rmCuff_TCONS_00000716"; exon_number "3"; oId "CUFF.1435.1"; tss_id "TSS697";
1	Cufflinks	exon	57576723	57576842	.	+	.	gene_id "rmCuff_XLOC_000680"; transcript_id "rmCuff_TCONS_00000716"; exon_number "4"; oId "CUFF.1435.1"; tss_id "TSS697";
1	Cufflinks	exon	57580250	57580345	.	+	.	gene_id "rmCuff_XLOC_000680"; transcript_id "rmCuff_TCONS_00000716"; exon_number "5"; oId "CUFF.1435.1"; tss_id "TSS697";
1	Cufflinks	exon	57580962	57581061	.	+	.	gene_id "rmCuff_XLOC_000680"; transcript_id "rmCuff_TCONS_00000716"; exon_number "6"; oId "CUFF.1435.1"; tss_id "TSS697";
1	Cufflinks	exon	57581175	57581407	.	+	.	gene_id "rmCuff_XLOC_000680"; transcript_id "rmCuff_TCONS_00000716"; exon_number "7"; oId "CUFF.1435.1"; tss_id "TSS697";
1	Cufflinks	exon	57587558	57587700	.	+	.	gene_id "rmCuff_XLOC_000681"; transcript_id "rmCuff_TCONS_00000718"; exon_number "1"; oId "CUFF.1409.1"; tss_id "TSS699";
1	Cufflinks	exon	57590071	57590303	.	+	.	gene_id "rmCuff_XLOC_000681"; transcript_id "rmCuff_TCONS_00000718"; exon_number "2"; oId "CUFF.1409.1"; tss_id "TSS699";
1	Cufflinks	exon	57592477	57592781	.	+	.	gene_id "rmCuff_XLOC_000681"; transcript_id "rmCuff_TCONS_00000718"; exon_number "3"; oId "CUFF.1409.1"; tss_id "TSS699";
1	Cufflinks	exon	57594197	57594345	.	+	.	gene_id "rmCuff_XLOC_000681"; transcript_id "rmCuff_TCONS_00000718"; exon_number "4"; oId "CUFF.1409.1"; tss_id "TSS699";
1	Cufflinks	exon	57594653	57594773	.	+	.	gene_id "rmCuff_XLOC_000681"; transcript_id "rmCuff_TCONS_00000718"; exon_number "5"; oId "CUFF.1409.1"; tss_id "TSS699";
1	Cufflinks	exon	57596084	57596179	.	+	.	gene_id "rmCuff_XLOC_000681"; transcript_id "rmCuff_TCONS_00000718"; exon_number "6"; oId "CUFF.1409.1"; tss_id "TSS699";
1	Cufflinks	exon	57598216	57598314	.	+	.	gene_id "rmCuff_XLOC_000681"; transcript_id "rmCuff_TCONS_00000718"; exon_number "7"; oId "CUFF.1409.1"; tss_id "TSS699";
1	Cufflinks	exon	57600904	57601088	.	+	.	gene_id "rmCuff_XLOC_000681"; transcript_id "rmCuff_TCONS_00000718"; exon_number "8"; oId "CUFF.1409.1"; tss_id "TSS699";
1	Cufflinks	exon	57602997	57603151	.	+	.	gene_id "rmCuff_XLOC_000681"; transcript_id "rmCuff_TCONS_00000718"; exon_number "9"; oId "CUFF.1409.1"; tss_id "TSS699";
1	Cufflinks	exon	57605969	57606202	.	+	.	gene_id "rmCuff_XLOC_000681"; transcript_id "rmCuff_TCONS_00000718"; exon_number "10"; oId "CUFF.1409.1"; tss_id "TSS699";
1	Cufflinks	exon	57607796	57607971	.	+	.	gene_id "rmCuff_XLOC_000681"; transcript_id "rmCuff_TCONS_00000718"; exon_number "11"; oId "CUFF.1409.1"; tss_id "TSS699";
1	Cufflinks	exon	57608154	57608677	.	+	.	gene_id "rmCuff_XLOC_000682"; transcript_id "rmCuff_TCONS_00000720"; exon_number "1"; oId "CUFF.1388.1"; tss_id "TSS700";
1	Cufflinks	exon	57797655	57797764	.	+	.	gene_id "rmCuff_XLOC_000683"; transcript_id "rmCuff_TCONS_00000721"; exon_number "1"; oId "CUFF.1390.1"; tss_id "TSS701";
1	Cufflinks	exon	58507215	58507463	.	+	.	gene_id "rmCuff_XLOC_000684"; transcript_id "rmCuff_TCONS_00000722"; exon_number "1"; oId "CUFF.1412.1"; tss_id "TSS702";
1	Cufflinks	exon	58510016	58510450	.	+	.	gene_id "rmCuff_XLOC_000685"; transcript_id "rmCuff_TCONS_00000723"; exon_number "1"; oId "CUFF.1414.1"; tss_id "TSS703";
1	Cufflinks	exon	58523988	58524063	.	+	.	gene_id "rmCuff_XLOC_000686"; transcript_id "rmCuff_TCONS_00000724"; exon_number "1"; oId "CUFF.1440.1"; tss_id "TSS704";
1	Cufflinks	exon	58525018	58531179	.	+	.	gene_id "rmCuff_XLOC_000686"; transcript_id "rmCuff_TCONS_00000724"; exon_number "2"; oId "CUFF.1440.1"; tss_id "TSS704";
1	Cufflinks	exon	58898540	58898711	.	+	.	gene_id "rmCuff_XLOC_000688"; transcript_id "rmCuff_TCONS_00000726"; exon_number "1"; oId "CUFF.1439.1"; tss_id "TSS706";
1	Cufflinks	exon	58901015	58901091	.	+	.	gene_id "rmCuff_XLOC_000688"; transcript_id "rmCuff_TCONS_00000726"; exon_number "2"; oId "CUFF.1439.1"; tss_id "TSS706";
1	Cufflinks	exon	58902527	58902656	.	+	.	gene_id "rmCuff_XLOC_000688"; transcript_id "rmCuff_TCONS_00000726"; exon_number "3"; oId "CUFF.1439.1"; tss_id "TSS706";
1	Cufflinks	exon	58909430	58909493	.	+	.	gene_id "rmCuff_XLOC_000688"; transcript_id "rmCuff_TCONS_00000726"; exon_number "4"; oId "CUFF.1439.1"; tss_id "TSS706";
1	Cufflinks	exon	58910907	58911002	.	+	.	gene_id "rmCuff_XLOC_000689"; transcript_id "rmCuff_TCONS_00000727"; exon_number "1"; oId "CUFF.1430.1"; tss_id "TSS707";
1	Cufflinks	exon	58912415	58912512	.	+	.	gene_id "rmCuff_XLOC_000689"; transcript_id "rmCuff_TCONS_00000727"; exon_number "2"; oId "CUFF.1430.1"; tss_id "TSS707";
1	Cufflinks	exon	58913162	58913312	.	+	.	gene_id "rmCuff_XLOC_000689"; transcript_id "rmCuff_TCONS_00000727"; exon_number "3"; oId "CUFF.1430.1"; tss_id "TSS707";
1	Cufflinks	exon	58914632	58914848	.	+	.	gene_id "rmCuff_XLOC_000689"; transcript_id "rmCuff_TCONS_00000727"; exon_number "4"; oId "CUFF.1430.1"; tss_id "TSS707";
1	Cufflinks	exon	58916894	58917017	.	+	.	gene_id "rmCuff_XLOC_000690"; transcript_id "rmCuff_TCONS_00000728"; exon_number "1"; oId "CUFF.1432.1"; tss_id "TSS708";
1	Cufflinks	exon	58917555	58918931	.	+	.	gene_id "rmCuff_XLOC_000690"; transcript_id "rmCuff_TCONS_00000728"; exon_number "2"; oId "CUFF.1432.1"; tss_id "TSS708";
1	Cufflinks	exon	58919467	58919913	.	+	.	gene_id "rmCuff_XLOC_000692"; transcript_id "rmCuff_TCONS_00000730"; exon_number "1"; oId "CUFF.1431.1"; tss_id "TSS710";
1	Cufflinks	exon	59358560	59358758	.	+	.	gene_id "rmCuff_XLOC_000694"; transcript_id "rmCuff_TCONS_00000732"; exon_number "1"; oId "CUFF.1436.1"; tss_id "TSS712";
1	Cufflinks	exon	60113919	60113983	.	+	.	gene_id "rmCuff_XLOC_000695"; transcript_id "rmCuff_TCONS_00000733"; exon_number "1"; oId "CUFF.1550.1"; tss_id "TSS713";
1	Cufflinks	exon	60118480	60118649	.	+	.	gene_id "rmCuff_XLOC_000695"; transcript_id "rmCuff_TCONS_00000733"; exon_number "2"; oId "CUFF.1550.1"; tss_id "TSS713";
1	Cufflinks	exon	60123537	60123610	.	+	.	gene_id "rmCuff_XLOC_000695"; transcript_id "rmCuff_TCONS_00000733"; exon_number "3"; oId "CUFF.1550.1"; tss_id "TSS713";
1	Cufflinks	exon	60124339	60125180	.	+	.	gene_id "rmCuff_XLOC_000695"; transcript_id "rmCuff_TCONS_00000733"; exon_number "4"; oId "CUFF.1550.1"; tss_id "TSS713";
1	Cufflinks	exon	60152151	60152260	.	+	.	gene_id "rmCuff_XLOC_000696"; transcript_id "rmCuff_TCONS_00000734"; exon_number "1"; oId "CUFF.1467.1"; tss_id "TSS714";
1	Cufflinks	exon	60152522	60153692	.	+	.	gene_id "rmCuff_XLOC_000696"; transcript_id "rmCuff_TCONS_00000734"; exon_number "2"; oId "CUFF.1467.1"; tss_id "TSS714";
1	Cufflinks	exon	60708319	60708423	.	+	.	gene_id "rmCuff_XLOC_000698"; transcript_id "rmCuff_TCONS_00000736"; exon_number "1"; oId "CUFF.1496.1"; tss_id "TSS716";
1	Cufflinks	exon	60724306	60724434	.	+	.	gene_id "rmCuff_XLOC_000698"; transcript_id "rmCuff_TCONS_00000736"; exon_number "2"; oId "CUFF.1496.1"; tss_id "TSS716";
1	Cufflinks	exon	60737322	60737702	.	+	.	gene_id "rmCuff_XLOC_000699"; transcript_id "rmCuff_TCONS_00000737"; exon_number "1"; oId "CUFF.1471.1"; tss_id "TSS717";
1	Cufflinks	exon	60742058	60742183	.	+	.	gene_id "rmCuff_XLOC_000700"; transcript_id "rmCuff_TCONS_00000738"; exon_number "1"; oId "CUFF.1522.1"; tss_id "TSS718";
1	Cufflinks	exon	60746068	60746441	.	+	.	gene_id "rmCuff_XLOC_000700"; transcript_id "rmCuff_TCONS_00000738"; exon_number "2"; oId "CUFF.1522.1"; tss_id "TSS718";
1	Cufflinks	exon	60747122	60747229	.	+	.	gene_id "rmCuff_XLOC_000700"; transcript_id "rmCuff_TCONS_00000738"; exon_number "3"; oId "CUFF.1522.1"; tss_id "TSS718";
1	Cufflinks	exon	60750176	60750299	.	+	.	gene_id "rmCuff_XLOC_000700"; transcript_id "rmCuff_TCONS_00000738"; exon_number "4"; oId "CUFF.1522.1"; tss_id "TSS718";
1	Cufflinks	exon	60753828	60753949	.	+	.	gene_id "rmCuff_XLOC_000700"; transcript_id "rmCuff_TCONS_00000738"; exon_number "5"; oId "CUFF.1522.1"; tss_id "TSS718";
1	Cufflinks	exon	60755214	60755374	.	+	.	gene_id "rmCuff_XLOC_000700"; transcript_id "rmCuff_TCONS_00000738"; exon_number "6"; oId "CUFF.1522.1"; tss_id "TSS718";
1	Cufflinks	exon	60756985	60757401	.	+	.	gene_id "rmCuff_XLOC_000700"; transcript_id "rmCuff_TCONS_00000738"; exon_number "7"; oId "CUFF.1522.1"; tss_id "TSS718";
1	Cufflinks	exon	60761634	60761732	.	+	.	gene_id "rmCuff_XLOC_000700"; transcript_id "rmCuff_TCONS_00000738"; exon_number "8"; oId "CUFF.1522.1"; tss_id "TSS718";
1	Cufflinks	exon	60763157	60763468	.	+	.	gene_id "rmCuff_XLOC_000700"; transcript_id "rmCuff_TCONS_00000738"; exon_number "9"; oId "CUFF.1522.1"; tss_id "TSS718";
1	Cufflinks	exon	61416639	61416864	.	+	.	gene_id "rmCuff_XLOC_000701"; transcript_id "rmCuff_TCONS_00000739"; exon_number "1"; oId "CUFF.1517.1"; tss_id "TSS719";
1	Cufflinks	exon	61420573	61420724	.	+	.	gene_id "rmCuff_XLOC_000702"; transcript_id "rmCuff_TCONS_00000740"; exon_number "1"; oId "CUFF.1520.1"; tss_id "TSS720";
1	Cufflinks	exon	61422736	61422917	.	+	.	gene_id "rmCuff_XLOC_000702"; transcript_id "rmCuff_TCONS_00000740"; exon_number "2"; oId "CUFF.1520.1"; tss_id "TSS720";
1	Cufflinks	exon	61423479	61423494	.	+	.	gene_id "rmCuff_XLOC_000703"; transcript_id "rmCuff_TCONS_00000741"; exon_number "1"; oId "CUFF.1530.1"; tss_id "TSS721";
1	Cufflinks	exon	61423803	61423938	.	+	.	gene_id "rmCuff_XLOC_000703"; transcript_id "rmCuff_TCONS_00000741"; exon_number "2"; oId "CUFF.1530.1"; tss_id "TSS721";
1	Cufflinks	exon	61426580	61426691	.	+	.	gene_id "rmCuff_XLOC_000703"; transcript_id "rmCuff_TCONS_00000741"; exon_number "3"; oId "CUFF.1530.1"; tss_id "TSS721";
1	Cufflinks	exon	61426920	61427047	.	+	.	gene_id "rmCuff_XLOC_000703"; transcript_id "rmCuff_TCONS_00000741"; exon_number "4"; oId "CUFF.1530.1"; tss_id "TSS721";
1	Cufflinks	exon	61428237	61428376	.	+	.	gene_id "rmCuff_XLOC_000703"; transcript_id "rmCuff_TCONS_00000741"; exon_number "5"; oId "CUFF.1530.1"; tss_id "TSS721";
1	Cufflinks	exon	61428587	61428701	.	+	.	gene_id "rmCuff_XLOC_000703"; transcript_id "rmCuff_TCONS_00000741"; exon_number "6"; oId "CUFF.1530.1"; tss_id "TSS721";
1	Cufflinks	exon	61428874	61428962	.	+	.	gene_id "rmCuff_XLOC_000703"; transcript_id "rmCuff_TCONS_00000741"; exon_number "7"; oId "CUFF.1530.1"; tss_id "TSS721";
1	Cufflinks	exon	61429107	61429333	.	+	.	gene_id "rmCuff_XLOC_000704"; transcript_id "rmCuff_TCONS_00000743"; exon_number "1"; oId "CUFF.1546.1"; tss_id "TSS722";
1	Cufflinks	exon	61429547	61429640	.	+	.	gene_id "rmCuff_XLOC_000704"; transcript_id "rmCuff_TCONS_00000743"; exon_number "2"; oId "CUFF.1546.1"; tss_id "TSS722";
1	Cufflinks	exon	61429845	61429962	.	+	.	gene_id "rmCuff_XLOC_000704"; transcript_id "rmCuff_TCONS_00000743"; exon_number "3"; oId "CUFF.1546.1"; tss_id "TSS722";
1	Cufflinks	exon	61430308	61430478	.	+	.	gene_id "rmCuff_XLOC_000704"; transcript_id "rmCuff_TCONS_00000743"; exon_number "4"; oId "CUFF.1546.1"; tss_id "TSS722";
1	Cufflinks	exon	61431170	61431265	.	+	.	gene_id "rmCuff_XLOC_000704"; transcript_id "rmCuff_TCONS_00000743"; exon_number "5"; oId "CUFF.1546.1"; tss_id "TSS722";
1	Cufflinks	exon	61431362	61431507	.	+	.	gene_id "rmCuff_XLOC_000704"; transcript_id "rmCuff_TCONS_00000743"; exon_number "6"; oId "CUFF.1546.1"; tss_id "TSS722";
1	Cufflinks	exon	61431733	61431871	.	+	.	gene_id "rmCuff_XLOC_000704"; transcript_id "rmCuff_TCONS_00000743"; exon_number "7"; oId "CUFF.1546.1"; tss_id "TSS722";
1	Cufflinks	exon	61432021	61432139	.	+	.	gene_id "rmCuff_XLOC_000704"; transcript_id "rmCuff_TCONS_00000743"; exon_number "8"; oId "CUFF.1546.1"; tss_id "TSS722";
1	Cufflinks	exon	61432238	61432417	.	+	.	gene_id "rmCuff_XLOC_000704"; transcript_id "rmCuff_TCONS_00000743"; exon_number "9"; oId "CUFF.1546.1"; tss_id "TSS722";
1	Cufflinks	exon	61432662	61432853	.	+	.	gene_id "rmCuff_XLOC_000704"; transcript_id "rmCuff_TCONS_00000743"; exon_number "10"; oId "CUFF.1546.1"; tss_id "TSS722";
1	Cufflinks	exon	61433088	61433177	.	+	.	gene_id "rmCuff_XLOC_000704"; transcript_id "rmCuff_TCONS_00000743"; exon_number "11"; oId "CUFF.1546.1"; tss_id "TSS722";
1	Cufflinks	exon	61433328	61434549	.	+	.	gene_id "rmCuff_XLOC_000704"; transcript_id "rmCuff_TCONS_00000743"; exon_number "12"; oId "CUFF.1546.1"; tss_id "TSS722";
1	Cufflinks	exon	61438105	61438505	.	+	.	gene_id "rmCuff_XLOC_000705"; transcript_id "rmCuff_TCONS_00000745"; exon_number "1"; oId "CUFF.1528.1"; tss_id "TSS724";
1	Cufflinks	exon	61442040	61442160	.	+	.	gene_id "rmCuff_XLOC_000706"; transcript_id "rmCuff_TCONS_00000746"; exon_number "1"; oId "CUFF.1532.1"; tss_id "TSS725";
1	Cufflinks	exon	61442751	61443045	.	+	.	gene_id "rmCuff_XLOC_000706"; transcript_id "rmCuff_TCONS_00000746"; exon_number "2"; oId "CUFF.1532.1"; tss_id "TSS725";
1	Cufflinks	exon	61446232	61446299	.	+	.	gene_id "rmCuff_XLOC_000707"; transcript_id "rmCuff_TCONS_00000747"; exon_number "1"; oId "CUFF.1529.1"; tss_id "TSS726";
1	Cufflinks	exon	61446413	61446423	.	+	.	gene_id "rmCuff_XLOC_000708"; transcript_id "rmCuff_TCONS_00000748"; exon_number "1"; oId "CUFF.1536.1"; tss_id "TSS727";
1	Cufflinks	exon	61448839	61448991	.	+	.	gene_id "rmCuff_XLOC_000708"; transcript_id "rmCuff_TCONS_00000748"; exon_number "2"; oId "CUFF.1536.1"; tss_id "TSS727";
1	Cufflinks	exon	61449229	61449323	.	+	.	gene_id "rmCuff_XLOC_000708"; transcript_id "rmCuff_TCONS_00000748"; exon_number "3"; oId "CUFF.1536.1"; tss_id "TSS727";
1	Cufflinks	exon	61449500	61449672	.	+	.	gene_id "rmCuff_XLOC_000708"; transcript_id "rmCuff_TCONS_00000748"; exon_number "4"; oId "CUFF.1536.1"; tss_id "TSS727";
1	Cufflinks	exon	61449847	61449955	.	+	.	gene_id "rmCuff_XLOC_000708"; transcript_id "rmCuff_TCONS_00000748"; exon_number "5"; oId "CUFF.1536.1"; tss_id "TSS727";
1	Cufflinks	exon	61450066	61450146	.	+	.	gene_id "rmCuff_XLOC_000708"; transcript_id "rmCuff_TCONS_00000748"; exon_number "6"; oId "CUFF.1536.1"; tss_id "TSS727";
1	Cufflinks	exon	61450281	61450401	.	+	.	gene_id "rmCuff_XLOC_000708"; transcript_id "rmCuff_TCONS_00000748"; exon_number "7"; oId "CUFF.1536.1"; tss_id "TSS727";
1	Cufflinks	exon	61450801	61451002	.	+	.	gene_id "rmCuff_XLOC_000708"; transcript_id "rmCuff_TCONS_00000748"; exon_number "8"; oId "CUFF.1536.1"; tss_id "TSS727";
1	Cufflinks	exon	61451147	61451311	.	+	.	gene_id "rmCuff_XLOC_000708"; transcript_id "rmCuff_TCONS_00000748"; exon_number "9"; oId "CUFF.1536.1"; tss_id "TSS727";
1	Cufflinks	exon	61452159	61452675	.	+	.	gene_id "rmCuff_XLOC_000711"; transcript_id "rmCuff_TCONS_00000751"; exon_number "1"; oId "CUFF.1535.1"; tss_id "TSS730";
1	Cufflinks	exon	61453442	61453574	.	+	.	gene_id "rmCuff_XLOC_000711"; transcript_id "rmCuff_TCONS_00000751"; exon_number "2"; oId "CUFF.1535.1"; tss_id "TSS730";
1	Cufflinks	exon	61453714	61453892	.	+	.	gene_id "rmCuff_XLOC_000711"; transcript_id "rmCuff_TCONS_00000751"; exon_number "3"; oId "CUFF.1535.1"; tss_id "TSS730";
1	Cufflinks	exon	61453981	61454256	.	+	.	gene_id "rmCuff_XLOC_000711"; transcript_id "rmCuff_TCONS_00000751"; exon_number "4"; oId "CUFF.1535.1"; tss_id "TSS730";
1	Cufflinks	exon	61454347	61454473	.	+	.	gene_id "rmCuff_XLOC_000712"; transcript_id "rmCuff_TCONS_00000752"; exon_number "1"; oId "CUFF.1534.1"; tss_id "TSS731";
1	Cufflinks	exon	61455063	61455188	.	+	.	gene_id "rmCuff_XLOC_000712"; transcript_id "rmCuff_TCONS_00000752"; exon_number "2"; oId "CUFF.1534.1"; tss_id "TSS731";
1	Cufflinks	exon	61455633	61455664	.	+	.	gene_id "rmCuff_XLOC_000712"; transcript_id "rmCuff_TCONS_00000752"; exon_number "3"; oId "CUFF.1534.1"; tss_id "TSS731";
1	Cufflinks	exon	61455840	61455872	.	+	.	gene_id "rmCuff_XLOC_000713"; transcript_id "rmCuff_TCONS_00000753"; exon_number "1"; oId "CUFF.1533.1"; tss_id "TSS732";
1	Cufflinks	exon	61455971	61456129	.	+	.	gene_id "rmCuff_XLOC_000713"; transcript_id "rmCuff_TCONS_00000753"; exon_number "2"; oId "CUFF.1533.1"; tss_id "TSS732";
1	Cufflinks	exon	61456219	61456491	.	+	.	gene_id "rmCuff_XLOC_000713"; transcript_id "rmCuff_TCONS_00000753"; exon_number "3"; oId "CUFF.1533.1"; tss_id "TSS732";
1	Cufflinks	exon	61457050	61457302	.	+	.	gene_id "rmCuff_XLOC_000714"; transcript_id "rmCuff_TCONS_00000754"; exon_number "1"; oId "CUFF.1537.1"; tss_id "TSS733";
1	Cufflinks	exon	61457850	61458024	.	+	.	gene_id "rmCuff_XLOC_000714"; transcript_id "rmCuff_TCONS_00000754"; exon_number "2"; oId "CUFF.1537.1"; tss_id "TSS733";
1	Cufflinks	exon	61458098	61458339	.	+	.	gene_id "rmCuff_XLOC_000715"; transcript_id "rmCuff_TCONS_00000755"; exon_number "1"; oId "CUFF.1541.1"; tss_id "TSS734";
1	Cufflinks	exon	61458573	61458732	.	+	.	gene_id "rmCuff_XLOC_000715"; transcript_id "rmCuff_TCONS_00000755"; exon_number "2"; oId "CUFF.1541.1"; tss_id "TSS734";
1	Cufflinks	exon	61458860	61459035	.	+	.	gene_id "rmCuff_XLOC_000715"; transcript_id "rmCuff_TCONS_00000755"; exon_number "3"; oId "CUFF.1541.1"; tss_id "TSS734";
1	Cufflinks	exon	61459196	61459226	.	+	.	gene_id "rmCuff_XLOC_000715"; transcript_id "rmCuff_TCONS_00000755"; exon_number "4"; oId "CUFF.1541.1"; tss_id "TSS734";
1	Cufflinks	exon	61458370	61458571	.	+	.	gene_id "rmCuff_XLOC_000716"; transcript_id "rmCuff_TCONS_00000756"; exon_number "1"; oId "CUFF.1543.1"; tss_id "TSS735";
1	Cufflinks	exon	61459485	61459749	.	+	.	gene_id "rmCuff_XLOC_000717"; transcript_id "rmCuff_TCONS_00000757"; exon_number "1"; oId "CUFF.1539.1"; tss_id "TSS736";
1	Cufflinks	exon	61459881	61460283	.	+	.	gene_id "rmCuff_XLOC_000717"; transcript_id "rmCuff_TCONS_00000757"; exon_number "2"; oId "CUFF.1539.1"; tss_id "TSS736";
1	Cufflinks	exon	61556503	61556779	.	+	.	gene_id "rmCuff_XLOC_000718"; transcript_id "rmCuff_TCONS_00000758"; exon_number "1"; oId "CUFF.1552.1"; tss_id "TSS737";
1	Cufflinks	exon	61648483	61648561	.	+	.	gene_id "rmCuff_XLOC_000719"; transcript_id "rmCuff_TCONS_00000759"; exon_number "1"; oId "CUFF.1590.1"; tss_id "TSS738";
1	Cufflinks	exon	61666193	61666343	.	+	.	gene_id "rmCuff_XLOC_000719"; transcript_id "rmCuff_TCONS_00000759"; exon_number "2"; oId "CUFF.1590.1"; tss_id "TSS738";
1	Cufflinks	exon	61666504	61666613	.	+	.	gene_id "rmCuff_XLOC_000719"; transcript_id "rmCuff_TCONS_00000759"; exon_number "3"; oId "CUFF.1590.1"; tss_id "TSS738";
1	Cufflinks	exon	61668281	61668402	.	+	.	gene_id "rmCuff_XLOC_000719"; transcript_id "rmCuff_TCONS_00000759"; exon_number "4"; oId "CUFF.1590.1"; tss_id "TSS738";
1	Cufflinks	exon	61670110	61670270	.	+	.	gene_id "rmCuff_XLOC_000719"; transcript_id "rmCuff_TCONS_00000759"; exon_number "5"; oId "CUFF.1590.1"; tss_id "TSS738";
1	Cufflinks	exon	61678441	61678531	.	+	.	gene_id "rmCuff_XLOC_000719"; transcript_id "rmCuff_TCONS_00000759"; exon_number "6"; oId "CUFF.1590.1"; tss_id "TSS738";
1	Cufflinks	exon	61679368	61679515	.	+	.	gene_id "rmCuff_XLOC_000719"; transcript_id "rmCuff_TCONS_00000759"; exon_number "7"; oId "CUFF.1590.1"; tss_id "TSS738";
1	Cufflinks	exon	61682821	61682974	.	+	.	gene_id "rmCuff_XLOC_000719"; transcript_id "rmCuff_TCONS_00000759"; exon_number "8"; oId "CUFF.1590.1"; tss_id "TSS738";
1	Cufflinks	exon	61683925	61684101	.	+	.	gene_id "rmCuff_XLOC_000719"; transcript_id "rmCuff_TCONS_00000759"; exon_number "9"; oId "CUFF.1590.1"; tss_id "TSS738";
1	Cufflinks	exon	61687659	61687848	.	+	.	gene_id "rmCuff_XLOC_000719"; transcript_id "rmCuff_TCONS_00000759"; exon_number "10"; oId "CUFF.1590.1"; tss_id "TSS738";
1	Cufflinks	exon	61689303	61689502	.	+	.	gene_id "rmCuff_XLOC_000719"; transcript_id "rmCuff_TCONS_00000759"; exon_number "11"; oId "CUFF.1590.1"; tss_id "TSS738";
1	Cufflinks	exon	61690875	61691003	.	+	.	gene_id "rmCuff_XLOC_000719"; transcript_id "rmCuff_TCONS_00000759"; exon_number "12"; oId "CUFF.1590.1"; tss_id "TSS738";
1	Cufflinks	exon	61694664	61694813	.	+	.	gene_id "rmCuff_XLOC_000719"; transcript_id "rmCuff_TCONS_00000759"; exon_number "13"; oId "CUFF.1590.1"; tss_id "TSS738";
1	Cufflinks	exon	61696425	61696533	.	+	.	gene_id "rmCuff_XLOC_000719"; transcript_id "rmCuff_TCONS_00000759"; exon_number "14"; oId "CUFF.1590.1"; tss_id "TSS738";
1	Cufflinks	exon	61697665	61697967	.	+	.	gene_id "rmCuff_XLOC_000719"; transcript_id "rmCuff_TCONS_00000759"; exon_number "15"; oId "CUFF.1590.1"; tss_id "TSS738";
1	Cufflinks	exon	61699177	61699301	.	+	.	gene_id "rmCuff_XLOC_000719"; transcript_id "rmCuff_TCONS_00000759"; exon_number "16"; oId "CUFF.1590.1"; tss_id "TSS738";
1	Cufflinks	exon	61700900	61701086	.	+	.	gene_id "rmCuff_XLOC_000719"; transcript_id "rmCuff_TCONS_00000759"; exon_number "17"; oId "CUFF.1590.1"; tss_id "TSS738";
1	Cufflinks	exon	61706076	61706278	.	+	.	gene_id "rmCuff_XLOC_000719"; transcript_id "rmCuff_TCONS_00000759"; exon_number "18"; oId "CUFF.1590.1"; tss_id "TSS738";
1	Cufflinks	exon	61706663	61706767	.	+	.	gene_id "rmCuff_XLOC_000719"; transcript_id "rmCuff_TCONS_00000759"; exon_number "19"; oId "CUFF.1590.1"; tss_id "TSS738";
1	Cufflinks	exon	61709586	61711679	.	+	.	gene_id "rmCuff_XLOC_000719"; transcript_id "rmCuff_TCONS_00000759"; exon_number "20"; oId "CUFF.1590.1"; tss_id "TSS738";
1	Cufflinks	exon	61771785	61771977	.	+	.	gene_id "rmCuff_XLOC_000722"; transcript_id "rmCuff_TCONS_00000763"; exon_number "1"; oId "CUFF.1609.1"; tss_id "TSS742";
1	Cufflinks	exon	61801473	61801547	.	+	.	gene_id "rmCuff_XLOC_000722"; transcript_id "rmCuff_TCONS_00000763"; exon_number "2"; oId "CUFF.1609.1"; tss_id "TSS742";
1	Cufflinks	exon	61834881	61834980	.	+	.	gene_id "rmCuff_XLOC_000722"; transcript_id "rmCuff_TCONS_00000763"; exon_number "3"; oId "CUFF.1609.1"; tss_id "TSS742";
1	Cufflinks	exon	61838629	61838809	.	+	.	gene_id "rmCuff_XLOC_000723"; transcript_id "rmCuff_TCONS_00000764"; exon_number "1"; oId "CUFF.1561.1"; tss_id "TSS743";
1	Cufflinks	exon	61854131	61854369	.	+	.	gene_id "rmCuff_XLOC_000724"; transcript_id "rmCuff_TCONS_00000765"; exon_number "1"; oId "CUFF.1562.1"; tss_id "TSS744";
1	Cufflinks	exon	61859156	61859493	.	+	.	gene_id "rmCuff_XLOC_000725"; transcript_id "rmCuff_TCONS_00000766"; exon_number "1"; oId "CUFF.1563.1"; tss_id "TSS745";
1	Cufflinks	exon	61870137	61870744	.	+	.	gene_id "rmCuff_XLOC_000726"; transcript_id "rmCuff_TCONS_00000767"; exon_number "1"; oId "CUFF.1566.1"; tss_id "TSS746";
1	Cufflinks	exon	61871262	61871476	.	+	.	gene_id "rmCuff_XLOC_000727"; transcript_id "rmCuff_TCONS_00000768"; exon_number "1"; oId "CUFF.1564.1"; tss_id "TSS747";
1	Cufflinks	exon	61871646	61872077	.	+	.	gene_id "rmCuff_XLOC_000728"; transcript_id "rmCuff_TCONS_00000769"; exon_number "1"; oId "CUFF.1565.1"; tss_id "TSS748";
1	Cufflinks	exon	61872321	61872795	.	+	.	gene_id "rmCuff_XLOC_000729"; transcript_id "rmCuff_TCONS_00000770"; exon_number "1"; oId "CUFF.1567.1"; tss_id "TSS749";
1	Cufflinks	exon	61873429	61873701	.	+	.	gene_id "rmCuff_XLOC_000730"; transcript_id "rmCuff_TCONS_00000771"; exon_number "1"; oId "CUFF.1568.1"; tss_id "TSS750";
1	Cufflinks	exon	61873974	61874160	.	+	.	gene_id "rmCuff_XLOC_000731"; transcript_id "rmCuff_TCONS_00000772"; exon_number "1"; oId "CUFF.1569.1"; tss_id "TSS751";
1	Cufflinks	exon	61874289	61874581	.	+	.	gene_id "rmCuff_XLOC_000732"; transcript_id "rmCuff_TCONS_00000773"; exon_number "1"; oId "CUFF.1570.1"; tss_id "TSS752";
1	Cufflinks	exon	61875120	61875597	.	+	.	gene_id "rmCuff_XLOC_000733"; transcript_id "rmCuff_TCONS_00000774"; exon_number "1"; oId "CUFF.1571.1"; tss_id "TSS753";
1	Cufflinks	exon	61879577	61879848	.	+	.	gene_id "rmCuff_XLOC_000734"; transcript_id "rmCuff_TCONS_00000775"; exon_number "1"; oId "CUFF.1573.1"; tss_id "TSS754";
1	Cufflinks	exon	61891364	61891589	.	+	.	gene_id "rmCuff_XLOC_000735"; transcript_id "rmCuff_TCONS_00000776"; exon_number "1"; oId "CUFF.1572.1"; tss_id "TSS755";
1	Cufflinks	exon	61922137	61922190	.	+	.	gene_id "rmCuff_XLOC_000736"; transcript_id "rmCuff_TCONS_00000777"; exon_number "1"; oId "CUFF.1623.1"; tss_id "TSS756";
1	Cufflinks	exon	61992820	61992992	.	+	.	gene_id "rmCuff_XLOC_000736"; transcript_id "rmCuff_TCONS_00000777"; exon_number "2"; oId "CUFF.1623.1"; tss_id "TSS756";
1	Cufflinks	exon	61996738	61996808	.	+	.	gene_id "rmCuff_XLOC_000736"; transcript_id "rmCuff_TCONS_00000777"; exon_number "3"; oId "CUFF.1623.1"; tss_id "TSS756";
1	Cufflinks	exon	62106025	62106155	.	+	.	gene_id "rmCuff_XLOC_000737"; transcript_id "rmCuff_TCONS_00000778"; exon_number "1"; oId "CUFF.1661.1"; tss_id "TSS757";
1	Cufflinks	exon	62166341	62166376	.	+	.	gene_id "rmCuff_XLOC_000737"; transcript_id "rmCuff_TCONS_00000778"; exon_number "2"; oId "CUFF.1661.1"; tss_id "TSS757";
1	Cufflinks	exon	62175113	62175227	.	+	.	gene_id "rmCuff_XLOC_000737"; transcript_id "rmCuff_TCONS_00000778"; exon_number "3"; oId "CUFF.1661.1"; tss_id "TSS757";
1	Cufflinks	exon	62229514	62229600	.	+	.	gene_id "rmCuff_XLOC_000737"; transcript_id "rmCuff_TCONS_00000778"; exon_number "4"; oId "CUFF.1661.1"; tss_id "TSS757";
1	Cufflinks	exon	62256844	62257147	.	+	.	gene_id "rmCuff_XLOC_000737"; transcript_id "rmCuff_TCONS_00000778"; exon_number "5"; oId "CUFF.1661.1"; tss_id "TSS757";
1	Cufflinks	exon	62353397	62353518	.	+	.	gene_id "rmCuff_XLOC_000738"; transcript_id "rmCuff_TCONS_00000779"; exon_number "1"; oId "CUFF.1574.1"; tss_id "TSS758";
1	Cufflinks	exon	62355582	62355636	.	+	.	gene_id "rmCuff_XLOC_000739"; transcript_id "rmCuff_TCONS_00000780"; exon_number "1"; oId "CUFF.1575.1"; tss_id "TSS759";
1	Cufflinks	exon	62519528	62519688	.	+	.	gene_id "rmCuff_XLOC_000740"; transcript_id "rmCuff_TCONS_00000781"; exon_number "1"; oId "CUFF.1577.1"; tss_id "TSS760";
1	Cufflinks	exon	62520282	62520363	.	+	.	gene_id "rmCuff_XLOC_000740"; transcript_id "rmCuff_TCONS_00000781"; exon_number "2"; oId "CUFF.1577.1"; tss_id "TSS760";
1	Cufflinks	exon	62645278	62645964	.	+	.	gene_id "rmCuff_XLOC_000742"; transcript_id "rmCuff_TCONS_00000783"; exon_number "1"; oId "CUFF.1584.1"; tss_id "TSS762";
1	Cufflinks	exon	62657187	62657232	.	+	.	gene_id "rmCuff_XLOC_000742"; transcript_id "rmCuff_TCONS_00000783"; exon_number "2"; oId "CUFF.1584.1"; tss_id "TSS762";
1	Cufflinks	exon	62691928	62692037	.	+	.	gene_id "rmCuff_XLOC_000743"; transcript_id "rmCuff_TCONS_00000784"; exon_number "1"; oId "CUFF.1594.1"; tss_id "TSS763";
1	Cufflinks	exon	62693096	62693145	.	+	.	gene_id "rmCuff_XLOC_000743"; transcript_id "rmCuff_TCONS_00000784"; exon_number "2"; oId "CUFF.1594.1"; tss_id "TSS763";
1	Cufflinks	exon	62696783	62696935	.	+	.	gene_id "rmCuff_XLOC_000743"; transcript_id "rmCuff_TCONS_00000784"; exon_number "3"; oId "CUFF.1594.1"; tss_id "TSS763";
1	Cufflinks	exon	62697032	62697084	.	+	.	gene_id "rmCuff_XLOC_000743"; transcript_id "rmCuff_TCONS_00000784"; exon_number "4"; oId "CUFF.1594.1"; tss_id "TSS763";
1	Cufflinks	exon	62697297	62697524	.	+	.	gene_id "rmCuff_XLOC_000743"; transcript_id "rmCuff_TCONS_00000784"; exon_number "5"; oId "CUFF.1594.1"; tss_id "TSS763";
1	Cufflinks	exon	62698668	62698818	.	+	.	gene_id "rmCuff_XLOC_000743"; transcript_id "rmCuff_TCONS_00000784"; exon_number "6"; oId "CUFF.1594.1"; tss_id "TSS763";
1	Cufflinks	exon	62701720	62701777	.	+	.	gene_id "rmCuff_XLOC_000743"; transcript_id "rmCuff_TCONS_00000784"; exon_number "7"; oId "CUFF.1594.1"; tss_id "TSS763";
1	Cufflinks	exon	62705114	62705595	.	+	.	gene_id "rmCuff_XLOC_000743"; transcript_id "rmCuff_TCONS_00000784"; exon_number "8"; oId "CUFF.1594.1"; tss_id "TSS763";
1	Cufflinks	exon	62879400	62879607	.	+	.	gene_id "rmCuff_XLOC_000744"; transcript_id "rmCuff_TCONS_00000786"; exon_number "1"; oId "CUFF.1578.1"; tss_id "TSS765";
1	Cufflinks	exon	62885933	62886256	.	+	.	gene_id "rmCuff_XLOC_000745"; transcript_id "rmCuff_TCONS_00000787"; exon_number "1"; oId "CUFF.1579.1"; tss_id "TSS766";
1	Cufflinks	exon	63066455	63066665	.	+	.	gene_id "rmCuff_XLOC_000746"; transcript_id "rmCuff_TCONS_00000788"; exon_number "1"; oId "CUFF.1580.1"; tss_id "TSS767";
1	Cufflinks	exon	65232138	65232176	.	+	.	gene_id "rmCuff_XLOC_000747"; transcript_id "rmCuff_TCONS_00000789"; exon_number "1"; oId "CUFF.1612.1"; tss_id "TSS768";
1	Cufflinks	exon	65233672	65233737	.	+	.	gene_id "rmCuff_XLOC_000747"; transcript_id "rmCuff_TCONS_00000789"; exon_number "2"; oId "CUFF.1612.1"; tss_id "TSS768";
1	Cufflinks	exon	65233832	65234041	.	+	.	gene_id "rmCuff_XLOC_000747"; transcript_id "rmCuff_TCONS_00000789"; exon_number "3"; oId "CUFF.1612.1"; tss_id "TSS768";
1	Cufflinks	exon	65235178	65235288	.	+	.	gene_id "rmCuff_XLOC_000747"; transcript_id "rmCuff_TCONS_00000789"; exon_number "4"; oId "CUFF.1612.1"; tss_id "TSS768";
1	Cufflinks	exon	65238084	65238180	.	+	.	gene_id "rmCuff_XLOC_000747"; transcript_id "rmCuff_TCONS_00000789"; exon_number "5"; oId "CUFF.1612.1"; tss_id "TSS768";
1	Cufflinks	exon	65232143	65232176	.	+	.	gene_id "rmCuff_XLOC_000747"; transcript_id "rmCuff_TCONS_00000790"; exon_number "1"; oId "CUFF.1612.2"; tss_id "TSS768";
1	Cufflinks	exon	65233672	65233737	.	+	.	gene_id "rmCuff_XLOC_000747"; transcript_id "rmCuff_TCONS_00000790"; exon_number "2"; oId "CUFF.1612.2"; tss_id "TSS768";
1	Cufflinks	exon	65233832	65234042	.	+	.	gene_id "rmCuff_XLOC_000747"; transcript_id "rmCuff_TCONS_00000790"; exon_number "3"; oId "CUFF.1612.2"; tss_id "TSS768";
1	Cufflinks	exon	65235179	65235373	.	+	.	gene_id "rmCuff_XLOC_000747"; transcript_id "rmCuff_TCONS_00000790"; exon_number "4"; oId "CUFF.1612.2"; tss_id "TSS768";
1	Cufflinks	exon	65238372	65238583	.	+	.	gene_id "rmCuff_XLOC_000749"; transcript_id "rmCuff_TCONS_00000792"; exon_number "1"; oId "CUFF.1596.1"; tss_id "TSS770";
1	Cufflinks	exon	66183248	66183355	.	+	.	gene_id "rmCuff_XLOC_000750"; transcript_id "rmCuff_TCONS_00000793"; exon_number "1"; oId "CUFF.1595.1"; tss_id "TSS771";
1	Cufflinks	exon	66206719	66206840	.	+	.	gene_id "rmCuff_XLOC_000751"; transcript_id "rmCuff_TCONS_00000794"; exon_number "1"; oId "CUFF.1625.1"; tss_id "TSS772";
1	Cufflinks	exon	66247367	66247457	.	+	.	gene_id "rmCuff_XLOC_000751"; transcript_id "rmCuff_TCONS_00000794"; exon_number "2"; oId "CUFF.1625.1"; tss_id "TSS772";
1	Cufflinks	exon	66330995	66331242	.	+	.	gene_id "rmCuff_XLOC_000752"; transcript_id "rmCuff_TCONS_00000795"; exon_number "1"; oId "CUFF.1598.1"; tss_id "TSS773";
1	Cufflinks	exon	66346986	66347125	.	+	.	gene_id "rmCuff_XLOC_000754"; transcript_id "rmCuff_TCONS_00000797"; exon_number "1"; oId "CUFF.1599.1"; tss_id "TSS775";
1	Cufflinks	exon	66383472	66383631	.	+	.	gene_id "rmCuff_XLOC_000755"; transcript_id "rmCuff_TCONS_00000798"; exon_number "1"; oId "CUFF.1605.1"; tss_id "TSS776";
1	Cufflinks	exon	66384730	66384797	.	+	.	gene_id "rmCuff_XLOC_000755"; transcript_id "rmCuff_TCONS_00000798"; exon_number "2"; oId "CUFF.1605.1"; tss_id "TSS776";
1	Cufflinks	exon	66385103	66385171	.	+	.	gene_id "rmCuff_XLOC_000755"; transcript_id "rmCuff_TCONS_00000798"; exon_number "3"; oId "CUFF.1605.1"; tss_id "TSS776";
1	Cufflinks	exon	66385641	66385667	.	+	.	gene_id "rmCuff_XLOC_000755"; transcript_id "rmCuff_TCONS_00000798"; exon_number "4"; oId "CUFF.1605.1"; tss_id "TSS776";
1	Cufflinks	exon	66392792	66393051	.	+	.	gene_id "rmCuff_XLOC_000756"; transcript_id "rmCuff_TCONS_00000799"; exon_number "1"; oId "CUFF.1600.1"; tss_id "TSS777";
1	Cufflinks	exon	66393227	66393453	.	+	.	gene_id "rmCuff_XLOC_000757"; transcript_id "rmCuff_TCONS_00000800"; exon_number "1"; oId "CUFF.1602.1"; tss_id "TSS778";
1	Cufflinks	exon	66393529	66393864	.	+	.	gene_id "rmCuff_XLOC_000758"; transcript_id "rmCuff_TCONS_00000801"; exon_number "1"; oId "CUFF.1603.1"; tss_id "TSS779";
1	Cufflinks	exon	66394636	66395354	.	+	.	gene_id "rmCuff_XLOC_000759"; transcript_id "rmCuff_TCONS_00000802"; exon_number "1"; oId "CUFF.1606.1"; tss_id "TSS780";
1	Cufflinks	exon	66395696	66395962	.	+	.	gene_id "rmCuff_XLOC_000760"; transcript_id "rmCuff_TCONS_00000803"; exon_number "1"; oId "CUFF.1604.1"; tss_id "TSS781";
1	Cufflinks	exon	66438251	66438260	.	+	.	gene_id "rmCuff_XLOC_000761"; transcript_id "rmCuff_TCONS_00000804"; exon_number "1"; oId "CUFF.1614.1"; tss_id "TSS782";
1	Cufflinks	exon	66439481	66439511	.	+	.	gene_id "rmCuff_XLOC_000761"; transcript_id "rmCuff_TCONS_00000804"; exon_number "2"; oId "CUFF.1614.1"; tss_id "TSS782";
1	Cufflinks	exon	66440040	66440128	.	+	.	gene_id "rmCuff_XLOC_000761"; transcript_id "rmCuff_TCONS_00000804"; exon_number "3"; oId "CUFF.1614.1"; tss_id "TSS782";
1	Cufflinks	exon	66441924	66442020	.	+	.	gene_id "rmCuff_XLOC_000761"; transcript_id "rmCuff_TCONS_00000804"; exon_number "4"; oId "CUFF.1614.1"; tss_id "TSS782";
1	Cufflinks	exon	66442513	66442589	.	+	.	gene_id "rmCuff_XLOC_000761"; transcript_id "rmCuff_TCONS_00000804"; exon_number "5"; oId "CUFF.1614.1"; tss_id "TSS782";
1	Cufflinks	exon	66443925	66444867	.	+	.	gene_id "rmCuff_XLOC_000761"; transcript_id "rmCuff_TCONS_00000804"; exon_number "6"; oId "CUFF.1614.1"; tss_id "TSS782";
1	Cufflinks	exon	66608200	66608376	.	+	.	gene_id "rmCuff_XLOC_000762"; transcript_id "rmCuff_TCONS_00000805"; exon_number "1"; oId "CUFF.1626.1"; tss_id "TSS783";
1	Cufflinks	exon	66631954	66632015	.	+	.	gene_id "rmCuff_XLOC_000762"; transcript_id "rmCuff_TCONS_00000805"; exon_number "2"; oId "CUFF.1626.1"; tss_id "TSS783";
1	Cufflinks	exon	66634017	66634129	.	+	.	gene_id "rmCuff_XLOC_000762"; transcript_id "rmCuff_TCONS_00000805"; exon_number "3"; oId "CUFF.1626.1"; tss_id "TSS783";
1	Cufflinks	exon	66635030	66635077	.	+	.	gene_id "rmCuff_XLOC_000762"; transcript_id "rmCuff_TCONS_00000805"; exon_number "4"; oId "CUFF.1626.1"; tss_id "TSS783";
1	Cufflinks	exon	66635345	66635416	.	+	.	gene_id "rmCuff_XLOC_000764"; transcript_id "rmCuff_TCONS_00000808"; exon_number "1"; oId "CUFF.1628.1"; tss_id "TSS785";
1	Cufflinks	exon	66636781	66636868	.	+	.	gene_id "rmCuff_XLOC_000764"; transcript_id "rmCuff_TCONS_00000808"; exon_number "2"; oId "CUFF.1628.1"; tss_id "TSS785";
1	Cufflinks	exon	66637115	66637209	.	+	.	gene_id "rmCuff_XLOC_000764"; transcript_id "rmCuff_TCONS_00000808"; exon_number "3"; oId "CUFF.1628.1"; tss_id "TSS785";
1	Cufflinks	exon	66637933	66638047	.	+	.	gene_id "rmCuff_XLOC_000764"; transcript_id "rmCuff_TCONS_00000808"; exon_number "4"; oId "CUFF.1628.1"; tss_id "TSS785";
1	Cufflinks	exon	66640145	66640234	.	+	.	gene_id "rmCuff_XLOC_000764"; transcript_id "rmCuff_TCONS_00000808"; exon_number "5"; oId "CUFF.1628.1"; tss_id "TSS785";
1	Cufflinks	exon	66640673	66640752	.	+	.	gene_id "rmCuff_XLOC_000764"; transcript_id "rmCuff_TCONS_00000808"; exon_number "6"; oId "CUFF.1628.1"; tss_id "TSS785";
1	Cufflinks	exon	66640882	66640938	.	+	.	gene_id "rmCuff_XLOC_000764"; transcript_id "rmCuff_TCONS_00000808"; exon_number "7"; oId "CUFF.1628.1"; tss_id "TSS785";
1	Cufflinks	exon	66643033	66643126	.	+	.	gene_id "rmCuff_XLOC_000764"; transcript_id "rmCuff_TCONS_00000808"; exon_number "8"; oId "CUFF.1628.1"; tss_id "TSS785";
1	Cufflinks	exon	66645948	66646043	.	+	.	gene_id "rmCuff_XLOC_000764"; transcript_id "rmCuff_TCONS_00000808"; exon_number "9"; oId "CUFF.1628.1"; tss_id "TSS785";
1	Cufflinks	exon	66646999	66647057	.	+	.	gene_id "rmCuff_XLOC_000764"; transcript_id "rmCuff_TCONS_00000808"; exon_number "10"; oId "CUFF.1628.1"; tss_id "TSS785";
1	Cufflinks	exon	66647260	66647382	.	+	.	gene_id "rmCuff_XLOC_000764"; transcript_id "rmCuff_TCONS_00000808"; exon_number "11"; oId "CUFF.1628.1"; tss_id "TSS785";
1	Cufflinks	exon	66648937	66649297	.	+	.	gene_id "rmCuff_XLOC_000764"; transcript_id "rmCuff_TCONS_00000808"; exon_number "12"; oId "CUFF.1628.1"; tss_id "TSS785";
1	Cufflinks	exon	66649369	66649748	.	+	.	gene_id "rmCuff_XLOC_000765"; transcript_id "rmCuff_TCONS_00000809"; exon_number "1"; oId "CUFF.1615.1"; tss_id "TSS786";
1	Cufflinks	exon	67176516	67176539	.	+	.	gene_id "rmCuff_XLOC_000766"; transcript_id "rmCuff_TCONS_00000810"; exon_number "1"; oId "CUFF.1621.1"; tss_id "TSS787";
1	Cufflinks	exon	67180033	67180901	.	+	.	gene_id "rmCuff_XLOC_000766"; transcript_id "rmCuff_TCONS_00000810"; exon_number "2"; oId "CUFF.1621.1"; tss_id "TSS787";
1	Cufflinks	exon	67184715	67184981	.	+	.	gene_id "rmCuff_XLOC_000766"; transcript_id "rmCuff_TCONS_00000810"; exon_number "3"; oId "CUFF.1621.1"; tss_id "TSS787";
1	Cufflinks	exon	67185990	67186134	.	+	.	gene_id "rmCuff_XLOC_000766"; transcript_id "rmCuff_TCONS_00000810"; exon_number "4"; oId "CUFF.1621.1"; tss_id "TSS787";
1	Cufflinks	exon	67186935	67187672	.	+	.	gene_id "rmCuff_XLOC_000766"; transcript_id "rmCuff_TCONS_00000810"; exon_number "5"; oId "CUFF.1621.1"; tss_id "TSS787";
1	Cufflinks	exon	68119984	68120320	.	+	.	gene_id "rmCuff_XLOC_000767"; transcript_id "rmCuff_TCONS_00000811"; exon_number "1"; oId "CUFF.1633.1"; tss_id "TSS788";
1	Cufflinks	exon	68247898	68248232	.	+	.	gene_id "rmCuff_XLOC_000768"; transcript_id "rmCuff_TCONS_00000812"; exon_number "1"; oId "CUFF.1637.1"; tss_id "TSS789";
1	Cufflinks	exon	68316648	68316846	.	+	.	gene_id "rmCuff_XLOC_000769"; transcript_id "rmCuff_TCONS_00000813"; exon_number "1"; oId "CUFF.1660.1"; tss_id "TSS790";
1	Cufflinks	exon	68317730	68317932	.	+	.	gene_id "rmCuff_XLOC_000769"; transcript_id "rmCuff_TCONS_00000813"; exon_number "2"; oId "CUFF.1660.1"; tss_id "TSS790";
1	Cufflinks	exon	68321563	68321697	.	+	.	gene_id "rmCuff_XLOC_000769"; transcript_id "rmCuff_TCONS_00000813"; exon_number "3"; oId "CUFF.1660.1"; tss_id "TSS790";
1	Cufflinks	exon	68322483	68322630	.	+	.	gene_id "rmCuff_XLOC_000769"; transcript_id "rmCuff_TCONS_00000813"; exon_number "4"; oId "CUFF.1660.1"; tss_id "TSS790";
1	Cufflinks	exon	68324526	68324660	.	+	.	gene_id "rmCuff_XLOC_000769"; transcript_id "rmCuff_TCONS_00000813"; exon_number "5"; oId "CUFF.1660.1"; tss_id "TSS790";
1	Cufflinks	exon	68329788	68329883	.	+	.	gene_id "rmCuff_XLOC_000769"; transcript_id "rmCuff_TCONS_00000813"; exon_number "6"; oId "CUFF.1660.1"; tss_id "TSS790";
1	Cufflinks	exon	68331143	68331352	.	+	.	gene_id "rmCuff_XLOC_000769"; transcript_id "rmCuff_TCONS_00000813"; exon_number "7"; oId "CUFF.1660.1"; tss_id "TSS790";
1	Cufflinks	exon	68333438	68333517	.	+	.	gene_id "rmCuff_XLOC_000769"; transcript_id "rmCuff_TCONS_00000813"; exon_number "8"; oId "CUFF.1660.1"; tss_id "TSS790";
1	Cufflinks	exon	68339631	68339811	.	+	.	gene_id "rmCuff_XLOC_000769"; transcript_id "rmCuff_TCONS_00000813"; exon_number "9"; oId "CUFF.1660.1"; tss_id "TSS790";
1	Cufflinks	exon	68342906	68342939	.	+	.	gene_id "rmCuff_XLOC_000769"; transcript_id "rmCuff_TCONS_00000813"; exon_number "10"; oId "CUFF.1660.1"; tss_id "TSS790";
1	Cufflinks	exon	68345866	68346138	.	+	.	gene_id "rmCuff_XLOC_000770"; transcript_id "rmCuff_TCONS_00000814"; exon_number "1"; oId "CUFF.1639.1"; tss_id "TSS791";
1	Cufflinks	exon	68346697	68347041	.	+	.	gene_id "rmCuff_XLOC_000771"; transcript_id "rmCuff_TCONS_00000815"; exon_number "1"; oId "CUFF.1640.1"; tss_id "TSS792";
1	Cufflinks	exon	68357354	68357461	.	+	.	gene_id "rmCuff_XLOC_000772"; transcript_id "rmCuff_TCONS_00000816"; exon_number "1"; oId "CUFF.1663.1"; tss_id "TSS793";
1	Cufflinks	exon	68359040	68359147	.	+	.	gene_id "rmCuff_XLOC_000772"; transcript_id "rmCuff_TCONS_00000816"; exon_number "2"; oId "CUFF.1663.1"; tss_id "TSS793";
1	Cufflinks	exon	68360742	68360876	.	+	.	gene_id "rmCuff_XLOC_000772"; transcript_id "rmCuff_TCONS_00000816"; exon_number "3"; oId "CUFF.1663.1"; tss_id "TSS793";
1	Cufflinks	exon	68361486	68361656	.	+	.	gene_id "rmCuff_XLOC_000772"; transcript_id "rmCuff_TCONS_00000816"; exon_number "4"; oId "CUFF.1663.1"; tss_id "TSS793";
1	Cufflinks	exon	68363313	68363468	.	+	.	gene_id "rmCuff_XLOC_000772"; transcript_id "rmCuff_TCONS_00000816"; exon_number "5"; oId "CUFF.1663.1"; tss_id "TSS793";
1	Cufflinks	exon	68363787	68363857	.	+	.	gene_id "rmCuff_XLOC_000772"; transcript_id "rmCuff_TCONS_00000816"; exon_number "6"; oId "CUFF.1663.1"; tss_id "TSS793";
1	Cufflinks	exon	68367265	68367413	.	+	.	gene_id "rmCuff_XLOC_000772"; transcript_id "rmCuff_TCONS_00000816"; exon_number "7"; oId "CUFF.1663.1"; tss_id "TSS793";
1	Cufflinks	exon	68368974	68369120	.	+	.	gene_id "rmCuff_XLOC_000772"; transcript_id "rmCuff_TCONS_00000816"; exon_number "8"; oId "CUFF.1663.1"; tss_id "TSS793";
1	Cufflinks	exon	68370082	68370240	.	+	.	gene_id "rmCuff_XLOC_000772"; transcript_id "rmCuff_TCONS_00000816"; exon_number "9"; oId "CUFF.1663.1"; tss_id "TSS793";
1	Cufflinks	exon	68371653	68371744	.	+	.	gene_id "rmCuff_XLOC_000772"; transcript_id "rmCuff_TCONS_00000816"; exon_number "10"; oId "CUFF.1663.1"; tss_id "TSS793";
1	Cufflinks	exon	68376058	68376220	.	+	.	gene_id "rmCuff_XLOC_000772"; transcript_id "rmCuff_TCONS_00000816"; exon_number "11"; oId "CUFF.1663.1"; tss_id "TSS793";
1	Cufflinks	exon	68377144	68377239	.	+	.	gene_id "rmCuff_XLOC_000772"; transcript_id "rmCuff_TCONS_00000816"; exon_number "12"; oId "CUFF.1663.1"; tss_id "TSS793";
1	Cufflinks	exon	68380478	68380701	.	+	.	gene_id "rmCuff_XLOC_000772"; transcript_id "rmCuff_TCONS_00000816"; exon_number "13"; oId "CUFF.1663.1"; tss_id "TSS793";
1	Cufflinks	exon	68384607	68384730	.	+	.	gene_id "rmCuff_XLOC_000772"; transcript_id "rmCuff_TCONS_00000816"; exon_number "14"; oId "CUFF.1663.1"; tss_id "TSS793";
1	Cufflinks	exon	68385337	68385435	.	+	.	gene_id "rmCuff_XLOC_000772"; transcript_id "rmCuff_TCONS_00000816"; exon_number "15"; oId "CUFF.1663.1"; tss_id "TSS793";
1	Cufflinks	exon	68386019	68386270	.	+	.	gene_id "rmCuff_XLOC_000772"; transcript_id "rmCuff_TCONS_00000816"; exon_number "16"; oId "CUFF.1663.1"; tss_id "TSS793";
1	Cufflinks	exon	68386922	68387055	.	+	.	gene_id "rmCuff_XLOC_000772"; transcript_id "rmCuff_TCONS_00000816"; exon_number "17"; oId "CUFF.1663.1"; tss_id "TSS793";
1	Cufflinks	exon	68389081	68389116	.	+	.	gene_id "rmCuff_XLOC_000772"; transcript_id "rmCuff_TCONS_00000816"; exon_number "18"; oId "CUFF.1663.1"; tss_id "TSS793";
1	Cufflinks	exon	68403199	68403551	.	+	.	gene_id "rmCuff_XLOC_000773"; transcript_id "rmCuff_TCONS_00000817"; exon_number "1"; oId "CUFF.1644.1"; tss_id "TSS794";
1	Cufflinks	exon	68409969	68410309	.	+	.	gene_id "rmCuff_XLOC_000774"; transcript_id "rmCuff_TCONS_00000818"; exon_number "1"; oId "CUFF.1645.1"; tss_id "TSS795";
1	Cufflinks	exon	69176839	69176968	.	+	.	gene_id "rmCuff_XLOC_000775"; transcript_id "rmCuff_TCONS_00000819"; exon_number "1"; oId "CUFF.1652.1"; tss_id "TSS796";
1	Cufflinks	exon	69830388	69830509	.	+	.	gene_id "rmCuff_XLOC_000776"; transcript_id "rmCuff_TCONS_00000820"; exon_number "1"; oId "CUFF.1689.1"; tss_id "TSS797";
1	Cufflinks	exon	69834556	69834673	.	+	.	gene_id "rmCuff_XLOC_000776"; transcript_id "rmCuff_TCONS_00000820"; exon_number "2"; oId "CUFF.1689.1"; tss_id "TSS797";
1	Cufflinks	exon	69836836	69836922	.	+	.	gene_id "rmCuff_XLOC_000776"; transcript_id "rmCuff_TCONS_00000820"; exon_number "3"; oId "CUFF.1689.1"; tss_id "TSS797";
1	Cufflinks	exon	69842278	69843865	.	+	.	gene_id "rmCuff_XLOC_000776"; transcript_id "rmCuff_TCONS_00000820"; exon_number "4"; oId "CUFF.1689.1"; tss_id "TSS797";
1	Cufflinks	exon	69843921	69845507	.	+	.	gene_id "rmCuff_XLOC_000782"; transcript_id "rmCuff_TCONS_00000826"; exon_number "1"; oId "CUFF.1669.1"; tss_id "TSS803";
1	Cufflinks	exon	69859131	69859435	.	+	.	gene_id "rmCuff_XLOC_000783"; transcript_id "rmCuff_TCONS_00000827"; exon_number "1"; oId "CUFF.1666.1"; tss_id "TSS804";
1	Cufflinks	exon	70779769	70779821	.	+	.	gene_id "rmCuff_XLOC_000784"; transcript_id "rmCuff_TCONS_00000828"; exon_number "1"; oId "CUFF.1717.1"; tss_id "TSS805";
1	Cufflinks	exon	70791824	70791959	.	+	.	gene_id "rmCuff_XLOC_000784"; transcript_id "rmCuff_TCONS_00000828"; exon_number "2"; oId "CUFF.1717.1"; tss_id "TSS805";
1	Cufflinks	exon	70793764	70793823	.	+	.	gene_id "rmCuff_XLOC_000784"; transcript_id "rmCuff_TCONS_00000828"; exon_number "3"; oId "CUFF.1717.1"; tss_id "TSS805";
1	Cufflinks	exon	70798314	70800562	.	+	.	gene_id "rmCuff_XLOC_000784"; transcript_id "rmCuff_TCONS_00000828"; exon_number "4"; oId "CUFF.1717.1"; tss_id "TSS805";
1	Cufflinks	exon	70780674	70780784	.	+	.	gene_id "rmCuff_XLOC_000784"; transcript_id "rmCuff_TCONS_00000830"; exon_number "1"; oId "CUFF.1717.2"; tss_id "TSS806";
1	Cufflinks	exon	70791824	70791959	.	+	.	gene_id "rmCuff_XLOC_000784"; transcript_id "rmCuff_TCONS_00000830"; exon_number "2"; oId "CUFF.1717.2"; tss_id "TSS806";
1	Cufflinks	exon	70793764	70793823	.	+	.	gene_id "rmCuff_XLOC_000784"; transcript_id "rmCuff_TCONS_00000830"; exon_number "3"; oId "CUFF.1717.2"; tss_id "TSS806";
1	Cufflinks	exon	70798314	70800562	.	+	.	gene_id "rmCuff_XLOC_000784"; transcript_id "rmCuff_TCONS_00000830"; exon_number "4"; oId "CUFF.1717.2"; tss_id "TSS806";
1	Cufflinks	exon	70782160	70782365	.	+	.	gene_id "rmCuff_XLOC_000786"; transcript_id "rmCuff_TCONS_00000831"; exon_number "1"; oId "CUFF.1719.1"; tss_id "TSS808";
1	Cufflinks	exon	71780169	71780228	.	+	.	gene_id "rmCuff_XLOC_000790"; transcript_id "rmCuff_TCONS_00000835"; exon_number "1"; oId "CUFF.1701.1"; tss_id "TSS812";
1	Cufflinks	exon	71785516	71785662	.	+	.	gene_id "rmCuff_XLOC_000791"; transcript_id "rmCuff_TCONS_00000836"; exon_number "1"; oId "CUFF.1704.1"; tss_id "TSS813";
1	Cufflinks	exon	71785936	71786012	.	+	.	gene_id "rmCuff_XLOC_000791"; transcript_id "rmCuff_TCONS_00000836"; exon_number "2"; oId "CUFF.1704.1"; tss_id "TSS813";
1	Cufflinks	exon	71795567	71795856	.	+	.	gene_id "rmCuff_XLOC_000792"; transcript_id "rmCuff_TCONS_00000837"; exon_number "1"; oId "CUFF.1702.1"; tss_id "TSS814";
1	Cufflinks	exon	71861195	71861246	.	+	.	gene_id "rmCuff_XLOC_000793"; transcript_id "rmCuff_TCONS_00000838"; exon_number "1"; oId "CUFF.1703.1"; tss_id "TSS815";
1	Cufflinks	exon	74981059	74981123	.	+	.	gene_id "rmCuff_XLOC_000794"; transcript_id "rmCuff_TCONS_00000839"; exon_number "1"; oId "CUFF.1708.1"; tss_id "TSS816";
1	Cufflinks	exon	74982901	74983002	.	+	.	gene_id "rmCuff_XLOC_000794"; transcript_id "rmCuff_TCONS_00000839"; exon_number "2"; oId "CUFF.1708.1"; tss_id "TSS816";
1	Cufflinks	exon	74983708	74983849	.	+	.	gene_id "rmCuff_XLOC_000794"; transcript_id "rmCuff_TCONS_00000839"; exon_number "3"; oId "CUFF.1708.1"; tss_id "TSS816";
1	Cufflinks	exon	74984522	74984530	.	+	.	gene_id "rmCuff_XLOC_000794"; transcript_id "rmCuff_TCONS_00000839"; exon_number "4"; oId "CUFF.1708.1"; tss_id "TSS816";
1	Cufflinks	exon	74987518	74987604	.	+	.	gene_id "rmCuff_XLOC_000795"; transcript_id "rmCuff_TCONS_00000840"; exon_number "1"; oId "CUFF.1707.1"; tss_id "TSS817";
1	Cufflinks	exon	74988026	74988068	.	+	.	gene_id "rmCuff_XLOC_000795"; transcript_id "rmCuff_TCONS_00000840"; exon_number "2"; oId "CUFF.1707.1"; tss_id "TSS817";
1	Cufflinks	exon	74994451	74994659	.	+	.	gene_id "rmCuff_XLOC_000796"; transcript_id "rmCuff_TCONS_00000841"; exon_number "1"; oId "CUFF.1712.1"; tss_id "TSS818";
1	Cufflinks	exon	74994988	74995035	.	+	.	gene_id "rmCuff_XLOC_000796"; transcript_id "rmCuff_TCONS_00000841"; exon_number "2"; oId "CUFF.1712.1"; tss_id "TSS818";
1	Cufflinks	exon	74999044	74999129	.	+	.	gene_id "rmCuff_XLOC_000797"; transcript_id "rmCuff_TCONS_00000842"; exon_number "1"; oId "CUFF.1714.1"; tss_id "TSS819";
1	Cufflinks	exon	75006653	75006821	.	+	.	gene_id "rmCuff_XLOC_000797"; transcript_id "rmCuff_TCONS_00000842"; exon_number "2"; oId "CUFF.1714.1"; tss_id "TSS819";
1	Cufflinks	exon	75007242	75007393	.	+	.	gene_id "rmCuff_XLOC_000797"; transcript_id "rmCuff_TCONS_00000842"; exon_number "3"; oId "CUFF.1714.1"; tss_id "TSS819";
1	Cufflinks	exon	75025778	75025812	.	+	.	gene_id "rmCuff_XLOC_000800"; transcript_id "rmCuff_TCONS_00000845"; exon_number "1"; oId "CUFF.1720.1"; tss_id "TSS822";
1	Cufflinks	exon	75026353	75026512	.	+	.	gene_id "rmCuff_XLOC_000800"; transcript_id "rmCuff_TCONS_00000845"; exon_number "2"; oId "CUFF.1720.1"; tss_id "TSS822";
1	Cufflinks	exon	75027994	75028102	.	+	.	gene_id "rmCuff_XLOC_000800"; transcript_id "rmCuff_TCONS_00000845"; exon_number "3"; oId "CUFF.1720.1"; tss_id "TSS822";
1	Cufflinks	exon	75029113	75029203	.	+	.	gene_id "rmCuff_XLOC_000800"; transcript_id "rmCuff_TCONS_00000845"; exon_number "4"; oId "CUFF.1720.1"; tss_id "TSS822";
1	Cufflinks	exon	75248875	75248933	.	+	.	gene_id "rmCuff_XLOC_000802"; transcript_id "rmCuff_TCONS_00000847"; exon_number "1"; oId "CUFF.1730.1"; tss_id "TSS824";
1	Cufflinks	exon	75255246	75255366	.	+	.	gene_id "rmCuff_XLOC_000802"; transcript_id "rmCuff_TCONS_00000847"; exon_number "2"; oId "CUFF.1730.1"; tss_id "TSS824";
1	Cufflinks	exon	75255499	75255546	.	+	.	gene_id "rmCuff_XLOC_000802"; transcript_id "rmCuff_TCONS_00000847"; exon_number "3"; oId "CUFF.1730.1"; tss_id "TSS824";
1	Cufflinks	exon	75258253	75258264	.	+	.	gene_id "rmCuff_XLOC_000802"; transcript_id "rmCuff_TCONS_00000847"; exon_number "4"; oId "CUFF.1730.1"; tss_id "TSS824";
1	Cufflinks	exon	75260162	75260188	.	+	.	gene_id "rmCuff_XLOC_000802"; transcript_id "rmCuff_TCONS_00000847"; exon_number "5"; oId "CUFF.1730.1"; tss_id "TSS824";
1	Cufflinks	exon	75263823	75263914	.	+	.	gene_id "rmCuff_XLOC_000802"; transcript_id "rmCuff_TCONS_00000847"; exon_number "6"; oId "CUFF.1730.1"; tss_id "TSS824";
1	Cufflinks	exon	75264045	75264182	.	+	.	gene_id "rmCuff_XLOC_000802"; transcript_id "rmCuff_TCONS_00000847"; exon_number "7"; oId "CUFF.1730.1"; tss_id "TSS824";
1	Cufflinks	exon	75278352	75278879	.	+	.	gene_id "rmCuff_XLOC_000803"; transcript_id "rmCuff_TCONS_00000848"; exon_number "1"; oId "CUFF.1724.1"; tss_id "TSS825";
1	Cufflinks	exon	75280160	75280536	.	+	.	gene_id "rmCuff_XLOC_000804"; transcript_id "rmCuff_TCONS_00000849"; exon_number "1"; oId "CUFF.1726.1"; tss_id "TSS826";
1	Cufflinks	exon	75422030	75422255	.	+	.	gene_id "rmCuff_XLOC_000806"; transcript_id "rmCuff_TCONS_00000851"; exon_number "1"; oId "CUFF.1745.1"; tss_id "TSS828";
1	Cufflinks	exon	75424674	75425046	.	+	.	gene_id "rmCuff_XLOC_000806"; transcript_id "rmCuff_TCONS_00000851"; exon_number "2"; oId "CUFF.1745.1"; tss_id "TSS828";
1	Cufflinks	exon	75427601	75427750	.	+	.	gene_id "rmCuff_XLOC_000806"; transcript_id "rmCuff_TCONS_00000851"; exon_number "3"; oId "CUFF.1745.1"; tss_id "TSS828";
1	Cufflinks	exon	75431022	75431273	.	+	.	gene_id "rmCuff_XLOC_000806"; transcript_id "rmCuff_TCONS_00000851"; exon_number "4"; oId "CUFF.1745.1"; tss_id "TSS828";
1	Cufflinks	exon	75433513	75433715	.	+	.	gene_id "rmCuff_XLOC_000806"; transcript_id "rmCuff_TCONS_00000851"; exon_number "5"; oId "CUFF.1745.1"; tss_id "TSS828";
1	Cufflinks	exon	75436961	75437089	.	+	.	gene_id "rmCuff_XLOC_000807"; transcript_id "rmCuff_TCONS_00000852"; exon_number "1"; oId "CUFF.1751.1"; tss_id "TSS829";
1	Cufflinks	exon	75442279	75442403	.	+	.	gene_id "rmCuff_XLOC_000807"; transcript_id "rmCuff_TCONS_00000852"; exon_number "2"; oId "CUFF.1751.1"; tss_id "TSS829";
1	Cufflinks	exon	75445943	75446092	.	+	.	gene_id "rmCuff_XLOC_000807"; transcript_id "rmCuff_TCONS_00000852"; exon_number "3"; oId "CUFF.1751.1"; tss_id "TSS829";
1	Cufflinks	exon	75447155	75447277	.	+	.	gene_id "rmCuff_XLOC_000807"; transcript_id "rmCuff_TCONS_00000852"; exon_number "4"; oId "CUFF.1751.1"; tss_id "TSS829";
1	Cufflinks	exon	75461213	75461277	.	+	.	gene_id "rmCuff_XLOC_000807"; transcript_id "rmCuff_TCONS_00000852"; exon_number "5"; oId "CUFF.1751.1"; tss_id "TSS829";
1	Cufflinks	exon	75463150	75463253	.	+	.	gene_id "rmCuff_XLOC_000808"; transcript_id "rmCuff_TCONS_00000853"; exon_number "1"; oId "CUFF.1738.1"; tss_id "TSS830";
1	Cufflinks	exon	75467224	75467294	.	+	.	gene_id "rmCuff_XLOC_000808"; transcript_id "rmCuff_TCONS_00000853"; exon_number "2"; oId "CUFF.1738.1"; tss_id "TSS830";
1	Cufflinks	exon	75471000	75471208	.	+	.	gene_id "rmCuff_XLOC_000809"; transcript_id "rmCuff_TCONS_00000854"; exon_number "1"; oId "CUFF.1740.1"; tss_id "TSS831";
1	Cufflinks	exon	75472178	75472335	.	+	.	gene_id "rmCuff_XLOC_000809"; transcript_id "rmCuff_TCONS_00000854"; exon_number "2"; oId "CUFF.1740.1"; tss_id "TSS831";
1	Cufflinks	exon	75473595	75473718	.	+	.	gene_id "rmCuff_XLOC_000809"; transcript_id "rmCuff_TCONS_00000854"; exon_number "3"; oId "CUFF.1740.1"; tss_id "TSS831";
1	Cufflinks	exon	75474436	75474491	.	+	.	gene_id "rmCuff_XLOC_000809"; transcript_id "rmCuff_TCONS_00000854"; exon_number "4"; oId "CUFF.1740.1"; tss_id "TSS831";
1	Cufflinks	exon	75475672	75476998	.	+	.	gene_id "rmCuff_XLOC_000810"; transcript_id "rmCuff_TCONS_00000855"; exon_number "1"; oId "CUFF.1739.1"; tss_id "TSS832";
1	Cufflinks	exon	75477080	75477312	.	+	.	gene_id "rmCuff_XLOC_000811"; transcript_id "rmCuff_TCONS_00000856"; exon_number "1"; oId "CUFF.1742.1"; tss_id "TSS833";
1	Cufflinks	exon	75477433	75477567	.	+	.	gene_id "rmCuff_XLOC_000812"; transcript_id "rmCuff_TCONS_00000857"; exon_number "1"; oId "CUFF.1741.1"; tss_id "TSS834";
1	Cufflinks	exon	75553924	75554476	.	+	.	gene_id "rmCuff_XLOC_000813"; transcript_id "rmCuff_TCONS_00000858"; exon_number "1"; oId "CUFF.1743.1"; tss_id "TSS835";
1	Cufflinks	exon	75595799	75595999	.	+	.	gene_id "rmCuff_XLOC_000815"; transcript_id "rmCuff_TCONS_00000860"; exon_number "1"; oId "CUFF.1752.1"; tss_id "TSS837";
1	Cufflinks	exon	75608495	75608586	.	+	.	gene_id "rmCuff_XLOC_000815"; transcript_id "rmCuff_TCONS_00000860"; exon_number "2"; oId "CUFF.1752.1"; tss_id "TSS837";
1	Cufflinks	exon	75610325	75612528	.	+	.	gene_id "rmCuff_XLOC_000815"; transcript_id "rmCuff_TCONS_00000860"; exon_number "3"; oId "CUFF.1752.1"; tss_id "TSS837";
1	Cufflinks	exon	75613920	75614952	.	+	.	gene_id "rmCuff_XLOC_000816"; transcript_id "rmCuff_TCONS_00000861"; exon_number "1"; oId "CUFF.1798.1"; tss_id "TSS838";
1	Cufflinks	exon	75616689	75616850	.	+	.	gene_id "rmCuff_XLOC_000816"; transcript_id "rmCuff_TCONS_00000861"; exon_number "2"; oId "CUFF.1798.1"; tss_id "TSS838";
1	Cufflinks	exon	75618280	75618436	.	+	.	gene_id "rmCuff_XLOC_000816"; transcript_id "rmCuff_TCONS_00000861"; exon_number "3"; oId "CUFF.1798.1"; tss_id "TSS838";
1	Cufflinks	exon	75620286	75620512	.	+	.	gene_id "rmCuff_XLOC_000816"; transcript_id "rmCuff_TCONS_00000861"; exon_number "4"; oId "CUFF.1798.1"; tss_id "TSS838";
1	Cufflinks	exon	75621007	75621073	.	+	.	gene_id "rmCuff_XLOC_000816"; transcript_id "rmCuff_TCONS_00000861"; exon_number "5"; oId "CUFF.1798.1"; tss_id "TSS838";
1	Cufflinks	exon	75623652	75623761	.	+	.	gene_id "rmCuff_XLOC_000816"; transcript_id "rmCuff_TCONS_00000861"; exon_number "6"; oId "CUFF.1798.1"; tss_id "TSS838";
1	Cufflinks	exon	75625414	75625840	.	+	.	gene_id "rmCuff_XLOC_000816"; transcript_id "rmCuff_TCONS_00000861"; exon_number "7"; oId "CUFF.1798.1"; tss_id "TSS838";
1	Cufflinks	exon	75629253	75629398	.	+	.	gene_id "rmCuff_XLOC_000816"; transcript_id "rmCuff_TCONS_00000861"; exon_number "8"; oId "CUFF.1798.1"; tss_id "TSS838";
1	Cufflinks	exon	75630466	75630638	.	+	.	gene_id "rmCuff_XLOC_000816"; transcript_id "rmCuff_TCONS_00000861"; exon_number "9"; oId "CUFF.1798.1"; tss_id "TSS838";
1	Cufflinks	exon	75633657	75633817	.	+	.	gene_id "rmCuff_XLOC_000816"; transcript_id "rmCuff_TCONS_00000861"; exon_number "10"; oId "CUFF.1798.1"; tss_id "TSS838";
1	Cufflinks	exon	75634742	75634932	.	+	.	gene_id "rmCuff_XLOC_000816"; transcript_id "rmCuff_TCONS_00000861"; exon_number "11"; oId "CUFF.1798.1"; tss_id "TSS838";
1	Cufflinks	exon	75638318	75638563	.	+	.	gene_id "rmCuff_XLOC_000816"; transcript_id "rmCuff_TCONS_00000861"; exon_number "12"; oId "CUFF.1798.1"; tss_id "TSS838";
1	Cufflinks	exon	75640572	75640745	.	+	.	gene_id "rmCuff_XLOC_000816"; transcript_id "rmCuff_TCONS_00000861"; exon_number "13"; oId "CUFF.1798.1"; tss_id "TSS838";
1	Cufflinks	exon	75641685	75641834	.	+	.	gene_id "rmCuff_XLOC_000816"; transcript_id "rmCuff_TCONS_00000861"; exon_number "14"; oId "CUFF.1798.1"; tss_id "TSS838";
1	Cufflinks	exon	75645455	75645593	.	+	.	gene_id "rmCuff_XLOC_000816"; transcript_id "rmCuff_TCONS_00000861"; exon_number "15"; oId "CUFF.1798.1"; tss_id "TSS838";
1	Cufflinks	exon	75649578	75649775	.	+	.	gene_id "rmCuff_XLOC_000816"; transcript_id "rmCuff_TCONS_00000861"; exon_number "16"; oId "CUFF.1798.1"; tss_id "TSS838";
1	Cufflinks	exon	75651908	75652040	.	+	.	gene_id "rmCuff_XLOC_000816"; transcript_id "rmCuff_TCONS_00000861"; exon_number "17"; oId "CUFF.1798.1"; tss_id "TSS838";
1	Cufflinks	exon	75654675	75655290	.	+	.	gene_id "rmCuff_XLOC_000816"; transcript_id "rmCuff_TCONS_00000861"; exon_number "18"; oId "CUFF.1798.1"; tss_id "TSS838";
1	Cufflinks	exon	75656026	75656198	.	+	.	gene_id "rmCuff_XLOC_000816"; transcript_id "rmCuff_TCONS_00000861"; exon_number "19"; oId "CUFF.1798.1"; tss_id "TSS838";
1	Cufflinks	exon	75657994	75658155	.	+	.	gene_id "rmCuff_XLOC_000819"; transcript_id "rmCuff_TCONS_00000865"; exon_number "1"; oId "CUFF.1754.1"; tss_id "TSS842";
1	Cufflinks	exon	75659561	75659792	.	+	.	gene_id "rmCuff_XLOC_000819"; transcript_id "rmCuff_TCONS_00000865"; exon_number "2"; oId "CUFF.1754.1"; tss_id "TSS842";
1	Cufflinks	exon	75661383	75661548	.	+	.	gene_id "rmCuff_XLOC_000819"; transcript_id "rmCuff_TCONS_00000865"; exon_number "3"; oId "CUFF.1754.1"; tss_id "TSS842";
1	Cufflinks	exon	75662181	75662349	.	+	.	gene_id "rmCuff_XLOC_000819"; transcript_id "rmCuff_TCONS_00000865"; exon_number "4"; oId "CUFF.1754.1"; tss_id "TSS842";
1	Cufflinks	exon	75668079	75668267	.	+	.	gene_id "rmCuff_XLOC_000819"; transcript_id "rmCuff_TCONS_00000865"; exon_number "5"; oId "CUFF.1754.1"; tss_id "TSS842";
1	Cufflinks	exon	75660409	75660732	.	+	.	gene_id "rmCuff_XLOC_000819"; transcript_id "rmCuff_TCONS_00000866"; exon_number "1"; oId "CUFF.1754.2"; tss_id "TSS843";
1	Cufflinks	exon	75661382	75661548	.	+	.	gene_id "rmCuff_XLOC_000819"; transcript_id "rmCuff_TCONS_00000866"; exon_number "2"; oId "CUFF.1754.2"; tss_id "TSS843";
1	Cufflinks	exon	75662197	75662349	.	+	.	gene_id "rmCuff_XLOC_000819"; transcript_id "rmCuff_TCONS_00000866"; exon_number "3"; oId "CUFF.1754.2"; tss_id "TSS843";
1	Cufflinks	exon	75668079	75668267	.	+	.	gene_id "rmCuff_XLOC_000819"; transcript_id "rmCuff_TCONS_00000866"; exon_number "4"; oId "CUFF.1754.2"; tss_id "TSS843";
1	Cufflinks	exon	75676106	75676241	.	+	.	gene_id "rmCuff_XLOC_000820"; transcript_id "rmCuff_TCONS_00000867"; exon_number "1"; oId "CUFF.1756.1"; tss_id "TSS844";
1	Cufflinks	exon	75678167	75678372	.	+	.	gene_id "rmCuff_XLOC_000820"; transcript_id "rmCuff_TCONS_00000867"; exon_number "2"; oId "CUFF.1756.1"; tss_id "TSS844";
1	Cufflinks	exon	75691188	75691443	.	+	.	gene_id "rmCuff_XLOC_000820"; transcript_id "rmCuff_TCONS_00000867"; exon_number "3"; oId "CUFF.1756.1"; tss_id "TSS844";
1	Cufflinks	exon	75691915	75691994	.	+	.	gene_id "rmCuff_XLOC_000824"; transcript_id "rmCuff_TCONS_00000872"; exon_number "1"; oId "CUFF.1747.1"; tss_id "TSS848";
1	Cufflinks	exon	75692135	75692323	.	+	.	gene_id "rmCuff_XLOC_000824"; transcript_id "rmCuff_TCONS_00000872"; exon_number "2"; oId "CUFF.1747.1"; tss_id "TSS848";
1	Cufflinks	exon	75694243	75694271	.	+	.	gene_id "rmCuff_XLOC_000824"; transcript_id "rmCuff_TCONS_00000872"; exon_number "3"; oId "CUFF.1747.1"; tss_id "TSS848";
1	Cufflinks	exon	75696812	75697109	.	+	.	gene_id "rmCuff_XLOC_000825"; transcript_id "rmCuff_TCONS_00000874"; exon_number "1"; oId "CUFF.1753.2"; tss_id "TSS850";
1	Cufflinks	exon	75700146	75700297	.	+	.	gene_id "rmCuff_XLOC_000825"; transcript_id "rmCuff_TCONS_00000874"; exon_number "2"; oId "CUFF.1753.2"; tss_id "TSS850";
1	Cufflinks	exon	75703058	75703303	.	+	.	gene_id "rmCuff_XLOC_000825"; transcript_id "rmCuff_TCONS_00000874"; exon_number "3"; oId "CUFF.1753.2"; tss_id "TSS850";
1	Cufflinks	exon	75707161	75707311	.	+	.	gene_id "rmCuff_XLOC_000825"; transcript_id "rmCuff_TCONS_00000874"; exon_number "4"; oId "CUFF.1753.2"; tss_id "TSS850";
1	Cufflinks	exon	75707790	75708001	.	+	.	gene_id "rmCuff_XLOC_000826"; transcript_id "rmCuff_TCONS_00000875"; exon_number "1"; oId "CUFF.1746.1"; tss_id "TSS851";
1	Cufflinks	exon	75712124	75712245	.	+	.	gene_id "rmCuff_XLOC_000827"; transcript_id "rmCuff_TCONS_00000876"; exon_number "1"; oId "CUFF.1761.1"; tss_id "TSS852";
1	Cufflinks	exon	75715153	75715370	.	+	.	gene_id "rmCuff_XLOC_000827"; transcript_id "rmCuff_TCONS_00000876"; exon_number "2"; oId "CUFF.1761.1"; tss_id "TSS852";
1	Cufflinks	exon	75724605	75724836	.	+	.	gene_id "rmCuff_XLOC_000827"; transcript_id "rmCuff_TCONS_00000876"; exon_number "3"; oId "CUFF.1761.1"; tss_id "TSS852";
1	Cufflinks	exon	75726640	75726828	.	+	.	gene_id "rmCuff_XLOC_000827"; transcript_id "rmCuff_TCONS_00000876"; exon_number "4"; oId "CUFF.1761.1"; tss_id "TSS852";
1	Cufflinks	exon	75729898	75729993	.	+	.	gene_id "rmCuff_XLOC_000827"; transcript_id "rmCuff_TCONS_00000876"; exon_number "5"; oId "CUFF.1761.1"; tss_id "TSS852";
1	Cufflinks	exon	75731670	75731815	.	+	.	gene_id "rmCuff_XLOC_000832"; transcript_id "rmCuff_TCONS_00000881"; exon_number "1"; oId "CUFF.1748.1"; tss_id "TSS857";
1	Cufflinks	exon	75733605	75733807	.	+	.	gene_id "rmCuff_XLOC_000833"; transcript_id "rmCuff_TCONS_00000882"; exon_number "1"; oId "CUFF.1755.1"; tss_id "TSS858";
1	Cufflinks	exon	75738883	75739022	.	+	.	gene_id "rmCuff_XLOC_000833"; transcript_id "rmCuff_TCONS_00000882"; exon_number "2"; oId "CUFF.1755.1"; tss_id "TSS858";
1	Cufflinks	exon	75739291	75739388	.	+	.	gene_id "rmCuff_XLOC_000833"; transcript_id "rmCuff_TCONS_00000882"; exon_number "3"; oId "CUFF.1755.1"; tss_id "TSS858";
1	Cufflinks	exon	75743973	75744129	.	+	.	gene_id "rmCuff_XLOC_000833"; transcript_id "rmCuff_TCONS_00000882"; exon_number "4"; oId "CUFF.1755.1"; tss_id "TSS858";
1	Cufflinks	exon	75744530	75744601	.	+	.	gene_id "rmCuff_XLOC_000833"; transcript_id "rmCuff_TCONS_00000882"; exon_number "5"; oId "CUFF.1755.1"; tss_id "TSS858";
1	Cufflinks	exon	75745304	75745652	.	+	.	gene_id "rmCuff_XLOC_000833"; transcript_id "rmCuff_TCONS_00000882"; exon_number "6"; oId "CUFF.1755.1"; tss_id "TSS858";
1	Cufflinks	exon	75746137	75746696	.	+	.	gene_id "rmCuff_XLOC_000835"; transcript_id "rmCuff_TCONS_00000884"; exon_number "1"; oId "CUFF.1749.1"; tss_id "TSS860";
1	Cufflinks	exon	75746760	75747259	.	+	.	gene_id "rmCuff_XLOC_000836"; transcript_id "rmCuff_TCONS_00000885"; exon_number "1"; oId "CUFF.1750.1"; tss_id "TSS861";
1	Cufflinks	exon	75751425	75751965	.	+	.	gene_id "rmCuff_XLOC_000837"; transcript_id "rmCuff_TCONS_00000886"; exon_number "1"; oId "CUFF.1767.1"; tss_id "TSS862";
1	Cufflinks	exon	75753475	75753685	.	+	.	gene_id "rmCuff_XLOC_000838"; transcript_id "rmCuff_TCONS_00000887"; exon_number "1"; oId "CUFF.1766.1"; tss_id "TSS863";
1	Cufflinks	exon	75755821	75756150	.	+	.	gene_id "rmCuff_XLOC_000839"; transcript_id "rmCuff_TCONS_00000888"; exon_number "1"; oId "CUFF.1768.1"; tss_id "TSS864";
1	Cufflinks	exon	76011981	76012399	.	+	.	gene_id "rmCuff_XLOC_000841"; transcript_id "rmCuff_TCONS_00000890"; exon_number "1"; oId "CUFF.1783.1"; tss_id "TSS866";
1	Cufflinks	exon	76025278	76025479	.	+	.	gene_id "rmCuff_XLOC_000842"; transcript_id "rmCuff_TCONS_00000891"; exon_number "1"; oId "CUFF.1786.1"; tss_id "TSS867";
1	Cufflinks	exon	76073713	76074055	.	+	.	gene_id "rmCuff_XLOC_000844"; transcript_id "rmCuff_TCONS_00000893"; exon_number "1"; oId "CUFF.1785.1"; tss_id "TSS869";
1	Cufflinks	exon	76077275	76077366	.	+	.	gene_id "rmCuff_XLOC_000845"; transcript_id "rmCuff_TCONS_00000894"; exon_number "1"; oId "CUFF.1789.1"; tss_id "TSS870";
1	Cufflinks	exon	76080368	76080459	.	+	.	gene_id "rmCuff_XLOC_000845"; transcript_id "rmCuff_TCONS_00000894"; exon_number "2"; oId "CUFF.1789.1"; tss_id "TSS870";
1	Cufflinks	exon	76082822	76082900	.	+	.	gene_id "rmCuff_XLOC_000845"; transcript_id "rmCuff_TCONS_00000894"; exon_number "3"; oId "CUFF.1789.1"; tss_id "TSS870";
1	Cufflinks	exon	76088136	76088193	.	+	.	gene_id "rmCuff_XLOC_000845"; transcript_id "rmCuff_TCONS_00000894"; exon_number "4"; oId "CUFF.1789.1"; tss_id "TSS870";
1	Cufflinks	exon	76090039	76090174	.	+	.	gene_id "rmCuff_XLOC_000846"; transcript_id "rmCuff_TCONS_00000895"; exon_number "1"; oId "CUFF.1787.1"; tss_id "TSS871";
1	Cufflinks	exon	76094000	76094106	.	+	.	gene_id "rmCuff_XLOC_000847"; transcript_id "rmCuff_TCONS_00000896"; exon_number "1"; oId "CUFF.1788.1"; tss_id "TSS872";
1	Cufflinks	exon	76096970	76097106	.	+	.	gene_id "rmCuff_XLOC_000848"; transcript_id "rmCuff_TCONS_00000898"; exon_number "1"; oId "CUFF.1797.2"; tss_id "TSS873";
1	Cufflinks	exon	76101657	76101733	.	+	.	gene_id "rmCuff_XLOC_000848"; transcript_id "rmCuff_TCONS_00000898"; exon_number "2"; oId "CUFF.1797.2"; tss_id "TSS873";
1	Cufflinks	exon	76103026	76103096	.	+	.	gene_id "rmCuff_XLOC_000849"; transcript_id "rmCuff_TCONS_00000899"; exon_number "1"; oId "CUFF.1792.1"; tss_id "TSS874";
1	Cufflinks	exon	76104360	76104473	.	+	.	gene_id "rmCuff_XLOC_000849"; transcript_id "rmCuff_TCONS_00000899"; exon_number "2"; oId "CUFF.1792.1"; tss_id "TSS874";
1	Cufflinks	exon	76107380	76107412	.	+	.	gene_id "rmCuff_XLOC_000850"; transcript_id "rmCuff_TCONS_00000900"; exon_number "1"; oId "CUFF.1793.1"; tss_id "TSS875";
1	Cufflinks	exon	76109023	76109116	.	+	.	gene_id "rmCuff_XLOC_000850"; transcript_id "rmCuff_TCONS_00000900"; exon_number "2"; oId "CUFF.1793.1"; tss_id "TSS875";
1	Cufflinks	exon	76110027	76110180	.	+	.	gene_id "rmCuff_XLOC_000850"; transcript_id "rmCuff_TCONS_00000900"; exon_number "3"; oId "CUFF.1793.1"; tss_id "TSS875";
1	Cufflinks	exon	76110859	76111004	.	+	.	gene_id "rmCuff_XLOC_000851"; transcript_id "rmCuff_TCONS_00000901"; exon_number "1"; oId "CUFF.1791.1"; tss_id "TSS876";
1	Cufflinks	exon	76111074	76111140	.	+	.	gene_id "rmCuff_XLOC_000852"; transcript_id "rmCuff_TCONS_00000902"; exon_number "1"; oId "CUFF.1790.1"; tss_id "TSS877";
1	Cufflinks	exon	76111361	76111788	.	+	.	gene_id "rmCuff_XLOC_000853"; transcript_id "rmCuff_TCONS_00000903"; exon_number "1"; oId "CUFF.1795.1"; tss_id "TSS878";
1	Cufflinks	exon	76111854	76112029	.	+	.	gene_id "rmCuff_XLOC_000854"; transcript_id "rmCuff_TCONS_00000904"; exon_number "1"; oId "CUFF.1794.1"; tss_id "TSS879";
1	Cufflinks	exon	76114035	76114130	.	+	.	gene_id "rmCuff_XLOC_000855"; transcript_id "rmCuff_TCONS_00000905"; exon_number "1"; oId "CUFF.1796.1"; tss_id "TSS880";
1	Cufflinks	exon	76114463	76114527	.	+	.	gene_id "rmCuff_XLOC_000856"; transcript_id "rmCuff_TCONS_00000906"; exon_number "1"; oId "CUFF.1801.1"; tss_id "TSS881";
1	Cufflinks	exon	76114899	76115199	.	+	.	gene_id "rmCuff_XLOC_000857"; transcript_id "rmCuff_TCONS_00000907"; exon_number "1"; oId "CUFF.1802.1"; tss_id "TSS882";
1	Cufflinks	exon	76134617	76134796	.	+	.	gene_id "rmCuff_XLOC_000862"; transcript_id "rmCuff_TCONS_00000912"; exon_number "1"; oId "CUFF.1815.1"; tss_id "TSS887";
1	Cufflinks	exon	76144116	76144468	.	+	.	gene_id "rmCuff_XLOC_000862"; transcript_id "rmCuff_TCONS_00000912"; exon_number "2"; oId "CUFF.1815.1"; tss_id "TSS887";
1	Cufflinks	exon	76144730	76145535	.	+	.	gene_id "rmCuff_XLOC_000863"; transcript_id "rmCuff_TCONS_00000913"; exon_number "1"; oId "CUFF.1808.1"; tss_id "TSS888";
1	Cufflinks	exon	76157464	76157877	.	+	.	gene_id "rmCuff_XLOC_000865"; transcript_id "rmCuff_TCONS_00000915"; exon_number "1"; oId "CUFF.1809.1"; tss_id "TSS890";
1	Cufflinks	exon	76158185	76158984	.	+	.	gene_id "rmCuff_XLOC_000866"; transcript_id "rmCuff_TCONS_00000916"; exon_number "1"; oId "CUFF.1810.1"; tss_id "TSS891";
1	Cufflinks	exon	76182939	76183163	.	+	.	gene_id "rmCuff_XLOC_000867"; transcript_id "rmCuff_TCONS_00000917"; exon_number "1"; oId "CUFF.1819.1"; tss_id "TSS892";
1	Cufflinks	exon	76187696	76187742	.	+	.	gene_id "rmCuff_XLOC_000867"; transcript_id "rmCuff_TCONS_00000917"; exon_number "2"; oId "CUFF.1819.1"; tss_id "TSS892";
1	Cufflinks	exon	76190001	76190082	.	+	.	gene_id "rmCuff_XLOC_000867"; transcript_id "rmCuff_TCONS_00000917"; exon_number "3"; oId "CUFF.1819.1"; tss_id "TSS892";
1	Cufflinks	exon	76195885	76196027	.	+	.	gene_id "rmCuff_XLOC_000867"; transcript_id "rmCuff_TCONS_00000917"; exon_number "4"; oId "CUFF.1819.1"; tss_id "TSS892";
1	Cufflinks	exon	76197483	76198719	.	+	.	gene_id "rmCuff_XLOC_000867"; transcript_id "rmCuff_TCONS_00000917"; exon_number "5"; oId "CUFF.1819.1"; tss_id "TSS892";
1	Cufflinks	exon	76182951	76183163	.	+	.	gene_id "rmCuff_XLOC_000867"; transcript_id "rmCuff_TCONS_00000918"; exon_number "1"; oId "CUFF.1819.2"; tss_id "TSS892";
1	Cufflinks	exon	76187696	76187742	.	+	.	gene_id "rmCuff_XLOC_000867"; transcript_id "rmCuff_TCONS_00000918"; exon_number "2"; oId "CUFF.1819.2"; tss_id "TSS892";
1	Cufflinks	exon	76189748	76189860	.	+	.	gene_id "rmCuff_XLOC_000867"; transcript_id "rmCuff_TCONS_00000918"; exon_number "3"; oId "CUFF.1819.2"; tss_id "TSS892";
1	Cufflinks	exon	76198895	76199069	.	+	.	gene_id "rmCuff_XLOC_000869"; transcript_id "rmCuff_TCONS_00000920"; exon_number "1"; oId "CUFF.1811.1"; tss_id "TSS894";
1	Cufflinks	exon	76199995	76200450	.	+	.	gene_id "rmCuff_XLOC_000870"; transcript_id "rmCuff_TCONS_00000921"; exon_number "1"; oId "CUFF.1812.1"; tss_id "TSS895";
1	Cufflinks	exon	76635891	76636015	.	+	.	gene_id "rmCuff_XLOC_000871"; transcript_id "rmCuff_TCONS_00000923"; exon_number "1"; oId "CUFF.1830.2"; tss_id "TSS896";
1	Cufflinks	exon	76636662	76637431	.	+	.	gene_id "rmCuff_XLOC_000871"; transcript_id "rmCuff_TCONS_00000923"; exon_number "2"; oId "CUFF.1830.2"; tss_id "TSS896";
1	Cufflinks	exon	76635891	76636062	.	+	.	gene_id "rmCuff_XLOC_000871"; transcript_id "rmCuff_TCONS_00000922"; exon_number "1"; oId "CUFF.1830.1"; tss_id "TSS896";
1	Cufflinks	exon	76636661	76637431	.	+	.	gene_id "rmCuff_XLOC_000871"; transcript_id "rmCuff_TCONS_00000922"; exon_number "2"; oId "CUFF.1830.1"; tss_id "TSS896";
1	Cufflinks	exon	76637551	76639146	.	+	.	gene_id "rmCuff_XLOC_000872"; transcript_id "rmCuff_TCONS_00000924"; exon_number "1"; oId "CUFF.1824.1"; tss_id "TSS897";
1	Cufflinks	exon	76639215	76639948	.	+	.	gene_id "rmCuff_XLOC_000873"; transcript_id "rmCuff_TCONS_00000925"; exon_number "1"; oId "CUFF.1823.1"; tss_id "TSS898";
1	Cufflinks	exon	76767426	76767591	.	+	.	gene_id "rmCuff_XLOC_000874"; transcript_id "rmCuff_TCONS_00000926"; exon_number "1"; oId "CUFF.1822.1"; tss_id "TSS899";
1	Cufflinks	exon	76789357	76789448	.	+	.	gene_id "rmCuff_XLOC_000875"; transcript_id "rmCuff_TCONS_00000927"; exon_number "1"; oId "CUFF.1833.1"; tss_id "TSS900";
1	Cufflinks	exon	76792828	76792989	.	+	.	gene_id "rmCuff_XLOC_000875"; transcript_id "rmCuff_TCONS_00000927"; exon_number "2"; oId "CUFF.1833.1"; tss_id "TSS900";
1	Cufflinks	exon	76795338	76795466	.	+	.	gene_id "rmCuff_XLOC_000875"; transcript_id "rmCuff_TCONS_00000927"; exon_number "3"; oId "CUFF.1833.1"; tss_id "TSS900";
1	Cufflinks	exon	76830069	76830117	.	+	.	gene_id "rmCuff_XLOC_000876"; transcript_id "rmCuff_TCONS_00000928"; exon_number "1"; oId "CUFF.1827.1"; tss_id "TSS901";
1	Cufflinks	exon	76833196	76833353	.	+	.	gene_id "rmCuff_XLOC_000876"; transcript_id "rmCuff_TCONS_00000928"; exon_number "2"; oId "CUFF.1827.1"; tss_id "TSS901";
1	Cufflinks	exon	78555616	78556073	.	+	.	gene_id "rmCuff_XLOC_000877"; transcript_id "rmCuff_TCONS_00000929"; exon_number "1"; oId "CUFF.1828.1"; tss_id "TSS902";
1	Cufflinks	exon	78556287	78556637	.	+	.	gene_id "rmCuff_XLOC_000878"; transcript_id "rmCuff_TCONS_00000930"; exon_number "1"; oId "CUFF.1829.1"; tss_id "TSS903";
1	Cufflinks	exon	78600246	78600557	.	+	.	gene_id "rmCuff_XLOC_000880"; transcript_id "rmCuff_TCONS_00000932"; exon_number "1"; oId "CUFF.1835.1"; tss_id "TSS905";
1	Cufflinks	exon	78604040	78604154	.	+	.	gene_id "rmCuff_XLOC_000881"; transcript_id "rmCuff_TCONS_00000933"; exon_number "1"; oId "CUFF.1836.1"; tss_id "TSS906";
1	Cufflinks	exon	79494434	79494699	.	+	.	gene_id "rmCuff_XLOC_000882"; transcript_id "rmCuff_TCONS_00000934"; exon_number "1"; oId "CUFF.1874.1"; tss_id "TSS907";
1	Cufflinks	exon	79538867	79538987	.	+	.	gene_id "rmCuff_XLOC_000882"; transcript_id "rmCuff_TCONS_00000934"; exon_number "2"; oId "CUFF.1874.1"; tss_id "TSS907";
1	Cufflinks	exon	79541736	79541871	.	+	.	gene_id "rmCuff_XLOC_000882"; transcript_id "rmCuff_TCONS_00000934"; exon_number "3"; oId "CUFF.1874.1"; tss_id "TSS907";
1	Cufflinks	exon	79545073	79545127	.	+	.	gene_id "rmCuff_XLOC_000882"; transcript_id "rmCuff_TCONS_00000934"; exon_number "4"; oId "CUFF.1874.1"; tss_id "TSS907";
1	Cufflinks	exon	79546468	79546781	.	+	.	gene_id "rmCuff_XLOC_000883"; transcript_id "rmCuff_TCONS_00000935"; exon_number "1"; oId "CUFF.1840.1"; tss_id "TSS908";
1	Cufflinks	exon	79547340	79547688	.	+	.	gene_id "rmCuff_XLOC_000884"; transcript_id "rmCuff_TCONS_00000936"; exon_number "1"; oId "CUFF.1841.1"; tss_id "TSS909";
1	Cufflinks	exon	79547768	79547980	.	+	.	gene_id "rmCuff_XLOC_000885"; transcript_id "rmCuff_TCONS_00000937"; exon_number "1"; oId "CUFF.1842.1"; tss_id "TSS910";
1	Cufflinks	exon	79548129	79548917	.	+	.	gene_id "rmCuff_XLOC_000886"; transcript_id "rmCuff_TCONS_00000938"; exon_number "1"; oId "CUFF.1845.1"; tss_id "TSS911";
1	Cufflinks	exon	79569052	79569520	.	+	.	gene_id "rmCuff_XLOC_000887"; transcript_id "rmCuff_TCONS_00000939"; exon_number "1"; oId "CUFF.1847.1"; tss_id "TSS912";
1	Cufflinks	exon	79569614	79571339	.	+	.	gene_id "rmCuff_XLOC_000888"; transcript_id "rmCuff_TCONS_00000940"; exon_number "1"; oId "CUFF.1851.1"; tss_id "TSS913";
1	Cufflinks	exon	79572493	79573509	.	+	.	gene_id "rmCuff_XLOC_000889"; transcript_id "rmCuff_TCONS_00000941"; exon_number "1"; oId "CUFF.1850.1"; tss_id "TSS914";
1	Cufflinks	exon	79573566	79573912	.	+	.	gene_id "rmCuff_XLOC_000890"; transcript_id "rmCuff_TCONS_00000942"; exon_number "1"; oId "CUFF.1849.1"; tss_id "TSS915";
1	Cufflinks	exon	79817357	79817683	.	+	.	gene_id "rmCuff_XLOC_000892"; transcript_id "rmCuff_TCONS_00000944"; exon_number "1"; oId "CUFF.1856.1"; tss_id "TSS917";
1	Cufflinks	exon	79846822	79846956	.	+	.	gene_id "rmCuff_XLOC_000893"; transcript_id "rmCuff_TCONS_00000945"; exon_number "1"; oId "CUFF.1857.1"; tss_id "TSS918";
1	Cufflinks	exon	79858541	79858606	.	+	.	gene_id "rmCuff_XLOC_000894"; transcript_id "rmCuff_TCONS_00000946"; exon_number "1"; oId "CUFF.1867.1"; tss_id "TSS919";
1	Cufflinks	exon	79869131	79869205	.	+	.	gene_id "rmCuff_XLOC_000894"; transcript_id "rmCuff_TCONS_00000946"; exon_number "2"; oId "CUFF.1867.1"; tss_id "TSS919";
1	Cufflinks	exon	79872431	79872502	.	+	.	gene_id "rmCuff_XLOC_000894"; transcript_id "rmCuff_TCONS_00000946"; exon_number "3"; oId "CUFF.1867.1"; tss_id "TSS919";
1	Cufflinks	exon	79888927	79889248	.	+	.	gene_id "rmCuff_XLOC_000895"; transcript_id "rmCuff_TCONS_00000947"; exon_number "1"; oId "CUFF.1858.1"; tss_id "TSS920";
1	Cufflinks	exon	79974694	79975392	.	+	.	gene_id "rmCuff_XLOC_000897"; transcript_id "rmCuff_TCONS_00000949"; exon_number "1"; oId "CUFF.1861.1"; tss_id "TSS922";
1	Cufflinks	exon	80405272	80405398	.	+	.	gene_id "rmCuff_XLOC_000899"; transcript_id "rmCuff_TCONS_00000951"; exon_number "1"; oId "CUFF.1869.1"; tss_id "TSS924";
1	Cufflinks	exon	80415852	80415949	.	+	.	gene_id "rmCuff_XLOC_000899"; transcript_id "rmCuff_TCONS_00000951"; exon_number "2"; oId "CUFF.1869.1"; tss_id "TSS924";
1	Cufflinks	exon	80432301	80432362	.	+	.	gene_id "rmCuff_XLOC_000901"; transcript_id "rmCuff_TCONS_00000953"; exon_number "1"; oId "CUFF.1863.1"; tss_id "TSS926";
1	Cufflinks	exon	80432673	80433011	.	+	.	gene_id "rmCuff_XLOC_000901"; transcript_id "rmCuff_TCONS_00000953"; exon_number "2"; oId "CUFF.1863.1"; tss_id "TSS926";
1	Cufflinks	exon	80433709	80433810	.	+	.	gene_id "rmCuff_XLOC_000902"; transcript_id "rmCuff_TCONS_00000954"; exon_number "1"; oId "CUFF.1865.1"; tss_id "TSS927";
1	Cufflinks	exon	80434978	80435000	.	+	.	gene_id "rmCuff_XLOC_000902"; transcript_id "rmCuff_TCONS_00000954"; exon_number "2"; oId "CUFF.1865.1"; tss_id "TSS927";
1	Cufflinks	exon	80791671	80791711	.	+	.	gene_id "rmCuff_XLOC_000903"; transcript_id "rmCuff_TCONS_00000955"; exon_number "1"; oId "CUFF.1881.1"; tss_id "TSS928";
1	Cufflinks	exon	80795985	80796090	.	+	.	gene_id "rmCuff_XLOC_000903"; transcript_id "rmCuff_TCONS_00000955"; exon_number "2"; oId "CUFF.1881.1"; tss_id "TSS928";
1	Cufflinks	exon	80797010	80797115	.	+	.	gene_id "rmCuff_XLOC_000903"; transcript_id "rmCuff_TCONS_00000955"; exon_number "3"; oId "CUFF.1881.1"; tss_id "TSS928";
1	Cufflinks	exon	80800173	80800400	.	+	.	gene_id "rmCuff_XLOC_000903"; transcript_id "rmCuff_TCONS_00000955"; exon_number "4"; oId "CUFF.1881.1"; tss_id "TSS928";
1	Cufflinks	exon	80802759	80802852	.	+	.	gene_id "rmCuff_XLOC_000904"; transcript_id "rmCuff_TCONS_00000956"; exon_number "1"; oId "CUFF.1876.1"; tss_id "TSS929";
1	Cufflinks	exon	80809774	80809802	.	+	.	gene_id "rmCuff_XLOC_000905"; transcript_id "rmCuff_TCONS_00000958"; exon_number "1"; oId "CUFF.1901.2"; tss_id "TSS930";
1	Cufflinks	exon	80815552	80815706	.	+	.	gene_id "rmCuff_XLOC_000905"; transcript_id "rmCuff_TCONS_00000958"; exon_number "2"; oId "CUFF.1901.2"; tss_id "TSS930";
1	Cufflinks	exon	80816846	80816986	.	+	.	gene_id "rmCuff_XLOC_000905"; transcript_id "rmCuff_TCONS_00000958"; exon_number "3"; oId "CUFF.1901.2"; tss_id "TSS930";
1	Cufflinks	exon	80817178	80817266	.	+	.	gene_id "rmCuff_XLOC_000905"; transcript_id "rmCuff_TCONS_00000958"; exon_number "4"; oId "CUFF.1901.2"; tss_id "TSS930";
1	Cufflinks	exon	80817564	80817672	.	+	.	gene_id "rmCuff_XLOC_000905"; transcript_id "rmCuff_TCONS_00000958"; exon_number "5"; oId "CUFF.1901.2"; tss_id "TSS930";
1	Cufflinks	exon	80818233	80818322	.	+	.	gene_id "rmCuff_XLOC_000905"; transcript_id "rmCuff_TCONS_00000958"; exon_number "6"; oId "CUFF.1901.2"; tss_id "TSS930";
1	Cufflinks	exon	80818835	80818978	.	+	.	gene_id "rmCuff_XLOC_000905"; transcript_id "rmCuff_TCONS_00000958"; exon_number "7"; oId "CUFF.1901.2"; tss_id "TSS930";
1	Cufflinks	exon	80820068	80821084	.	+	.	gene_id "rmCuff_XLOC_000905"; transcript_id "rmCuff_TCONS_00000958"; exon_number "8"; oId "CUFF.1901.2"; tss_id "TSS930";
1	Cufflinks	exon	80821507	80821647	.	+	.	gene_id "rmCuff_XLOC_000905"; transcript_id "rmCuff_TCONS_00000958"; exon_number "9"; oId "CUFF.1901.2"; tss_id "TSS930";
1	Cufflinks	exon	80822013	80823611	.	+	.	gene_id "rmCuff_XLOC_000905"; transcript_id "rmCuff_TCONS_00000958"; exon_number "10"; oId "CUFF.1901.2"; tss_id "TSS930";
1	Cufflinks	exon	80866608	80866995	.	+	.	gene_id "rmCuff_XLOC_000906"; transcript_id "rmCuff_TCONS_00000959"; exon_number "1"; oId "CUFF.1885.1"; tss_id "TSS931";
1	Cufflinks	exon	80868403	80868586	.	+	.	gene_id "rmCuff_XLOC_000906"; transcript_id "rmCuff_TCONS_00000959"; exon_number "2"; oId "CUFF.1885.1"; tss_id "TSS931";
1	Cufflinks	exon	80873005	80873144	.	+	.	gene_id "rmCuff_XLOC_000906"; transcript_id "rmCuff_TCONS_00000959"; exon_number "3"; oId "CUFF.1885.1"; tss_id "TSS931";
1	Cufflinks	exon	80925615	80925666	.	+	.	gene_id "rmCuff_XLOC_000907"; transcript_id "rmCuff_TCONS_00000960"; exon_number "1"; oId "CUFF.1883.1"; tss_id "TSS932";
1	Cufflinks	exon	81013157	81013338	.	+	.	gene_id "rmCuff_XLOC_000909"; transcript_id "rmCuff_TCONS_00000962"; exon_number "1"; oId "CUFF.1896.1"; tss_id "TSS934";
1	Cufflinks	exon	81015399	81015569	.	+	.	gene_id "rmCuff_XLOC_000909"; transcript_id "rmCuff_TCONS_00000962"; exon_number "2"; oId "CUFF.1896.1"; tss_id "TSS934";
1	Cufflinks	exon	81019384	81019486	.	+	.	gene_id "rmCuff_XLOC_000909"; transcript_id "rmCuff_TCONS_00000962"; exon_number "3"; oId "CUFF.1896.1"; tss_id "TSS934";
1	Cufflinks	exon	81019912	81020027	.	+	.	gene_id "rmCuff_XLOC_000909"; transcript_id "rmCuff_TCONS_00000962"; exon_number "4"; oId "CUFF.1896.1"; tss_id "TSS934";
1	Cufflinks	exon	81020175	81020329	.	+	.	gene_id "rmCuff_XLOC_000909"; transcript_id "rmCuff_TCONS_00000962"; exon_number "5"; oId "CUFF.1896.1"; tss_id "TSS934";
1	Cufflinks	exon	81021128	81021274	.	+	.	gene_id "rmCuff_XLOC_000909"; transcript_id "rmCuff_TCONS_00000962"; exon_number "6"; oId "CUFF.1896.1"; tss_id "TSS934";
1	Cufflinks	exon	81023049	81023140	.	+	.	gene_id "rmCuff_XLOC_000909"; transcript_id "rmCuff_TCONS_00000962"; exon_number "7"; oId "CUFF.1896.1"; tss_id "TSS934";
1	Cufflinks	exon	81023322	81023500	.	+	.	gene_id "rmCuff_XLOC_000909"; transcript_id "rmCuff_TCONS_00000962"; exon_number "8"; oId "CUFF.1896.1"; tss_id "TSS934";
1	Cufflinks	exon	81023623	81023752	.	+	.	gene_id "rmCuff_XLOC_000909"; transcript_id "rmCuff_TCONS_00000962"; exon_number "9"; oId "CUFF.1896.1"; tss_id "TSS934";
1	Cufflinks	exon	81024653	81024833	.	+	.	gene_id "rmCuff_XLOC_000909"; transcript_id "rmCuff_TCONS_00000962"; exon_number "10"; oId "CUFF.1896.1"; tss_id "TSS934";
1	Cufflinks	exon	81025180	81025262	.	+	.	gene_id "rmCuff_XLOC_000910"; transcript_id "rmCuff_TCONS_00000963"; exon_number "1"; oId "CUFF.1888.1"; tss_id "TSS935";
1	Cufflinks	exon	81025815	81025918	.	+	.	gene_id "rmCuff_XLOC_000910"; transcript_id "rmCuff_TCONS_00000963"; exon_number "2"; oId "CUFF.1888.1"; tss_id "TSS935";
1	Cufflinks	exon	81026535	81026662	.	+	.	gene_id "rmCuff_XLOC_000910"; transcript_id "rmCuff_TCONS_00000963"; exon_number "3"; oId "CUFF.1888.1"; tss_id "TSS935";
1	Cufflinks	exon	81027721	81027871	.	+	.	gene_id "rmCuff_XLOC_000910"; transcript_id "rmCuff_TCONS_00000963"; exon_number "4"; oId "CUFF.1888.1"; tss_id "TSS935";
1	Cufflinks	exon	81029018	81029146	.	+	.	gene_id "rmCuff_XLOC_000910"; transcript_id "rmCuff_TCONS_00000963"; exon_number "5"; oId "CUFF.1888.1"; tss_id "TSS935";
1	Cufflinks	exon	81030107	81030237	.	+	.	gene_id "rmCuff_XLOC_000910"; transcript_id "rmCuff_TCONS_00000963"; exon_number "6"; oId "CUFF.1888.1"; tss_id "TSS935";
1	Cufflinks	exon	81031811	81031867	.	+	.	gene_id "rmCuff_XLOC_000911"; transcript_id "rmCuff_TCONS_00000964"; exon_number "1"; oId "CUFF.1895.1"; tss_id "TSS936";
1	Cufflinks	exon	81031979	81032104	.	+	.	gene_id "rmCuff_XLOC_000911"; transcript_id "rmCuff_TCONS_00000964"; exon_number "2"; oId "CUFF.1895.1"; tss_id "TSS936";
1	Cufflinks	exon	81032210	81032282	.	+	.	gene_id "rmCuff_XLOC_000911"; transcript_id "rmCuff_TCONS_00000964"; exon_number "3"; oId "CUFF.1895.1"; tss_id "TSS936";
1	Cufflinks	exon	81033676	81033839	.	+	.	gene_id "rmCuff_XLOC_000911"; transcript_id "rmCuff_TCONS_00000964"; exon_number "4"; oId "CUFF.1895.1"; tss_id "TSS936";
1	Cufflinks	exon	81034019	81034174	.	+	.	gene_id "rmCuff_XLOC_000911"; transcript_id "rmCuff_TCONS_00000964"; exon_number "5"; oId "CUFF.1895.1"; tss_id "TSS936";
1	Cufflinks	exon	81034596	81035280	.	+	.	gene_id "rmCuff_XLOC_000911"; transcript_id "rmCuff_TCONS_00000964"; exon_number "6"; oId "CUFF.1895.1"; tss_id "TSS936";
1	Cufflinks	exon	81471061	81471482	.	+	.	gene_id "rmCuff_XLOC_000913"; transcript_id "rmCuff_TCONS_00000966"; exon_number "1"; oId "CUFF.1886.1"; tss_id "TSS938";
1	Cufflinks	exon	81485977	81486283	.	+	.	gene_id "rmCuff_XLOC_000914"; transcript_id "rmCuff_TCONS_00000967"; exon_number "1"; oId "CUFF.1889.1"; tss_id "TSS939";
1	Cufflinks	exon	81495312	81495673	.	+	.	gene_id "rmCuff_XLOC_000915"; transcript_id "rmCuff_TCONS_00000968"; exon_number "1"; oId "CUFF.1890.1"; tss_id "TSS940";
1	Cufflinks	exon	81496809	81497210	.	+	.	gene_id "rmCuff_XLOC_000917"; transcript_id "rmCuff_TCONS_00000970"; exon_number "1"; oId "CUFF.1892.1"; tss_id "TSS942";
1	Cufflinks	exon	81678026	81679268	.	+	.	gene_id "rmCuff_XLOC_000919"; transcript_id "rmCuff_TCONS_00000972"; exon_number "1"; oId "CUFF.1894.1"; tss_id "TSS944";
1	Cufflinks	exon	83464991	83465270	.	+	.	gene_id "rmCuff_XLOC_000920"; transcript_id "rmCuff_TCONS_00000973"; exon_number "1"; oId "CUFF.1954.1"; tss_id "TSS945";
1	Cufflinks	exon	83478764	83478875	.	+	.	gene_id "rmCuff_XLOC_000920"; transcript_id "rmCuff_TCONS_00000973"; exon_number "2"; oId "CUFF.1954.1"; tss_id "TSS945";
1	Cufflinks	exon	83479401	83479456	.	+	.	gene_id "rmCuff_XLOC_000925"; transcript_id "rmCuff_TCONS_00000978"; exon_number "1"; oId "CUFF.1945.1"; tss_id "TSS950";
1	Cufflinks	exon	83480231	83480293	.	+	.	gene_id "rmCuff_XLOC_000925"; transcript_id "rmCuff_TCONS_00000978"; exon_number "2"; oId "CUFF.1945.1"; tss_id "TSS950";
1	Cufflinks	exon	83484909	83485003	.	+	.	gene_id "rmCuff_XLOC_000925"; transcript_id "rmCuff_TCONS_00000978"; exon_number "3"; oId "CUFF.1945.1"; tss_id "TSS950";
1	Cufflinks	exon	83489603	83489782	.	+	.	gene_id "rmCuff_XLOC_000925"; transcript_id "rmCuff_TCONS_00000978"; exon_number "4"; oId "CUFF.1945.1"; tss_id "TSS950";
1	Cufflinks	exon	83490774	83490914	.	+	.	gene_id "rmCuff_XLOC_000925"; transcript_id "rmCuff_TCONS_00000978"; exon_number "5"; oId "CUFF.1945.1"; tss_id "TSS950";
1	Cufflinks	exon	83491050	83491254	.	+	.	gene_id "rmCuff_XLOC_000926"; transcript_id "rmCuff_TCONS_00000979"; exon_number "1"; oId "CUFF.1955.1"; tss_id "TSS951";
1	Cufflinks	exon	83491942	83492022	.	+	.	gene_id "rmCuff_XLOC_000926"; transcript_id "rmCuff_TCONS_00000979"; exon_number "2"; oId "CUFF.1955.1"; tss_id "TSS951";
1	Cufflinks	exon	83492921	83493044	.	+	.	gene_id "rmCuff_XLOC_000926"; transcript_id "rmCuff_TCONS_00000979"; exon_number "3"; oId "CUFF.1955.1"; tss_id "TSS951";
1	Cufflinks	exon	83493859	83493951	.	+	.	gene_id "rmCuff_XLOC_000926"; transcript_id "rmCuff_TCONS_00000979"; exon_number "4"; oId "CUFF.1955.1"; tss_id "TSS951";
1	Cufflinks	exon	83500467	83500528	.	+	.	gene_id "rmCuff_XLOC_000926"; transcript_id "rmCuff_TCONS_00000979"; exon_number "5"; oId "CUFF.1955.1"; tss_id "TSS951";
1	Cufflinks	exon	83501434	83502834	.	+	.	gene_id "rmCuff_XLOC_000926"; transcript_id "rmCuff_TCONS_00000979"; exon_number "6"; oId "CUFF.1955.1"; tss_id "TSS951";
1	Cufflinks	exon	83884588	83885125	.	+	.	gene_id "rmCuff_XLOC_000927"; transcript_id "rmCuff_TCONS_00000980"; exon_number "1"; oId "CUFF.1942.1"; tss_id "TSS952";
1	Cufflinks	exon	83905645	83906705	.	+	.	gene_id "rmCuff_XLOC_000928"; transcript_id "rmCuff_TCONS_00000982"; exon_number "1"; oId "CUFF.1974.2"; tss_id "TSS953";
1	Cufflinks	exon	83908779	83908898	.	+	.	gene_id "rmCuff_XLOC_000928"; transcript_id "rmCuff_TCONS_00000982"; exon_number "2"; oId "CUFF.1974.2"; tss_id "TSS953";
1	Cufflinks	exon	83932429	83932524	.	+	.	gene_id "rmCuff_XLOC_000928"; transcript_id "rmCuff_TCONS_00000982"; exon_number "3"; oId "CUFF.1974.2"; tss_id "TSS953";
1	Cufflinks	exon	83933660	83933811	.	+	.	gene_id "rmCuff_XLOC_000928"; transcript_id "rmCuff_TCONS_00000982"; exon_number "4"; oId "CUFF.1974.2"; tss_id "TSS953";
1	Cufflinks	exon	83934081	83934217	.	+	.	gene_id "rmCuff_XLOC_000928"; transcript_id "rmCuff_TCONS_00000982"; exon_number "5"; oId "CUFF.1974.2"; tss_id "TSS953";
1	Cufflinks	exon	83934945	83935057	.	+	.	gene_id "rmCuff_XLOC_000928"; transcript_id "rmCuff_TCONS_00000982"; exon_number "6"; oId "CUFF.1974.2"; tss_id "TSS953";
1	Cufflinks	exon	83937033	83937259	.	+	.	gene_id "rmCuff_XLOC_000928"; transcript_id "rmCuff_TCONS_00000982"; exon_number "7"; oId "CUFF.1974.2"; tss_id "TSS953";
1	Cufflinks	exon	83940557	83940668	.	+	.	gene_id "rmCuff_XLOC_000928"; transcript_id "rmCuff_TCONS_00000982"; exon_number "8"; oId "CUFF.1974.2"; tss_id "TSS953";
1	Cufflinks	exon	83941014	83941189	.	+	.	gene_id "rmCuff_XLOC_000928"; transcript_id "rmCuff_TCONS_00000982"; exon_number "9"; oId "CUFF.1974.2"; tss_id "TSS953";
1	Cufflinks	exon	83945329	83945529	.	+	.	gene_id "rmCuff_XLOC_000930"; transcript_id "rmCuff_TCONS_00000984"; exon_number "1"; oId "CUFF.1963.1"; tss_id "TSS955";
1	Cufflinks	exon	83945859	83945974	.	+	.	gene_id "rmCuff_XLOC_000930"; transcript_id "rmCuff_TCONS_00000984"; exon_number "2"; oId "CUFF.1963.1"; tss_id "TSS955";
1	Cufflinks	exon	83946355	83946519	.	+	.	gene_id "rmCuff_XLOC_000930"; transcript_id "rmCuff_TCONS_00000984"; exon_number "3"; oId "CUFF.1963.1"; tss_id "TSS955";
1	Cufflinks	exon	83948433	83948640	.	+	.	gene_id "rmCuff_XLOC_000930"; transcript_id "rmCuff_TCONS_00000984"; exon_number "4"; oId "CUFF.1963.1"; tss_id "TSS955";
1	Cufflinks	exon	83951056	83951144	.	+	.	gene_id "rmCuff_XLOC_000930"; transcript_id "rmCuff_TCONS_00000984"; exon_number "5"; oId "CUFF.1963.1"; tss_id "TSS955";
1	Cufflinks	exon	83954777	83954872	.	+	.	gene_id "rmCuff_XLOC_000930"; transcript_id "rmCuff_TCONS_00000984"; exon_number "6"; oId "CUFF.1963.1"; tss_id "TSS955";
1	Cufflinks	exon	83955180	83955657	.	+	.	gene_id "rmCuff_XLOC_000930"; transcript_id "rmCuff_TCONS_00000984"; exon_number "7"; oId "CUFF.1963.1"; tss_id "TSS955";
1	Cufflinks	exon	83955893	83956158	.	+	.	gene_id "rmCuff_XLOC_000931"; transcript_id "rmCuff_TCONS_00000985"; exon_number "1"; oId "CUFF.1946.1"; tss_id "TSS956";
1	Cufflinks	exon	83956267	83956821	.	+	.	gene_id "rmCuff_XLOC_000932"; transcript_id "rmCuff_TCONS_00000986"; exon_number "1"; oId "CUFF.1947.1"; tss_id "TSS957";
1	Cufflinks	exon	84217285	84217296	.	+	.	gene_id "rmCuff_XLOC_000933"; transcript_id "rmCuff_TCONS_00000987"; exon_number "1"; oId "CUFF.1953.1"; tss_id "TSS958";
1	Cufflinks	exon	84218202	84218290	.	+	.	gene_id "rmCuff_XLOC_000933"; transcript_id "rmCuff_TCONS_00000987"; exon_number "2"; oId "CUFF.1953.1"; tss_id "TSS958";
1	Cufflinks	exon	88826231	88826245	.	+	.	gene_id "rmCuff_XLOC_000934"; transcript_id "rmCuff_TCONS_00000988"; exon_number "1"; oId "CUFF.1985.1"; tss_id "TSS959";
1	Cufflinks	exon	88827354	88827363	.	+	.	gene_id "rmCuff_XLOC_000934"; transcript_id "rmCuff_TCONS_00000988"; exon_number "2"; oId "CUFF.1985.1"; tss_id "TSS959";
1	Cufflinks	exon	88878648	88878934	.	+	.	gene_id "rmCuff_XLOC_000935"; transcript_id "rmCuff_TCONS_00000990"; exon_number "1"; oId "CUFF.1998.2"; tss_id "TSS960";
1	Cufflinks	exon	88882111	88882189	.	+	.	gene_id "rmCuff_XLOC_000935"; transcript_id "rmCuff_TCONS_00000990"; exon_number "2"; oId "CUFF.1998.2"; tss_id "TSS960";
1	Cufflinks	exon	88882968	88883089	.	+	.	gene_id "rmCuff_XLOC_000935"; transcript_id "rmCuff_TCONS_00000990"; exon_number "3"; oId "CUFF.1998.2"; tss_id "TSS960";
1	Cufflinks	exon	88885540	88885652	.	+	.	gene_id "rmCuff_XLOC_000935"; transcript_id "rmCuff_TCONS_00000990"; exon_number "4"; oId "CUFF.1998.2"; tss_id "TSS960";
1	Cufflinks	exon	88886007	88886150	.	+	.	gene_id "rmCuff_XLOC_000935"; transcript_id "rmCuff_TCONS_00000990"; exon_number "5"; oId "CUFF.1998.2"; tss_id "TSS960";
1	Cufflinks	exon	88890113	88890331	.	+	.	gene_id "rmCuff_XLOC_000935"; transcript_id "rmCuff_TCONS_00000990"; exon_number "6"; oId "CUFF.1998.2"; tss_id "TSS960";
1	Cufflinks	exon	88891443	88891625	.	+	.	gene_id "rmCuff_XLOC_000935"; transcript_id "rmCuff_TCONS_00000990"; exon_number "7"; oId "CUFF.1998.2"; tss_id "TSS960";
1	Cufflinks	exon	88891916	88892049	.	+	.	gene_id "rmCuff_XLOC_000935"; transcript_id "rmCuff_TCONS_00000990"; exon_number "8"; oId "CUFF.1998.2"; tss_id "TSS960";
1	Cufflinks	exon	88892706	88894416	.	+	.	gene_id "rmCuff_XLOC_000935"; transcript_id "rmCuff_TCONS_00000990"; exon_number "9"; oId "CUFF.1998.2"; tss_id "TSS960";
1	Cufflinks	exon	88894599	88895617	.	+	.	gene_id "rmCuff_XLOC_000937"; transcript_id "rmCuff_TCONS_00000992"; exon_number "1"; oId "CUFF.2000.1"; tss_id "TSS962";
1	Cufflinks	exon	89202536	89202675	.	+	.	gene_id "rmCuff_XLOC_000939"; transcript_id "rmCuff_TCONS_00000994"; exon_number "1"; oId "CUFF.2002.1"; tss_id "TSS964";
1	Cufflinks	exon	89205870	89206143	.	+	.	gene_id "rmCuff_XLOC_000940"; transcript_id "rmCuff_TCONS_00000995"; exon_number "1"; oId "CUFF.2003.1"; tss_id "TSS965";
1	Cufflinks	exon	89216542	89216577	.	+	.	gene_id "rmCuff_XLOC_000941"; transcript_id "rmCuff_TCONS_00000996"; exon_number "1"; oId "CUFF.2024.1"; tss_id "TSS966";
1	Cufflinks	exon	89217525	89217646	.	+	.	gene_id "rmCuff_XLOC_000941"; transcript_id "rmCuff_TCONS_00000996"; exon_number "2"; oId "CUFF.2024.1"; tss_id "TSS966";
1	Cufflinks	exon	89219750	89219850	.	+	.	gene_id "rmCuff_XLOC_000941"; transcript_id "rmCuff_TCONS_00000996"; exon_number "3"; oId "CUFF.2024.1"; tss_id "TSS966";
1	Cufflinks	exon	89223598	89223748	.	+	.	gene_id "rmCuff_XLOC_000941"; transcript_id "rmCuff_TCONS_00000996"; exon_number "4"; oId "CUFF.2024.1"; tss_id "TSS966";
1	Cufflinks	exon	89223981	89224148	.	+	.	gene_id "rmCuff_XLOC_000941"; transcript_id "rmCuff_TCONS_00000996"; exon_number "5"; oId "CUFF.2024.1"; tss_id "TSS966";
1	Cufflinks	exon	89228837	89228976	.	+	.	gene_id "rmCuff_XLOC_000941"; transcript_id "rmCuff_TCONS_00000996"; exon_number "6"; oId "CUFF.2024.1"; tss_id "TSS966";
1	Cufflinks	exon	89280820	89280949	.	+	.	gene_id "rmCuff_XLOC_000942"; transcript_id "rmCuff_TCONS_00000998"; exon_number "1"; oId "CUFF.2019.1"; tss_id "TSS968";
1	Cufflinks	exon	89289260	89289445	.	+	.	gene_id "rmCuff_XLOC_000942"; transcript_id "rmCuff_TCONS_00000998"; exon_number "2"; oId "CUFF.2019.1"; tss_id "TSS968";
1	Cufflinks	exon	89298520	89298628	.	+	.	gene_id "rmCuff_XLOC_000942"; transcript_id "rmCuff_TCONS_00000998"; exon_number "3"; oId "CUFF.2019.1"; tss_id "TSS968";
1	Cufflinks	exon	89787329	89787351	.	+	.	gene_id "rmCuff_XLOC_000943"; transcript_id "rmCuff_TCONS_00000999"; exon_number "1"; oId "CUFF.2004.1"; tss_id "TSS969";
1	Cufflinks	exon	89935210	89935351	.	+	.	gene_id "rmCuff_XLOC_000944"; transcript_id "rmCuff_TCONS_00001000"; exon_number "1"; oId "CUFF.2005.1"; tss_id "TSS970";
1	Cufflinks	exon	89935713	89935831	.	+	.	gene_id "rmCuff_XLOC_000944"; transcript_id "rmCuff_TCONS_00001000"; exon_number "2"; oId "CUFF.2005.1"; tss_id "TSS970";
1	Cufflinks	exon	89944787	89945122	.	+	.	gene_id "rmCuff_XLOC_000945"; transcript_id "rmCuff_TCONS_00001001"; exon_number "1"; oId "CUFF.2006.1"; tss_id "TSS971";
1	Cufflinks	exon	90202174	90202457	.	+	.	gene_id "rmCuff_XLOC_000947"; transcript_id "rmCuff_TCONS_00001003"; exon_number "1"; oId "CUFF.2015.1"; tss_id "TSS973";
1	Cufflinks	exon	90203705	90203827	.	+	.	gene_id "rmCuff_XLOC_000947"; transcript_id "rmCuff_TCONS_00001003"; exon_number "2"; oId "CUFF.2015.1"; tss_id "TSS973";
1	Cufflinks	exon	90203899	90205008	.	+	.	gene_id "rmCuff_XLOC_000948"; transcript_id "rmCuff_TCONS_00001004"; exon_number "1"; oId "CUFF.2012.1"; tss_id "TSS974";
1	Cufflinks	exon	91665439	91665528	.	+	.	gene_id "rmCuff_XLOC_000950"; transcript_id "rmCuff_TCONS_00001006"; exon_number "1"; oId "CUFF.2041.1"; tss_id "TSS976";
1	Cufflinks	exon	91671757	91671954	.	+	.	gene_id "rmCuff_XLOC_000950"; transcript_id "rmCuff_TCONS_00001006"; exon_number "2"; oId "CUFF.2041.1"; tss_id "TSS976";
1	Cufflinks	exon	91675579	91675771	.	+	.	gene_id "rmCuff_XLOC_000950"; transcript_id "rmCuff_TCONS_00001006"; exon_number "3"; oId "CUFF.2041.1"; tss_id "TSS976";
1	Cufflinks	exon	91681468	91681555	.	+	.	gene_id "rmCuff_XLOC_000950"; transcript_id "rmCuff_TCONS_00001006"; exon_number "4"; oId "CUFF.2041.1"; tss_id "TSS976";
1	Cufflinks	exon	91685392	91685410	.	+	.	gene_id "rmCuff_XLOC_000950"; transcript_id "rmCuff_TCONS_00001006"; exon_number "5"; oId "CUFF.2041.1"; tss_id "TSS976";
1	Cufflinks	exon	91686413	91687067	.	+	.	gene_id "rmCuff_XLOC_000951"; transcript_id "rmCuff_TCONS_00001007"; exon_number "1"; oId "CUFF.2034.1"; tss_id "TSS977";
1	Cufflinks	exon	91687271	91687797	.	+	.	gene_id "rmCuff_XLOC_000952"; transcript_id "rmCuff_TCONS_00001008"; exon_number "1"; oId "CUFF.2035.1"; tss_id "TSS978";
1	Cufflinks	exon	91695435	91695565	.	+	.	gene_id "rmCuff_XLOC_000954"; transcript_id "rmCuff_TCONS_00001010"; exon_number "1"; oId "CUFF.2036.1"; tss_id "TSS980";
1	Cufflinks	exon	91696908	91696933	.	+	.	gene_id "rmCuff_XLOC_000954"; transcript_id "rmCuff_TCONS_00001010"; exon_number "2"; oId "CUFF.2036.1"; tss_id "TSS980";
1	Cufflinks	exon	91697143	91697438	.	+	.	gene_id "rmCuff_XLOC_000955"; transcript_id "rmCuff_TCONS_00001011"; exon_number "1"; oId "CUFF.2039.1"; tss_id "TSS981";
1	Cufflinks	exon	91787328	91787402	.	+	.	gene_id "rmCuff_XLOC_000956"; transcript_id "rmCuff_TCONS_00001012"; exon_number "1"; oId "CUFF.2051.1"; tss_id "TSS982";
1	Cufflinks	exon	91800217	91800348	.	+	.	gene_id "rmCuff_XLOC_000956"; transcript_id "rmCuff_TCONS_00001012"; exon_number "2"; oId "CUFF.2051.1"; tss_id "TSS982";
1	Cufflinks	exon	91814995	91815146	.	+	.	gene_id "rmCuff_XLOC_000956"; transcript_id "rmCuff_TCONS_00001012"; exon_number "3"; oId "CUFF.2051.1"; tss_id "TSS982";
1	Cufflinks	exon	91826223	91826263	.	+	.	gene_id "rmCuff_XLOC_000957"; transcript_id "rmCuff_TCONS_00001013"; exon_number "1"; oId "CUFF.2044.1"; tss_id "TSS983";
1	Cufflinks	exon	91827482	91827944	.	+	.	gene_id "rmCuff_XLOC_000957"; transcript_id "rmCuff_TCONS_00001013"; exon_number "2"; oId "CUFF.2044.1"; tss_id "TSS983";
1	Cufflinks	exon	91827996	91828133	.	+	.	gene_id "rmCuff_XLOC_000958"; transcript_id "rmCuff_TCONS_00001014"; exon_number "1"; oId "CUFF.2043.1"; tss_id "TSS984";
1	Cufflinks	exon	92082652	92082759	.	+	.	gene_id "rmCuff_XLOC_000959"; transcript_id "rmCuff_TCONS_00001015"; exon_number "1"; oId "CUFF.2047.1"; tss_id "TSS985";
1	Cufflinks	exon	92083177	92083440	.	+	.	gene_id "rmCuff_XLOC_000959"; transcript_id "rmCuff_TCONS_00001015"; exon_number "2"; oId "CUFF.2047.1"; tss_id "TSS985";
1	Cufflinks	exon	92492956	92493040	.	+	.	gene_id "rmCuff_XLOC_000960"; transcript_id "rmCuff_TCONS_00001016"; exon_number "1"; oId "CUFF.2129.1"; tss_id "TSS986";
1	Cufflinks	exon	92498010	92498159	.	+	.	gene_id "rmCuff_XLOC_000960"; transcript_id "rmCuff_TCONS_00001016"; exon_number "2"; oId "CUFF.2129.1"; tss_id "TSS986";
1	Cufflinks	exon	92503899	92504018	.	+	.	gene_id "rmCuff_XLOC_000960"; transcript_id "rmCuff_TCONS_00001016"; exon_number "3"; oId "CUFF.2129.1"; tss_id "TSS986";
1	Cufflinks	exon	92509870	92509927	.	+	.	gene_id "rmCuff_XLOC_000960"; transcript_id "rmCuff_TCONS_00001016"; exon_number "4"; oId "CUFF.2129.1"; tss_id "TSS986";
1	Cufflinks	exon	92510136	92510545	.	+	.	gene_id "rmCuff_XLOC_000960"; transcript_id "rmCuff_TCONS_00001016"; exon_number "5"; oId "CUFF.2129.1"; tss_id "TSS986";
1	Cufflinks	exon	92532788	92532953	.	+	.	gene_id "rmCuff_XLOC_000961"; transcript_id "rmCuff_TCONS_00001017"; exon_number "1"; oId "CUFF.2118.1"; tss_id "TSS987";
1	Cufflinks	exon	92533297	92533324	.	+	.	gene_id "rmCuff_XLOC_000961"; transcript_id "rmCuff_TCONS_00001017"; exon_number "2"; oId "CUFF.2118.1"; tss_id "TSS987";
1	Cufflinks	exon	92533514	92533662	.	+	.	gene_id "rmCuff_XLOC_000962"; transcript_id "rmCuff_TCONS_00001018"; exon_number "1"; oId "CUFF.2119.1"; tss_id "TSS988";
1	Cufflinks	exon	92534682	92535062	.	+	.	gene_id "rmCuff_XLOC_000962"; transcript_id "rmCuff_TCONS_00001018"; exon_number "2"; oId "CUFF.2119.1"; tss_id "TSS988";
1	Cufflinks	exon	92630650	92631060	.	+	.	gene_id "rmCuff_XLOC_000963"; transcript_id "rmCuff_TCONS_00001019"; exon_number "1"; oId "CUFF.2117.1"; tss_id "TSS989";
1	Cufflinks	exon	92631960	92632064	.	+	.	gene_id "rmCuff_XLOC_000964"; transcript_id "rmCuff_TCONS_00001020"; exon_number "1"; oId "CUFF.2162.1"; tss_id "TSS990";
1	Cufflinks	exon	92660398	92660554	.	+	.	gene_id "rmCuff_XLOC_000964"; transcript_id "rmCuff_TCONS_00001020"; exon_number "2"; oId "CUFF.2162.1"; tss_id "TSS990";
1	Cufflinks	exon	92661993	92662070	.	+	.	gene_id "rmCuff_XLOC_000964"; transcript_id "rmCuff_TCONS_00001020"; exon_number "3"; oId "CUFF.2162.1"; tss_id "TSS990";
1	Cufflinks	exon	92666343	92666592	.	+	.	gene_id "rmCuff_XLOC_000964"; transcript_id "rmCuff_TCONS_00001020"; exon_number "4"; oId "CUFF.2162.1"; tss_id "TSS990";
1	Cufflinks	exon	92638682	92639488	.	+	.	gene_id "rmCuff_XLOC_000967"; transcript_id "rmCuff_TCONS_00001023"; exon_number "1"; oId "CUFF.2165.1"; tss_id "TSS993";
1	Cufflinks	exon	92640533	92641025	.	+	.	gene_id "rmCuff_XLOC_000968"; transcript_id "rmCuff_TCONS_00001024"; exon_number "1"; oId "CUFF.2166.1"; tss_id "TSS994";
1	Cufflinks	exon	92642822	92643412	.	+	.	gene_id "rmCuff_XLOC_000969"; transcript_id "rmCuff_TCONS_00001025"; exon_number "1"; oId "CUFF.2167.1"; tss_id "TSS995";
1	Cufflinks	exon	92644034	92644318	.	+	.	gene_id "rmCuff_XLOC_000971"; transcript_id "rmCuff_TCONS_00001027"; exon_number "1"; oId "CUFF.2169.1"; tss_id "TSS997";
1	Cufflinks	exon	92645985	92646256	.	+	.	gene_id "rmCuff_XLOC_000972"; transcript_id "rmCuff_TCONS_00001028"; exon_number "1"; oId "CUFF.2170.1"; tss_id "TSS998";
1	Cufflinks	exon	92648956	92649304	.	+	.	gene_id "rmCuff_XLOC_000974"; transcript_id "rmCuff_TCONS_00001030"; exon_number "1"; oId "CUFF.2172.1"; tss_id "TSS1000";
1	Cufflinks	exon	92654988	92655515	.	+	.	gene_id "rmCuff_XLOC_000976"; transcript_id "rmCuff_TCONS_00001032"; exon_number "1"; oId "CUFF.2174.1"; tss_id "TSS1002";
1	Cufflinks	exon	92670996	92671121	.	+	.	gene_id "rmCuff_XLOC_000977"; transcript_id "rmCuff_TCONS_00001033"; exon_number "1"; oId "CUFF.2177.1"; tss_id "TSS1003";
1	Cufflinks	exon	92672236	92672349	.	+	.	gene_id "rmCuff_XLOC_000977"; transcript_id "rmCuff_TCONS_00001033"; exon_number "2"; oId "CUFF.2177.1"; tss_id "TSS1003";
1	Cufflinks	exon	92672929	92673107	.	+	.	gene_id "rmCuff_XLOC_000977"; transcript_id "rmCuff_TCONS_00001033"; exon_number "3"; oId "CUFF.2177.1"; tss_id "TSS1003";
1	Cufflinks	exon	92673818	92673902	.	+	.	gene_id "rmCuff_XLOC_000977"; transcript_id "rmCuff_TCONS_00001033"; exon_number "4"; oId "CUFF.2177.1"; tss_id "TSS1003";
1	Cufflinks	exon	92678114	92678277	.	+	.	gene_id "rmCuff_XLOC_000977"; transcript_id "rmCuff_TCONS_00001033"; exon_number "5"; oId "CUFF.2177.1"; tss_id "TSS1003";
1	Cufflinks	exon	92679075	92679159	.	+	.	gene_id "rmCuff_XLOC_000977"; transcript_id "rmCuff_TCONS_00001033"; exon_number "6"; oId "CUFF.2177.1"; tss_id "TSS1003";
1	Cufflinks	exon	92679951	92680114	.	+	.	gene_id "rmCuff_XLOC_000977"; transcript_id "rmCuff_TCONS_00001033"; exon_number "7"; oId "CUFF.2177.1"; tss_id "TSS1003";
1	Cufflinks	exon	92680323	92680483	.	+	.	gene_id "rmCuff_XLOC_000977"; transcript_id "rmCuff_TCONS_00001033"; exon_number "8"; oId "CUFF.2177.1"; tss_id "TSS1003";
1	Cufflinks	exon	92682080	92682204	.	+	.	gene_id "rmCuff_XLOC_000977"; transcript_id "rmCuff_TCONS_00001033"; exon_number "9"; oId "CUFF.2177.1"; tss_id "TSS1003";
1	Cufflinks	exon	92683808	92683971	.	+	.	gene_id "rmCuff_XLOC_000977"; transcript_id "rmCuff_TCONS_00001033"; exon_number "10"; oId "CUFF.2177.1"; tss_id "TSS1003";
1	Cufflinks	exon	92692758	92692848	.	+	.	gene_id "rmCuff_XLOC_000977"; transcript_id "rmCuff_TCONS_00001033"; exon_number "11"; oId "CUFF.2177.1"; tss_id "TSS1003";
1	Cufflinks	exon	92693033	92693201	.	+	.	gene_id "rmCuff_XLOC_000977"; transcript_id "rmCuff_TCONS_00001033"; exon_number "12"; oId "CUFF.2177.1"; tss_id "TSS1003";
1	Cufflinks	exon	92693929	92694070	.	+	.	gene_id "rmCuff_XLOC_000977"; transcript_id "rmCuff_TCONS_00001033"; exon_number "13"; oId "CUFF.2177.1"; tss_id "TSS1003";
1	Cufflinks	exon	92695887	92696057	.	+	.	gene_id "rmCuff_XLOC_000977"; transcript_id "rmCuff_TCONS_00001033"; exon_number "14"; oId "CUFF.2177.1"; tss_id "TSS1003";
1	Cufflinks	exon	92696748	92696831	.	+	.	gene_id "rmCuff_XLOC_000977"; transcript_id "rmCuff_TCONS_00001033"; exon_number "15"; oId "CUFF.2177.1"; tss_id "TSS1003";
1	Cufflinks	exon	92696929	92697000	.	+	.	gene_id "rmCuff_XLOC_000977"; transcript_id "rmCuff_TCONS_00001033"; exon_number "16"; oId "CUFF.2177.1"; tss_id "TSS1003";
1	Cufflinks	exon	92697096	92697165	.	+	.	gene_id "rmCuff_XLOC_000977"; transcript_id "rmCuff_TCONS_00001033"; exon_number "17"; oId "CUFF.2177.1"; tss_id "TSS1003";
1	Cufflinks	exon	92697527	92697718	.	+	.	gene_id "rmCuff_XLOC_000977"; transcript_id "rmCuff_TCONS_00001033"; exon_number "18"; oId "CUFF.2177.1"; tss_id "TSS1003";
1	Cufflinks	exon	92698062	92698604	.	+	.	gene_id "rmCuff_XLOC_000979"; transcript_id "rmCuff_TCONS_00001037"; exon_number "1"; oId "CUFF.2180.2"; tss_id "TSS1006";
1	Cufflinks	exon	92698841	92699004	.	+	.	gene_id "rmCuff_XLOC_000979"; transcript_id "rmCuff_TCONS_00001037"; exon_number "2"; oId "CUFF.2180.2"; tss_id "TSS1006";
1	Cufflinks	exon	92699469	92699693	.	+	.	gene_id "rmCuff_XLOC_000979"; transcript_id "rmCuff_TCONS_00001037"; exon_number "3"; oId "CUFF.2180.2"; tss_id "TSS1006";
1	Cufflinks	exon	92703648	92703788	.	+	.	gene_id "rmCuff_XLOC_000979"; transcript_id "rmCuff_TCONS_00001037"; exon_number "4"; oId "CUFF.2180.2"; tss_id "TSS1006";
1	Cufflinks	exon	92703882	92703966	.	+	.	gene_id "rmCuff_XLOC_000979"; transcript_id "rmCuff_TCONS_00001037"; exon_number "5"; oId "CUFF.2180.2"; tss_id "TSS1006";
1	Cufflinks	exon	92705071	92705303	.	+	.	gene_id "rmCuff_XLOC_000979"; transcript_id "rmCuff_TCONS_00001037"; exon_number "6"; oId "CUFF.2180.2"; tss_id "TSS1006";
1	Cufflinks	exon	92705892	92706024	.	+	.	gene_id "rmCuff_XLOC_000979"; transcript_id "rmCuff_TCONS_00001037"; exon_number "7"; oId "CUFF.2180.2"; tss_id "TSS1006";
1	Cufflinks	exon	92707072	92707174	.	+	.	gene_id "rmCuff_XLOC_000979"; transcript_id "rmCuff_TCONS_00001037"; exon_number "8"; oId "CUFF.2180.2"; tss_id "TSS1006";
1	Cufflinks	exon	92707918	92708053	.	+	.	gene_id "rmCuff_XLOC_000979"; transcript_id "rmCuff_TCONS_00001037"; exon_number "9"; oId "CUFF.2180.2"; tss_id "TSS1006";
1	Cufflinks	exon	92708441	92708528	.	+	.	gene_id "rmCuff_XLOC_000979"; transcript_id "rmCuff_TCONS_00001037"; exon_number "10"; oId "CUFF.2180.2"; tss_id "TSS1006";
1	Cufflinks	exon	92710923	92711135	.	+	.	gene_id "rmCuff_XLOC_000979"; transcript_id "rmCuff_TCONS_00001037"; exon_number "11"; oId "CUFF.2180.2"; tss_id "TSS1006";
1	Cufflinks	exon	92711879	92712045	.	+	.	gene_id "rmCuff_XLOC_000979"; transcript_id "rmCuff_TCONS_00001037"; exon_number "12"; oId "CUFF.2180.2"; tss_id "TSS1006";
1	Cufflinks	exon	92714513	92714635	.	+	.	gene_id "rmCuff_XLOC_000979"; transcript_id "rmCuff_TCONS_00001037"; exon_number "13"; oId "CUFF.2180.2"; tss_id "TSS1006";
1	Cufflinks	exon	92719003	92719111	.	+	.	gene_id "rmCuff_XLOC_000979"; transcript_id "rmCuff_TCONS_00001037"; exon_number "14"; oId "CUFF.2180.2"; tss_id "TSS1006";
1	Cufflinks	exon	92721568	92723812	.	+	.	gene_id "rmCuff_XLOC_000979"; transcript_id "rmCuff_TCONS_00001037"; exon_number "15"; oId "CUFF.2180.2"; tss_id "TSS1006";
1	Cufflinks	exon	92750567	92750655	.	+	.	gene_id "rmCuff_XLOC_000983"; transcript_id "rmCuff_TCONS_00001041"; exon_number "1"; oId "CUFF.2175.1"; tss_id "TSS1010";
1	Cufflinks	exon	92795836	92795956	.	+	.	gene_id "rmCuff_XLOC_000983"; transcript_id "rmCuff_TCONS_00001041"; exon_number "2"; oId "CUFF.2175.1"; tss_id "TSS1010";
1	Cufflinks	exon	92803541	92803601	.	+	.	gene_id "rmCuff_XLOC_000983"; transcript_id "rmCuff_TCONS_00001041"; exon_number "3"; oId "CUFF.2175.1"; tss_id "TSS1010";
1	Cufflinks	exon	92804967	92805027	.	+	.	gene_id "rmCuff_XLOC_000983"; transcript_id "rmCuff_TCONS_00001041"; exon_number "4"; oId "CUFF.2175.1"; tss_id "TSS1010";
1	Cufflinks	exon	92832923	92833210	.	+	.	gene_id "rmCuff_XLOC_000984"; transcript_id "rmCuff_TCONS_00001042"; exon_number "1"; oId "CUFF.2121.1"; tss_id "TSS1011";
1	Cufflinks	exon	92833331	92834162	.	+	.	gene_id "rmCuff_XLOC_000985"; transcript_id "rmCuff_TCONS_00001044"; exon_number "1"; oId "CUFF.2125.2"; tss_id "TSS1012";
1	Cufflinks	exon	92834779	92835152	.	+	.	gene_id "rmCuff_XLOC_000986"; transcript_id "rmCuff_TCONS_00001045"; exon_number "1"; oId "CUFF.2122.1"; tss_id "TSS1013";
1	Cufflinks	exon	92835213	92836122	.	+	.	gene_id "rmCuff_XLOC_000987"; transcript_id "rmCuff_TCONS_00001046"; exon_number "1"; oId "CUFF.2124.1"; tss_id "TSS1014";
1	Cufflinks	exon	93025981	93026140	.	+	.	gene_id "rmCuff_XLOC_000988"; transcript_id "rmCuff_TCONS_00001047"; exon_number "1"; oId "CUFF.2127.1"; tss_id "TSS1015";
1	Cufflinks	exon	93028217	93028535	.	+	.	gene_id "rmCuff_XLOC_000990"; transcript_id "rmCuff_TCONS_00001049"; exon_number "1"; oId "CUFF.2145.1"; tss_id "TSS1017";
1	Cufflinks	exon	93028931	93029029	.	+	.	gene_id "rmCuff_XLOC_000990"; transcript_id "rmCuff_TCONS_00001049"; exon_number "2"; oId "CUFF.2145.1"; tss_id "TSS1017";
1	Cufflinks	exon	93029140	93029235	.	+	.	gene_id "rmCuff_XLOC_000990"; transcript_id "rmCuff_TCONS_00001049"; exon_number "3"; oId "CUFF.2145.1"; tss_id "TSS1017";
1	Cufflinks	exon	93029553	93029681	.	+	.	gene_id "rmCuff_XLOC_000990"; transcript_id "rmCuff_TCONS_00001049"; exon_number "4"; oId "CUFF.2145.1"; tss_id "TSS1017";
1	Cufflinks	exon	93029792	93029869	.	+	.	gene_id "rmCuff_XLOC_000990"; transcript_id "rmCuff_TCONS_00001049"; exon_number "5"; oId "CUFF.2145.1"; tss_id "TSS1017";
1	Cufflinks	exon	93030178	93030265	.	+	.	gene_id "rmCuff_XLOC_000990"; transcript_id "rmCuff_TCONS_00001049"; exon_number "6"; oId "CUFF.2145.1"; tss_id "TSS1017";
1	Cufflinks	exon	93030782	93030954	.	+	.	gene_id "rmCuff_XLOC_000990"; transcript_id "rmCuff_TCONS_00001049"; exon_number "7"; oId "CUFF.2145.1"; tss_id "TSS1017";
1	Cufflinks	exon	93031366	93031578	.	+	.	gene_id "rmCuff_XLOC_000990"; transcript_id "rmCuff_TCONS_00001049"; exon_number "8"; oId "CUFF.2145.1"; tss_id "TSS1017";
1	Cufflinks	exon	93032032	93032132	.	+	.	gene_id "rmCuff_XLOC_000990"; transcript_id "rmCuff_TCONS_00001049"; exon_number "9"; oId "CUFF.2145.1"; tss_id "TSS1017";
1	Cufflinks	exon	93032254	93032357	.	+	.	gene_id "rmCuff_XLOC_000990"; transcript_id "rmCuff_TCONS_00001049"; exon_number "10"; oId "CUFF.2145.1"; tss_id "TSS1017";
1	Cufflinks	exon	93032447	93032564	.	+	.	gene_id "rmCuff_XLOC_000990"; transcript_id "rmCuff_TCONS_00001049"; exon_number "11"; oId "CUFF.2145.1"; tss_id "TSS1017";
1	Cufflinks	exon	93032677	93032856	.	+	.	gene_id "rmCuff_XLOC_000990"; transcript_id "rmCuff_TCONS_00001049"; exon_number "12"; oId "CUFF.2145.1"; tss_id "TSS1017";
1	Cufflinks	exon	93033258	93033383	.	+	.	gene_id "rmCuff_XLOC_000990"; transcript_id "rmCuff_TCONS_00001049"; exon_number "13"; oId "CUFF.2145.1"; tss_id "TSS1017";
1	Cufflinks	exon	93033496	93033605	.	+	.	gene_id "rmCuff_XLOC_000990"; transcript_id "rmCuff_TCONS_00001049"; exon_number "14"; oId "CUFF.2145.1"; tss_id "TSS1017";
1	Cufflinks	exon	93033867	93034138	.	+	.	gene_id "rmCuff_XLOC_000990"; transcript_id "rmCuff_TCONS_00001049"; exon_number "15"; oId "CUFF.2145.1"; tss_id "TSS1017";
1	Cufflinks	exon	93034213	93034432	.	+	.	gene_id "rmCuff_XLOC_000991"; transcript_id "rmCuff_TCONS_00001050"; exon_number "1"; oId "CUFF.2128.1"; tss_id "TSS1018";
1	Cufflinks	exon	93034487	93035146	.	+	.	gene_id "rmCuff_XLOC_000992"; transcript_id "rmCuff_TCONS_00001051"; exon_number "1"; oId "CUFF.2132.1"; tss_id "TSS1019";
1	Cufflinks	exon	93035454	93035724	.	+	.	gene_id "rmCuff_XLOC_000993"; transcript_id "rmCuff_TCONS_00001052"; exon_number "1"; oId "CUFF.2130.1"; tss_id "TSS1020";
1	Cufflinks	exon	93037697	93037859	.	+	.	gene_id "rmCuff_XLOC_000995"; transcript_id "rmCuff_TCONS_00001054"; exon_number "1"; oId "CUFF.2133.1"; tss_id "TSS1022";
1	Cufflinks	exon	93038051	93038224	.	+	.	gene_id "rmCuff_XLOC_000995"; transcript_id "rmCuff_TCONS_00001054"; exon_number "2"; oId "CUFF.2133.1"; tss_id "TSS1022";
1	Cufflinks	exon	93039630	93039699	.	+	.	gene_id "rmCuff_XLOC_000995"; transcript_id "rmCuff_TCONS_00001054"; exon_number "3"; oId "CUFF.2133.1"; tss_id "TSS1022";
1	Cufflinks	exon	93041536	93041714	.	+	.	gene_id "rmCuff_XLOC_000996"; transcript_id "rmCuff_TCONS_00001055"; exon_number "1"; oId "CUFF.2135.1"; tss_id "TSS1023";
1	Cufflinks	exon	93041789	93041908	.	+	.	gene_id "rmCuff_XLOC_000996"; transcript_id "rmCuff_TCONS_00001055"; exon_number "2"; oId "CUFF.2135.1"; tss_id "TSS1023";
1	Cufflinks	exon	93042054	93042177	.	+	.	gene_id "rmCuff_XLOC_000996"; transcript_id "rmCuff_TCONS_00001055"; exon_number "3"; oId "CUFF.2135.1"; tss_id "TSS1023";
1	Cufflinks	exon	93042308	93042363	.	+	.	gene_id "rmCuff_XLOC_000996"; transcript_id "rmCuff_TCONS_00001055"; exon_number "4"; oId "CUFF.2135.1"; tss_id "TSS1023";
1	Cufflinks	exon	93043292	93043485	.	+	.	gene_id "rmCuff_XLOC_000997"; transcript_id "rmCuff_TCONS_00001056"; exon_number "1"; oId "CUFF.2141.1"; tss_id "TSS1024";
1	Cufflinks	exon	93043835	93043957	.	+	.	gene_id "rmCuff_XLOC_000997"; transcript_id "rmCuff_TCONS_00001056"; exon_number "2"; oId "CUFF.2141.1"; tss_id "TSS1024";
1	Cufflinks	exon	93044370	93044424	.	+	.	gene_id "rmCuff_XLOC_000997"; transcript_id "rmCuff_TCONS_00001056"; exon_number "3"; oId "CUFF.2141.1"; tss_id "TSS1024";
1	Cufflinks	exon	93045043	93045160	.	+	.	gene_id "rmCuff_XLOC_000997"; transcript_id "rmCuff_TCONS_00001056"; exon_number "4"; oId "CUFF.2141.1"; tss_id "TSS1024";
1	Cufflinks	exon	93045468	93045561	.	+	.	gene_id "rmCuff_XLOC_000997"; transcript_id "rmCuff_TCONS_00001056"; exon_number "5"; oId "CUFF.2141.1"; tss_id "TSS1024";
1	Cufflinks	exon	93045666	93045790	.	+	.	gene_id "rmCuff_XLOC_000998"; transcript_id "rmCuff_TCONS_00001057"; exon_number "1"; oId "CUFF.2134.1"; tss_id "TSS1025";
1	Cufflinks	exon	93045957	93046169	.	+	.	gene_id "rmCuff_XLOC_000999"; transcript_id "rmCuff_TCONS_00001058"; exon_number "1"; oId "CUFF.2136.1"; tss_id "TSS1026";
1	Cufflinks	exon	93046289	93046411	.	+	.	gene_id "rmCuff_XLOC_000999"; transcript_id "rmCuff_TCONS_00001058"; exon_number "2"; oId "CUFF.2136.1"; tss_id "TSS1026";
1	Cufflinks	exon	93046831	93047154	.	+	.	gene_id "rmCuff_XLOC_000999"; transcript_id "rmCuff_TCONS_00001058"; exon_number "3"; oId "CUFF.2136.1"; tss_id "TSS1026";
1	Cufflinks	exon	93057167	93057379	.	+	.	gene_id "rmCuff_XLOC_001001"; transcript_id "rmCuff_TCONS_00001060"; exon_number "1"; oId "CUFF.2138.1"; tss_id "TSS1028";
1	Cufflinks	exon	93057948	93058330	.	+	.	gene_id "rmCuff_XLOC_001001"; transcript_id "rmCuff_TCONS_00001060"; exon_number "2"; oId "CUFF.2138.1"; tss_id "TSS1028";
1	Cufflinks	exon	93058981	93059280	.	+	.	gene_id "rmCuff_XLOC_001002"; transcript_id "rmCuff_TCONS_00001061"; exon_number "1"; oId "CUFF.2139.1"; tss_id "TSS1029";
1	Cufflinks	exon	93059475	93059648	.	+	.	gene_id "rmCuff_XLOC_001002"; transcript_id "rmCuff_TCONS_00001061"; exon_number "2"; oId "CUFF.2139.1"; tss_id "TSS1029";
1	Cufflinks	exon	93060040	93060098	.	+	.	gene_id "rmCuff_XLOC_001002"; transcript_id "rmCuff_TCONS_00001061"; exon_number "3"; oId "CUFF.2139.1"; tss_id "TSS1029";
1	Cufflinks	exon	93063872	93064018	.	+	.	gene_id "rmCuff_XLOC_001004"; transcript_id "rmCuff_TCONS_00001063"; exon_number "1"; oId "CUFF.2150.1"; tss_id "TSS1031";
1	Cufflinks	exon	93064177	93064342	.	+	.	gene_id "rmCuff_XLOC_001004"; transcript_id "rmCuff_TCONS_00001063"; exon_number "2"; oId "CUFF.2150.1"; tss_id "TSS1031";
1	Cufflinks	exon	93064848	93065084	.	+	.	gene_id "rmCuff_XLOC_001004"; transcript_id "rmCuff_TCONS_00001063"; exon_number "3"; oId "CUFF.2150.1"; tss_id "TSS1031";
1	Cufflinks	exon	93065297	93065420	.	+	.	gene_id "rmCuff_XLOC_001004"; transcript_id "rmCuff_TCONS_00001063"; exon_number "4"; oId "CUFF.2150.1"; tss_id "TSS1031";
1	Cufflinks	exon	93065739	93065852	.	+	.	gene_id "rmCuff_XLOC_001004"; transcript_id "rmCuff_TCONS_00001063"; exon_number "5"; oId "CUFF.2150.1"; tss_id "TSS1031";
1	Cufflinks	exon	93066140	93066252	.	+	.	gene_id "rmCuff_XLOC_001004"; transcript_id "rmCuff_TCONS_00001063"; exon_number "6"; oId "CUFF.2150.1"; tss_id "TSS1031";
1	Cufflinks	exon	93071807	93072617	.	+	.	gene_id "rmCuff_XLOC_001006"; transcript_id "rmCuff_TCONS_00001065"; exon_number "1"; oId "CUFF.2147.1"; tss_id "TSS1033";
1	Cufflinks	exon	93072811	93073426	.	+	.	gene_id "rmCuff_XLOC_001007"; transcript_id "rmCuff_TCONS_00001066"; exon_number "1"; oId "CUFF.2144.1"; tss_id "TSS1034";
1	Cufflinks	exon	93074012	93074320	.	+	.	gene_id "rmCuff_XLOC_001008"; transcript_id "rmCuff_TCONS_00001067"; exon_number "1"; oId "CUFF.2143.1"; tss_id "TSS1035";
1	Cufflinks	exon	93085275	93085283	.	+	.	gene_id "rmCuff_XLOC_001010"; transcript_id "rmCuff_TCONS_00001069"; exon_number "1"; oId "CUFF.2154.1"; tss_id "TSS1037";
1	Cufflinks	exon	93085582	93085756	.	+	.	gene_id "rmCuff_XLOC_001010"; transcript_id "rmCuff_TCONS_00001069"; exon_number "2"; oId "CUFF.2154.1"; tss_id "TSS1037";
1	Cufflinks	exon	93088013	93088106	.	+	.	gene_id "rmCuff_XLOC_001010"; transcript_id "rmCuff_TCONS_00001069"; exon_number "3"; oId "CUFF.2154.1"; tss_id "TSS1037";
1	Cufflinks	exon	93088623	93088789	.	+	.	gene_id "rmCuff_XLOC_001010"; transcript_id "rmCuff_TCONS_00001069"; exon_number "4"; oId "CUFF.2154.1"; tss_id "TSS1037";
1	Cufflinks	exon	93089944	93090113	.	+	.	gene_id "rmCuff_XLOC_001010"; transcript_id "rmCuff_TCONS_00001069"; exon_number "5"; oId "CUFF.2154.1"; tss_id "TSS1037";
1	Cufflinks	exon	93094044	93094176	.	+	.	gene_id "rmCuff_XLOC_001011"; transcript_id "rmCuff_TCONS_00001070"; exon_number "1"; oId "CUFF.2149.1"; tss_id "TSS1038";
1	Cufflinks	exon	93095586	93095626	.	+	.	gene_id "rmCuff_XLOC_001012"; transcript_id "rmCuff_TCONS_00001071"; exon_number "1"; oId "CUFF.2153.1"; tss_id "TSS1039";
1	Cufflinks	exon	93096493	93096597	.	+	.	gene_id "rmCuff_XLOC_001012"; transcript_id "rmCuff_TCONS_00001071"; exon_number "2"; oId "CUFF.2153.1"; tss_id "TSS1039";
1	Cufflinks	exon	93097085	93097391	.	+	.	gene_id "rmCuff_XLOC_001013"; transcript_id "rmCuff_TCONS_00001072"; exon_number "1"; oId "CUFF.2151.1"; tss_id "TSS1040";
1	Cufflinks	exon	93205088	93205133	.	+	.	gene_id "rmCuff_XLOC_001014"; transcript_id "rmCuff_TCONS_00001074"; exon_number "1"; oId "CUFF.2161.2"; tss_id "TSS1041";
1	Cufflinks	exon	93205238	93205272	.	+	.	gene_id "rmCuff_XLOC_001014"; transcript_id "rmCuff_TCONS_00001074"; exon_number "2"; oId "CUFF.2161.2"; tss_id "TSS1041";
1	Cufflinks	exon	93206378	93206486	.	+	.	gene_id "rmCuff_XLOC_001014"; transcript_id "rmCuff_TCONS_00001074"; exon_number "3"; oId "CUFF.2161.2"; tss_id "TSS1041";
1	Cufflinks	exon	93207396	93207546	.	+	.	gene_id "rmCuff_XLOC_001014"; transcript_id "rmCuff_TCONS_00001074"; exon_number "4"; oId "CUFF.2161.2"; tss_id "TSS1041";
1	Cufflinks	exon	93207661	93207779	.	+	.	gene_id "rmCuff_XLOC_001014"; transcript_id "rmCuff_TCONS_00001074"; exon_number "5"; oId "CUFF.2161.2"; tss_id "TSS1041";
1	Cufflinks	exon	93207865	93207953	.	+	.	gene_id "rmCuff_XLOC_001014"; transcript_id "rmCuff_TCONS_00001074"; exon_number "6"; oId "CUFF.2161.2"; tss_id "TSS1041";
1	Cufflinks	exon	93208199	93208314	.	+	.	gene_id "rmCuff_XLOC_001014"; transcript_id "rmCuff_TCONS_00001074"; exon_number "7"; oId "CUFF.2161.2"; tss_id "TSS1041";
1	Cufflinks	exon	93293967	93293993	.	+	.	gene_id "rmCuff_XLOC_001015"; transcript_id "rmCuff_TCONS_00001076"; exon_number "1"; oId "CUFF.2176.1"; tss_id "TSS1043";
1	Cufflinks	exon	93302612	93302703	.	+	.	gene_id "rmCuff_XLOC_001015"; transcript_id "rmCuff_TCONS_00001076"; exon_number "2"; oId "CUFF.2176.1"; tss_id "TSS1043";
1	Cufflinks	exon	93303662	93303827	.	+	.	gene_id "rmCuff_XLOC_001015"; transcript_id "rmCuff_TCONS_00001076"; exon_number "3"; oId "CUFF.2176.1"; tss_id "TSS1043";
1	Cufflinks	exon	93305313	93305473	.	+	.	gene_id "rmCuff_XLOC_001015"; transcript_id "rmCuff_TCONS_00001076"; exon_number "4"; oId "CUFF.2176.1"; tss_id "TSS1043";
1	Cufflinks	exon	93305557	93305700	.	+	.	gene_id "rmCuff_XLOC_001015"; transcript_id "rmCuff_TCONS_00001076"; exon_number "5"; oId "CUFF.2176.1"; tss_id "TSS1043";
1	Cufflinks	exon	93306529	93306665	.	+	.	gene_id "rmCuff_XLOC_001015"; transcript_id "rmCuff_TCONS_00001076"; exon_number "6"; oId "CUFF.2176.1"; tss_id "TSS1043";
1	Cufflinks	exon	93306849	93307000	.	+	.	gene_id "rmCuff_XLOC_001015"; transcript_id "rmCuff_TCONS_00001076"; exon_number "7"; oId "CUFF.2176.1"; tss_id "TSS1043";
1	Cufflinks	exon	93308427	93308540	.	+	.	gene_id "rmCuff_XLOC_001015"; transcript_id "rmCuff_TCONS_00001076"; exon_number "8"; oId "CUFF.2176.1"; tss_id "TSS1043";
1	Cufflinks	exon	93308702	93308798	.	+	.	gene_id "rmCuff_XLOC_001015"; transcript_id "rmCuff_TCONS_00001076"; exon_number "9"; oId "CUFF.2176.1"; tss_id "TSS1043";
1	Cufflinks	exon	93308897	93308989	.	+	.	gene_id "rmCuff_XLOC_001015"; transcript_id "rmCuff_TCONS_00001076"; exon_number "10"; oId "CUFF.2176.1"; tss_id "TSS1043";
1	Cufflinks	exon	93309445	93309821	.	+	.	gene_id "rmCuff_XLOC_001015"; transcript_id "rmCuff_TCONS_00001076"; exon_number "11"; oId "CUFF.2176.1"; tss_id "TSS1043";
1	Cufflinks	exon	93454329	93454386	.	+	.	gene_id "rmCuff_XLOC_001016"; transcript_id "rmCuff_TCONS_00001077"; exon_number "1"; oId "CUFF.2160.1"; tss_id "TSS1044";
1	Cufflinks	exon	93456983	93457115	.	+	.	gene_id "rmCuff_XLOC_001016"; transcript_id "rmCuff_TCONS_00001077"; exon_number "2"; oId "CUFF.2160.1"; tss_id "TSS1044";
1	Cufflinks	exon	93460061	93460241	.	+	.	gene_id "rmCuff_XLOC_001016"; transcript_id "rmCuff_TCONS_00001077"; exon_number "3"; oId "CUFF.2160.1"; tss_id "TSS1044";
1	Cufflinks	exon	93469160	93469260	.	+	.	gene_id "rmCuff_XLOC_001018"; transcript_id "rmCuff_TCONS_00001079"; exon_number "1"; oId "CUFF.2207.1"; tss_id "TSS1046";
1	Cufflinks	exon	93472500	93472591	.	+	.	gene_id "rmCuff_XLOC_001018"; transcript_id "rmCuff_TCONS_00001079"; exon_number "2"; oId "CUFF.2207.1"; tss_id "TSS1046";
1	Cufflinks	exon	93473292	93473403	.	+	.	gene_id "rmCuff_XLOC_001018"; transcript_id "rmCuff_TCONS_00001079"; exon_number "3"; oId "CUFF.2207.1"; tss_id "TSS1046";
1	Cufflinks	exon	93486612	93486683	.	+	.	gene_id "rmCuff_XLOC_001018"; transcript_id "rmCuff_TCONS_00001079"; exon_number "4"; oId "CUFF.2207.1"; tss_id "TSS1046";
1	Cufflinks	exon	93514048	93514155	.	+	.	gene_id "rmCuff_XLOC_001018"; transcript_id "rmCuff_TCONS_00001079"; exon_number "5"; oId "CUFF.2207.1"; tss_id "TSS1046";
1	Cufflinks	exon	93515745	93516439	.	+	.	gene_id "rmCuff_XLOC_001018"; transcript_id "rmCuff_TCONS_00001079"; exon_number "6"; oId "CUFF.2207.1"; tss_id "TSS1046";
1	Cufflinks	exon	93708552	93708613	.	+	.	gene_id "rmCuff_XLOC_001019"; transcript_id "rmCuff_TCONS_00001080"; exon_number "1"; oId "CUFF.2195.1"; tss_id "TSS1047";
1	Cufflinks	exon	93710148	93710264	.	+	.	gene_id "rmCuff_XLOC_001019"; transcript_id "rmCuff_TCONS_00001080"; exon_number "2"; oId "CUFF.2195.1"; tss_id "TSS1047";
1	Cufflinks	exon	93712488	93713309	.	+	.	gene_id "rmCuff_XLOC_001019"; transcript_id "rmCuff_TCONS_00001080"; exon_number "3"; oId "CUFF.2195.1"; tss_id "TSS1047";
1	Cufflinks	exon	93713400	93713613	.	+	.	gene_id "rmCuff_XLOC_001020"; transcript_id "rmCuff_TCONS_00001081"; exon_number "1"; oId "CUFF.2191.1"; tss_id "TSS1048";
1	Cufflinks	exon	93713666	93714417	.	+	.	gene_id "rmCuff_XLOC_001021"; transcript_id "rmCuff_TCONS_00001082"; exon_number "1"; oId "CUFF.2192.1"; tss_id "TSS1049";
1	Cufflinks	exon	93999751	94000089	.	+	.	gene_id "rmCuff_XLOC_001022"; transcript_id "rmCuff_TCONS_00001083"; exon_number "1"; oId "CUFF.2193.1"; tss_id "TSS1050";
1	Cufflinks	exon	94013561	94013655	.	+	.	gene_id "rmCuff_XLOC_001025"; transcript_id "rmCuff_TCONS_00001086"; exon_number "1"; oId "CUFF.2200.1"; tss_id "TSS1053";
1	Cufflinks	exon	94013785	94013952	.	+	.	gene_id "rmCuff_XLOC_001025"; transcript_id "rmCuff_TCONS_00001086"; exon_number "2"; oId "CUFF.2200.1"; tss_id "TSS1053";
1	Cufflinks	exon	94014100	94014309	.	+	.	gene_id "rmCuff_XLOC_001025"; transcript_id "rmCuff_TCONS_00001086"; exon_number "3"; oId "CUFF.2200.1"; tss_id "TSS1053";
1	Cufflinks	exon	94015239	94015398	.	+	.	gene_id "rmCuff_XLOC_001025"; transcript_id "rmCuff_TCONS_00001086"; exon_number "4"; oId "CUFF.2200.1"; tss_id "TSS1053";
1	Cufflinks	exon	94015970	94016430	.	+	.	gene_id "rmCuff_XLOC_001025"; transcript_id "rmCuff_TCONS_00001086"; exon_number "5"; oId "CUFF.2200.1"; tss_id "TSS1053";
1	Cufflinks	exon	94313220	94313362	.	+	.	gene_id "rmCuff_XLOC_001026"; transcript_id "rmCuff_TCONS_00001087"; exon_number "1"; oId "CUFF.2202.1"; tss_id "TSS1054";
1	Cufflinks	exon	94313718	94313849	.	+	.	gene_id "rmCuff_XLOC_001026"; transcript_id "rmCuff_TCONS_00001087"; exon_number "2"; oId "CUFF.2202.1"; tss_id "TSS1054";
1	Cufflinks	exon	94316070	94316251	.	+	.	gene_id "rmCuff_XLOC_001026"; transcript_id "rmCuff_TCONS_00001087"; exon_number "3"; oId "CUFF.2202.1"; tss_id "TSS1054";
1	Cufflinks	exon	94316658	94316812	.	+	.	gene_id "rmCuff_XLOC_001026"; transcript_id "rmCuff_TCONS_00001087"; exon_number "4"; oId "CUFF.2202.1"; tss_id "TSS1054";
1	Cufflinks	exon	94317714	94317858	.	+	.	gene_id "rmCuff_XLOC_001026"; transcript_id "rmCuff_TCONS_00001087"; exon_number "5"; oId "CUFF.2202.1"; tss_id "TSS1054";
1	Cufflinks	exon	94321281	94321463	.	+	.	gene_id "rmCuff_XLOC_001026"; transcript_id "rmCuff_TCONS_00001087"; exon_number "6"; oId "CUFF.2202.1"; tss_id "TSS1054";
1	Cufflinks	exon	94313247	94313362	.	+	.	gene_id "rmCuff_XLOC_001026"; transcript_id "rmCuff_TCONS_00001088"; exon_number "1"; oId "CUFF.2202.2"; tss_id "TSS1054";
1	Cufflinks	exon	94313718	94313849	.	+	.	gene_id "rmCuff_XLOC_001026"; transcript_id "rmCuff_TCONS_00001088"; exon_number "2"; oId "CUFF.2202.2"; tss_id "TSS1054";
1	Cufflinks	exon	94316070	94316251	.	+	.	gene_id "rmCuff_XLOC_001026"; transcript_id "rmCuff_TCONS_00001088"; exon_number "3"; oId "CUFF.2202.2"; tss_id "TSS1054";
1	Cufflinks	exon	94316658	94316812	.	+	.	gene_id "rmCuff_XLOC_001026"; transcript_id "rmCuff_TCONS_00001088"; exon_number "4"; oId "CUFF.2202.2"; tss_id "TSS1054";
1	Cufflinks	exon	94317714	94317858	.	+	.	gene_id "rmCuff_XLOC_001026"; transcript_id "rmCuff_TCONS_00001088"; exon_number "5"; oId "CUFF.2202.2"; tss_id "TSS1054";
1	Cufflinks	exon	94321278	94321463	.	+	.	gene_id "rmCuff_XLOC_001026"; transcript_id "rmCuff_TCONS_00001088"; exon_number "6"; oId "CUFF.2202.2"; tss_id "TSS1054";
1	Cufflinks	exon	94322484	94322645	.	+	.	gene_id "rmCuff_XLOC_001027"; transcript_id "rmCuff_TCONS_00001089"; exon_number "1"; oId "CUFF.2201.1"; tss_id "TSS1055";
1	Cufflinks	exon	94322751	94323394	.	+	.	gene_id "rmCuff_XLOC_001027"; transcript_id "rmCuff_TCONS_00001089"; exon_number "2"; oId "CUFF.2201.1"; tss_id "TSS1055";
1	Cufflinks	exon	94694277	94694930	.	+	.	gene_id "rmCuff_XLOC_001028"; transcript_id "rmCuff_TCONS_00001090"; exon_number "1"; oId "CUFF.2208.1"; tss_id "TSS1056";
1	Cufflinks	exon	96258156	96258451	.	+	.	gene_id "rmCuff_XLOC_001029"; transcript_id "rmCuff_TCONS_00001091"; exon_number "1"; oId "CUFF.2210.1"; tss_id "TSS1057";
1	Cufflinks	exon	97045385	97045635	.	+	.	gene_id "rmCuff_XLOC_001031"; transcript_id "rmCuff_TCONS_00001093"; exon_number "1"; oId "CUFF.2214.1"; tss_id "TSS1059";
1	Cufflinks	exon	97065143	97065451	.	+	.	gene_id "rmCuff_XLOC_001032"; transcript_id "rmCuff_TCONS_00001094"; exon_number "1"; oId "CUFF.2215.1"; tss_id "TSS1060";
1	Cufflinks	exon	97065603	97067080	.	+	.	gene_id "rmCuff_XLOC_001033"; transcript_id "rmCuff_TCONS_00001095"; exon_number "1"; oId "CUFF.2216.1"; tss_id "TSS1061";
1	Cufflinks	exon	97067135	97067409	.	+	.	gene_id "rmCuff_XLOC_001034"; transcript_id "rmCuff_TCONS_00001096"; exon_number "1"; oId "CUFF.2217.1"; tss_id "TSS1062";
1	Cufflinks	exon	97070083	97070283	.	+	.	gene_id "rmCuff_XLOC_001036"; transcript_id "rmCuff_TCONS_00001098"; exon_number "1"; oId "CUFF.2219.1"; tss_id "TSS1064";
1	Cufflinks	exon	97070634	97070972	.	+	.	gene_id "rmCuff_XLOC_001037"; transcript_id "rmCuff_TCONS_00001099"; exon_number "1"; oId "CUFF.2220.1"; tss_id "TSS1065";
1	Cufflinks	exon	97072315	97072423	.	+	.	gene_id "rmCuff_XLOC_001038"; transcript_id "rmCuff_TCONS_00001100"; exon_number "1"; oId "CUFF.2221.1"; tss_id "TSS1066";
1	Cufflinks	exon	97073130	97074063	.	+	.	gene_id "rmCuff_XLOC_001039"; transcript_id "rmCuff_TCONS_00001101"; exon_number "1"; oId "CUFF.2223.1"; tss_id "TSS1067";
1	Cufflinks	exon	97074128	97074488	.	+	.	gene_id "rmCuff_XLOC_001040"; transcript_id "rmCuff_TCONS_00001102"; exon_number "1"; oId "CUFF.2224.1"; tss_id "TSS1068";
1	Cufflinks	exon	97074662	97075086	.	+	.	gene_id "rmCuff_XLOC_001041"; transcript_id "rmCuff_TCONS_00001103"; exon_number "1"; oId "CUFF.2225.1"; tss_id "TSS1069";
1	Cufflinks	exon	98170562	98170950	.	+	.	gene_id "rmCuff_XLOC_001042"; transcript_id "rmCuff_TCONS_00001104"; exon_number "1"; oId "CUFF.2242.1"; tss_id "TSS1070";
1	Cufflinks	exon	98218344	98218469	.	+	.	gene_id "rmCuff_XLOC_001044"; transcript_id "rmCuff_TCONS_00001106"; exon_number "1"; oId "CUFF.2245.1"; tss_id "TSS1072";
1	Cufflinks	exon	98227972	98228462	.	+	.	gene_id "rmCuff_XLOC_001045"; transcript_id "rmCuff_TCONS_00001107"; exon_number "1"; oId "CUFF.2248.1"; tss_id "TSS1073";
1	Cufflinks	exon	98236353	98236672	.	+	.	gene_id "rmCuff_XLOC_001046"; transcript_id "rmCuff_TCONS_00001108"; exon_number "1"; oId "CUFF.2246.1"; tss_id "TSS1074";
1	Cufflinks	exon	98236988	98237537	.	+	.	gene_id "rmCuff_XLOC_001047"; transcript_id "rmCuff_TCONS_00001109"; exon_number "1"; oId "CUFF.2247.1"; tss_id "TSS1075";
1	Cufflinks	exon	98241974	98242080	.	+	.	gene_id "rmCuff_XLOC_001048"; transcript_id "rmCuff_TCONS_00001110"; exon_number "1"; oId "CUFF.2249.1"; tss_id "TSS1076";
1	Cufflinks	exon	98248205	98248581	.	+	.	gene_id "rmCuff_XLOC_001049"; transcript_id "rmCuff_TCONS_00001111"; exon_number "1"; oId "CUFF.2250.1"; tss_id "TSS1077";
1	Cufflinks	exon	98324574	98324730	.	+	.	gene_id "rmCuff_XLOC_001050"; transcript_id "rmCuff_TCONS_00001112"; exon_number "1"; oId "CUFF.2251.1"; tss_id "TSS1078";
1	Cufflinks	exon	98397299	98397546	.	+	.	gene_id "rmCuff_XLOC_001051"; transcript_id "rmCuff_TCONS_00001113"; exon_number "1"; oId "CUFF.2262.1"; tss_id "TSS1079";
1	Cufflinks	exon	98412600	98412763	.	+	.	gene_id "rmCuff_XLOC_001051"; transcript_id "rmCuff_TCONS_00001113"; exon_number "2"; oId "CUFF.2262.1"; tss_id "TSS1079";
1	Cufflinks	exon	98417785	98417984	.	+	.	gene_id "rmCuff_XLOC_001051"; transcript_id "rmCuff_TCONS_00001113"; exon_number "3"; oId "CUFF.2262.1"; tss_id "TSS1079";
1	Cufflinks	exon	98420060	98420072	.	+	.	gene_id "rmCuff_XLOC_001051"; transcript_id "rmCuff_TCONS_00001113"; exon_number "4"; oId "CUFF.2262.1"; tss_id "TSS1079";
1	Cufflinks	exon	98449278	98449461	.	+	.	gene_id "rmCuff_XLOC_001052"; transcript_id "rmCuff_TCONS_00001114"; exon_number "1"; oId "CUFF.2252.1"; tss_id "TSS1080";
1	Cufflinks	exon	98457370	98457586	.	+	.	gene_id "rmCuff_XLOC_001053"; transcript_id "rmCuff_TCONS_00001115"; exon_number "1"; oId "CUFF.2253.1"; tss_id "TSS1081";
1	Cufflinks	exon	99055429	99056494	.	+	.	gene_id "rmCuff_XLOC_001054"; transcript_id "rmCuff_TCONS_00001116"; exon_number "1"; oId "CUFF.2254.1"; tss_id "TSS1082";
1	Cufflinks	exon	99056857	99056987	.	+	.	gene_id "rmCuff_XLOC_001055"; transcript_id "rmCuff_TCONS_00001117"; exon_number "1"; oId "CUFF.2255.1"; tss_id "TSS1083";
1	Cufflinks	exon	99057044	99057266	.	+	.	gene_id "rmCuff_XLOC_001056"; transcript_id "rmCuff_TCONS_00001118"; exon_number "1"; oId "CUFF.2256.1"; tss_id "TSS1084";
1	Cufflinks	exon	99057326	99057397	.	+	.	gene_id "rmCuff_XLOC_001057"; transcript_id "rmCuff_TCONS_00001119"; exon_number "1"; oId "CUFF.2322.1"; tss_id "TSS1085";
1	Cufflinks	exon	99057965	99058327	.	+	.	gene_id "rmCuff_XLOC_001057"; transcript_id "rmCuff_TCONS_00001119"; exon_number "2"; oId "CUFF.2322.1"; tss_id "TSS1085";
1	Cufflinks	exon	99057326	99057397	.	+	.	gene_id "rmCuff_XLOC_001057"; transcript_id "rmCuff_TCONS_00001120"; exon_number "1"; oId "CUFF.2322.2"; tss_id "TSS1085";
1	Cufflinks	exon	99057965	99058047	.	+	.	gene_id "rmCuff_XLOC_001057"; transcript_id "rmCuff_TCONS_00001120"; exon_number "2"; oId "CUFF.2322.2"; tss_id "TSS1085";
1	Cufflinks	exon	99063000	99063069	.	+	.	gene_id "rmCuff_XLOC_001057"; transcript_id "rmCuff_TCONS_00001120"; exon_number "3"; oId "CUFF.2322.2"; tss_id "TSS1085";
1	Cufflinks	exon	99067791	99068306	.	+	.	gene_id "rmCuff_XLOC_001057"; transcript_id "rmCuff_TCONS_00001120"; exon_number "4"; oId "CUFF.2322.2"; tss_id "TSS1085";
1	Cufflinks	exon	99060821	99063069	.	+	.	gene_id "rmCuff_XLOC_001057"; transcript_id "rmCuff_TCONS_00001124"; exon_number "1"; oId "CUFF.2322.3"; tss_id "TSS1086";
1	Cufflinks	exon	99067791	99068306	.	+	.	gene_id "rmCuff_XLOC_001057"; transcript_id "rmCuff_TCONS_00001124"; exon_number "2"; oId "CUFF.2322.3"; tss_id "TSS1086";
1	Cufflinks	exon	99067440	99068306	.	+	.	gene_id "rmCuff_XLOC_001057"; transcript_id "rmCuff_TCONS_00001128"; exon_number "1"; oId "CUFF.2322.4"; tss_id "TSS1087";
1	Cufflinks	exon	99063274	99064739	.	+	.	gene_id "rmCuff_XLOC_001061"; transcript_id "rmCuff_TCONS_00001125"; exon_number "1"; oId "CUFF.2328.1"; tss_id "TSS1091";
1	Cufflinks	exon	99064847	99065766	.	+	.	gene_id "rmCuff_XLOC_001062"; transcript_id "rmCuff_TCONS_00001126"; exon_number "1"; oId "CUFF.2329.1"; tss_id "TSS1092";
1	Cufflinks	exon	99065836	99067299	.	+	.	gene_id "rmCuff_XLOC_001063"; transcript_id "rmCuff_TCONS_00001127"; exon_number "1"; oId "CUFF.2331.1"; tss_id "TSS1093";
1	Cufflinks	exon	99070416	99070723	.	+	.	gene_id "rmCuff_XLOC_001065"; transcript_id "rmCuff_TCONS_00001130"; exon_number "1"; oId "CUFF.2258.1"; tss_id "TSS1095";
1	Cufflinks	exon	99071263	99071388	.	+	.	gene_id "rmCuff_XLOC_001066"; transcript_id "rmCuff_TCONS_00001131"; exon_number "1"; oId "CUFF.2299.1"; tss_id "TSS1096";
1	Cufflinks	exon	99088634	99088864	.	+	.	gene_id "rmCuff_XLOC_001066"; transcript_id "rmCuff_TCONS_00001131"; exon_number "2"; oId "CUFF.2299.1"; tss_id "TSS1096";
1	Cufflinks	exon	99092380	99092621	.	+	.	gene_id "rmCuff_XLOC_001066"; transcript_id "rmCuff_TCONS_00001131"; exon_number "3"; oId "CUFF.2299.1"; tss_id "TSS1096";
1	Cufflinks	exon	99102900	99103067	.	+	.	gene_id "rmCuff_XLOC_001075"; transcript_id "rmCuff_TCONS_00001141"; exon_number "1"; oId "CUFF.2259.1"; tss_id "TSS1105";
1	Cufflinks	exon	99104518	99104752	.	+	.	gene_id "rmCuff_XLOC_001076"; transcript_id "rmCuff_TCONS_00001142"; exon_number "1"; oId "CUFF.2337.1"; tss_id "TSS1106";
1	Cufflinks	exon	99105650	99105875	.	+	.	gene_id "rmCuff_XLOC_001076"; transcript_id "rmCuff_TCONS_00001142"; exon_number "2"; oId "CUFF.2337.1"; tss_id "TSS1106";
1	Cufflinks	exon	99107462	99107562	.	+	.	gene_id "rmCuff_XLOC_001076"; transcript_id "rmCuff_TCONS_00001142"; exon_number "3"; oId "CUFF.2337.1"; tss_id "TSS1106";
1	Cufflinks	exon	99108593	99108637	.	+	.	gene_id "rmCuff_XLOC_001076"; transcript_id "rmCuff_TCONS_00001142"; exon_number "4"; oId "CUFF.2337.1"; tss_id "TSS1106";
1	Cufflinks	exon	99108815	99108994	.	+	.	gene_id "rmCuff_XLOC_001076"; transcript_id "rmCuff_TCONS_00001142"; exon_number "5"; oId "CUFF.2337.1"; tss_id "TSS1106";
1	Cufflinks	exon	99110937	99111060	.	+	.	gene_id "rmCuff_XLOC_001076"; transcript_id "rmCuff_TCONS_00001142"; exon_number "6"; oId "CUFF.2337.1"; tss_id "TSS1106";
1	Cufflinks	exon	99113715	99113931	.	+	.	gene_id "rmCuff_XLOC_001076"; transcript_id "rmCuff_TCONS_00001142"; exon_number "7"; oId "CUFF.2337.1"; tss_id "TSS1106";
1	Cufflinks	exon	99116337	99116426	.	+	.	gene_id "rmCuff_XLOC_001076"; transcript_id "rmCuff_TCONS_00001142"; exon_number "8"; oId "CUFF.2337.1"; tss_id "TSS1106";
1	Cufflinks	exon	99117292	99117482	.	+	.	gene_id "rmCuff_XLOC_001076"; transcript_id "rmCuff_TCONS_00001142"; exon_number "9"; oId "CUFF.2337.1"; tss_id "TSS1106";
1	Cufflinks	exon	99127533	99127722	.	+	.	gene_id "rmCuff_XLOC_001076"; transcript_id "rmCuff_TCONS_00001142"; exon_number "10"; oId "CUFF.2337.1"; tss_id "TSS1106";
1	Cufflinks	exon	99131087	99131248	.	+	.	gene_id "rmCuff_XLOC_001076"; transcript_id "rmCuff_TCONS_00001142"; exon_number "11"; oId "CUFF.2337.1"; tss_id "TSS1106";
1	Cufflinks	exon	99131587	99131721	.	+	.	gene_id "rmCuff_XLOC_001076"; transcript_id "rmCuff_TCONS_00001142"; exon_number "12"; oId "CUFF.2337.1"; tss_id "TSS1106";
1	Cufflinks	exon	99134112	99134207	.	+	.	gene_id "rmCuff_XLOC_001079"; transcript_id "rmCuff_TCONS_00001145"; exon_number "1"; oId "CUFF.2266.1"; tss_id "TSS1109";
1	Cufflinks	exon	99137507	99137819	.	+	.	gene_id "rmCuff_XLOC_001079"; transcript_id "rmCuff_TCONS_00001145"; exon_number "2"; oId "CUFF.2266.1"; tss_id "TSS1109";
1	Cufflinks	exon	99138446	99138556	.	+	.	gene_id "rmCuff_XLOC_001080"; transcript_id "rmCuff_TCONS_00001146"; exon_number "1"; oId "CUFF.2265.1"; tss_id "TSS1110";
1	Cufflinks	exon	99139592	99139688	.	+	.	gene_id "rmCuff_XLOC_001080"; transcript_id "rmCuff_TCONS_00001146"; exon_number "2"; oId "CUFF.2265.1"; tss_id "TSS1110";
1	Cufflinks	exon	99140116	99140208	.	+	.	gene_id "rmCuff_XLOC_001080"; transcript_id "rmCuff_TCONS_00001146"; exon_number "3"; oId "CUFF.2265.1"; tss_id "TSS1110";
1	Cufflinks	exon	99143553	99143724	.	+	.	gene_id "rmCuff_XLOC_001080"; transcript_id "rmCuff_TCONS_00001146"; exon_number "4"; oId "CUFF.2265.1"; tss_id "TSS1110";
1	Cufflinks	exon	99144716	99144942	.	+	.	gene_id "rmCuff_XLOC_001080"; transcript_id "rmCuff_TCONS_00001146"; exon_number "5"; oId "CUFF.2265.1"; tss_id "TSS1110";
1	Cufflinks	exon	99150248	99150483	.	+	.	gene_id "rmCuff_XLOC_001081"; transcript_id "rmCuff_TCONS_00001147"; exon_number "1"; oId "CUFF.2260.1"; tss_id "TSS1111";
1	Cufflinks	exon	99155975	99156159	.	+	.	gene_id "rmCuff_XLOC_001082"; transcript_id "rmCuff_TCONS_00001148"; exon_number "1"; oId "CUFF.2272.1"; tss_id "TSS1112";
1	Cufflinks	exon	99157293	99157415	.	+	.	gene_id "rmCuff_XLOC_001082"; transcript_id "rmCuff_TCONS_00001148"; exon_number "2"; oId "CUFF.2272.1"; tss_id "TSS1112";
1	Cufflinks	exon	99158565	99158694	.	+	.	gene_id "rmCuff_XLOC_001082"; transcript_id "rmCuff_TCONS_00001148"; exon_number "3"; oId "CUFF.2272.1"; tss_id "TSS1112";
1	Cufflinks	exon	99159641	99159649	.	+	.	gene_id "rmCuff_XLOC_001082"; transcript_id "rmCuff_TCONS_00001148"; exon_number "4"; oId "CUFF.2272.1"; tss_id "TSS1112";
1	Cufflinks	exon	99165838	99166267	.	+	.	gene_id "rmCuff_XLOC_001086"; transcript_id "rmCuff_TCONS_00001153"; exon_number "1"; oId "CUFF.2267.1"; tss_id "TSS1117";
1	Cufflinks	exon	99168509	99168563	.	+	.	gene_id "rmCuff_XLOC_001086"; transcript_id "rmCuff_TCONS_00001153"; exon_number "2"; oId "CUFF.2267.1"; tss_id "TSS1117";
1	Cufflinks	exon	99179556	99179868	.	+	.	gene_id "rmCuff_XLOC_001087"; transcript_id "rmCuff_TCONS_00001154"; exon_number "1"; oId "CUFF.2269.1"; tss_id "TSS1118";
1	Cufflinks	exon	99180075	99180627	.	+	.	gene_id "rmCuff_XLOC_001088"; transcript_id "rmCuff_TCONS_00001155"; exon_number "1"; oId "CUFF.2268.1"; tss_id "TSS1119";
1	Cufflinks	exon	99181212	99181659	.	+	.	gene_id "rmCuff_XLOC_001089"; transcript_id "rmCuff_TCONS_00001156"; exon_number "1"; oId "CUFF.2270.1"; tss_id "TSS1120";
1	Cufflinks	exon	99275897	99276054	.	+	.	gene_id "rmCuff_XLOC_001091"; transcript_id "rmCuff_TCONS_00001158"; exon_number "1"; oId "CUFF.2273.1"; tss_id "TSS1122";
1	Cufflinks	exon	99276114	99276186	.	+	.	gene_id "rmCuff_XLOC_001092"; transcript_id "rmCuff_TCONS_00001159"; exon_number "1"; oId "CUFF.2274.1"; tss_id "TSS1123";
1	Cufflinks	exon	100249217	100249527	.	+	.	gene_id "rmCuff_XLOC_001093"; transcript_id "rmCuff_TCONS_00001160"; exon_number "1"; oId "CUFF.2279.1"; tss_id "TSS1124";
1	Cufflinks	exon	100260245	100260306	.	+	.	gene_id "rmCuff_XLOC_001093"; transcript_id "rmCuff_TCONS_00001160"; exon_number "2"; oId "CUFF.2279.1"; tss_id "TSS1124";
1	Cufflinks	exon	100261520	100261657	.	+	.	gene_id "rmCuff_XLOC_001093"; transcript_id "rmCuff_TCONS_00001160"; exon_number "3"; oId "CUFF.2279.1"; tss_id "TSS1124";
1	Cufflinks	exon	100283223	100283335	.	+	.	gene_id "rmCuff_XLOC_001094"; transcript_id "rmCuff_TCONS_00001161"; exon_number "1"; oId "CUFF.2276.1"; tss_id "TSS1125";
1	Cufflinks	exon	100284122	100284197	.	+	.	gene_id "rmCuff_XLOC_001094"; transcript_id "rmCuff_TCONS_00001161"; exon_number "2"; oId "CUFF.2276.1"; tss_id "TSS1125";
1	Cufflinks	exon	100284751	100284829	.	+	.	gene_id "rmCuff_XLOC_001095"; transcript_id "rmCuff_TCONS_00001162"; exon_number "1"; oId "CUFF.2275.1"; tss_id "TSS1126";
1	Cufflinks	exon	100300203	100300319	.	+	.	gene_id "rmCuff_XLOC_001096"; transcript_id "rmCuff_TCONS_00001163"; exon_number "1"; oId "CUFF.2320.1"; tss_id "TSS1127";
1	Cufflinks	exon	100302484	100302613	.	+	.	gene_id "rmCuff_XLOC_001096"; transcript_id "rmCuff_TCONS_00001163"; exon_number "2"; oId "CUFF.2320.1"; tss_id "TSS1127";
1	Cufflinks	exon	100313085	100313271	.	+	.	gene_id "rmCuff_XLOC_001096"; transcript_id "rmCuff_TCONS_00001163"; exon_number "3"; oId "CUFF.2320.1"; tss_id "TSS1127";
1	Cufflinks	exon	100315575	100315668	.	+	.	gene_id "rmCuff_XLOC_001096"; transcript_id "rmCuff_TCONS_00001163"; exon_number "4"; oId "CUFF.2320.1"; tss_id "TSS1127";
1	Cufflinks	exon	100329205	100329307	.	+	.	gene_id "rmCuff_XLOC_001096"; transcript_id "rmCuff_TCONS_00001163"; exon_number "5"; oId "CUFF.2320.1"; tss_id "TSS1127";
1	Cufflinks	exon	100330678	100330760	.	+	.	gene_id "rmCuff_XLOC_001096"; transcript_id "rmCuff_TCONS_00001163"; exon_number "6"; oId "CUFF.2320.1"; tss_id "TSS1127";
1	Cufflinks	exon	100348619	100348727	.	+	.	gene_id "rmCuff_XLOC_001097"; transcript_id "rmCuff_TCONS_00001164"; exon_number "1"; oId "CUFF.2332.1"; tss_id "TSS1128";
1	Cufflinks	exon	100388482	100388603	.	+	.	gene_id "rmCuff_XLOC_001097"; transcript_id "rmCuff_TCONS_00001164"; exon_number "2"; oId "CUFF.2332.1"; tss_id "TSS1128";
1	Cufflinks	exon	100391332	100391368	.	+	.	gene_id "rmCuff_XLOC_001097"; transcript_id "rmCuff_TCONS_00001164"; exon_number "3"; oId "CUFF.2332.1"; tss_id "TSS1128";
1	Cufflinks	exon	101084840	101084943	.	+	.	gene_id "rmCuff_XLOC_001098"; transcript_id "rmCuff_TCONS_00001165"; exon_number "1"; oId "CUFF.2297.1"; tss_id "TSS1129";
1	Cufflinks	exon	101105158	101105242	.	+	.	gene_id "rmCuff_XLOC_001098"; transcript_id "rmCuff_TCONS_00001165"; exon_number "2"; oId "CUFF.2297.1"; tss_id "TSS1129";
1	Cufflinks	exon	101105860	101106229	.	+	.	gene_id "rmCuff_XLOC_001100"; transcript_id "rmCuff_TCONS_00001167"; exon_number "1"; oId "CUFF.2277.1"; tss_id "TSS1131";
1	Cufflinks	exon	101106298	101106570	.	+	.	gene_id "rmCuff_XLOC_001101"; transcript_id "rmCuff_TCONS_00001168"; exon_number "1"; oId "CUFF.2278.1"; tss_id "TSS1132";
1	Cufflinks	exon	101107218	101107755	.	+	.	gene_id "rmCuff_XLOC_001102"; transcript_id "rmCuff_TCONS_00001169"; exon_number "1"; oId "CUFF.2308.1"; tss_id "TSS1133";
1	Cufflinks	exon	101107874	101107979	.	+	.	gene_id "rmCuff_XLOC_001103"; transcript_id "rmCuff_TCONS_00001170"; exon_number "1"; oId "CUFF.2309.1"; tss_id "TSS1134";
1	Cufflinks	exon	101108069	101108591	.	+	.	gene_id "rmCuff_XLOC_001104"; transcript_id "rmCuff_TCONS_00001171"; exon_number "1"; oId "CUFF.2310.1"; tss_id "TSS1135";
1	Cufflinks	exon	101109041	101109379	.	+	.	gene_id "rmCuff_XLOC_001105"; transcript_id "rmCuff_TCONS_00001172"; exon_number "1"; oId "CUFF.2312.1"; tss_id "TSS1136";
1	Cufflinks	exon	102080542	102081060	.	+	.	gene_id "rmCuff_XLOC_001106"; transcript_id "rmCuff_TCONS_00001173"; exon_number "1"; oId "CUFF.2330.1"; tss_id "TSS1137";
1	Cufflinks	exon	102083757	102084135	.	+	.	gene_id "rmCuff_XLOC_001106"; transcript_id "rmCuff_TCONS_00001173"; exon_number "2"; oId "CUFF.2330.1"; tss_id "TSS1137";
1	Cufflinks	exon	102084341	102084966	.	+	.	gene_id "rmCuff_XLOC_001107"; transcript_id "rmCuff_TCONS_00001175"; exon_number "1"; oId "CUFF.2316.1"; tss_id "TSS1139";
1	Cufflinks	exon	102085123	102085285	.	+	.	gene_id "rmCuff_XLOC_001108"; transcript_id "rmCuff_TCONS_00001176"; exon_number "1"; oId "CUFF.2315.1"; tss_id "TSS1140";
1	Cufflinks	exon	102086296	102086468	.	+	.	gene_id "rmCuff_XLOC_001109"; transcript_id "rmCuff_TCONS_00001177"; exon_number "1"; oId "CUFF.2317.1"; tss_id "TSS1141";
1	Cufflinks	exon	103569399	103569490	.	+	.	gene_id "rmCuff_XLOC_001110"; transcript_id "rmCuff_TCONS_00001178"; exon_number "1"; oId "CUFF.2319.1"; tss_id "TSS1142";
1	Cufflinks	exon	103570462	103570584	.	+	.	gene_id "rmCuff_XLOC_001110"; transcript_id "rmCuff_TCONS_00001178"; exon_number "2"; oId "CUFF.2319.1"; tss_id "TSS1142";
1	Cufflinks	exon	103571356	103571480	.	+	.	gene_id "rmCuff_XLOC_001111"; transcript_id "rmCuff_TCONS_00001179"; exon_number "1"; oId "CUFF.2334.1"; tss_id "TSS1143";
1	Cufflinks	exon	103572041	103572196	.	+	.	gene_id "rmCuff_XLOC_001111"; transcript_id "rmCuff_TCONS_00001179"; exon_number "2"; oId "CUFF.2334.1"; tss_id "TSS1143";
1	Cufflinks	exon	103572563	103572940	.	+	.	gene_id "rmCuff_XLOC_001111"; transcript_id "rmCuff_TCONS_00001179"; exon_number "3"; oId "CUFF.2334.1"; tss_id "TSS1143";
1	Cufflinks	exon	103573001	103573427	.	+	.	gene_id "rmCuff_XLOC_001112"; transcript_id "rmCuff_TCONS_00001180"; exon_number "1"; oId "CUFF.2321.1"; tss_id "TSS1144";
1	Cufflinks	exon	104547194	104547211	.	+	.	gene_id "rmCuff_XLOC_001114"; transcript_id "rmCuff_TCONS_00001183"; exon_number "1"; oId "CUFF.2403.2"; tss_id "TSS1146";
1	Cufflinks	exon	104553628	104553752	.	+	.	gene_id "rmCuff_XLOC_001114"; transcript_id "rmCuff_TCONS_00001183"; exon_number "2"; oId "CUFF.2403.2"; tss_id "TSS1146";
1	Cufflinks	exon	104564234	104564303	.	+	.	gene_id "rmCuff_XLOC_001114"; transcript_id "rmCuff_TCONS_00001183"; exon_number "3"; oId "CUFF.2403.2"; tss_id "TSS1146";
1	Cufflinks	exon	104567395	104569835	.	+	.	gene_id "rmCuff_XLOC_001114"; transcript_id "rmCuff_TCONS_00001183"; exon_number "4"; oId "CUFF.2403.2"; tss_id "TSS1146";
[truncated: 76,053 more rows]
