# Supplementary material for: Characterisation of the horse transcriptome from immunologically active tissues
Source: PeerJ. 2014 May 6;2:e382. doi: 10.7717/peerj.382 (PMC4017814; doi:10.7717/peerj.382)
Supplement: File S5 [file peerj-02-382-s005.xls]

## Sheet: Sheet1
Cuffcompare code	# stranded UoN transcripts	% UoN transcripts	Description
j	8763	0.310414	Potentially novel isoform (fragment): at least one splice junction is shared with a reference transcript
u	5613	0.198831	Unknown, intergenic transcript
c	4695	0.166312	Contained
i	3085	0.109281	A transfrag falling entirely within a reference intron
p	2476	0.0877081	Possible polymerase run-on fragment (within 2Kbases of a reference transcript)
o	2203	0.0780375	Generic exonic overlap with a reference transcript
e	729	0.0258236	Single exon transfrag overlapping a reference exon and at least 10 bp of a reference intron, indicating a possible pre-mRNA fragment
=	507	0.0179596	Complete match of intron chain
x	159	0.00563231	Exonic overlap with reference on the opposite strand
Sum	28230
UoN = University of Nottingham consensus transcripts between Cufflinks and Scripture.
The Cuffcompare codes are based on the comparison of UoN transcripts to the Ensembl annotations.
