# Supplementary material for: Characterisation of the horse transcriptome from immunologically active tissues
Source: PeerJ. 2014 May 6;2:e382. doi: 10.7717/peerj.382 (PMC4017814; doi:10.7717/peerj.382)
Supplement: File S6 [file peerj-02-382-s006.gz › S6_UoN_horse_cDNA_sequences.fa]

>rmCuff_TCONS_00002275 gene=rmCuff_XLOC_002133
CCAGAAGTCGGCAGAGATCCCAAAGCACCATGGCTGCCCTGGGCATCACGGTGGCCCTGCTGGTGTGGGT
GGCCACCCTGCTGCTCATCTCCATCTGGAAGCAGATCTACAGCAGCTGGAACCTGCCCCCTGGTCCTTTC
CCACTGCCCATCATTGGGAATCTTTTCCACTTGGACCTCAAGAATATTCCCAAGTCCTTCACCAGGCTGG
CAGAGCGGTACGGGCCGGTGTTCACCCTGTACCTGGGCTCGCAGCGCGTCGTGGTCATGCATGGCTACAA
GGCCGTGAAGGAGGTCCTGCTCAACTACAAGAATGAGTTGTCCGGCAGGGGAGAAATCGCCGTGTTCCAG
GCGCACAAGGACAATGGAGTTATTTTCAATAATGGACCAAGCTGGAAGGACACCCGGCGGCTCTCCCTGA
CTATCCTCCGAGACTATGGGATGGGGAAGCAGCGCAACGAGGAGCGGATCCAGAGGGAAACCCACTTCCT
GCTGGAGGCCCTCAGGAAGACCCAGGGCCAGCCCTTCGACCCCACCTTTGTCCTTGGCGGCGGGCCCTTC
AACGTCATCGCCGACATCCTCTTCCACAAGCACTTTGACTACGAGGACAAGACGTGTCAGAGGCTGATGC
ACTTGTTCAACGAGAACTTCTACTTGCTCAGCACCCCCTGGCTCCAGGCTTATAATTATTTTTCAACCTA
TCTGCGCTACCTGCCTGGAAGCCATAGAAAAGTAATGAAAAATGTGTCTGAAATTAAAGAGTTTACTTCA
GAAAGAGTGAAGGAGCACCATAAGTCACTGGACCCCAACTGCCCCCGAGACTTCACCGACAACCTGCTCA
TGGAAATGGAGAAGGAGAAACACAGTGCGGAGCCCCTGTTTACGTTGGAAAACATCACTGTGACCACGGC
TGACATGTTCTTTGCAGGGACAGAGACCACCAGCACCACGCTGAGATACGGGCTCCTGATTCTCTTGAAA
CACCCGGAGGTTGAAGAGAAACTTCATAAAGAGATTGACAGTGTGATTGGGCCAAGCCGAATCCCTGCCT
TCAAGGACAGACTAGAGATGCCCTACATGGATGCTGTGGTGCATGAGATTCAGCGATTCATCAACCTCGT
GCCCTCCAACCTGCCCCATGTAGCAACCCAGGACACAGCGTTCAGAGGATATGTCATCCCTAAGGTCAGC
TGTGAGCCTGGAGCGCGCATCCTGAGCACCGCCCTCCCAGCTCATCAGCCAGCCCGCCAGGGAACGGGCC
GGGGGCATCCAAGGACACCACCTTTTGGTAGATGTGGCTGAAAGGTGGGAGCTGGGCTAGCACTCCC
>rmCuff_TCONS_00002276 gene=rmCuff_XLOC_002134
AGATACTCATGTTATCATTATCTC
>rmCuff_TCONS_00000001 gene=rmCuff_XLOC_000001
AAGAACTGAGCAGGAGTCACTGTCCCCTCAGAGGGGTACGTCCCCCCGGTTAGATGCCTACATAAATGGA
AATCCTTTTTCCTTCTCCCTAGGCACTAACTTTGAGTACATCATCGCAGAGAAGAAGGGGAAGAACAGCA
CTGTGGGGCTGATCCGACTGAACCGCCCCAAGGCGCTCAATGCACTCTGCAATGGCCTCATAGTCGAGCT
CAACCAGGCGCTGGAGGCCTTCGAGAAGGACCCGGCTGTGGGGGCCATTGTCCTCACAGGCGGGGAGAAG
GCATTTGCAGCTGGAGCTGATATCAAGGAAATGCAGAACCACACGTTCCAGGACTGTTACTCCAGCAAGT
TCTTGAGCCACTGGGACCAACTCACCCGGGTCAAGAAGCCAGTCATAGCTGCTGTCAATGGTTATGCTCT
TGGTGGCGGCTGTGAACTTGCCATGATGTGTGACATCATTTATGCAGGAGAGAAAGCCCAGTTTGGGCAG
CCAGAAATCCTGATAGGAACCATCCCAGGTGCAGGGGGTACCCAGAGACTGACCCGCGCCGTCGGAAAGT
CCTTGGCCATGGAGATGATTCTCACCGGCGACCGGATCTCAGCCCAGGATGCCAAGCAAGCAGGTCTTGT
CAGCAAAATTTTCCCTGTTGAGACACTGGTCGAAGAAGCCATCCAGTGCGCAGAAAAAATTGCCAGCAAT
TCTAAAATTGTCGCAGCGATGGCCAAAGAGTCAGTGAATGCCGCTTTCGAGATGACATTAACAGAGGGAA
ATAAGCTGGAGAAGAAACTCTTCTATTCAACTTTTGCTACTGAGGACCGGAAGGAAGGGATGGCGGCGTT
CGTGGAGAAGCGGAAGGCCACCTTCAGAGACCAGTGAGCACTGGCTGCCTCTGCCTCGAAGCCTCTCTCT
GAAGAGGAAAATGTAATCTGTCAACTTTAGAGGCAAATAAATCTTTCTCTTTTAAAGGGCAGTAAAGTGA
CACACAGTTTTCCTCGGCCTACGCGGGGCTGTGCATAGCAGGCGGTCCTCACCCAGCAGTTGTGAGAAGC
GCTATCAAGCACATTCTCATTTTGACCTGGGCATATTCCTAATCAGAAACTGCTCATGAGCCTTCGGTGT
GTTTGAGTTTTTAC
>rmCuff_TCONS_00000002 gene=rmCuff_XLOC_000002
AGATCCGCGCCGACGCTCCTGGAGGCCGTGCTGAAGCTGCTGCCACTGGACACCTACGTGGAGAGCCCGG
TGAGGACCCTCATCACTGTGCTGCCGCCTCACTG
>rmCuff_TCONS_00002278 gene=rmCuff_XLOC_002136
TGGTCACCATCCTGGTGGCTGTGCTGCTGCAGGAGGCAGGCACGGCCTCAGTATCCCAGGTCCTCTTCAA
GACCAAAGGCAGAGGCAGGGCCCTGGAGCAGCACACAGAGGTGGTCTGGGGCGCCCGAGCCGTGGAGCCT
CCGGAGGAAGATGACCCAGCTCACGCGACTGCTCCTCTCACTGACACTGTCCCCCATCCAGGAAAAGCAG
CAAGGCACCAAGGGCCGGGCAGGAACGAAGGATATCCTGGGTGGCCTCCGGAGCCCCAGGAGGGGCCCTG
AGCCCGACTATGACAGCTTGTACCATCCCCCACCTGAGGAGGCCCAGGAGGAGGCAGGGCCCCGGTCTCA
GGTGCTGCTGTCGCGCCAGGTGCTTCGGGGGCCAGAGGAGGATCGAGACCACATCTACCACACTAGCGGG
GACTCCTGAGGGTGCTGACTCCTCCCCAATGGGAAAAATAAACTGCAAAGAGGCCAAGTGTTTCTTATGA
ACAGTGAGCATGGCCCTGGCCTGCTTTGTC
>rmCuff_TCONS_00000003 gene=rmCuff_XLOC_000003
ACTTCTAGTGAGTTGGTTCCATTGGGGGTCGCTGGAACAAGGAGGTGTGGAGGCGAGCTCCATGGCCCCA
GCCGGTGTCTGCACCCACAGGCACGCTGCCCCTGGCCTCCCAGGAGTCGGCTGTCGTGGAGGACCTGCTC
TACGTGCTGGTGGGTGTGGATGGCAGGTACATTACTGCCCAGCCGCTCACTGGAAGGCAGAGCCGGACGT
TCCTTGTGGACCCCAACCTGGACCTGTCCATCAGAGAGCTGGTGAACAGGATCCTCCCGGTGGCTGCCAG
TTACTCCACTGTGACCAGGTTCATTGAAGAGAAGTCTTCCTTCGAGTATGGGCAGGTGAACCACGCCTTG
GCAGCTGCCATGAGGACCCTGGTGAAGGAGTACCTGATCCTGGTCACACAGCTGGAGCAGCTGCAGAGGC
AAGGCCTCCTGTCACTGCAGAAGCTCTGGTTCTACATCCAGCCGGCCATGCGCACCGTGGACATCCTGGC
CTCCCTGGGCACCTCGGTGGATAAAGGCGAGTGTCTCGGGGGCTCAACCCTGAGCCTTCTCCACGACCGC
AGCTTCAACTACACGGGCGACAGCCAGGCGCAGGAGCTGTGCCTGTACCTCACCAAGGCTGCCAGCGTGC
CCTACTTTGAGATTCTAGAAAAGTGGATCTACAGAGGAATAATTAATGACCCATACAGG
>rmCuff_TCONS_00000004 gene=rmCuff_XLOC_000004
AATGTGGTCAGAGAGTGTGGTCATGATGTCACCTGCCCGGTGGCCAAAGAGATCATCTACACATTGAAGG
AGCGGGCGTACGTGGAGCAGATCGAGAAGGCTTTCAACTACGCCAGCAAGGTCCTGCTGGGCTTCCTGAT
GGAGGAGAAGGAGCTCGTGGCGCACCTGAGGTCCATCAAGCGCTACTTCCTGATGGACCAGGGGGACTTC
TTCGTGCACTTCATGGACCTCACTGAGGAGGAGCTGAAGAAGCCAGTGGATGACATCACACCCACCCGCC
TGGAGGCGCTGCTGGAACTGGCCCTGCGCATGAGCACAGCCAACACGGACCCCTTCAAGGATGACCTTAA
G
>rmCuff_TCONS_00002284 gene=rmCuff_XLOC_002142
AGTGCAAGTGGTCCAGAAAAGGCTTTGTCCGGACAAGATGGTGTGTCGCGGACTGCGCCTTCGACCTGGT
GAACATCCACCTGTTCCACGACGCTTCCAATCTGGTTGCATGGGAGACAAGCCCGTCCGTGTACTCGGGG
ATCCGGCACAAGGCGCTGGGCTACGTGCTCGACAGAATCATCGACCAGCGATTCGAGAAGGTGTCCTACT
TCGTCTTCGGCGATTTCAACTTCCGACTGGACTCCAAGTCCGTGGTGGAGACTCTCTGCACAAAGGCCAC
GATGCAGACGGTCCGTGCTGCCGACACCAATGAAGTCGTGAAGCTGATATTCCGCGAGTCAGACAATGAC
CGGAAGGTTATGCTCCAGCTGGAAAAGAAGCTCTTTGACTACTCCCACCAGGAGGTCTTCCGAGACAACA
ACGGCACCGCGCTCTTAGAATTTGACAAAGAGCTGTCTGTCTTTAAGGACAGACTGTATGAACTGGACAT
CTCGTTCCCTCCCAGCTACCCGTACAGCGAGGACTGCAGCCAGGGCCAGCAGTACATGAACACCCGGTGC
CCCGCGTGGTGCGACCGTGTCCTCAT
>rmCuff_TCONS_00000005 gene=rmCuff_XLOC_000005
AGGACATGTTTATGGTAGTGGACCTGCTTCTGGGCGGGGACCTGCGCTACCACCTGCAACAGAACGTGCA
GTTCTCCGAGGACACGGTGAGGCTGTACATCTGTGAGATGGCACTGGCCCTCGACTACCTG
>rmCuff_TCONS_00000006 gene=rmCuff_XLOC_000006
GGGTCTCGCCGGTTCGGTTCGCATCCTGGGCG
>rmCuff_TCONS_00000007 gene=rmCuff_XLOC_000007
CAGGCTCCTGGGTAGAATTGCACTTCAGCAATAACGGGAACGGGAGCAGCGTTCCAGCCTCAGTTTCTAT
TTATAATGGTGAAATGGAAAAAATACTGCTGGATGCCCAGCATGAGTCTGGACGGAGTAGCTCCAAGAGT
TCTCACTGTGACAGGCCGCCTCGCTCACAGACCCCACAAGATACTAACAGAGCTTTTGAAACAGACACCC
ATAGCATTGGAGAGAAAAATAGCTCTCAGTCTGAGGAAGATTATATTGAGAGAAGGAAAGAAGTTGAAAG
CATCTTGAAGAAAAATTCAGACTGGATATGGGATTGGTCAAGTCGGCCAGAAAATGTCCCCCCCAAGGAG
TTCCTCTTCAGACACCCGAAGCGCACGGCCACACTCAGCATGAGAAACACGAGTGTTATGAAGAAAGGGG
GCATTTTCTCAGCAGAGTTTCTGAAAGTTTTTCTTCCGTCTCTGCTGCTGTCTCATCTGCTGGCCATCGG
ATTGGGGATCTACATTGGAAGGCGTCTGACGACCTCCACCAGCACCTTCTGATGAAGCACTGAACGCGGC
TTTTTCCACATAGCAGGATGTGTATCGGAGCTCGCAGCATAGCTAACTGAAGAGCGATCTCAGGCCTTGA
GTGGCTGCACCATTTGTGTGTTTTTGTTCTGTAAATGCTGCGTTCCTAATTTAGTAAAATGAAAGAATAG
ACACTAAAACCATGCTAATCTATAGTCATACCTATGGGATCAATTAATAAGCATGTCATTAATTCCTACT
GTAATAATTTGGTAGTAAATTTTCTTTGGATATTTTCCGTATCTAAGTATAAATAACTTTAACATACTAG
TTGTGATGTATGTAGTGTTTTAACAAAAATTATCTGCAACCTTAGTTAGAACACTTTATATTTTGGAAGA
ATGAACAATGTTGATATTAAAATGACTACATAAGGGATTTATCCCAAATAAATATTGTGGCCTTATACTC
ACACTACTGCAGGAAAGACTGTGTTCGAGGGGTGCAGGCTGTCTAGCACAGAATGCTCAGCTCTGCTTGC
TGTTGGCTGTGCAGAGAAGCCAAGGTGCACAGACTCCCTGTCGTCGGACACTGGACTGCTTGCTTCACAG
GGTGATGACTTCAGTCTCCAGCTGTCAGTAACCACCCCACGTGGTCAGTAGCCACGGTTACTCTATCACT
CTACGTTGCTGAATTTAGTCTCATCCTTTGTGTTCAGTATTTGCGTGCTCTTAGCATCGGCTTCATTCTA
GCAAATCTGTCTACAAAAGACTGGAAATAGAAAAAAATAAACCTTTGCCAAACCCTTCTGAGATTACTTA
CACATGGCTTAAAATGAAACGTCATAAGCTTTTTGAGGAAACCAGGCTTATTCCCTTGTTACATTCTTTA
TCTTTTCTACAGCATGATTTTTAAAAGGCTGCGTC
>rmCuff_TCONS_00000008 gene=rmCuff_XLOC_000008
TGGTGAGCTCTCTGATGGTCAGCCCTATGATCAGAGGCCCCCTCTCCGTGCCCTCCCCTGGACTCCGGAC
TGCTTGGCCAACAGCAGGAAGCAGTGATGCTGGCCTCTCTCTGGGCCCAATCTTAAACTGGCAGCTACAG
CCTGTCTCTTAGAACCCATCCACCATGCTGTGAGGAAGGCAGCCCACCTGGGGAAGACACCAGCCATGTG
GGTGATCCATGCTTGACACGGATCCTCTGGCTTCAGATGAGGCAGCCCAGCTGATACCGTTTGGAGGAGA
GAGGAGC
>rmCuff_TCONS_00002294 gene=rmCuff_XLOC_002152
AGGATGAAGAAGTTCGGCAGGGGTTAAAAGCTTACTCCAACTGGCCAACATACCCTCAGCTGTATGTGAA
AGGGGAGCTTGTTGGAGGTCTGGATATCGTTAAGGAACTGAAAGAAAATGGTGAATTGATGCCTATACTG
AAAGGAGAAAATTAATAAATGTTAAACTTGGTGCCCAACTATTGCAAGAGATATTTAATTACATGGAGCA
GTTCATGATTTAGTCCTCAGAAATGGACTAGGAGTAGAAGAATGCTTCTTACCCAGTTACACTTTGT
>rmCuff_TCONS_00002295 gene=rmCuff_XLOC_002153
AGTGTGCTCAGATGAACGACGTGATGGCAGAGTTAGCCAAAGAACACCCTCAAGTTTCATTTGTGAAGTT
GGAAGCTGAAGCTGTTCCTGAGGTATCTGAAAAATATGAAATTAGTTCTGTCCCCACCTTTCTATTTTTC
AAGAATTCTCAGAAAGTTGACCGATTAGATGGTGCACATGCCCCAGAGTTGACCAAAAAAGTTCAGCGCC
ACGCATCTAGCGGGTCCTTCCCACCCAGTGGTAATGAGCATCCTAAAGAAGATCTCAACCTTCGCCTGAA
GAAATTAACTCATGCTGCCCCCTGCATGTTGTTTATGAAAGGAACTCCTCAGGAACCCCGCTGTGGTTTC
AGCAAACAGATGGTGGAAATTCTTAACAAACATAATATTCAGTTTAGCAGTTTTGATATCTTCTCAGATG
AAGAAGTTCGTCAGGGCCTCAAAACCTATTCCAGCTGGCCCACCTATCCCCAGCTGTATGTTTCTGGAGA
GCTCGTAGGAGGACTTGACATAATTAAGGAGCTAGAAGCGTCTGAAGAACTAGATACAA
>rmCuff_TCONS_00002296 gene=rmCuff_XLOC_002154
AGGAGCGATGAGAAACAATCCTGTCCCCATCCTCATCCCGTGCCACAGAGTGATCTGCAGCAGTGGGGCC
GTGGGAAACTACTCCGGAGGACTGGGC
>rmCuff_TCONS_00000009 gene=rmCuff_XLOC_000009
ATGCCTGACCTTCCCATACGGATTATACTCCAAATCTTGTTTAGAAAATGGGTTCTACAGGACGCCTTGT
TACCATCAAAAGGAGCGGGGTCGACGGTCCCCACTTCCCTTTGAGCCTCAGGACCTGCTTGTTTGGAAGG
GGTGTGGAATGTGACATCCG
>rmCuff_TCONS_00000010 gene=rmCuff_XLOC_000010
AGAGAGTGTTTCAGCAAGGGCTCTGGTACACGTGAAGAATGTCGAAGCAGCTGATACTGTCTCCGATGAT
TCAGAAGATCATGTTGCCAGGAAAACACCTACTGTTCTTCATTCTTCAGGACTTCCTGGAGACAACTGCA
GAAATGCAATGGATCCCCCTCCTGGGGATTTGAAAGAAGATTCCAGTGTGACGTTAGTGAGCCGTAATGG
AGAAGTGAAGTCTGTTCCGTCTACACAGTGTCTTAGGAAGAGTGAAAACAATGACTCTCCCTTTAGGAAG
CTTTACGAGTCAATGAAGGAAGAGTTAGACGGGAAATCAGAAAAAGAAAATGTTCTG
>rmCuff_TCONS_00000011 gene=rmCuff_XLOC_000011
AGTGTTGGTCTCACTTAAATCCAGACCGAAATCGGGTGGAAGTACTCAAATTAAGGCAGACCCTGCTTCA
GCAGAACAAGGAAGTAGCCAGACTGAGGAGAAGACAACTGACGAGGAGCCTGTTCAGACTCCCCAGGAGA
CCACGAGTCCCAGCGGTCCCCACCTGGAGACGTCGGGCACCAAGACCCCGGCACAGCCTTCACACCGGAG
TTCCTCACGGAGGCGTCCGAGTGAAGACCGGAGTGTTAGCCAAGGGAGCGAGTCTGTGAATCCGGGTCAG
AGGGAAGGCTTCAGGGCAGATAATAAAACCTTTACTCCTCGGAGGTCCTTA
>rmCuff_TCONS_00000012 gene=rmCuff_XLOC_000012
CCAGTGGCAGCAAATCTCCTTGTCAGACAGATACTCCTAAGAGAGGAGGGAGAAGGAGCAGCAGCTTACC
TTCAAAGAGAATGTCCACCGATCGCAGCCAACATGAAATCTTACAGATGATTTATTCCAAAAGAAGGAGT
GGTGCTTCTGAAGCCAATTTAATTGTGGCAAAATCGTGGGCAGACGTGGTA
>rmCuff_TCONS_00000014 gene=rmCuff_XLOC_000014
AGGCTGCGCTCCGTGACGACTCCGCCGGAAATGGCAGAAGAGAAGCCACTCCAGAAGAAACAGAGGACAG
CTCCCGGAGAGACACTCACACCCTCTGAACCCTCCATAGCAGAGAAGAGAATTCTGAGGATTTTGGCAAA
GAG
>rmCuff_TCONS_00000015 gene=rmCuff_XLOC_000015
AGGTCTGAATTGTCTATTCAAAAACCCCACATGGAGATTATGAAGGGGACAACTGGGTCTCATAAAATGA
CAAAAATTTAAAACTTGGGGGTGGGAAGTAGGAGTTTGGGCCAAAGGATGCCCTTTAACTCTGCAAGTGA
AGCCGGGAAGTTTATCCCCCAAGTCGATCCCCAATAACTGTGGGCTCTAGCACTTGCTTTGTACATGCTT
CTGTGTTTGTCTGTGTCCTCCATCAGAATGTAAACGGCAGAGGCTTCTATCCTTGTTGTATCCCCCACAC
CAGGCAGGCACTCAGGAAACGTTCATGAGTGGATGGATGAGTAGATTAATGAAACTTACAAGATCTGTCT
TTACAATGGCGGAGACATTTGGTTCATACACTAGGGCTATTTATCATCAGCAGGACAGTCCGATCTTGGT
GTCTTTATCCCTTAAGGGAATGAAATTGTAGATTGGAGGATGGTTTGTGAGCCCATCTTCAGCATAAAGG
TGTTACTTTATTTAAGGAATGTCTGGTGGCTTGCCTTTTTCACTTTAAAAATATTTGTCTAAACTGGACT
GCTTTTGTCTGAGAAGCCATCCACTCACTAGCTCTTAGGGCCATGGGCCAGAGTGCCCCTCCCTTCCAAA
CTG
>rmCuff_TCONS_00002301 gene=rmCuff_XLOC_002159
TAGAGGAAAAACGATCCATACAGTCTCACTCAAAGCTTCTTAGAACAGCTCTTTTTGCAGTGCCTGTTAA
GAGTTTCTACGGTTATTAGAGGAGCCACTTGAGATCATTTTTTTAAGACCGCAGTGCCCTCTGGTGGCCT
CACTATAGATTTGTCCTTTATTAACCAAGGAAAGTTTGCATTAGGTGATGTGTCCGCATGTTGTCAGGCC
CCGTCATTTACTTTGTGGGGGATGTGACTCACGACAGGGCATCTTTGTCTTTCCCCGAAGCGCGGGCGTG
GGCCGGACAGGCACCTTCATAGTCATCGATGCCATGATGGACATGATGCACACCGAGCAGAAGGTGGACG
TCTTCGAGTTTGTATCAAGAATCCGCAATCAGCGCCCTCAGATGGTTCAAACGGATATGCAGTACACGTT
CATTTACCAAGCCTTACTGGAGTACTACCTCTACGGGGACACCGAGCTGGACGTGTCCTCTCTGGAAAAG
CACCTGCAGACGCTGCACAGCACCGCCACCCACTTTGACAAGATCGGGCTGGAGGAGGAGTTCAGGAAGC
TGACGAACGTCCGGATCATGAAGGAGAACATGAGGACAGGCAACTTGCCCGCAAACATGAAGAAGGCCAG
AGTCATCCAGATCATCCCGGATGATTTCAACCGCGTGATCCTTTCCATGAAAAGGGGTCAAGAATACACA
GACTACATCAACGCGTCCTTCATAGAGGGCTACCGGCAGAAGGACTATTTCATCGCCACGCAGGGGCCCC
TGGCACACACGGTGGAGGACTTCTGGAGGATGGTGTGGGAGTGGAAGTGCCACACGATCGTGATGCTGAC
GGAGGTCCAGGAGAGAGAGCAGGATAAATGCTACCAGTATTGGCCAACAGAGGGCTCAGTGACTCATGGA
GAAATAACGATTGAGATCAAGAGCGATACCCTTTCTGAAGCCATCAGCGTGCGAGACTTCCTGGTCACTT
TCAGTCAGCCCATGGCCCGGCAGGAGGAGCAGACCCGAGTGGTGCGCCAGTTCCACTTCCACGGCTGGCC
CGAGATCGGGATTCCAGCCGAGGGCAAAGGCATGATCGACCTCATCGCAGCCGTGCAGAAGCAGCAGCAG
CAGACAGGCAACCACCCCATCACCGTGCACTGCAGTGCTGGAGCTGGGCGAACAGGTACATTCATAGCAC
TCAGCAACATTCTGGAACGAGTAAAAGCTGAGGGACTTTTAGACGTATTCCAAGCTGTGAAGAGTTTACG
ACTTCAGAGGCCACATATGGTGCAAACCCTGGAACAGTATGAATTCTGCTACAAAGTGGTACAAGATTTT
ATTGATATATTTTC
>rmCuff_TCONS_00002311 gene=rmCuff_XLOC_002168
ATAGCGGCTCAGGGCCCTAAACAGGAAACGGTTAATGACTTCTGGAGAATGATCTGGGAGCAGAAGTCTG
CGACCATCGTCATGTTGACAAACCTGAAAGAAAGGAAAGAGGAGAAGTGCTATCAGTACTGGCCGGACCA
GGGCTGCTGGACCTACGGCAACATCCGGGTGTGTGTGGAGGACTGCGTGATTCTGGTGGACTACACCATC
CGCAAGTTCTGCATCCAATCACAGCTCCCAGACGGCTGCAAAGCCCCTAGGCTCGTCTCCCAACTGCACT
TCACCAGCTGGCCCGACTTCGGAGTGCCTTTCACCCCCATTGGGATGCTGAAGTTCCTGAAAAAGGTGAA
GACACTCAACCCAGCACATGCTGGGCCCGTGGTGGTGCACTGCAGGTATGTCCGGGCTGGGGCCACAGGG
CAGGGCCCTCCAGGGAGGACTTGGCCCCTGGTGGGAAAATGACCAGTAGAC
>rmCuff_TCONS_00002312 gene=rmCuff_XLOC_002168
GGGTTACAAAGAGAAGAATAAATTCATAGCGGCTCAGGGCCCTAAACAGGAAACGGTTAATGACTTCTGG
AGAATGATCTGGGAGCAGAAGTCTGCGACCATCGTCATGTTGACAAACCTGAAAGAAAGGAAAGAGGAGA
AGTGCTATCAGTACTGGCCGGACCAGGGCTGCTGGACCTACGGCAACATCCGGGTGTGTGTGGAGGACTG
CGTGATTCTGGTGGACTACACCATCCGCAAGTTCTGCATCCAATCACTCCCAGACGGCTGCAAAGCCCCT
AGGCTCGTCTCCCAACTGCACTTCACCAGCTGGCCCGACTTCGGAGTGCCTTTCACCCCCATTGGGATGC
TGAAGTTCCTGAAAAAGGTGAAGACACTCAACCCAGCACATGCTGGGCCCGTGGTGGTGCACTGCAGGTA
TGTCCGGGCTGGGGCCACAGGGCAGGGCCCTCCAGGGAGGACTTGGCCCCTGGTGGGAAAATGACCAGTA
GAC
>rmCuff_TCONS_00002317 gene=rmCuff_XLOC_002173
AACAGGAGTAGCTTCTCCCGGCTCACCTGGTTCAGGAAGCAGAGGAAAGCGGTGGTCAGCGCCAACGACA
AGAAGATGCCCAACGGGATCCTGGAAGAACAAGAGCAGCAAAGAGTCATGCTTCTCAGCAGGTCCCCCTC
CGGGCCCAAGAAGTACTTTCCCATCCCCGTGGGGCACCTGGAGGAGGAGATCCGCGTCCGCTCGGCCGAT
GACTGCAAGAGGTTCCGCGAGGAGTTCAATTCTCTGCCATCTGGACACATACAAGGAACTTTTGAACAGG
CCAATAAAGAAGAAAACAGAGAAAAAAACAGATATCCCAACATCCTTCCCAATGATCATTCCAGGGTGAC
TTTGAGCCAGCTGGATGGGACCCCCTGTTCAGACTACATTAATGCTTCATACATAGA
>rmCuff_TCONS_00000017 gene=rmCuff_XLOC_000017
ACAGAGAAAACATTGATGTTCTTAGCAAGCTTTTTGGCAAACTTGGCATCTTTCATCGTAATTTGCTCTG
TTCTTGGGACTCAAGAATGGATGAGCAGTGCAATTGCCGTTAGCGACTCTTCTTCAAATGGCAGTATTGT
TATCACCTATGGACTCTTTCGTGGTGGGAGTACTCAAGACGGGAGTGCTGGACTTTTAGAACCAGACAAA
GAATTTGAAGGTAAATGACAGAC
>rmCuff_TCONS_00002319 gene=rmCuff_XLOC_002175
CAGTGCTTCACAGTAAAGCCCAAACTCGATTTGCCTCCTAAATTTCACAGGCCTGTGTCTGAGCAGATTG
TAAGTTTTTACAGAGTGAACGAGGTGCAGCGATTTGAATATTCTCGGCCGATCCGCAAGGGAGAGAAAAA
CCCAGACAATGAATTTGCGAACATGTGGATCGAGAGAACCATATACACAACTGCATATAAGTTACCTGGA
ATTTTAAGGTGGTTTGAGGTCAAATCTGTTTTCATGGTGGAGATCAGCCCCCTGGAGAACGCCATCGAGA
CTATGCAGCTGACAAACGACAAGATGAACAGCATGGTACAGCAGCACCTGGATGACCCCAGCCTCCCCAT
CAACCCCCTCTCCATGCTTCTGAATGGCATCGTGGACCCTGCTGTCATGGGAGGCTTTGCAAATTACGAA
AAGGCCTTCTTCACAGAGCGGTACCTGCAGGAGCACCCAGAGGCCCACGAGAAAATCGAGAAGCTCAAGG
ACCTGATTGCATGGCAGATTCCATTTTTGGCCGAAGGGATCAGGATTCATGGGGACAAAGTCACAGAAGC
ACTGAGGCCATTTCATGAGAGAATGGAAGCCTGTTTCAAACAGCTAAAGGAGAAAGTGGAAAAGC
>rmCuff_TCONS_00002320 gene=rmCuff_XLOC_002176
CAAGCCTGACTATTTTGCTGTTGGCTACTATGGACAAGGATTCCCCACGTTCCTTCGGGGGAAAGTTTTC
ATTTACCGAGGGAAAGAGTATGAACGCCGCGAAGATTTTGAAGCTCGGCTATTAACTCAGTTTCCAAACG
CCGAGAAAA
>rmCuff_TCONS_00002321 gene=rmCuff_XLOC_002177
TGGCTTCGAAATCAGAGACATGTGGTACAACCTTGGTCAGCACAAGATAAAATTCATCCCTGAAATGGTC
GGCCCAATATTAGAAATGACGTTAATTCCTGAGACAGAACTTCGCAAAGCCACCATTCCCATCTTCTTTG
ATATGATGCAGTGTGAATTCCATTCCACCCGCAGCTTCCAGATGTTTGAAAATGAGATCATCACCAAGCT
GGATCATGAAGTGGAAGGAGGCAGAGGAGATGAACAGTACAAAGTGTTATTTGATAAAATCCTCTTGGAG
CATTGCAGGAAGCACAAATACCTCGCCAAAACAGGAGAAACTTTTGTGAACCTTGTTGTGCGCCTGATGG
AAAGACTTTTGGATTATCGAACTA
>rmCuff_TCONS_00002322 gene=rmCuff_XLOC_002178
TCCTAAATGTTCCCATGGGTTTGCTGACCATTCAGAAGCTGTATTGCTTGATTGAAATCATTCACAGTGA
CCTCTTCACACAGCATGACTGCAGAGAGATCCTGCTTCCCATGATGACAGATCAGCTCAAGTACCATCTG
GAGAGACAGGAAGACCTGGAGGCCTGCTGTCAACTGCTCAGTAACATCCTGGAGGTTCTGTACCGGAAGG
ACGTGGGCCCGACTCAGAGGCATGTCCAGATAATCATGGAGAAACTTCTCCGGACAGTGAACCGAACCGT
CATTTCC
>rmCuff_TCONS_00002323 gene=rmCuff_XLOC_002179
ATTGCTGCCAAAGAGGTCAACCACAAGGGCCAGGGTTTGTGGGTAACGTTGAAACTACTTCCTGGAGATA
TCCATCAAATTAGAAAAGAGTTTCCTCATTTAGTGGATAGGACCACAGCAGTGGCTCGGAAAACGGGATT
TCCAGAGATAATCATGCCTGGTGATGTTCGAAATGATATCTACGTAACATTAGTTCAAGGAGATTTTGAT
AAAGGAAGCAAAACGACAGCGAAGAATGTTGAGGTTACGGTGTCTGTTTATGATGAAGATGGAAAACGAT
TGGAGCATGTGATCTTCCCGGGTGCTGGTGATGAAGCAATCTCGGAGTACAAGTCCGTGATTTACTACCA
AGTAAAACAGCCGCGCTGGTTTGAGACCGTTAAGGTGGCCATTCCCATTGAGGACGTTAACCGCACTCAC
CTTCGGTTTACCTTCCGCCATAGATCGTCGCAGGACGCTAAGGATAAATCTGAGAAGATATTTGCACTAG
CTTTTGTAAAGCTGATGAGATATGATGGGACCACTCTCAGAGATGGAGAGCACGATCTTATCGTCTATAA
GGCTGAAGCGAAGAAGCTGGAAGATGCTGCAACCTACTTGAGCCTGCCCTCCACGAAGGCAGAGTTAGAA
GAGAAAGGCCACTCGGCGACGGGCAAGAGCATGCAGAGTCTCGGTAGCTGCACCATCAGCAAAGACTCCT
TCCAGATCTCCACTCTCGTCTGCTCCACCAAGCTTACCCAGAATGTGGACCTGCTGGGGCTCTTGAAGTG
GCGTTCCAACACCAACTTGCTGCAGCAGAACCTGAGGCAGCTGATGAAAGTGGACGGTGGCGAAGTGGTG
AAGTTCCTCCAGGACACCTTGGACGCGCTCTTCAACATCATGATGGAGAACTCCGAGAGCGAGACTTTTG
ATACGTTGGTGTTTGATGCTCTGGTATTTATCATTGGACTCATTGCTGATAGAAAATTTCAGCATTTTAA
TCCTGTTTTGGAAACCTACATTAAGAAACACTTCAGTGCAACGTTAGCCTACAGGAAGCTGACAAAAGTT
TTAAGGAACTATGTGGACAATGCTGAGAAGCCAGGAATAAATGACCAGCTGTACAAAGCTATGAAAGCTT
TAG
>rmCuff_TCONS_00000019 gene=rmCuff_XLOC_000019
CGACTCGAATGAAGACTGGGGCTGTTTCGTTTTGTCTTTTTGATGCAGGGGTGAACTTGGGAAGCAAGTT
AGCACCTTCCATGGAACAGGCCCAAAGGCAGGAGTCGGGAGGAGCTGCTGAGGTCCTCAGTGCCTCTCTT
TTGAGTGGAGACCTCTGGAACCCGATGGACAGCATCGA
>rmCuff_TCONS_00000020 gene=rmCuff_XLOC_000020
AAGAACTGATCATAAATCTGGAGAGAAATGAAGGTCTCCTTGCTAGCGGTTTCACGGAAACTCATTACCT
GCAAGATGGCACTGATGTCTCCCTTGTTCGAAATTACACGGGTCACTGTTACTACCACGGACATGTGCAA
GGCTATTCTGGTTCGATGGTCAGTCTCAGCACTTGCTCTGGTCTCAGGTAAGTGACCGTGACAGTGACGG
CTCTGATCTTAAGCACAACTCCTGCAGACCACCTC
>rmCuff_TCONS_00000021 gene=rmCuff_XLOC_000021
CTCCTCCTATTTCTGAACAGGTAAATGTTATGAGTGTTGGTAACACACAG
>rmCuff_TCONS_00000022 gene=rmCuff_XLOC_000022
GTTCCAGATAACCAAGGTTTAACGATAGGAATCCTGGTGACCATCCTGTGTCTTCTTGCCGCTGGATTTG
TGGTCTATCTCAAAAGGAAGACATTGATCCGACTGCTGTT
>rmCuff_TCONS_00000024 gene=rmCuff_XLOC_000024
AAATCGTCTGTCAAGAAGGATCTAACTTAAACCCAGATCTTGGAGAACTGGTGGTGGTTCCTTTGTATCC
AAAGGAGAAATGTGCGTTGTTTAAGCCCCCTGATGAAACAGAAAAAAGAGGCCAAGTTTATCAGAGGAGA
GTGGTGTTAACTGCTAGCTTTGGGGAATCTTTGATCTGGAGCAACACAGTCAAATTTGTTATTGATGTGG
GTGTGGAGAGAAGAAAGGTGTACAACCCTAGAATCCGAGCCAACTCGCTTGTCATGCAGCCCATCAGCCA
AAGCCAAGCAGAGACACGCAAGCAGATTCTTGCTTCATCGTCTTCAGGTAGCACTACGGACACAATAACA
AATT
>rmCuff_TCONS_00002324 gene=rmCuff_XLOC_002180
AGTGTGCTGAACAAATTAAAGAGTTGATTCTAAGCTTCTGTGAGAAGAACTGTGAAAAGAGCATGGTTGA
ACAGCTGGACAAGCTTTTAAATGACACCACCAAGCCTGTGGGCTTTCTACTAAGTGAAAGATTCATTAAC
GTTCCTCCACAGATTGCTCTGCCCATGCACCAGCAGCTTCAGAAAGAACTGGCAGAGGCACACAAAACCA
ACAAGCCGTGTGGGAAGTGCTGCTTCTACCTACTGATTAGCAAGACATTCGTGGAAGCAGGAAAACATTC
TAAAAAGAAGCAGAGCAACCAAGAGAAGGTCGAGTTAATGTTTGCAAATGCAGAGGAAGAGTTCTTCTAT
GAGAAGGCAATCCTGAAGTTCAGCTACTCCGTGCAGGAGGAGAGTGACACTTGTCTGGGAGGCAGATGGT
CCTTTGATGATGTACCAATGAAGCCCTTGCGAACTGTGATGTTAATTCCAGGCGACAAGATGAATGAAAT
CATGGATAAACTGAAAGAACATCTATCTATCTAACCCATTTCCCATGGACAGTGGTGTGCTTGTTTTTGT
AAAATTACCGAAAACTCAGTGGA
>rmCuff_TCONS_00002325 gene=rmCuff_XLOC_002181
ACTGCAGAACTAACAGATCTCTTAATTCAACAGAACCATATCGGGAGTGTGATTAAGCAAACGGATGTTT
CAGAAGACAGCGATGACGATGTGGATGAAGATGAGATTTTTGGATTTATAAGTCTTTTAAATTTAACTGA
AAGAAA
>rmCuff_TCONS_00002328 gene=rmCuff_XLOC_002184
ACTCGGTGTCTGCTCGACAGCCTCTCTGTCAGTATCGAGCTGCAACCATCCATCACAGGCTGGCATCCAT
GTACCACAGCTGTCTGAGGAATCAGGTTGGCGATGAACATCTTAGGAAGCAGCACCGGGTCCTGGCAGAT
CTTCATTACAGCAAAGCTGTAAAGCTTTTCCAGCTTCTAAAAGACGCTCCGTGTGAACTACTTAGAGTAC
AGTTAGAAAGAGTAGCATTTGCAGAATTTCAGATGACCAGTCAGAATAGCAATGTTGGAAAATTAAAAAC
ACTCTCTGGGGCTCTTGATATAATGGTGAGAACTAAGCATGCATTTCAGCTCATCA
>rmCuff_TCONS_00000026 gene=rmCuff_XLOC_000026
TGGCGCTGCTTGACGGCAGAGACTGCACCGTGGAGATGCCGATTCTGAAGGACCTGGCCACTGTGGCCTT
CTGTGATGCACAGTCCACTCAGGAGATCCACGAGAAGGTGTTAAATGAAGCTGTGGGCGCCATGATGTAC
CACACCATCACCCTCACCAGGGAGGACCTGGAGAAGTTCAAGGCCCTGAGAGTCATTGTGCGGATAGG
>rmCuff_TCONS_00002334 gene=rmCuff_XLOC_002190
TGTACTTGCACATATTCTTAGACGACCAATTATAGTTTATGGAGTAAAATATTATAAAAGTTTCCGGGGA
GAAACTTTAGGATATACTCGGTTTCAAGGTGTTTATTTGCCTTTGTTGTGGGAACAGAGTTTTTGTTGGA
AAAGTCCGATTGCTCTGGGCTATACACGGGGCCACTTCTCTGCTTTGGTTGCCATGGAAAATGATGGCTA
TGGCAACCGAGGTGCTGGTGCTAACCTGAACACTGATGACGATGTCACCATCACGTTTCTGCCTCTGGTT
GACAGCGAAAGGAAGTTACTCCACGTGCACTTTCTTTCTGCTCAGGAGCTAGGTAATGAGGAACAGCAAG
AAAAACTGCTCAGGGAGTGGCTGGACTGCTGTGTGACTGAGGGGGGAGTTCTTGTTGCCATGCAGAAAAG
CTCTCGGCGGCGAAATCACCCCCTGGTCACGCAAATGGTAGAAAAATGGCTAGACCGCTACCGGCAGATC
CGGCCTTGTACATCCCTGTCTGATGGAGAGGAAGACGAAGACGACGAAGATGAATGAAAAAAATCAAAGA
GCAGAAGACCAAGGTGTATCGGCTCTGTGGTGACCCCAAAGTGAGCGTGGTGCTCCAAGCAGAGTGCACG
GCATGGAACGAAGCAAATCTGGCAGGACCTGCTCGGAGGGGTTTTTCTGATCCACACACCCAATGGAGAT
GATGCATCT
>rmCuff_TCONS_00002335 gene=rmCuff_XLOC_002191
AGCGGTAATAGCCAAAGAAGATCGCCTCCTACTACGAAACGGGACTCTGAAATGAAAATGGATTTTCAGA
GGATTGAATTGGCTGGTGCTGTTGGCAGCAAGGAGGAACTTGAAGTGGACTTCAAAAAACTAAAGCAAAT
TAAAAACAGGATGAAAAAGACTGATTGGCTGTTCCTCAATGCTTGTGTGGGGGTTGTAGAAGGTGATTTA
GCTGCTATAGAAGCATACAAGTCATCAGGAGGGGACATTGCGCGGCAGCTCACTGCAGATGAAGTGCGCT
TGCTGAATCGTCCTTCTGCTTTTGATGTTGGCTATACTCTGGTACATCTGGCTATACGTTTTCAGAGGCA
GGATATGTTAGCGATATTGCTTACGGAGGTGTCTCAGCAAGCAGCAAAGTGTATTCCAGCAATGGTGTGT
CCTGAACTGACAGAGCAAATCCGGCGAGAGATAGCTGCCTCTCTTCATCAGAGAAAGGGGGATTTTGCTT
GCTATTTTCTAACTGACCTTGTAACATTTACGTTGCCAGCAGATATTGAAGACTTACCTCCAACAGTCCA
AGAAAAATTATTTGATGAGGTGCTTGACAGAGATGTTCAAAAAGAGTTAGAAGAAGAATCTCCAATTATA
AACTGGTCGTTGGAATTGGCTACACGTTTGGACAGTCGACTATATGCACTTTGGAACCGGACTGCAGGAG
ACTGCTTACTTGATTCAGTACTACAAGCTACCTGGGGCATTTATGA
>rmCuff_TCONS_00000028 gene=rmCuff_XLOC_000028
AGAGTATGAACCGACTAATAAGGTGGATGCAAAAACACAAGATTCCTTTGGATGCTTCAGTACTTGATAT
TGGAACTGGAAATGGTGTTTTCCTGGTTGAACTTGCAAAACTTGGTTTCTCTAATATTACTGGAATTGAT
TACTCTCCTTCTGCAATACAGCTTTCTGGAAGTATTATAGAAAAAGAAGGTTTATCTAACATTAAGTTGA
AGGTAGAAGACTTTTTGAATCTTTCCACAAAACTGACTGGATTTCATATTTGTATTGACAAGGGGACTTT
TGATGCCATAAGCCTTAATCCTGACAATGCACTTGAGAAGAGGAAACAATATGTGAAATCTCTCTCCCGG
GTGTTGAAAGTGAAAGGCTTTTTTCTAATAACCTCATGTAATTGGACCAAGGAAGAGTTGCTAAATGAAT
TTAGTGAAGGATTTCAACTTTTCGAAGAGCTGCCAACACCCAAGTTCAGCTTTGGAGGCAGATCTGGAAA
CAGTGTAGCAGCATTGGTTTTCCAAAAAACGTGAGACTGTTCATTGGACAAATTCAGTTAGCTTTTTTAA
GAAGCTCTACATCAAAGTAAACCTGACACAGAAAATGCGAGTGCAAATAAATGCTTAGTAAGTACACAGG
ATGCATGTGTTGAATAGAAATGATGGGTTGGTAAAAAAATCATGAGTGTGTAAGTGGTTGGGTTTTAAAG
ATCAACCAAGAATAATTTAAAA
>rmCuff_TCONS_00000029 gene=rmCuff_XLOC_000029
TGCATCCAGGACCAATTACATCAGAATCTTGGAGAGAAGGGGTAGGACTCAGCATTGGTATTTTCAAAGC
TTCTGAGTGGTTCTATTGTGCATCTAAGACTGAGAAACAAAGGCTGGAATAGACCCCACTCACCCTTCCC
TTAGCAGGGCATTAAGAACCTTGCTGTTAAGTTGTGGAATAAACCTATTGGAATA
>rmCuff_TCONS_00000031 gene=rmCuff_XLOC_000031
AGAGGACCCACCACAGTGGCTGGGCTTGGGTGGCCTTGACACCATCGTCTTGACATCATGAAGCTTTGTG
ACTGTGGGGCTGTGTGAGGAAGGTAGCGAACGTGTCTCAGCTGCCTCTGATCTTGGTGGATGTGACAGAA
CTCATCTTCCTTGCCCTCTGCGCCTCTTCAGATATGTCACTCTTTCTCTTGTGACCACAGAACATTGCCA
TGCTGGTGGTCCCCCAGGCACATCCGATTCAGTTAGGATCTAGTAAACTATGGTGGTAGGCCCTGAAGAG
TTTGGAGGTGAGTAGACTGAATCCCTGTTTTTGAGGAGCCCACTGGCTTGTGTCATGGACAGTCAGACTG
CGGTTGTTTTTATTCAGTTCCTACTATGTGCCAGACAGTGTAATAAATGTAATGGAGGTTTGGGTACACA
AGGTACTGGTG
>rmCuff_TCONS_00000032 gene=rmCuff_XLOC_000032
GCTTTGCTGCGGACGAGCATGGCCAGCATGGAGTCTGCTCTGTGTTCGCCTCAGGAGCTCCTGGGCCTGC
TAGCGTCCTGCTTGACTTTGAACCTGTGTGAAGATGCCTGGCCCAGCCCTTCTGCCTTGTGAGAGAACGA
TTGAGCAGGCTGCTTCTGAGCAGTTTCTGGGTGAATATGGGGCCTGGGGGAGATCAGGTGATGTCCCTCA
TGGAAGGCAGCGAGCGGCATGGCTAGGCTTCAGGTGCTCTTGGGACACAGGGCCTAATTTCAGCCCCTGG
CTGTGGTAGGA
>rmCuff_TCONS_00000033 gene=rmCuff_XLOC_000033
AGCGGGCAGCTCTCTCAGGGTGCTGGTCTTTCTCAGTCCTGAATCTCTTTGCCTTTCCTTTGTCTTTCCA
GGGAATTGACCACACTTGGCCATTTCCTGAAAGAGCCCCACCCTGAGGGTGAGTGGCCGATGGGGAGCTG
TTTCTGCTGGTGTCTGTCACCTTGGAGGTGCTCAGGACGTCGCCGCTGCCCAAGGCTGTCCAACTGAAGA
TGGCTCGTGCCCACCCTGGAATGGAGCCCAGCGCCTGAGGTCCTTACCATGGTGATGATCCTAAGTAAAA
GCCTCGACAAACAGGGAGCTGACTCCATAGCATGCAGGACCTTCAACCCTGAGCTGGACACGCCAAAGAA
GATGAGTCAAGGACCGACACTTTTCTCTTGTGGAATTATGGAAAATGACAGATGGCGAGACCTGGACAGG
AAATGCCCTCTTCAGATTGACCAGCCAAGCGCCAGCATCTGGGAGTGCCTCCCTGAGAAGTGTCAGGACA
GCACTCTGTGGCACCGGGAGGCAGCAACCACCTGTGCAGTGACCAACCTGATCAAAGACCTCAGCCTCAA
TGACCACAACGGGAACCCCTCAGCACCCCCCAGCAAGCGCCAGTGCCGGTCACTGTCCTTCTCTGATGAA
ATGTCCAGCTGCCGGACATCATGGAGGCCCTTGGGGTCCAAAGTCTGGACTCCTGTAGAAAAGAGACGAT
GTTACAGTGGGGGTAGTGTCCAGCGCTATTCCAATGGCTTCAGCACCATGCAGAGGAGCTCCAGCTTCAG
CCTCCCTTCCCGGGCCAACGTGCTCTCCTCGCCCTATGACCAGGCGGGATTTCACCACCGATTTGGAGGC
CAGCCCTGCCAAGGGGTGCCAGGCTCAGCCACCTGTGGACAGGCAGGCGACATCTGGAGTTCTGACCCAA
ACCCTGTGGGAGGGGGCCGGCTTGACATGCAGCGGTCCCTCTCCTGCTCACATGAGCAGTTTTCCTTTGC
AGAGTACTGTCCACCCTCAGCCAGCAGCACACCTGCCTCAACGCCAGAGCTGGCGAGACGCTCCAGTGGG
CTCTCCCGCAGCCGCTCCCAGCCGTGTGTCCTTAATGACAAGAAGGTCGGCGTTAAGCGGCGGCGCCCCG
AAGAGGTGCAGGAGCAGAGGCCTTCCCTAGACCTTGCCAAGATGGCACAGAACTGTCAGACCTTCAGCAG
CCTCAGCTGTCTGAGCGCAGGGATGGAAGACTGCGGCCCCCACAGCCCCTTTGCCCTCATCAGTGGCACC
AGGTCCTGGACCGCCTTGCTCTCGGCCTCGGCCTCCGGCACGGGGGGCAGGACCCCTGCCGGGACCCCGG
TCCCCGAGTCTCTCGCCCCGCCCTTTGACGACCACTTGGCCTGCAAGGAGGAGCCGTGCTGTGAGGAGTC
AGATGGCTGTGCCCTGGACGAGGGCTGC
>rmCuff_TCONS_00000040 gene=rmCuff_XLOC_000039
CTCACCCTTTATTTCTTCTTGTTTGTTCCTTTTCTTGCTTCATCCTCTTCCTTTGAAAATGGGAAGGAGG
CCTGCCCTGCAGCTCAGAGCAGCCTGCAGTGAGCTCCGTGCTCAGAGCCGAGGGTTGTGACATGGTGACA
GAATTGGAATAGCCACTTACCAGAGGATTGGCTGTGTGTGAGTGTTCTTGTTTTACATCCGTCGCCTGTG
GAGCTAGAGTGGAAATGACCCTGGGAACCCACCAGATGCCCCTCC
>rmCuff_TCONS_00000045 gene=rmCuff_XLOC_000044
GAAGCTCCCCAGGTGAGTGGGGGTTTGGAAGCAGCAGAGATGGGCACAGGCCCAGCTCAGTGACTCTGCA
GAGGCTGGGGGATGGGCTTGTCTCATGTGGAAACTGCATTGAGAGTTGCGGCCCCTCGGTCAGGAGGAAC
TGGCTCAGCCTGGATTAGGAAAGGCCTGACCTGGAGAATGGATTCAAGAGCCCAGTTTTCTAACTTCCAA
GCCCTAGGACGGGGGCCTCCTGAGCCACTGTGCCTAGCAGAGCAATGGCATCCCCACCTGCTAGTGAAGC
TTCCAGAGCACTAAAGAGGGGTTGGGGTTGACTTATGCTGAGTTGGGGATGTAGCTAC
>rmCuff_TCONS_00000063 gene=rmCuff_XLOC_000062
CATCCAGTGCTGTCAAGGCCCTTCTTGGCCTCCTGCTCAGGTTCAGATTTGGGGAGTCGGCCCCACAGCT
CCGTTCACTCAGTTTTATTCCGTGCCTTCTCTCCCACATCTCCCTGCTTCAGGTTCGGGAAGGTTCGGGA
GACGCTTCCTTCTGTAGTAGCACCTTGGCCTTAATTCCAAGTGTGGGAGACAGAGGCCCTGGGGTGCTGG
GGTGGCCCTCCACGTCTGAACTCTCGGGTCCCAGGGAACGACTTGGGGTGCTTGTTAGAGGTCCCCTGCG
CTGGGCAGGCATTTGCTGGATCTCTTGGCCAAAAAGACAGGCCCACTTGCCTCTCTGGTGGTGTGGAGAG
CCTGGCCCCATGGCACTCTGCTACCCTGGGGGCCGTGCTGGCAGCTGGCAGCCATCCTCGTGGCTAACGT
ATCCCTACATGATTAGCTGAGTTGATTAAGGTGAGTGGAGACATGTCACCATAAAAGAGCGACCTCTTGA
AAACGTCCTCAGGAGGCAGGAGCTATGAGCAGGTGCACAAATCTAGGCCCTGTCACATTTTGAGGGTGAA
GGATGTCTGCTGGATGCTCTTGGGGGCCCTGGGTGGGGGACCTGCGAGGCCCCTGCAGGATTCCAGGCAC
ATTCTCCTTGGTGGGTGGGGAGAGCTGGCCTTAATCAAGGTGTGCCGTCCACCTCAAGACAAGCCCACCT
GCTGGTCGGCTGTGGGACAGAGTGTCTTAAGTGCTGCCTCCTGCTGTGGTCCCACCACACGCACAGGGGT
TGACGCGCACACCCGCCCTGGTTCCACCCGCGGACTCCCTGACCCCCTGAGGCTTTGCTCTCAGGCAGCC
CTCCCTGCCTGGCCGGCAGACACACCACATGGGCTCTGCCCTCTTGGAATCTGGCTTTTAGTGAACTTGG
CATCTTCTACAGACAATAGCAATTTGGTCAACTTATGAGCAACTTATGGCTCCTTTTCCCATGAGGCTAA
AAATCACTGGGGTGTTCTCTCTCGGGATTGCCAACACGTGATCAAGGCGCTTTCACGTTGCTGCTTCAGC
TCCTCTCCTGTTGACAGCAAATGCCGCACTTCCACAGGTTGAGTACAGATGGTTCTCACCTTCTTTCTCC
TAAAGAATGACCCTGTTTGGGAAACTTTATTTAAACCTTCACTTTTTTACTGCATCAAAAGTGTCATGGC
TCAAGTTCTGATTGTAGGTGGCTTTTCTTAAAAATCAGCCTTAAGATGCTGGCAGAATCCCTAACTCAGT
GGCCCTCTGAGGTTGCACTGAAAGCCTCTGTCTGGACAGTGTAATGGGTGTGCGGGTGCTGGGCCACCTT
GCGGCAGGAACCAGCTATGCCTCGGTGGCTCCCACCAGAGGCACATCCCCTTGGGACCCTGGAGAGCCAA
CTCAGAGAGCTGGCGGCTCTGGGTCCACGATGACATCTTGCCTGATCCCTGCCTGGTGGGTTGTAGAGAC
CACATCTTAGAGCAAATCCGGAGGAGGCTGGGGCAGTTGTGTGATGTCTGGCAGCATGTGAACTCGGAGA
GCATGAGCTGATGCCTCTGAGGTGGGAGGTGTGGCACCTGGCCCACACCAAGAGTGGCCACAGAGGAGCA
TGGCCTCTAAAGCAGCCCTTCCTTTGGGAAGGGAGGCAGGGCCCCATCTCCTGGTCCATGCCACACTGAG
GGACAGAGGGCTGAGCGAGGATAGGCCTGGGCAGCAGCCCTGGCTGCCTCTCCTGGGACCAGAAGGGGAG
GTACACGGTGGTGGGTGTGTGTCACAGGGCTGTGGTGCAGGTGACCTGCCCTCAGACCTTGCCTGCCGCC
TCCCCCCTCTCAGGCCTCATGGCAGGGAAGGACAAGCAGGAGCTTGTGAAATGGCCCTCCCTGCAAGCCG
GTCCCATCTACCCACAGGCCCAGCCCCAGGGCGCTTTCGGGCAGAAGCCATCCTGGCCCAGGGCAGGGCA
GAGTTTGGTTGTTTCCAGCCTCCTCAGGTCCCTCTTGGCTGTCCCTGCCCCCTCAGAAGCTCCTAGCCCA
AGCCCACACCAGCAGCAGTGAGGGGAGAAGACGGCCAGTGTCCTTTCTGCTCAGAGAAAGAAATGTCCGT
CAGTTGGTTTCATGTTTGTCTTTGATTGGAGAGAGCAGACCCCAGCTAGAAGGTGCCCACACTGCCCAGA
GAGGCCCGTTCGTGCACAACCCGCTGGCACCAAGACTTCTGCTCTTGGAGGA
>rmCuff_TCONS_00000064 gene=rmCuff_XLOC_000063
TGGCGTCTAGACCGCGCCCTGGGGGCTGTGCACTGGTTTGGGCTCGAGCTCCTCCGTGTCTTCCCCCAGG
GTTCAGGTCGTCCGCACTCTGTGGCCTGGGGCTGGTCACCTGAACGGTGGAAGCTTCGGGCTGTGCCGCC
GGGGCGTGAGCAGCACAGCCCAGCAGCAGGCTTGGCAGCCTCGCCAGGACCCAGCGGGTACCGCCCTGGC
ACCCGGCTCCCTTGTGGGCAATGATGCCACATCTTGCCAGGTCCGCACAGTTGGTCAAACCCCTGCCCTG
GGCACCAGTCAAGAGAAAACCATGCCTCTTTNNNNNNNNNNNNNNNNNNNNNNNNNNNNNNNNNNNTCCC
AGACTGCAGCAGAGATCTTGTAGCCTAGATAGGATAGTCTGACCTTCTAGCATAGTCTCTTTGGCAAAGA
AGTTGTGTTTTCAGTGCGTGGAGGAGACGTCCTGGGGGCTCGGGTGACGGTGTGTAGGCTGTTTCTGGAG
CCATGGCGTGCTTTCCCGAACCATACATTGTTGGTCTTGCAGAGCCTTGGGAGGTGTGGCGGCCAGCACA
TGTGCTGGGCCAGGCCCCGCCCGGGCAGAGTGATCTGGTGCGGAAGGCACTGGGTCTGTCCCCTCCCGCC
TGCCGCAGCCTGTCCTCCGCGCAGGCCGTGACTGTCTTGCACTAGAGCCGCTCTAGTCTCTCAGGAATTT
GCTTGTTACTTTTACTGTGTA
>rmCuff_TCONS_00000066 gene=rmCuff_XLOC_000065
TAGAGATCTAGGCGTGGGGACCAATCTGTCCCCATAGCCCAGGGGGGCTGGGCAGAAGGGCAGGTGTCTG
AGGGTTGGGGCCTTGGATCCCTGGCCTGGCCTCACCCTCCTGCTTCCCTCTAGAGCCCAGGCCCCAGCAT
GGGGCCATGTGCACTCCGAATTCCTCACCTCCTTGGGGAGGCCCCAGTGCTGAGTCCCCAAGCACCTGGG
CTCTCGTCTGGGTGGCAGGGCCAGG
>rmCuff_TCONS_00000067 gene=rmCuff_XLOC_000066
AGCACCCACCGCACCCACACCAGGATGGCCAGAGGGAAAACCCCCGAGTGCTAGAGGACGTGAGCATCGG
GGACCCATGCTGGTGGAGTGCAAGATGGGGCGGTGCTCTGGAAAAACGCCTGGCAGAGCTG
>rmCuff_TCONS_00000068 gene=rmCuff_XLOC_000067
CCTGGGCCTCTCAGTCCAAGGTGCCTGTTGCATGGCTCCGAGACTGGCTAGACCCACTCCCCTGACTTCC
CGATGCCTGGCACCGTGAGCGG
>rmCuff_TCONS_00000069 gene=rmCuff_XLOC_000068
CTGGTGAACGTTAGGGACCTTTTCCTTAGAAAAACACACTTATACATACAATTCTGCATTTTATTTCAGT
AGCTATTGGACCCTCTGAAGACTGTCCCTGGATCTCAGGTTAGAAATCTGTATTCTATTTGGAACCGTGG
GAAGAACGGATAGCTGGTTGGTGATATTCCTACTTGAAGGACGCGATGTTTTCCAAACTAGCACATTTGC
AGACTGTTGCCCTGCTTCGTCGTGGAGTTCATTCTTCAGTGGCTTCTGCTACATCTGTTGCAACTAAAAA
AACGGTCCAAGGCCCTCCATCCTCTGATTACATTTTTGAACGAGAATCTAAATATGGTGCCCACAACTAC
CATCCTTTACCTGTAGCCCTGGAGAGAGGAAAAGGTATTTACGTATGGGATGTAGAAGGCAGAAAATATT
TTGACTTCCTGAGTTCTTACAGTGCTGTCAACCAAGGGCATTGTCATCCGAAGATTGTGAATGCTCTGAA
AACTCAGGCGGACAAACTGACGTTAACATCTAGGGCTTTCTATAATAATGTGCTCGGTGAATACGAAGAG
TTTGTTACGAAACTGTTCAACTACCATAAAGTTCTCCCGATGAATACAGGAGTGGAGGCTGGAGAAACCG
CTTGCAAACTTGCTCGTAAATGGGGATATACCGTCAAGGGTATCCCGAAATACAAAGCAAAGATGGTTTT
TGTAGCTGGAAATTTTTGGGGTAGAACATTGTCTGCTGTTTCCAGTTCCACAGACCCAACCAGTTACGAT
GGTTTCGGACCATTTATGCCAGGTTTTGAAATCATTCCATATAACGATCTGCCTGCTCTTGAGCGTGCTC
TTCAGGATCCAAATGTTGCCGCATTCATGGTAGAACCAATTCAGGGTGAAGCTGGTGTTGTTGTTCCGGA
TCTAGGCTACCTAACAGGCGTGCGAGAGCTCTGCACCAGGCACCAGGTTCTGTTTATTGCTGATGAAATA
CAGACGGGATTGGCCAGAACTGGTAGATGGCTGGCTGTTGATCATGAAAACGTCAGACCTGATATAGTTC
TTCTTGGAAAGGCACTTTCTGGTGGCTTATACCCTGTATCTGCGGTGTTGTGTGATGATGAAATAATGCT
GACCATTAAACCAGGGGAGCATGGGTCAACATACGGTGGCAATCCTCTCGGCTGCCGAGTGGCCATTGCA
GCCCTTGAGGTCTTGGAAGAAGAAAACCTTGTTGAAAATGCAGAGAAAATGGGTACCGTCTTGAGAAATG
AACTCATGAAGCTACCTTCTGATATTGTCACTGCCGTAAGAGGGAAAGGATTATTAAATGCTATTGTTAT
CAGAGAAACCAAAGATTATGATGCTTGGAAGGTGTGTCTGCGACTTCGAGATAATGGACTTCTAGCCAAG
CCAACACACGGTGACATCATCAGGCTTGCACCTCCGCTCGTGATCAAGGAAGATGAGATTCGGGAGTCCG
TGGAAATCATTAACAAGACCATCTTGTCCTTCTGAGTGTGGTGGCTGTTCTCACTGGTTCCTGGGAACCC
GCTGGAGAAAGGCGGTTTGTTGATGTCTTGTAAAGCCCCTGCATTTCTCCCTTAATGCAGGCACATT
>rmCuff_TCONS_00000070 gene=rmCuff_XLOC_000068
TCAGTAGCTATTGGACCCTCTGAAGACTGTCCCTGGATCTCAGGTTGGTGATATTCCTACTTGAAGGACG
CGATGTTTTCCAAACTAGCACATTTGCAGACTGTTGCCCTGCTTCGTCGTGGAGTTCATTCTTCAGTGGC
TTCTGCTACATCTGTTGCAACTAAAAAAACGGTCCAAGGCCCTCCATCCTCTGATTACATTTTTGAACGA
GAATCTAAATATGGTGCCCACAACTACCATCCTTTACCTGTAGCCCTGGAGAGAGGAAAAGGTATTTACG
TATGGGATGTAGAAGGCAGAAAATATTTTGACTTCCTGAGTTCTTACAGTGCTGTCAACCAAGGGCATTG
TCATCCGAAGATTGTGAATGCTCTGAAAACTCAGGCGGACAAACTGACGTTAACATCTAGGGCTTTCTAT
AATAATGTGCTCGGTGAATACGAAGAGTTTGTTACGAAACTGTTCAACTACCATAAAGTTCTCCCGATGA
ATACAGGAGTGGAGGCTGGAGAAACCGCTTGCAAACTTGCTCGTAAATGGGGATATACCGTCAAGGGTAT
CCCGAAATACAAAGCAAAGATGGTTTTTGTAGCTGGAAATTTTTGGGGTAGAACATTGTCTGCTGTTTCC
AGTTCCACAGACCCAACCAGTTACGATGGTTTCGGACCATTTATGCCAGGTTTTGAAATCATTCCATATA
ACGATCTGCCTGCTCTTGAGCGTGCTCTTCAGGATCCAAATGTTGCCGCATTCATGGTAGAACCAATTCA
GGGTGAAGCTGGTGTTGTTGTTCCGGATCTAGGCTACCTAACAGGCGTGCGAGAGCTCTGCACCAGGCAC
CAGGTTCTGTTTATTGCTGATGAAATACAGACGGGATTGGCCAGAACTGGTAGATGGCTGGCTGTTGATC
ATGAAAACGTCAGACCTGATATAGTTCTTCTTGGAAAGGCACTTTCTGGTGGCTTATACCCTGTATCTGC
GGTGTTGTGTGATGATGAAATAATGCTGACCATTAAACCAGGGGAGCATGGGTCAACATACGGTGGCAAT
CCTCTCGGCTGCCGAGTGGCCATTGCAGCCCTTGAGGTCTTGGAAGAAGAAAACCTTGTTGAAAATGCAG
AGAAAATGGGTACCGTCTTGAGAAATGAACTCATGAAGCTACCTTCTGATATTGTCACTGCCGTAAGAGG
GAAAGGATTATTAAATGCTATTGTTATCAGAGAAACCAAAGATTATGATGCTTGGAAGGTGTGTCTGCGA
CTTCGAGATAATGGACTTCTAGCCAAGCCAACACACGGTGACATCATCAGGCTTGCACCTCCGCTCGTGA
TCAAGGAAGATGAGATTCGGGAGTCCGTGGAAATCATTAACAAGACCATCTTGTCCTTCTGAGTGTGGTG
GCTGTTCTCACTGGTTCCTGGGAACCCGCTGGAGAAAGGCGGTTTGTTGATGTCTTGTAAAGCCCCTGCA
TTTCTCCCTTAATGCAGGCACATT
>rmCuff_TCONS_00000071 gene=rmCuff_XLOC_000069
TGACATTTATAAACGTGCAGTTTGCTGTGTAGCGTAACTATAAGAGAATGTAATGGCATCTATATTTGAT
TAAGTGTTTTTGTGTGCCTGCGTGCTTTCTAAGGTGAAATATACATCTGTGTATATCGACAGCCTTTTAA
TCAAGACCTTCAGTATCATTTACATACGTTTGTATAACTTCCTTGCTGGTATAAATGTTTTGTATTTCAA
AAAGTTATATGTGGTATTATATAGAAGACTTGCTTAACCTTATAAAGTTAAATCATAATCATTGAATTTT
AGGAAAGATTAATGGTTAGCTTATATAAAATACTAGATTTAAGTAAACTTCATATTGGCCCAGACCAGGA
TATATTCTATGAAGGTCATTATTTTGAATTAAGAATTCATGTTTAATATTTCCGAATTAGTTTTAAGTCT
TTGATTAATTTGTAAAAGGTTTATTTTCAGTTTTTCTTTAAATTTAAAATAAAGCTTATATTTACAATGT
CTATTTTGTGATCAGTATACCATTACTGCAGTATTATCGATGACCTAATGTTTTAAAGCTCTTTGAGAAT
GTTCTTACCTTTCTTTGTTTCATCTGTTTTCTAAGGGCATTCAGATTCTTTGATAATCTCTGGAA
>rmCuff_TCONS_00000072 gene=rmCuff_XLOC_000070
GAGCCTTGGTCTTGGAGTTGGGCAGCCCTGATGAGCTCCTGGTGCCATTTAGCCCCGCTGAGCTTCCTGT
TTAAAAGATAGGCTTTTACGCTTAGCCTGTAGTGTGGCTGCGGCCATCCAGCGGTGGCCCATCTGGACAT
TGTCCTGCCTGTGAGGCATTTGAAAGGACTCGCCTTACCCCCTGAGAGTGATGAAACACGGTCTGAGAGA
TCTTTATTGATGCCCGTGCTCTGTGTGTGGTGATTCAATGTCCTCTCTCTGTCTATAAAATATAATCGTT
TATTACGGTGCT
>rmCuff_TCONS_00000073 gene=rmCuff_XLOC_000071
AAGGCTCGGGCTGAGTCCCGCTCCTCGGGCCTCCATTTTTCCTTCCCCCGGGGCCCTTCGCCGTATTCAC
TTTGGGTGAGTTAATGGCACGGAATTTTCGGGATGAAGTTGTATCTCCGGGAAGCCCCGGGACGCCCAAC
GAAGGGAGGTGGCGCGCCGCTCGCTCGGTGAGCGAGAGGAGGGGCACGCTCTGGTTCTGGGTTCGCTCTC
AGTGGCCCAGCCGCGCTTCATCAGCTGTGGTTCCTATGAGGGCAGCCACTAGTCTTGGAGCAGAAAGGCA
GCCTGAGGGCATCTGNNNNNNNNNNNNNNNNAGGGGCCCAGGAGGAAACTGAGGGCTGCAGATTTGTCCA
GAGTTCCTCTAGGACCCTCTCACACCATTCTCCATCCCTAACTCCCCCCACAACCCTCCTCCTCGCCAGC
GTTGCAAGATCAGGAATCCTCCCTTCCAGAGCATGGCACTTAGTAATTTCACGAACTGTATGTTGAATCA
AGATGTCTTCATTGGTACATAAATACATACAGATCCTGTATGATTTTGTTTAAAATAGCATGGGAATAAA
AATGCCTTTTAATTAGGTGGTTTTTATCAAATAAGTTTGTCTCTCCAATACTCTTGAAAGATTGGCAGGA
AAATGTTCTTCTTGCCTCCTCCTGGATGGGGAAACTGAGCCAGCGAGGTGGGGCGGCTTGCCATGGTCTC
TCTCTCAGTGCATAGTTGAGCCAGCAGTGGAGCTGCCCGCCTAGCCTTCCCTCCCAGGTCTAGCTCCCCA
GGAGAACCCTCTCAGGGGCCCCCTGAAGGAAATTGAACATGTCTTTGTGTCTTTTCTCTTCCCACATTGC
ATGTCTGCAGCGAGCTGGCTTGTGGCTGAAGCAAGCAGGGTTTCTTCGTCCAAGATATTGTGTGGGGGCG
GTGAGGTGGGTCTGCCCACAGGGTATCACACCTGGGCTTTGGTTTTCTTTAATGGTTAGAGCTTGTGATG
CCTGAACCAGTGTGTGGCCCGGGATCCCAGCACGGTCACTGGCTGCTGTGAGGGCTGCTGTTTCCCCACC
TTTCTCATCCTCTGTTGCTGCTGCTCCTGGCCAGGAGAGGTGAGGCATTTGGTTTTCCACATGCCTGAAA
GAGAGAAGATTAATCCCTACATCTGGAAGAGGCAATGTTTGCAGGACAGGTTGGGAAGTGGACTCTGCTT
ATTTGATGTCAGGAGGAGAGCAGAAAAGTAACTCCAGGTTAACCAGCTGGGGCACAGGAGCCCCAGGCCC
TTTGAACATGCACTAGCAGAAGCTTTAGATCAGTGCCGGGCCATGATTAGATTGTGGTTGTCCAA
>rmCuff_TCONS_00000074 gene=rmCuff_XLOC_000071
GCCTCCATTTTTCCTTCCCCCGGGGCCCTTCGCCGTATTCACTTTGGAGCTTGTGATGCCTGAACCAGTG
TGTGGCCCGGGATCCCAGCACGGTCACTGGCTGCTGTGAGGGCTGCTGTTTCCCCACCTTTCTCATCCTC
TGTTGCTGCTGCTCCTGGCCAGGAGAGGTGAGGCATTTGGTTTTCCACATGCCTGAAAGAGAGAAGATTA
ATCCCTACATCTGGAAGAGGCAATGTTTGCAGGACAGGTTGGGAAGTGGACTCTGCTTATTTGATGTCAG
GAGGAGAGCAGAAAAGTAACTCCAGGTTAACCAGCTGGGGCACAGGAGCCCCAGGCCCTTTGAACATGCA
CTAGCAGAAGCTTTAGATCAGTGCCGGGCCATGATTAGATTGTGGTTGTCCAA
>rmCuff_TCONS_00000075 gene=rmCuff_XLOC_000072
ACAGGTGAGCGCATGCCCTACCTGAAGGGGGCAGCTTTGACTCAGCTGCAGCCAGTTGGGGAAAAAACAG
ACTTGACAGGTCTTATTAATTTTCAGGAGAATTCTCAAGCCTGGATGTTTAAGCATGGACTCAAATTCTA
GAAGGAGAGTAGAGGGTTAGAGGTGAGTGTGCTGCTAGGAGCTCTGAAGCTGGGCATCTGGCCCTGTGTT
TGTATACCAGGAAGGGTGTCCCACTTTCAGAGATGTGACACATGATAGGATGTGGGGAACCACCTGCTTC
CCCCAGGGCTGAGGGTCGAAGAATTGATGGGTGCCCATTGTGTCTGTGGCCATGTGCCAGGCTCCTTCAC
ATGCTCGTGTGTTATGCATTCATTCAATAGCTATTTGATAAATTCCCAGGATGTGGAAAGTGACACTCTG
AATAGAGCTTTTCATATAATTTCATTTACCAAATAGATTACACAGTTGAACGTCTGAGGATGATGCAGTG
ATAAGACAGACATAGTCCCAGCCGTCGTGGGAGAGGACAGATAAAAAACGCCTGTACCGAACGGACAGAT
GAATGTAAGCTGCATCAAGAGCTGGGGAGGGGGCTGGCCCTGTGGCTAAGTGGTTAATTTTGCGTGCTCT
GCTTTGACAGCCTGGGGTTTGCCGGTTCTGATCCTGGGTGCAGACCTATGCACTGCTCATCAAGCCATGT
TGTGGCAGCATCCCATGTAGAAGAACTAGAAGGACTTACAACTAGGATATACAACTATGT
>rmCuff_TCONS_00000076 gene=rmCuff_XLOC_000073
TGGAGGCAGGTGACTGTGAGAAAGGAGTCTCCTTTTACAGATGTGGAAATTGAGGCTTAGGGTAGTGGGG
TGACTTGCTCAAGGTCACACAGCCAGTAAGTGGAAGTTCAGCCCAGGTTTCCCATCTCCAGCTCCTGGGC
CTGCTCTTTCATCCCACCGTATTGGGCTGGAGCCTCTTGGAAACTCCCAGATGAATAGACACGCTGTGGT
TAACAGCTCTCGCTTTTCCTTCCCTGTGTCCAGACCCCGTCCCCTTCCCCATGCCTCAGCAGGCGCAGGA
TTGCAGAGATGCCATTTGGCACCCATTTATAGGAGAGAGGAGTTTCCTTAAATTCTAAAAGCAGAAACTG
CTTTTAAAAGTAGTAGCTGGCACGGGGGTGTCATTTATGTGAGCAGTCACTCAGTGGCATCTCTAGGCAT
GTGTGTTGAGAAGTGACACTTTCAGTCCTGGTGAGAAGAGTGCTGTCTCCCCTCCCCTCCGGTCTGTGCC
TTGGGATGCTCAGGAAGGCGTTAACTGAGTTCAGCAGCTGACTTTGTCCCTGTCCGGTGAATAAAGAGAC
GTGTGCTCCCTTAGCCGACAGGTTTGGGGAGACAAGCGTTTTGACTTGCGCAGTGTATCTCTTCATTGTT
CTCAAGTGCTGGGTCTGCCTTCCTTCCTGAGACACTCCTCTTTTCAAATAAAGCATGGGGACAAGAGGAC
TTATGTGTAGACTTGTGTTTTCACAGCATGAGATGGAGCATAAAGGTGGCAGTTATCTGGTTAGTGTATC
CGGTCTAGATAGCCGGGAAGAAAACGAAAGGTTTTGTGTTGATTTGGGCCAGTATTGGGCTTTTTTTAAG
TCCTAGGGTTGGGGAGGAAGACATTTGGCTATCACAGCCATCATTTGCTGGGTCCCTACTGGTTTCCAAC
CAGCCCGGTGCCAGCAGGTCAGACAGGTGTCCCCCTTAGTCTCAGTTAGAGGGCAGGGAGGCTGACTGAG
TTCACACAGACCAAACTTAGCCGTCTGGTTGGATGTACGGGAGCAGGGATCAAGGATGACAGAGGAGGCA
GGAGGGAAATGGGGGGGTGGGGTGGAGAATGACAATCTTGGCTCCGGAAGGGGAAGGCGGGCGTGAATCA
GCAAGTGGTAAATTGGGGGGAGGTGGCCATAGAAAGCAGGTTCTCAGTCTTCTGATTTCGAAAGGGTTGT
GCAGGAAACTTGAGCAGCATCTCTTTCGTGAGCAGCAGCTATGCGCAGTCTTTATGTGTTCCCCCAGGTG
CAGGCCCGGGCCAGGTGCGTGGGGGCAGGGAGATGGCGCTCGGAGCCCGGGGCAGCACTCAGATTAGTGG
GCGAGGCAGAACTTGCAGGAGTCAGAGTTACATAATGCTGCTGAGCGCGCTCTCGGCAGGAGCCCCGGTT
AGCGGTTCTGAGACTGGAGCAGTCTGGGCCGACTTCACTCCTGGCCTGAGAGCTGCTGTCCTGTTCAGGA
GCTGATACCTGCCAGGTGCTTGGAGCCGTGCCTGGTGTATAGTGAGTACCCAGTAAACCCCAGCTCTGTG
GTCTTCTTTAGCTCTAGAGCTCATAACCAGGGCCAGGAGATATCTCTGAGCTCCCAGAAATTGCATGGAC
AATTTTTTGTGTAGATGTGTATATTTCTCGGGGGGCGTGACTTCTAGCATATTGTTCCTCAGAGGGCTTT
CAGATGCCCAGAAGGCCAGGAGCCCTGAGACACCTTTGATTCTTGTCAGGTGTCCTTAGGCTGGTTGCTT
CCCCTCTCTGGTCTGTGTGTTCATCTGTGCAAAGAGAGGCCGCCCTCCGAGACCCTCTCAGCTGACGTTG
TGGACAGGCTGTGGGTCAGTTTGGCTGTGCTCCTGCTTGACGTGATTAAGCAGAGATAGACCAGGCAGCT
CTCGCTGGAAACGTGTTGGGGTCACTTGCTTTTGAATGTTACATTTTGAGCCCCACTCTAAGCTTCAAAG
AGTTCTGAGTAGGTGTACGGGGGTCTCCTTGCTGGGGCAGGCTCTCCCTGACACCTATTTTGATTTCTAG
AACTCATCCTGGTCCAGGCCTTTTGGGTCTCTGAAGAAAGCGAGGCTGGCAAATCCTCAAAAGCAGAGAG
TGTCATTATAATGGAAACCTGGACACTTTCCAGAATTGTGTTTGTGATGAAAATATTGAAACAGGGAGCC
TAGTCACTCAGGTGCCTGGAAAATACCCCAACATGGGCAAATAATTAGATACAGGCCAGGCACAATTATT
TTTCTCTACAATACGCTGGAACCTGGTGGTTTCACATTTTCTCTTGAAATGGAATATGCGCCTGCTGGTC
CATTTTGCTCCCTGTGGTCAAAAAGATAGTGTTATGGCCTCTACGCGGGAGGAAAGGCCATGAGAAGTGA
GTACCCAGTAAATACCAGCTCTGTGGTCTTCTTAAGCTCTAGAGCTCATAACCTCCCAGGGCAGCCCCTG
GATCTCAGGGGAAGTTCTGTCCTGCTCTTGCTGTGCCCAAGGGCCTGGGCCCGTGGCACCTTTGCTGAGG
TTGGAAGCTGCATTTCAGAATCTGAGAGGTCTGCGAAGGTGCATTATTGTCTCGTGGCTTGTTGAAAGGG
GTCTGGGCGGCTCTGCTTGCCTTTCGTGACACCTGCTAACTCACTCATGCTGATGGAAGTAAGTTCAGCC
AGCACTTCATACTTCCAGTCAAGTGTTTGGTGCCAGCCATGCTGATGTTCTTGTCACCTGGGTGTTGAGT
CCTGTAGACCCTGGGAGGGGCAGCGTAGGTGGTGGACTGAGCCTGGGTACCACGCTGACCAGACTTTGAG
TGCCTCCTGTGTTTCTTGTTCCGTTACCATGACCTTGGGCAAGTGGCTTAATTTCCCTGTGCCTTGGTTT
CCTCATCTGTAAAATGGGTTAATAATCTCTTCCTTGTAGTGTGGTTTGCATATTAGAAATAGAAAATTTA
GGGTTCACAGGAGCTCCCCACACTGAACTCCTCTTTCCTGGCCAAGTTCTGAACCTATGGAGAGAGACAG
GAGGAGGAAGATGGGTGGAGATAAAAATGTGACATTTGTTCCCAACTGAAGCTGATGTTAGCAAACGTGG
CTGACCCGTGGGCACTGTAATCCTGAATTGAGAACTGGGCAGTTAGACTGACTGACCTCCCCCCAAGTCA
CAGGCAGAATGGGAAAGCCGCAGCCTCTCCTGGGCGCAGCCCCTCCCTCCCTCGGCAGCCAGCAGGGTGA
AATGCCTACGCTGTAGGGAAAAGGCTGGACTGGGCTGCACATGTCCAGGTCCTCCTACACTCCTGGGTGG
TGTAGATGCCAGCAGAGTTACACAGGTGGAGCTCCCTCCGTGTGGAAGGAAACATCAGGAGTGGGCTAGA
AGGGTACACCACTGACAGCGAATACTAAGCATTGAGTCCAGGGCCTGGCCCGCAGTGGGGGGTTGACAAG
TGGCACCTATCAGGTATGCAGCTGATAGGGACAGCAGGGCGTTGAGGTTAGGCGGTGAGGCCTTCCAGCT
CTGTGGTATTCTCTGCAGAGCATGGGGGTGATTAGCCAGACTGAGATAATGATTATCGGGGGACCTCAGG
CTGCCTTCTAACTGTAACGGAATTGCAATTCACAAGGAGCGGAGGTACTGGGTGACTAATGGCCTGAGCT
GGGAGAACCTTCTCTGCCTCCTTTTGGTTCCCCAATACGGCCTGAACCTTTGTCAGCCCCTTGTCCCCCC
TTCCCCTCACCACCTTCAGGAAGCCTTTGCCAGGAACTCTTAGCATCTCTCCGTGTCACCTGCCCCCATC
CAAGTGTTGCCTTCTCTTCTGCAGGTCTGCAGTCGACCTGGAACCCATCCCATTTTAT
>rmCuff_TCONS_00000077 gene=rmCuff_XLOC_000074
CCTGTTTCTCCTAGAGAAAGGACTGCTAGAGATTTCAAGTGGGGCTCTGGGTGTGCACCCGGAGGACAGA
AAAGCATCCCCAATTTGGTAGCACAGTACAGGAGAGTTAAAGATGGTCACCAAATTTCTGAAGGAGTCAA
GAGCCTAATGCGGTAACCTTGGATTTCCCAGTCTTAGGTCTCTGGGCTATTTAAAGGTAGTAACCACAGT
TTTTTGCGTCTTGAGAGTCTCAGGGAAAAATGTTACGGACATTTGGTTAGTGTTTCAGGAATATAAGCGG
GAGCCGTCTACGCTGGCAAGAACTGTGGGGGCGCGAGTGCTTCTTATAGCTGGTATAAATAGCTTGTCTT
TA
>rmCuff_TCONS_00000078 gene=rmCuff_XLOC_000075
TACACACACAGAAAGGTATGTGCTTTGTGCACCTCAGGGATCTCAGGATTACAAGAAAGCGGGGTAGCCC
TGGGGAATCCCGGCCAAGCGGTTTGGTTTCCTAACATACACTTCTGATCGTGGCAGCTGTTAAGTTGCAG
CCATGCTGGGAGGGAACAGTTTTGGCCAAGGTCCCTGGGGATCGTCTGGCTCCTCTGTCCTCAGTTTCCT
GGACATCCAGGTTGGGGGTTGGCCGCAGCTGGCTCATCTCTGGGTCATGTAACCAGACGCTTGATTTCAG
AATTGCTGTTGCTCTAGGAAGATGTTGAGAAGAATGGGGGATCCCTGTCCTTTCCGTGGTCTGGTGGCGG
GAGCAGTAAGTTCTCGTTTCTGGTTCAAGGTTGAACCCTGAGGGCCTCTGTGGGATGTCTTCCTCCATCA
GATTCTTGGGGGCAGTTTAGCTCTTTAATTTTCCTGTGAAGAACAGCGCAGGTTTGTCAGACAGTTGCCA
GAGGCAGAATATCACCTCTTGTCTGGTCTCTGCCCTCTTCTCTGGAGTGAGAGACTGGGGGCTGTGTCAG
ACTGGGCCAGGGCCTCTGCTCCTGACATTGTGCGTGTGTGTGTCTGGTGGGGATGCGGGCTTGTTCTCGA
GACTCTCTGGCAGTTCCTGATGGAAACCCTCTCTCCCAGGGTCTCAAGAAATGCAGAGTGGAGATCATCT
GGTCTATTGGAGATGGCCAACCTGGTTGAACAGCCAGCCCCAAATCCAGACTTGTCCTCCACCTGGCGAT
CCTCTCTGTCATCACCAGGTGAAGGGCAAATGAGAGGGAGCAGGTTGGGTTCTGGCAGCACCTGGGACCC
CCAGCTCTGGCCTCTGCTTGGCTGGTACCAGGGCCTCCGTTTTCCCCGCTTCCCAGCCAGCCCAGGGCCC
TTCCCTTGGGTGGGGCCAACTCCTCCTCTGCCCACTGCACACTGTTGCCTCGGGACTGGGACTCGGGAGG
TAGCAGGAATCCTTCCTTCTCGCCTCCCCCGTCTCCATCTTGCAGAGCACGTGGCATCCTGGCTCTGGGA
GTGTCAAGCATCTCTCTGCTTGGATGCCTTTCCTTCCATGGGGTGGGCATGCTGAGTCCCACCCGGAAGA
GGAAGTGAAGGCAGCCCGAGGGGAGAGGTGTGGAGAGCCAGGTTCTAACTCCCATGCTGCCCCTGAGGCA
CCATCCAGCA
>rmCuff_TCONS_00000079 gene=rmCuff_XLOC_000076
AAATGAGTCCTTAAGAAGGACCATCTTCCTGTGTGCTTCGGTGCTCTTGAACTGTGGGAAACACGATTGC
CTTTTCTGTGGTCATCTTTAGCCTGACCCACTAGGATGTGACCCTCCCTTATTCTCTGTAACAGTTCTTA
ATAAAGATAATATGCCATCCAGCCCTACATCAGGCCAGTAATCCAAGTGCACTGTTTTGAAAGTCAGAGG
AAGTGGCTGCTTTTAGGACATGCTGAACTTACTGAGAAAATTTGTCAGTAGGAATAAATGAGAGGGTGAA
AGGACGCTCCCATTAATGAGAGCAGGATCGGCCTATTTGTGTCCTAACTTTGAAAAGCTATTTATACGCA
CTCTATAGCAGTTTCTGTGAGAAATTAGATATGGAAAGATGTACAAAAGAGAAGAATCAGAGCTTGGCAA
>rmCuff_TCONS_00000080 gene=rmCuff_XLOC_000077
AGTCTACTTTGTTGCTCTATTCTGGACTTTCATATGAATGGAATCGTATAATGTGTGGTTTTGTGTCACT
GGCTTCTTTCACTCAATGTGATGTTTTCAGGGTTCATCCATGTTGTAGCAGGTGTGAGTACTTCGTTGCT
TTTTATGGCTGAATAACATTGTATTGTATGGATGGACCACATTTCATTTATGCGTTTGTCTGATGATGGA
CATTTAGATTGTATCCATCTTTTGGCTCTTAGGAATAATGCTGCTATAAACATTCGTGTACAAGTTTTTG
TGTGGACGTATGGTTCCATTTCTAGGATTATATTTT
>rmCuff_TCONS_00000081 gene=rmCuff_XLOC_000078
GGATGCCACCACAGCATGGCCTAATGAGCAGTGCATAGGTCCGTGCCCAAGATCCGAGCCTGCGAACCCC
GGACCGCTGAAGTGGATTGTGCAAACTTAACCACTATGCCACTGGGCCAGCCTCAATTTTATATTTTACT
TGCTCTTAATAATAAGATTCATTTATTTTTTTACATGCTCTTTTCTTGGCCCTGGAGAAAGCTTGACTCT
CAGATGGGGTTATGATCCCCCTCTGAATTGTCTGAATTTTAGAGCTTGGAAAGGCCTTCAGGGAAACATA
GTCCAGCCCCATTTTGTAGATGAGGACACTGAGGCCCAGAAAGGCCACACAGAGTCAGGATTGAATCCGG
GTTTTTGGAGTCAGTCTAATTATCCTGAACGTTTTTTCTAAGCTCTTAGTAAAACCCCAGGCCACCCTCT
TGATTGGCTTGGGGCAGTAAATAAAGGCTGGTTGGGTGGACAGATGGCGACCGCCTTGGCCGAGCCCACT
GTTCTGTCCCCTTTGACCTGACACAGGCCGGAGAATGTCTCATCCTCCAGCAGCTGCCAAACAAGAATTG
CAACTTGTGGCGCCAGTGCCTTTCTAGCTCTTTCTCCCTGCGGCAACGGGAGGCCAACGCTTATCCGGGG
AATAATTAAATTAGGAACCAATTTAGAGAGTGAAATTTTATCTGATCTGGCTGAGCCCATAAACAAGGGG
CTGTGATTGTGACTCCAGGATACATTATGAAGTTGTTTTTTAAAGAATGATGCTTGGTTAAAGCATTGGA
GGAAACGTGTGGGCCGGCTGGGAGATCTCCTGGGGGAGTGTTCTGCATGGGCTGAGGGTGCATCCCAGAG
TGTTCAGCTGTGTCCCCAGACTAGCTTCTTAACCACTTTGTTTCAAGATATCATTTGAATTCTGATAGAA
GTCTTTTGTACTTGGGATGTTCTCGATGCTTAGGAAAGCTCATCTGTTGAGATCCTCGTGGGTCAATTTC
ATGTTGTTGTCATCGACATCACAATGTACCTCTACAACTGTAATAAGAAGTCAACTTTGCCAGAAACTCC
TTGACTATGAATCCAGGCTGCTGCACCGGAACCCCCGTGGAGCTCTTTGAAAGAAATGCGCACACTCCAG
TCCTACATCCAGTTCTTCGGGGTGGGCTCTGGGCGTGTGCGCGCGTGCGTGGGCACAAGTGTGTTAAGCT
CTTTAGCTAAGAACCACTGATGGAACTTAGCGGTGATTATAATCCTCTTCTGAGGGCAATTCCCAGTTGT
TCTGTGGCAAAGATGAGGGACAGACAATCTCACAGTGATCTCAGCAATGAGCCTCTTTTGTCCTCGATTT
GTGTTGGGACTTCGAGTGACTCTGGGTTTCTTGACCAGTTTCCCTGGATGTAACTAACATACATTTTCTA
TCACTTTGCAGCATCTGTGGGGATTTAGGTCTCTTTTCTGTCTCTGCATGAATGGCCCC
>rmCuff_TCONS_00000082 gene=rmCuff_XLOC_000079
AGGTGGACAAATGGGTGAAGGGAAGAAGGACAGGAGTGGACAAGTGTACATTGGGTAATTGAAAACCTCG
ACCCATAGTGCAGTTATAGCAAGGGTCTTACTGGGAGGCTGGTTCATTTTCCTGTCCTGCCCCGCTCCGC
TTTCAGAGCTGGGGAGACTGCAACCTGCACAGGTAGACTGACTTGCCCCCGATCCATCAGTTTCATTAAT
AAAGAACCCATGAGAGCCTGACCCTTCGACTTCTCCAGCTCCTCTTACTTAGGCTCTGCACCTCCCTTAC
GAGTCACCCTCCAGTGTTTGAGGACCTGCCATGAGCTGACACTGTCCTAGGAGCTGGGAATCTAGGACAG
AGTCCCTGCACTCAGGGTGTGTATGCTCATGGGGAGAGACAGACAGTGGACAAGTTCACAAATATCAGAG
AACAGATAGTACTAAGAGCCATGCAATGAGGAGTGACTGGCTGGGTGATCCAGGAAGGCTTTTCAAAGGA
GGTGACATCAAAGCTGATCCTTGACTGACAGGGAGGCACCGCTGCCTGAAGCTCAGGAAGAGCATCCCAG
GCAGAGAGGACAGCCAGTGCCAAGGTCCCGAGAGGGGACCAGTTGATGGGATGGGACCAGTCATGCTTGG
GAGAGCTGGGCAGAGGACCTGGTTCATAGCGCACTTGGGTTGACGTCCATTCTTTTCTGTTCCACATCCT
CCAGATGATCATTTCCAGCTCCACCTTCTCCTTGTCTTGTCTGTGAGTGAAAACACTTGTCCAGTG
>rmCuff_TCONS_00000084 gene=rmCuff_XLOC_000081
AGCACTTTGGAACTATTTTAGAATTTCATTAACTTCAGAGTTGTGATTTGTCTTTAGATTGTTTTTGGAT
CGCTTCCAATTGGCCATCAATTAAAATTAGTTTCCATCGCATCAGCGAATGCTGGAAGACCCATGATTCA
TGTATTTCTCATCTTCCATGTGCCCACGTGGTGCTTAGTGGGTGTGTCATCCCTGGGGTGTCCCCACAGA
TAGCCTTCTTCCCCAGATCTGAGAGATCCCTGGAGATAAGACGCCACAGAGAACAGTTTGGTGTAACAGA
ACAGAGGACAGGAAATTGGGAAATCTGAATTCTGATGATAGTAAGCAACATTTGAGTACTTGCACTAGCT
TTTATCTACATTATTTCATTTACTCTCAGCAACCTGATTAACATCCCTATTTTGCAGATGTGAAAACTGA
GGCTAGAGAGGGTCTCCCTGCCCACTCTAGCAGCTTGTGAGTCGTGGAGTTGGACTTGAACCTAGGCAGG
CTGACTTCAGCCTTTGGAGGGCTCCCCTCCTTGGTTCAGGCCTGTACACTTCCGGTCCCAGTTCTCACTC
ACTGCTCTGTGTCCTGAGGCTGCTCACTTGACTTCTCTGAGCCTCTTTCCTCACCTCAACACGAGGGGCT
TGGCTGAGGAGGTCTGTCATATCCCTCCCATTTTTGAGTGCCATTGCTTTTACTGGTGAAAATAATTAGA
CCACTAGACATAGAAACACTCAAAGAGCCGAGTGAAATTTCTACCCTGTCCCTTGAAGGTGCTTTTAAGG
TTGGGAAAATTTCTGCTGCCTAATTTGGTTTGATGGGAGCCTCAATTCCAATTGAATTATGCTCTGGTGT
ATTTTAATTAAACCATCTGCAAACTGATTTCTTTAAGATAAAAATCCCCACGCAGCGGGCTGTGTCTGAA
CTGCCAACGCTCAGCTCTGGTTGGAACGCTGCTCCTAATAACCAGACGGCGGTGTAAACCTGCTCGCCGT
CAGCCTCATGGGCAGCATTAATTGTGAGATGCCACCAGAACAAGATGCAAGGGCGTTATCAGCAGATCCT
TAATTGATTTTGCATTCTCCGCAAAGGAAGGTTAAAATTAAGCTTGTTTGTAAATGGTGTTTAAACTGCG
ACGTCCTGGGGGCGGGTTGTAAAAACCAAGCAGGGCACTGTGGAAGGGCTGAATTTTCTTTTCACGTTGT
GGAATGAGCCCATCGCTCAACTCAGGCAAAGATTTTCCCATTTAAAGGGGCCGGGAGAGTGTGAGCTTCA
GGTCATAAATTCCACTGAAGGGGCCTCCTCTCCTGGACGGTGGATGAATGGGTAGTCACATTAGTGTGAT
AAATTAAAGGGCCCCATGATTTTTAAATCATCAGGCAGAACTGCCTTAGAGAAGATACTCTTGGGGATCA
GAGTTCTGACAAATGGGCTCGTGGAAGCTGCCTTTGATACCTTCACTCCTGGTCTAGAGTGGGAGATGCT
GATTCTGAAATGCTCCTGGAAAGGTCCCTCCTCAAACCTGTGATGAGCTTAAACCCGAGATGTAATGCTG
TTTTCTGAGTAGGTGTTCTTCCGCTGTGACATATACCGGGAAGAAGAGAAGCTCTCAGAATGTGATTTCT
CTCCTTTTAATCCTGTTTATATAAATCTTTAGGTATTTCCAGAACTGGCTATATAATTTGCAACATGAAA
ATGTGAGCCGCTTATTAAAAAATTATTAAGAATTTTAAAACGGGACAGCAGAGCATTAAAGCAAGTGCGA
GGCCCTTCTGAGTGCTGGGCAGCTGTGTAAGTGCACAGGTCGCATCCCCTGGAGCCTGCCCTGGGTATCT
TATATGATGTTCATCCTGGACCAACTTGACCGATGGCAACTTGTGTGAATAGCAGATTGTGGGCACCCAG
AGGGCAAGGCTGCAGCTACGACCCCGTAGTGTGCTCTGAGGGGTCTGGCAGGGTGCCTGATCCCCTGCAC
GCTTAGGAGAGACTTGCTGAACTGAACTGGCTCATGGAGTGACTGTCCTGGTCTGTTGGTGGGATTTTCT
GTAGCTTTCTCAGATTCCGAGCATCAAGAACCTGGAAAAATCTACATCTGTGCCCTTCAGAATGGACAGG
CACAAGGACCAAAATTCTCTGATGAAACCCACTGTCTGATAGCTCAGCTTAGAGAAGAGGAGAAAACCTG
AATACAGAAC
>rmCuff_TCONS_00000085 gene=rmCuff_XLOC_000082
TGACATAGAGTGATTATCCAGCACCTCTCAATTGTTGGCGTGTATTTCTGTTTGTGGCCCCGTGTCTCAG
TCCTGAGAGGGGCTGCCCATCCTCTCTCAGCTTTTCATCTCTGATGTCCACTGCCTGTCCACTGCTCTGC
CCTCCCAGCTGAGTGGAAGGCCCCTGGAGAGAGTCCAGGATTTCAGGGCCACTGTAGGT
>rmCuff_TCONS_00000086 gene=rmCuff_XLOC_000083
GGGTGGCATGGTGCATCTTGGCGAGGAAGCCGACTCCAGCGCCTGGAGCATCCCTCCTCTGGAGCAAGTG
GCTGCGGGGCTTGGAAGGGCCGGTTCTCCTTTGTGTTAAGTCTTTGTTCTCTCCCAGTGTGGGCAGCGGG
ACTTGTACGGGCTCAGTGGGTGCCTTTTTCTCTTAGAAGCCAGCAGAGAAGCAGAAAGTAGCATCTGAGA
CTGGCCGCCAAAGAGATGGGAGGTTCCAGCGAAAGAGGGCCCGGCCTTTTCAGGTTTTAAATTGGCCCTG
GGGATCTTGAATGAGGATTGAAGTTACTTTTTATTGAGGGGGAGTATGGGGATTGCTGCTCTGCTCAGAA
TACATAAGGGAAGCAGCCCAAGTCGGATCTCTTCAGAGCCATGTCTCTGGGGGGTTCCTGTGTACTGCCA
CTGGACTTTCCTCCTTTTGTCCTCAGTTTGGACAGAGGTCATTGGAGATGTGAGCTCAAAGGGAGTCAGG
ACGCCGTGCTCTCCTTTCATTGTCACAAGTTGATGGGTCTGAATGGGGCTGTGAGCTCGAAGAGAAAGAA
ACCTTCTTTATGCCTCCTGGCTGCTGAGGGGGAGCAAGTCAGGAATCCCGCAGTCCTGGAGCCCACAGCT
GCCCCGGTGGAGCCGAGACCATGAAGGGAAGTCTGTGTTGTACCTGGTTGTCTGGAATTAGATCCTCCCC
TTGAAGGGCGTGCTCAGCCAGTCATTAACTCATTCAGTAAATAATGAGTGTAGCACCTTCTTGTGCAAGC
AAAAGCTTGTTTTATTTACTTTCCCTGT
>rmCuff_TCONS_00000087 gene=rmCuff_XLOC_000084
ACAGGGAGAAAAAGAAACAGACAAGATGAATGCACCAAGACAATCTTGCCTTCTGCAAAACCTCATCAGC
TCCGAAGGGCCAGGGGTCTTAGCTGTCTTGTCCACCCACTGTGCCCTGTGCCGAGCACAGCCACACTTAG
TGGGATCTATAAATGGATGAGTCAGTCAGGTCCTAGCGTCCTATTATGGCCTGTGAGTTGGTATTCTTGG
ACAATGGCCTCAAATGGAAGAAAACTATAAAGATATAAGAAAATAATACCATCACATTTGAGCTATCATG
TCCAGGACTTAACTCAGCTAATCTCCCCTCTGGCCCTGAGAGGTCCGTGACTTGATACTTGTTTATAGAG
GGGCAGATCAAGCACAGAGAGGTTCAGTAACTTGCCCAGGGTCAACCAGCTCGAAGTGGCTGGGCTGAGA
TTTGATTCTAGGACTTGCCCCATGGCTGTACTCCACTCTTTCTATGCTATAGGGGATGTCAAGGAGGGAG
AGAAATGACATTTATGGATAACCAGGTATTTGAGATGCCCTGGTGTCCTCACTCAGTGAGCCCTGACCCA
CAGAGGACACAGACAAGGACATAAACACTGGTTGCTGGGGAGTCGGTGGTGGCTGAGACATGCCGAGGCC
CTGCCTTCGTGGAGCTTAGAGTCTAGTGGGTGGACTGGGTATAAATGCGTTGTCTAATGGTCATTTGATT
TCCATTGTGATGAGTGTGATGAAGGGAGACATGGGGTGGCGATGGTGTGTGAGTGTGCTTGTTGATGCAG
TGAGCCAGTCTGGCCCAGGGCAGAGTGGTGTTGGTGAGTTCCAGGTGGTGATGGAGGAAGCTTGGGGAAG
AGGAGGGCACCAAGGAAGCTCTGGGCCCAGAGGGGAGGGAGGGAAGGTCCTAGAAAAGCTCCTGGAGGGG
CACTCTTGCAGATAGATGTTGGGGAAGTGACTGCGGTGATCGTGGTGAGCATGAAGGTGGGGCTGCCCCA
ACCCCAGGGAGGGTTCAGAATGTCTGGAATCCTTGTTGCCGGGGACTGGATTGATTTCCCAGCCACCCCC
TCCCACCACCCTGGCCCCCAGCATTGCGCCCTGGT
>rmCuff_TCONS_00000089 gene=rmCuff_XLOC_000086
AGAGTAACAGCTGACGCTTCTGCAGGTTCCTGTTGAGTGGATGACCTGGGAACCGAGCAGAGAGAAGGTC
CCTATGATGCACTGGGAAGATGCCCCTGTCCCTACTGGGGTTCTGCACCCCACTGTTCATGTTTCACTGG
AAACCAGTCCTTGTGCCTGATCTTGGAGATGGGGATTTGTTGGTCTCTGGGAAGAGCCCAGAATCTAGCC
CTTTGAGTGTCTGCTTGCATTGAAGTAAAGCCTCGGGGCTGGT
>rmCuff_TCONS_00000090 gene=rmCuff_XLOC_000087
TCCGAGGCTGACGTTCTGTGTCACGGGGCTCAAGGTGGCGGGAAGAGGCAGCTGCATTTCCTGAGCGTCC
CTGTGTGTTGACAAGAACTCTGTGCGCAGGTGTGCTGGCCTCCCTGTGACAGACAGGAAACCCAGGGGAG
AGGACGCCAGCCCTGAGTGCAGAGCCCCCTGGGGCCGGTGCTGGCTGAGTTTCAAGGCCTGTGCTCTGCC
CTGGCTCTGTCAGATTCCTAACTCACAGCAGTGGCGATGGCTGGATAAGGGTGAGGTGGAAGGAAGGAAA
AGCTGTGGCCATTAGCCTGAGACTTAAAAGTCACCTGGAGGATTGCCAGCCTGCCTCCCGGGCCCCCAGA
AGATCCAGCAGATCTGGAGCAGGGCTTGGAAGCTGTGTTTTATCTAGTGCCGACAGAGTCTTACATCAAT
TTGGGGCAACAGTGACTTCCCAGGGCCTTTCGTTGGGAGGCCGGGCAAGGAGAGGAATGAAGGAAATAAG
AAACAGATCTTGCCCGCAAGGAGCTCGTGGCCCCAAGCAACCCTGTGCAGTGGACCCTTCTGCCACGATG
GAGATGCTCTGTGTCTGTGCTGCCTGTAGGGTAACCCGAGCCACACGTGGCCAGGGAGCACTTGAAATGG
GACCAGGATGACTGAGAAACAGAAGTTTTAAATTGCATTTGATTTTAATTAATTTAGGACAGATAGTTCA
GTGGTTGGAAAACTTTTAAGAATGTTTGGAGCAACTTG
>rmCuff_TCONS_00000091 gene=rmCuff_XLOC_000088
ACACCCTCTTCTGTTGGACACTGCTGCTCTGAGGGGTCTCCCTTTCTTGCTGGAATTGGACCCAGAGTGC
CAGAGACTTGGAGGAAATGAGAGACGATGGCCCTACTGCCCGGCACTGTTTCTCTCACCTGGGAACAGGG
TTTCCAGCTGATTACACACCTGGTTCTGCGCGTGACCTCGAGGGTACCTTGTGCAATGAGGCGAAGCTCT
GTCTTTCCTGCAGCTTCTCTCCAGGTTGTGCCTTTAGACGTGAGCATCTGCTCTGATACTCCAGGCTAGG
AAGAAAGCACTAGAACATGCACGAGCGTGTCTCACTCCGGACTGCACTGCAGGCACACAGGAGTGGGACG
TGACCAGCCACCGGGCAGAGTGAGAACTCACCTTGAAACTGAAATTTAAATCCCCCGATGGTTGGAGAGC
CTCTCCAATCACTAACCTGCAGAAATGTGGCCCAGGAAGTGAAATGGTTCCGTTTCTGCTAGACGTTGAC
CCC
>rmCuff_TCONS_00000093 gene=rmCuff_XLOC_000090
GGAGGATTGGGGTCTGGCGGGCAGGACGAACCTCCGTGCTCAGGGGTCCTCAGCAGGAGCTCGTGGACGG
GCCCTGGGCCTGGTGTATCCGTCCTTTGCTCTGCCTCGTCTGTTTAAAGTCAGTGGCTCAAATTGCTCCA
GTTAGAAACCACAAACTCACGAGTCCTATGGACCCACCGTCTTTGGTTTTTGGGGAAGTGCCTGTCTTTC
TACAGCCTTCCCCAGGCCGTAGGCCCTGCCCACCGCTTGTTCATGTTTCTCCTTCCATACTCGCTGACCT
TGATGTCAACATCACAGCATGGGTGGAGGGCACTCGGTGACTTGCCAGAGACCCTGGACTCCACTGCTCC
AAATCCCGCAGGACCAGCCTGACCACTCCTGCGCTGTTACACTGTTCACATTGCCTCCGCCCATT
>rmCuff_TCONS_00000094 gene=rmCuff_XLOC_000091
GGAAAGCAGAATTTTTTATAAGAGCCTAGTGATTCTTTTCACAACAGGCTTAGAAGACATTAAAATGTAT
GTGTTTTGATCTTCTTTTTCTGGATTAGAATATGAAAGATCAGTTGTTGCAACAGACAGCAAAGTAATTC
ATTTCTGATGCATTTCAGCAAGCCAGCCTTCTACAAGAGGCCAGATAGAGACATGGAACCCGTGACACAG
ACCAGACCAGAGACAGACCCGACATGTTCTCTAAACACAAACCCCGAGACGGGTGGTCGTAGGAATAATG
GTAATGATGGTGATAAACATAATGAGGACAGCTGCCGACTCTTCCAGCACTTACAGGGCCAAGCTCCTTG
CTCAGCACTTCCGTGGATTATCCCAGTCTTCCCAGCAGCTCCAGTAGACTAGACGTTTTCATCCTCATCC
CATTTTTCAGATGAGGAACTGAGGTGGGCTTGGGGTCAGGCCAGGGAGCCAGGACGAGAACCCTGACCGT
CTAGATGACCATGTGCCTGGAGCTACCACCCTATTCCCTGAGGGTCGGCACGAGGACCCCCTTGCGACAG
GAGACTGGTGTCCAGCACCCCTGGGCTCTGCCTATGATCCAGAGAAGGTGAGAACTGGAGGCAGCACTTC
CTGGAATGAGCCATATGCTCATTTTTTGCTTCAGTTATTTCACTAATTGAGGCAGAGGTTCTGGGAGTTG
TGACATTAAGTATCTGGATAATTGCCTCAATATATCATTTTCATTTTACTTGTTTAGACACAACCTTTAA
TGAAATTTGAAAACCCAGCTCTACTTGGGGAAATGATATTATATTTCTAACTTTGTTTGCCCAAAGTGCT
TGATGGCTTAGGCTCCTGGTTATAAGCTTAACTGCCCAACACAGCATCCTCCAGCTGCCCTGCTGAAGCT
GTGAAGGACTTGAATGTGAGCCTTGATTTGGGGCAGATCGACTGACCTGTCCTCACCTGGGAAATGAGGG
CTGTAGACAAGATGGGCTCTCAGGGGCCTGGTTTTGGGTCTGAGGTTGTGTTCTGGTGCCTTCCATACCC
ATCTGGAGGGCAGGACAGAAATTTGCCCCCTTCTGCCTCCCTGAAGGGCTAGCACTGATGACTGATGGAT
CGGTCTCAACAAGTAGGGAGGGTGCCAGCGGTTTCATCGAGTGATGTGAATGTGAATTACCCGCCAGA
>rmCuff_TCONS_00000095 gene=rmCuff_XLOC_000092
TGGGCGTCAGGAAGCTCCAGCCAGTGAAACTCTGGCCAGCCCACCTCTGCCCCACGGGGGAAGCCAGGGC
CAGCGCAGCCCCAAGAGACCCCAGGAAGTAGGTTTTCGGTGACAGAAGGGAAAAATCCTAGAGAGGCGGA
ATTTAAAACCCGGCAGAATTTTAAATTCTATTTTTAAATACCCAAACCCCTCCCGTTTTGGGGGACTTCT
CTATTTATGACTGTGCTATATTTTTATATGGTTTGCCTGCTTCCTGCCTGCCTTTCTGATTTTCTTCCTT
TGGGAAATGTTTGTAAAAGGGGATAGAAGACACTCTTCCTTCCTGGGGCTTCTAGTCCAGTGGTCAAGGC
AGATGCCAGCCCAGTAAGCACACGCAATTGATGAGGAAGGGAAGGGGTTTGACATCTCGGGTTCCGGGGG
GCCTTTGGCTGACGTCTGAAGGGCGACTGGAGCTCATGGGTCAAGCAGGCTGGTGGTGTTGGGGGGAGGC
GGATGGAGACAGAGACAGAAACAGGTGGTGGGACAAAGACAGCGAGAGGCACAGGCAGGCACTGGGTCCT
CCCTGCGGTACTGTGAGGGGGTGGCGGATGTCCCCAGTTACAGCCAG
>rmCuff_TCONS_00000096 gene=rmCuff_XLOC_000093
CCGTGTCGGAGAACATACCTTTGTTATAGTATTTATTGAATGTTCACCTCTCCGGCTTCAAGTATTGAAA
CTCAGAGAGACTTTTTGAAACAAAATCATGCCACCAAACACTTTCAGAGTGTGTCTACTTGAGGGAGAGG
AGAAAAGAAGAACTTTTGGATAGCGCGGGCATATCCGTGTTCAGCGTCTTGGGTAATAGGTCTTTAAATA
ACCACTTGCTTGACCTATTTCTTTTACAGAGGTTGGGACT
>rmCuff_TCONS_00000097 gene=rmCuff_XLOC_000094
TCCAGGCCTGTTTCAGTCAGTCTCGTTCAGATGTTGCTGATCCGCAGCCTTTGCAACTTCCCTTCTTCCT
GCCTTACACCCAGACGTGGCTGGCTCTTCCTACACCTGCCCGAGGTCCCTACTGCTGAGCTGAGATCCTG
GTGGCAGAGACGGGAAGGAGAGAAGAAAGAGAATGAGGATGGTGGTGGCGGTGGCTGTGGGTGCTGCTGA
TCAAGCACTGGGGATTGGCGGGGGCACCCTACAAGCATTTTGCATGTATTATCCCATTTAATCCTCAC
>rmCuff_TCONS_00000098 gene=rmCuff_XLOC_000095
TTTGTATTCAACATTTATTATGATTATTTCACGTTTATTGTCTTTGTGGTTACAAAAGTCATACTTGCTC
CGTGTAAGTAAATCGGAAGCAAGGTGGCCATCTGTGAGTGGAGAGCAGATCTCTCTTGCTCACCGCACAG
GTGACGAGTGGAGACAGTGCCGTGTGAAGACGTGTGTGCCGGTCCCCACCCTCCCTGCAGGGGGCAGGGG
GGCTTCAGCTTGTGTTCGATCCAGCTCTGCCACTTCCTCGCTGTGTGATTTACCACAAGCCACTTGGCTG
CCCAGAGCCTCGGTTTTCTTA
>rmCuff_TCONS_00000099 gene=rmCuff_XLOC_000096
CCTCTGCCCTCTGCCAGTGCCCCTCCAGCTTGCCTCCCGAGTACCTTGAAGGCACAAGAGGAGAGATTCT
CCCTGGAGTGCCCAGGGCCGGCCCCAAGCAGCGTGCAGACAGCAGAGCAAGTTGGAACTCTGCGGGTTTT
GGATTGCTTGGTAATGCATCTAA
>rmCuff_TCONS_00000100 gene=rmCuff_XLOC_000097
TTGTAGGGTGCTGCTGTCCATCTGCAGAATCATTGTTCGCAGTGGGTTTGAACACGTGAGCTCTATGTCT
GTGCAAGGCCTCTCTTCTCCGCACATCCTGAAGGACATCTGGATCGGGCATCTTCTGAAGTCACGTAGGA
GCAGGCGGGAGGGTTCTGGGGACCCCGAGGGCCAGAGCCACCTTGCTCCTTTTGGCCCTGACATGTAGTC
TCTGCGTTATACTCGGAGCCACTTCTTTGTGGAAGAATTGTTGGAAGGCAACTGGAATCTACCTTTCATC
TTTGTGGTCTAGCTGTGCAAGGGCCAAAATGGCCTCGAGTCTGA
>rmCuff_TCONS_00000101 gene=rmCuff_XLOC_000098
ACCCAGGCCTTTGACCCCAGGCCTGCTCTCTCCTGTACTCTAAGTCCCAGGGAGGAGGCAGTGTGTAGCA
TTCAGTTCTCTGGGTCACCGTTTCCCCATCTGTGGAATGGGAAAACTAACTGTGCTTTCCTCTTAGATTA
TTGTGATGTGTAAACAGGATAACCCACATAAAACCCTAGCCTGGTGTCTGGACACAAGGAAGCCCTCAGT
AAGTGTTACTCATGTCACTTTTCTTGTTGTCGCTAAGTGACGAGAGCCTGTTCTGGATGTCTGCTGGGAG
CTGGCTTCCCCGCTTGCTATTTTGAAAACTATTTGGTGAGCGCCCACCTTGTGCCACGCACAGTAGCCAC
ACAAGCTTGTGTGGGAAATCTAGTGTCTACACTGATTTGAATTCCTGATTGAGCATCACTGACCCTGCCC
TTGGAGAGCTTACCATCAATGGGTGAGTCACCAAACTCCAGCCATACCTGCTTGCCTGGGGGACAGGGTG
GCCAGTGGCTGGTGAAGGCTGCCTGTGCTGCTCTTTGAGCCTCAAGTTCTGAGCAGGTGTCTCCCAGAGC
CGCATCTTACATGACGGTGTGGCGTGGGAGGAAGGTCCCAGCTTTGCAGCCATACAGACCTGCCGTTGGG
TTCTGGCCCTGCCTCTGCGCAGCCACTGGGCTCTGGTATGGTTTTAACCCTGCTGGGCCTCAGTTTCTCC
CATAAAACTTGGGGATCCCAGTGCTGACCTCAGAGTCCTGCCATC
>rmCuff_TCONS_00000102 gene=rmCuff_XLOC_000099
AGCTTGTCTTGAGTGGGCTCTACCCTAATGGAAAACCACCGTCAGTGGATAAACAGGCTTGAGTGGAAAG
CGTAGTACCTCAATCTGGGACAGATTTGAATTACTTCTGGAAATAATAAAATGAGTGTTCAGAAATAGAT
TTTCCCCCTAATTGACTTAAAATTGTTGGTTGTGTCACAAAGACCTGGAGAGTCTTGTGTGCATTGGAAT
CATTGGGTGACAGCTGCAGCGTGAGCGTGTTTGAAGTCTCTTGTTGCCACTGCCCCTTTGCAGAGAAAAC
CTGATCATTCCGTGCGTTTCAGAGAGCCGGGGCCTCTGGCTGCGTTTCGTCTGTATGTTGGGCAGGTTAC
CCTGTTGGAGTGCGACGTCACAGAGGAGGTTAGAAAGATCCCGTTCGCTCTCCCGCCTTCAGCTGTCGGA
GATCCTGGGGGTCAGGGGGCAGCGCTGTGGTCAGGATACGTTTCACCTCCGAGATCCAGCGCGGGTTCTT
CCGGGGCCTGCAGATTCTTGGAGGCTGGTCCTCGAAATGGGATATGTAATTCTGAGTGTGGGTGTTTTTC
TGGAGCCTCTGGGGACTTTGTTCTGGAGTTTGATGGGATGTCCCAGCGGGCCTGGGCTGTAG
>rmCuff_TCONS_00000103 gene=rmCuff_XLOC_000100
AGAGTTGCGGTGACTTGCCCGGGGTTACCTGCCTGATGAGTGATCAAGTCTGGACTGAGACCGTGCTGGG
GAATCTCGGCTCAGGGGCCACACGCAGCAGCTCATTCCCTTGTTGGGAAGGTGCCACCTTTGTGGCTCTG
AAGTCT
>rmCuff_TCONS_00000104 gene=rmCuff_XLOC_000101
TGGTGCTGTCCCTGTCACCCATCATACTTCACAGCTGGAGGAGACACCTGAGTGATAAACAGAGTCTGAA
TTAGACAGTTTAAGATGCAGTGCCCCAGGCCGACAAGGGGACTGAAGGAGGCCCCTGCATTTCCTCCCAC
GTCTGCCTTCCACATGTTGCCCGGGGCTCCCATTCCTGTGTCTCTGTGTAGGACAGCAAGTCTGGTCTTT
AGGAAGGGATTTGTGAAGGGATGGGAAAGGGCTGGGATGAGCAGCTGACTGTCTGAGGCCAGGCCAGGGT
GATGGCGCAGAGGTTAGGATGGGCTCCCCCTGTGGATGAGGTGCCGGGGAGACTGGGATCAGGACCCAGT
TGTCTTGCC
>rmCuff_TCONS_00000107 gene=rmCuff_XLOC_000104
GGTGCTAACCAAGGGGTGCAGCTTTATTCTGTTTGTTGACTGCACTGTGATCAAAAGCATAAAACTCCAG
ATGTGAGACTGAAACTGATAATCTGTTGTCTGTACAGAACTGTCCAGTCTTGTTAGCATTCTTCTCAGTC
TCAGCGACAATCTTGTGATATCTTTGAGCTAAATGTGAAAAATCTTCCTTCTTCCACTTGTTGATTAATA
TCCCTTGAAAA
>rmCuff_TCONS_00000108 gene=rmCuff_XLOC_000105
CGGAAGAGTGTGAACTCACTCCCGCTGAGATCCTGGTTGGAGTCTCATTTGACCCTGTATGGCCTTGTCT
TTGACATGTAAACAATGTTTTCTTGGCTTAGTGATGGGGTTTCCAAGTAGAGGATCTTGCCCTTTTGTTT
CTTTGGTTTGGAAGAATTGTTTGTACCAAGTGATGGGTCAGGGGTGGTTCAGCAAGTGGGAGGCAGAGAT
GTGAGCCTTGAGGTTCCTGACATATCTGCAACTGCCCTCAGGAATGAGGGGGCCGTGGAGCCTGGGATGT
TGGCCTGGTTCCTGAGCAGTTTGCTCCCACAGCCCCGACTCCTCTGCTCTTCTCAGAATGTCCCTGTCCC
ATATCCCAGCCTTTACTGACTAGCATTTCTCAAACTGGTTCCTTGGGACATTAGTGAGAATTCCATGGCC
AATTATGGTTTGGAAATTTTGTGTATTATGTTCCTGTCCTGTGGATTCACAGGGCTTATTAGC
>rmCuff_TCONS_00000109 gene=rmCuff_XLOC_000106
AGGCAAGGGAGTGTTTCTGCTGATGAGTTCTGATTGCTCAGCCCATCAGCCAGTACGGTGAGGGTTTAAC
GCAGGGTTAGTTAATACACTTTCTCTGGGGACAGCAAGGATTGTTTGACAAGCGTGTCCCTACCGAGTCT
GAGGTGAGTC
>rmCuff_TCONS_00000110 gene=rmCuff_XLOC_000107
GGTAATCTGACATTTTAAAAGATTTTGCTCCCCGTGAAGAGGAAACCTTTCAAAGGAACTCAGGATGTAA
AAGAAGAAACCTCCGTGGGCATCTCCATGGATGGCATGCCAGTCCATCCCTCACTGAGAAGACCATGATA
TCTTCTAAGCTCTTGGGTGTTTCTATGTTCTCCAGCAAGAATTCTTCCATTTCGTTTTGTGCCATGGGAA
AAACCTGAAGGACAGGCAGAATTGCTCCTGAACTCTTGGCTTTTTCCACAGTTGCAGTGGCTCTTAGAGA
ACATGACAGTTGGAGATCATTTTCTTTTGTTGTCATTCAGGGTCGAACCAAAGAATGTGCTTCCTCATTC
TCTAGTGCTTTGGCGCCTGCTCATTTTTATATTTATTTCTGTTGCTTGTGCCTTCCAACCACCTTATGTA
ACCACAAGACGTCCTTAAAGGTTCCAGCGTGGCGTGCATGCATCTGGACTCCTCAGGGGCTCGCCCATGG
CTCGGTGGGCCAGCAGTCCAAGGGCATTACCATGAGGCACTGCATTAATTGCTGCTTACAGTTGTCACCT
GACGACACACACGAACAGCGGGTTGGCTGCCGAGGAGGCCCCCATCACAGTCGCCACGAGTGCCCTGTGT
GCAAAGGAGAAAACAAAATTGTATTTCGCGTGGACGGTAAGCAGATGAACTTGCTTGCTGTTCTCGAAGT
GAGGGCTGACGGGAATGAGAGCTGGGGCGGGTTTTTTCGCTTCAAGAAGGGGAAGCGATGTAGCCTCGTT
TTTGGATTGATAATAATGACTTTGGTGATGGCGTCTTACATCCTTTCTGGGGCCCACCAAGAGCTTCTGA
CCTCATCGCCTTTCCACTACGGTGCCTTCCCCAGCAATCCTAGCTTGATGGACAGTGAAAATCCGAGTGA
CACGAAAGAGCAACATCACCAACCCTCTGTAAATAATATTTCATACATGAAGGACTATCCAAGCATTAAA
TTAATTATCAACAGCATCACGGCCAGGATAGAGTTCACAACCAGACAACTCCCAGCCATAGAAGATCTCA
AGAAGCAGGAACTGCACATGTTCTCAGTAATCCCCAGTAAATTCCTTCCGAATAGTAAGAGCCCCTGTTG
GTATGAGGAGTTCACGGGGAGGAACACCACCGACCCCTACCTCACCAACTCCTACGTGCTCTACTCCAAG
CGCTTCCGCTCCACCTTCGACGCCCTGCGCAAGGCCTTCTGGGGCCACCTGTCGCACGCGCACGGGAAGC
ACTTCCGCCTGCGCTGCCTGCCGCGCTTCTACATCATCGGGCAGCCCAAGTGCGGCACCACTGACCTCTA
CGACCGCCTGCGGCTGCACCCCGAGGTCAAGTTCTCCGCCATCAAGGAGCCGCACTGGTGGACGCGGAAG
CGGTTTGGCATCGTCCGCCTGAGAGATGGGCTGAGGGACCGCTACCCCGTGGAAGATTATCTGGACCTCT
TTGACCTGGCCGCCCACCAGATTCATCAAGGCCTGCAGGCCAGCTCTGCAAAGGAGCAGAGCAAGATGAA
TCGAATCATTATCGGGGAGGCCAGCGCCTCCACCATGTGGGATAACAATGCCTGGATGTTCTTCTACGAC
AACAGTACGGATGGTGAGCCGCCCTTTCTGACCCAGGACTTCATCCACGCCTTTCAGCCAGACGCAAAAC
TGATTGTCATGCTCAGGGACCCCGTGGAGAGGTTGTATTCAGACTATCTCTACTTTGCAAGTTCGAATAA
ATCTGCAGATGACTTCCATGAAAAAGTGACAGAAGCTCTGCAGCTGTTTGAAAATTGCATGCTCGATTAT
TCGTTGCGTGCCTGTGTCTACAACAACACCCTCAATAATGCCATGCCTGTGCGTATCCGGACGCCTGCCC
CTCCCTGAATGGGCTACTTTGTGGTTAT
>rmCuff_TCONS_00000112 gene=rmCuff_XLOC_000109
CATCCCTCAGCAAAGAGACTTAGTCTTGGCTCATATTTTCTCTGAATAAGTGCCTGTGAGATGTATTATA
TAGTCCCATGTAAAATGTCGAGAAATCGATTGTATAATTGATTTGCCTTTCTTTTGAAATCTCTGAAGAT
TGTATTAGAAAAAAGAAAGTCAGGGAATTGGTTCAATTATCTGAGAAAGCAGTGTTGAAATGTCTGTGTC
TTGGCCTCACCCCTGTCCTAGATGTATGTGTAACGGTTTCATCCTTCATTCATGCAGACCATGATGAAAC
AAGGGCTAGAACCAGCATCCTGGTCCCCAGTCCGTACTGAGTGGATGCTGGCTGTGTGCAGGGCGGTGGG
GTGGGTGGGTGTGCAGGACATAGAACCTGAGAAAACTGTCCTCTCATTCGGACTAACCTGTGTGATTTCA
AGGAAAGACTGATGCAGATTGTATTCAATTTCCTAATGAGGATGAGCTTCCCCAAACTAT
>rmCuff_TCONS_00000113 gene=rmCuff_XLOC_000110
ACCACATCAGAGATAAGAGGGCTCCAGTCTGGTCCAGGACCCTTAGGTGGGAGTACCCCACTCAGGATGG
CCAGTCCAGCTCAGGACAGCTCTCTGACAGCATTCTTCCTATTTTGAGACCAAATCTGTCTTTTGGGAGT
GTCTATACTTTGGACTCATTTCTTCCCCATAGAGCTATGCAGGCCAAGTCTAATCCTTCTGAAATGGGAG
AGCCTGCCAGATAGTGAAGACAGCAACCATAGCCCTCTCTGTCTTGTTTTCCTTCGGGCTGACTACCTCT
TGTTTGGATTGAATCATGCCCCCCTCAAAAGATATGTTGAAGTTCTAACACCCCCACTGTATGTGTGAAG
GTGACCTTGTTTGGATATGGGGTCTTTGCAGATGGACTGAAGTTAAGATGAGGTCATATTGGAGTAGGGT
GGGCCTTGGTCCAGTGGCTGGTGTCCTTATGAGAAGAGGAAACTTGGACACAGAGGGCAGGGAGAACACC
ATGTGATGATGGAGGCAGAGGGTGGAGTGACGCTGCCAAAAACCAAGAAGCAGTGCCTGGGATTGCCAGC
AACTGCTAGCGGCTGGGAGGGAGGCAGGGAGCAGATCTCCCTCAGAACCCCCAGAAGGAACCAACCTTGC
TGACACCTGGGTTGCTGGTGTCTAGCTCTCAGAACTGCGAGAGAGTAAATTCTTATTGGTGTAAGCTGCC
AGTTTGTGGTGGTTCCTTACAGCAGCCCCTGAAACCTCGTGCACCCCTTCTTCCTTCTCGGAGGGCATAC
CTTCCTGGCCCCAT
>rmCuff_TCONS_00000121 gene=rmCuff_XLOC_000118
CATTCCTGCATTGTGTCCGTGCATGGTGCTGTCTCCTGGGCTACAGCGGTAGCTGGACAGGCGTGGGTCT
TGCACCCCAGTGCAGCCCCAGCCCTGTGGGGAGAGTGGGATGGAGGGCAGGAACCCTGGCCCCCAGCAGA
GGCCACCTGAGAATAGGGTGTGAGGGGTGCTTCCTAGGAGAGGTGATGTCTGTGCTGAGGCCTAAAGGGT
GAGTTGACCAGAGACATGGAAGTAGGGACGTGTCCAGGTGCAGAGAGCAGCATGTGCAGAGGCTGAGAGG
TAAGCCCCGAGAGCATTCGCTAT
>rmCuff_TCONS_00000122 gene=rmCuff_XLOC_000119
GGTGCACAGATGGATTGGATCAGGGATGGTGGGATAAAAGGAGGAAAGCAGATCCGTGTGCATAGCTCTG
GCTTATTTCTGTTGTTTATGACTGTGATTGAGGGTCATCCATGCCGGGCCTGTAGGAGAGAAGAGCCACT
GCCAGGAGATGTTTCCTGAATAATCGCAGGTGAGGCTCCAGGTTGGGCTGTACGCTGTGTATCTTCTGGA
CTGGCTCACTGTTTTTAATAAAGAACAGTTCCTCATTCTCCGCCTGGAAGACCACGCATCCAACGTCAAG
TACACCATGCACAGGGTCTTCCAGTTTCTCAATCTCGGGCCCTTAAGTGAGAAGCAAGAGGCTTTGATGA
CAAAGAGCCCTGCGTCCAACGCGCGGCGCCCTGAGGACCGGAACCTGGGGCCCATGTGGCCAGTCACACA
GAGGATCCTGCAGGACTTCTACGGGCCTTTCAACACCAGGCTGGTGCAGGTTCTTGCTGATGAGGCGTTC
GCCTGGAGGAAGACCTGAGGGCTGCCGCCAGGCCGCGGTTCCAGGCGTACTGTGATTTCAGAGGCTGCTT
TCTGTGGCGAAGCGTCGTGCTCAGAGCATGGAGAAAACCGGGATTCGAGTCTTCTTTCCCTCCCTAGGCA
CATGTTTATTAGAACCAACTCAGAATTCCCTTTGTGATGGTCAGTAGCCCAGCAGTGGACCCTTCTCAGT
CTCTCTGGCAGAGGCCCCTGGGGACTCCAGTGACAGAGTCCCCTTCTGCTCCAGGAGGCCTGGTGGAGGC
CGGCGGGCGTGACTGCTTGCTGAGAGGGAGCATCGAGTCAGGGTGACAGTCCTGGGATCCGACTGAGCAC
ACTAGAAGTCACCCCAGAACTTACCCTTCATGTCCAGTGTTGAAACACTCTGTTCAGATCATTCACCTCG
TTTGGGCGGAGAATGGAGGCTCTTTCGGTTTTTTTCCTTTTACTGCAAAGTCAGCCCTTGGCTCTCTTCA
GATACAAACTCCGTAACTTCATTCCTTAACGAGAGGAAAACACAAGTCCGTTTTTGGCAGCACGTTCATC
TCTCAGACCTCCCATCCTATCTTTGTGGACTTATGTTTAACATAGAGAATGACGCCGTTTAAAACAAACC
GCTTTCTGTGTTTCACTAACCCAAGCTCTCTTTTCTGCCTCCTTAGATATTTCCTCAAGAGTTTATTCAG
CTGATAATTGGACCAAATTCAGTTTAGAATGGGGGAGAAATTTTTGCTGTTAATGCCAGACTGAGCAACT
TCAAGGAATTGAACACTTCATGGAAAGTCTAGGTACCTCGGGCCCTCCTCATGCACACAAGGTCATCAGA
ACTGGAGGGGGTTCAAAGTTCTAGTTCTGGCCACTGACAGGCTCCATTTTTCTGCCTTCCCCCTGGAATC
ACCCACGTTCTCTGCCGTGTGTGGCCAGAGGCCCTTACCCCGTTCACAGACTGTAAGATGCTGGTGTCCT
GATTCAGAAACACAATGCATAAGCCCTCCTGGGGCCAAACATGGTATGCTGGGATTCTTAAAGGAACTTT
CTGGGACAGCTGGCAGCTTGATTCCCTGATGGGTGGGCTGAAGGTCTTGTTATTTCTTGGAGGTGCTGGG
GAAAGAGTGCAGAGGACACTGGAGCCCGGTCAGCACCCAGCCCCAGGTGCGGCCCCGCTGCAGCTGTGCA
CGCGAGTGTGGGCAAGGAAAGCGTCCTGTGAACCAGAACCAAAGTCAGAAAGTGCAGATGACAACATAGC
TGACCGTCCGTCGCGGGCGTGAGGATTTACC
>rmCuff_TCONS_00000123 gene=rmCuff_XLOC_000120
GGCCTGTTACTACTGAGTTCTCTCTTCAGGAGATTATCTGACAGAGACTCAGAAAAGGAGGGCAGGCCTG
GGCTTTTACTTTGGGGGCCTCCTACAAGGAAGTGGCTTGAACTGGTGGGTTTGGGTGGTCAGGGTGAGGC
AGGGCTGGGTGGAATTCCTGACTGGAGGTGCAGTTTGTTTCAGTAGCTTTAAGCTGTGTTTCTCTCCATG
GGAGAGTGACTGTCTGATGTAAATACACAGTCGGTGTGCCATGGGGCACTTTGCATCACCCTGAGCGTGC
CAGGCCCTCCAGCACATTCTCTTGTCACAGTCAGTACCACAGG
>rmCuff_TCONS_00000125 gene=rmCuff_XLOC_000122
AGACGATTTCTGCTACTGAAAGAGCGATGTGTCCTGAGCAGCCACTTTCAAAAGGGACAGTCCCCTGCCT
TCCCCTCACAGCCGGCACTCGGAGCAGCAGCCAGCAGGGGCGTCTGGCCTGCGCCCAGGGGTGCTGTCGG
GAGATGTCACTTCAGTGCGCGTGTGTATTTATTTGCAGTGCAGGGTGTGTGTGTGCGTGTGGGTGCATTT
TCGGAGTGAGTTCCCTTCAGTTCTCTTGCTCATGCAGCTCCCCCTCCCCTGTGGACACAGCCCTTCCATG
GATTCGTTTCTCTGCCAATTGGCTTGTCATTTTCAGTCCATATTTTGCCATTCCACCCCAACCGTAATTA
CAAGGGATTTTTCTTACGCACTCCTGTGCATGTGAATAACATGTAGTGTAATTCTGCTTCTTACAGAAGT
ATTCTGAAGGTATTGTTTCCAATATTACTTGGTTTATTATACAA
>rmCuff_TCONS_00000126 gene=rmCuff_XLOC_000123
GCTGCGAGTTTGAGACCCTTTGTGTCACTGGGTGCGTGTCATTATCACTGGACACTCAGGGTCCCCTGGC
TGCATTCAGGGTGGGGCGAGCCTGAGGGAGGAGATGGGTTGTCTCAAGTTTGGGGTTCTGGAAGCCTGTG
CCACCCTGAGGACAGCACGGACCCTGGGTTGGTCCCTGAGTTCTGGAAAGACCCACTCTGAGTGAACCTC
TGTTCCCAGCACTGCCCCCCACAGTGGTGTGTTGGGGGAAGGGGAGCAGGTGAGTCCAGCCCTAGAACAA
GGATGCTGAAGCCAGAAACGGCTTTGCTCAGCAGAGAAAAAACTGTGCCTGTAGGGAGATGGGGCGAGTG
GGAGACCAGGCTCCGGGTGCCACAGGACAGATGGGTGAGTCTTGAGGGTTGATTGCATACCCTTGCCCAG
GGGCCTTTCCAGAACCCTCTGCTTCATGGCTACCTGCCCCCTACTGCGGAACCAGCTTGCAGGGAACATT
CCAGTGAGGGCCATCTGCATCTTAATGTAAACCTTCCTCTGGAACGACCTCTCTCCAAGTGACCCGATTT
GGTAACCCATGCCAAGACCTGCTCCTGATGAAGGAATCTGAGGCTCGAGCGGCAGGGAGCACGGCATTGT
GTGTGGGCGGTGTTTTCCTGTTGCTCCAGAAACCTCACCCTGTGGGCACCGGCTTTGCTTGTGGATGAAG
CAC
>rmCuff_TCONS_00000127 gene=rmCuff_XLOC_000124
TGGTTGGGCCATCAAGGGATGGAGGCATGCTCACCGGCCTGTCCCTTGCAGCTGTGCCCTGTGGGGCTCA
AGCAGGTCTGAGTGGGCGGCGGCTGCCTAGCAGAGGGTGGAGCTTCTGGACATGTCTGTTCTGAGATGAT
GCGTCTTCCTGTGGGCAGGACTGTGACTAGGGTGGGCAGGACAGCTGGGTAGGGCCAGAAACCCACCTTC
TTCCCAAAGTCAAATGCACTCA
>rmCuff_TCONS_00000128 gene=rmCuff_XLOC_000125
ATTCCCGTCCTTTGTAGACCTGCTCCTGCTCAGGTCTTGGGCAGAAGGGCAGAGAACTCTGGAGGGTCCT
GGGCTCCCTAAGGCTGCTGGGTTGCTGCCTGCAGAGAGCCTGTGTGGGACGAGGACTGAGCACAGAGGCG
GAAACCAGGGAACCAGGAGATGGCAGCAGGCACAGGAGGAGCAAAAGTTCACCCTCAGTGGCCACCCAGG
AGTGGCCGTGTCCTCCTGCCAGGGGCACAAGGGACCGACTCAGGTCTGCCCCTCTGCTTTCACTGTCACC
CTCCAGGGCCAAGCAAGGAGTCGAATAGTCTACTCCATGCTGGGCAGCATTGGCTGACCGCCCGTCAGGC
CCACGCTGAATTGGGCACAGAGGCGAGCGCAAGAGGACCTCCTCTCCCACAGAGCCCTGTGCTGGGGGCA
GCAGTGGGGGGCAGGGTGTGGCACAGAG
>rmCuff_TCONS_00000129 gene=rmCuff_XLOC_000126
AGCCCCCATTTTGAAGGCCCTCAGGGATGGGGCAGTGCTTCCTGGGTCTTCTGGGCCCAAGGTTTCTGCG
GACC
>rmCuff_TCONS_00000130 gene=rmCuff_XLOC_000127
TTTCCTCTGAACGGGAGTCTGCAGATGAGAGTTCCAGGTCATCTTTGTTGAGGAAATGGAGTCAGGACAA
ATCGGCACTGGTTTCCGGTTTTGGTTCTCTCTCAAGGGGCATGAGAACCGGAAGACGCCTGCAAAGCCAT
CTGAAAGCAGAGTCTTTCTCCATTTATATGGTTATTCTCCCCAGATCATTTCCCTCATCTGTGCTGGGAC
TTTCCACACTGACTTTGAGAGAGAAACTTGTATTCTACACTCATATTTCGTTAGTTTGCATCAGTGGTTC
TCAAATGGTGGTCTGGGGATGCTGCGGACTCTTGAGGTCCTTTCGGAAGATCCACCCATCAAAACTATTC
TCGTGATTGTACCAAGACGTCACTCCCTTCACACTCTCATTTCCTCACGAATGTACCAGTGACGATTTCC
AGCCACCATGGGCCACTCCAACAGTGGATGGAGTCTGTGTTCGTGCATTC
>rmCuff_TCONS_00000132 gene=rmCuff_XLOC_000129
TCCAGTAGCCCTGGGGTCTCCCTGGGGGGCAGAGCAGGAGGCGCCAGCCTTCCCAAGGGACCAGATGTCT
AGCTGGTGCTCCTCTTGGACCTGCCAGGACTTGAGAAGAGCATGGAGGCTGACCTGCAACCCTCTCTCTG
CTCCAGACAGTCCTCCTGTCATGGAAATGAGTCCTAAATTGGCCTGACATCCCCCTGGGAGTTATTTTTG
GTGGGTGGGATGCCAGACCTTCCAGATTAAGCTAAATTTGATGGAAAGCTCTTGGAATTATCTGTGGAGC
ACTGATTCGGAAGGGGTTATTGAATTACCATGCGAGATTATTTGTCTCACTTTTTCTTAATGTTGCTGCC
TCACTGAC
>rmCuff_TCONS_00002341 gene=rmCuff_XLOC_002197
TGGTCTCCTCCTGGGACACGTCGGTGCGCCTCTACGATGTGCCGGCCAACTCCATGCGGCTCAAGTACCA
GCACACCGGCGCCGTCCTGGACTGCGCGTTCTAGGATCCAACGCATGCCTGGAGTGGGGGATTAGACCAT
CAACTGAAAATGCATGATTTGAACACTGATCAAGAAAATCTTGTTGGAACCCATGACGCCCCTATCCGAT
GTGTTGAATACTGTCCAGAAGTGAATGTGATGGTTACTGGGAGTTGGGATCAGACAGTCAAATTGTGGGA
TCCCAGAACTCCTTGTAATGCTGGGACCTTCTCTCAGCCCGAAAAGGTGTACACCCTCTCTGTGTCTGGA
GACCGGCTGATCGTGGGCACTGCGGGCCGCAGAGTGTTGGTGTGGGACCTACGGAACATGGGCTACGTGC
AGCAGCGCCGGGAGTCCAGCCTCAAGTACCAGACCCGCTGCATACGGGCATTTCCGAACAAGCAGGGTTA
TGTATTAAGCTCTATTGAAGGCCGAGTGGCAGTTGAGTACCTGGACCCAAGCCCCGAGGTGCAAAAGAAG
AAGTACGCCTTCAAGTGTCACAGACTAAAAGAAAACAATATTGAGCAGATTTACCCGGTCAATGCCATTT
CCTTCCACAACATCCACAAT
>rmCuff_TCONS_00000133 gene=rmCuff_XLOC_000130
CTTCGTCTTTTATCTAATGATACTGCGGGATCCATTTGTTCACTCTGTTTTGGGGAGATGTGAGGTTGGG
GGAGGACTTTGCAGCAAAGAGCTGTTCAGGTTCATGCAGGGTTTAAGTCTGTTGTTAAACTGTCTGGAGT
GGGAGTAGCCCAGCCATGCACCTAGTAAGTGTTCGGTAACTGTGTGACTCTGAATTAAAGTTAGGTTGGT
TCCAGCTAT
>rmCuff_TCONS_00000134 gene=rmCuff_XLOC_000131
GGTGAAAAGAAACCAGAGCCTTTGGATTTTGTGAAAGATTTCCAGGAATACCTGACTCAGCAGACCCATC
ATGTGAACATGATTTCTGGATCAGTTAGTGGGGACAAAGAAGCAGAGGCTCTTCAGGGAGGTAGGCTCAT
CTTAAAACTAT
>rmCuff_TCONS_00000135 gene=rmCuff_XLOC_000132
CATCATCACACTTGCTTGTTTACATTTCTATAGCTGTTTTTGTGCTACAACAGCAGAGGTGAGTAATTGT
GATAGAGACCATGTGACCCACAAAGCCTAAAATATTTATTACCTGATCCTAATAGGAAAAGTTTGCTCAC
CCCTGCTCCTGACCCAGATGGTCTGTGGCCTTGTAGTCCGCGGCCGAGCAGAAGAGACCAGGCA
>rmCuff_TCONS_00000137 gene=rmCuff_XLOC_000133
AAACTGTCAATTTATGAAAGATTTTCTACCACTGGACTAAAATGCTACATTGAGTTGATTCTGAGATGTG
TAATTTCTTTTGCTATACTCTGTTTATAGCTGGAACAGATGGTGATCAGAATGGACTTGATCACCCATCT
GTTGAAGTTTCCCTGGATGAAAACTCAGGAATGTTAGTAGACGGGTTTGAAAGGACCTTTGATGGGAAGC
TCAAGTGTCGGTACTGCAACTATGCCAGCAAAGGAACAGCCCGGCTTATCGAACATATTAGAATCCACAC
AGGTGAGAAACCTC
>rmCuff_TCONS_00000138 gene=rmCuff_XLOC_000134
TGAAATTTCCTTTTCCTGCCTTCTATTTGTTGCCCATAATTTCCAAGAAAAGGTGGGTATAGAAACACAT
GGAAAATGTGATGGTGAGGTAATGTTTAGAAAAATGAGAACATATGTCCAAAATGAATTCTGGTCTCCTC
TTCAGAATTGGCCATTTAAAATATTTTCTGTGAGTTCAAGTTGTAATGCTTATTTGCAGTTTTACTAGTT
TTTCGT
>rmCuff_TCONS_00000140 gene=rmCuff_XLOC_000136
AAGCCTGGGGAAGGCGTTGGTGTTGCAATGGAAGAGCAACCTGTTTGCTCCTACTTGGAAAAGATTCTTT
CTAAAAATATGGAACTGATGGAGAAGAAACTTATGGACTACATCGATCAGCAAATGTATAAACTCCAGGA
GCACATAGATAATAAGATTGCTTTGTTAATGGACTTGCTGCAAAATCCCCACT
>rmCuff_TCONS_00000141 gene=rmCuff_XLOC_000137
TCCTGCGGAGGCTTCCTGTCCCAACCTTCAGGGCACTTTTCCAGCCCATCCTACCCTGGGAACTATCCGA
ACAACGCCAAATGTGTCTGGGACATTAAAGTCCAAAACAACCACTACGTGACTGTCGTCTTCGGAGACGT
CCAGCTGGAAGGCGGCTGTAACTACGATTACATTGAAGTGTTCGACGGCCCC
>rmCuff_TCONS_00000142 gene=rmCuff_XLOC_000138
TGTGAACATTTTCTTTTATACATCCTCTTCATTCTCCAATCGTGTGACCAGCAGCCCGTACTATGTGGAC
CTGGACCAGACTTTGTACCTTCAGGCTGAAATCCTCCATTCCGACACCTCCTTGGACTTGTTTGTGGACA
CCTGCGTGGCTTCGCCATCTTCCAGTGACTTTACGTCTCTGACTTACGATCTAATCCGGAGCGGGTGTGT
GAAGGACACGACCTATCAAACTTTGCCCCGGCCGTCGCCCCGCGTCGCCCGCTTCAAGTTCAGCTCCTTC
CACTTCCTGAACCGCTTCCCCTCCGTGTACCTGCGGTGCAGGATGGTGGTGTGCAAGGCGGACGACAACT
CCTCCCGCTGCCACAGGGGCTGTGTGGTGAGGTCCAAGAGGGACGCAGGCTCCTACCAGGAGAAGGTGGA
CGTCGTCCTGGGCCCCATCCAG
>rmCuff_TCONS_00002346 gene=rmCuff_XLOC_002202
ACAGACATCCTTGAAATTTGTCTTTTGTTGGGTCAAGTTCTATCTACAGTAACAGTGGGAAACACCATGG
GAACCACTTCCAGGGAGACACAGACGCCAACTGGTTCTTTGATTTCTACAGAGGTACCCCTGACAGCTAC
TGTGGAAGGGACTGAATCGGGTTTGGCCCTGAGGCTGGTGAACGGAGGGGGCCGTTGTCAGGGCCGGGTG
GAGGTCCTGTACCGAGGCTCGTGGGGCACCGTGTGTGATGACAGCTGGGACATCAATGACGCCAACGTGG
TGTGCAGGCAGCTCGACTGTGGCCGAGCTCTGTCAGCGCCAGGAAATGCCCGTTTCGGTCAGGGCTCGGG
GCCGATCGTCCTGGATGACGTGCGCTGCTCAGGATATGAGTCCTACTTGTGGAGCTGCGCCCACAACGGC
TGGAACAGCCACAACTGCGGACATGGGGAAGACGCCAGCGTCATCTG
>rmCuff_TCONS_00002347 gene=rmCuff_XLOC_002203
CAGGAAGATCCCAACAGTTTGCGCCATAAATACAACTTTATTGCCGACGTGGTGGAGAAGATCGCTCCTG
CTGTCGTTCACATCGAATTGTTTCGCAAGCTTCCTTTTTCCAAGAGGGAGGTACCCGTGGCCAGTGGCTC
TGGGTTTATCGTATCCGAAGATGGACTGATTGTGACAAATGCCCACGTAGTGACCAACAAGCACCGGGTC
AAAGTTGAGCTGAAGAATGGCGCCACCTACGAAGCCAAAATCAAGGATGTGGATGAGAAGGCGGACATTG
CACTTATTAAAATTGACCACGAGGGAAACCTGCCTGTCCTGCTGCTTGGCCGCTCCTCGGAGCTGCGGCC
GGGAGAGTTCGTGGTTGCCATCGGAAGCCCGTTTTCCCTTCAAAACACAGTCACCACCGGGATCGTCAGC
ACCACCCAGCGCGGCGGCAAAGAGCTGGGGCTCCGGAACTCGGACATGGACTACATCCAGACGGATGCCA
TCATCAACTATGGAAACTCTGGAGGCCCATTAGTAAACCTGGACGGTGAAGTGATTGGAATCAATACCCT
GAAAGTGACAGCTGGAATCTCCTTTGCAATCCCATCTGATAAGATTAAAAAGTTCCTAACGGAGTCCCAT
GACCGACAGGCCAAAGGCAAAGCCATCACCAAGAAGAAGTATATTGGCATCCGAATGATGTCACTCACAT
CCAGCAAAGCCAAAGAGCTGAAGGATCGCCACCGAGACTTCCCGGATGTGCTGTCAGGGGCGTATATCAT
TGAAGTAATTCCTGATACCCCAGCAGAAGCTGGTGGACTCAAGGAAAATGACGTCATAATCAGCATCAAC
GGACAGTCGGTGGTCTCCGCCAATGACGTCAGCGACGTCATTAAAAAGGAGAGCACCCTGAACATGGTTG
TCCGCAGGGGCAATGAAGACATTATGATTACGGTGATTCCCGAAGAAATCGACCCGTAGGCAGAGGCATG
AGCTGGACTTCATGTTTCCCTCAAAGACGCTCCAGTGGACGACGCACGATGACTCTGGGCTGATGGCGCA
GGACACCTGAGACTTTTGACTGCCATGTTGCTTGTTCAGCAGAACACCCTGGCCAACAGAATCCTTCTTG
ATAGTTTGCAGGCAAAACAGATGTAATGTGATAGACCCGCAGGCAGAAGCTCGTCCTTCTGTATCCTATG
TACGCAGCGTGCTTTTTCTCGCCAGCTTGGGCTGTTCCTGCTTAGACAGTCAACGGTTCTCTCCTCCTTT
AACTGAGTCATCATCTTAGTCCACCTAACGCAGTTGATATAACGCATAGATAAGAGGAAGGTGCCGTGGG
GGCCAGAATGGCGCTGGGCGTGTTTATCCTTCCCTTCGAGTCAGCACCCAGCGGAGGCCGAGGCCGGAGA
CCACGCAAGGGTGGGCGTCAGCTTCCAAATGGCCAGAGTTGCCTCTTTTAGGAATCTCTTCAGAACTGGG
AGCACAGTGATTTTGAGTGTGAGCTA
>rmCuff_TCONS_00002352 gene=rmCuff_XLOC_002208
TGGTGAAAGTATTGACAGAAATAATTTGAAACGGTCCCAAAGCCATCTTCCTTACTTTTCTCCTAAACCA
CCTTCAGACAGTGCAATTATCAAAGCTGGATATTGTGTGAAACAAGGAGCAGTGATGAAAAACTGGAAGA
GAAGATATTTTCAGTTGGATGAAAACACAATAGGCTACTTCAAATCTGAACTGGAAAAGGAACCTCTGCG
CGTAATACCACTTAAAGAGGTTCATAAAGTCCAGGAGTGTAAGCAGAGTGACATAATGATGAGGGACAAC
CTCTTTGAAATTGTAACATCATCTCGAACTTTCTATGTGCAGGCTGATAGCCCTGAAGAGATGCACAGTT
GGATTAAAGCCGTCTCGGGCGCCATTGTGGCCC
>rmCuff_TCONS_00002355 gene=rmCuff_XLOC_002210
ATGGAAATGAGGAAAATAGTGGCCGAGTATGAGAAGACCATCGCCCAGATGATAGAGGATGAACAGAGGG
AGAAGTCAGTCTCCCACCAAACGGTCCAGCAGCTGGTCCTGGAGAAGGAGCAAGCCCTGGCTGACCTGAA
CTCCGTGGAGAAGTCTCTGGCCGATCTCTTCAGGAGATACGAGAAGATGAAAGAGGTCCTGGAGGGCTTC
CGCAAGAACGAAGAGGTGCTGAAGAAGTGTGCACAGGAGTACCTGTCCCGAGTGAGGAAGGAGGAGCAGA
GGTACCAGGCCCTGAAGGTGCACGCGGAGGAGAAGCTGGACAG
>rmCuff_TCONS_00000143 gene=rmCuff_XLOC_000139
AGGAATTATAGCTTTGAGTTATCGAGACTGGGAGGAGATTGTGAAGACCTTTGAGATCTCGGAGCCTGTG
ATTGCTTCAGGCCAGAGCCAGCAGAGGCTAAGTGCT
>rmCuff_TCONS_00000144 gene=rmCuff_XLOC_000140
AGGATTATCAGGATCTTATCGACCGAGGATGGCGAAGGAGCGGGAAATATGTGTACAAACCTGTCATGAA
CCAAACATGTTGTCCTCAGTACACAATACGGTGTCGACCTTTACAGTTTCAACCATCAAAATCTCACAAG
AAGGTTTTGAAAAAAATGTTGAAATTTCTGGCTAAAGGGGAAATTTCCAGAGGAAATTGTGAGGGTGAGC
CCATGGAGCCCGCCATGGAGGACGCTGTTGCTGGTGACTTTGGGTTAATAAAT
>rmCuff_TCONS_00000145 gene=rmCuff_XLOC_000141
TTTCCTTCTCTCTCTCTCTTGTTTGGTCCTTCACCCATTCAGCAAGTGTCCCTTGTCCACCACTGTCAAG
GTGGCAGGCACTGTGCTGGGAGGAAGGAAGAGAGCCAGATGGGTCGGTTCCCAGTTACGCTTGAGTCGTG
CTGGAGACCGGGGAGAAGGGAGGAGAGTTATCTTCTTGTGCTCGTTCTCAGCTGATCTCCATCTTCTGCC
AGCTGCCTGGCCACTGAGTCCGTTTCATTCCTTGTTTTGCCCGTTTTTCTC
>rmCuff_TCONS_00000146 gene=rmCuff_XLOC_000142
ACGATTTCAGAAGTGTTGAGGGTGATGTTAGTATTCTCAGAGTAGTAGACTACGTCGGTACTTGGTACGC
TTGGCATTTTAAATGCCCACGTTGATGTCACTAGCTGCATTCCACCTACTTAGTGATGAGCGTAGAATGG
TCTCCATAAAGATCACAACTTCGGA
>rmCuff_TCONS_00000148 gene=rmCuff_XLOC_000144
CAGTCCATGCTCGTAGAGGAAGTGTGCAGATGGGAGTAACGTCCACATGGAGATATGGAAGAGGACGGGG
CGTTGGCACCGTAACCATGGTCAGCTGGGGTCGCTTCATCTGCCTGGTTGTGGTCACCATGGCAACCTTG
T
>rmCuff_TCONS_00000149 gene=rmCuff_XLOC_000145
GGACCAACACAGAAAAGATGGAAAAACGGCTGCATGCCGTCCCCGCAGCCAATACTGTCAAGTTTCGCTG
TCCAGCTGGGGGGAATCCAACACCAACTATGAGGTGGCTGAAAAACGGGAAAGAATTTAAGCAGGAGCAT
CGCATCGGAGGATATAAGGTACGAAACCAGCACTGGAGCCTTATTATGGAAAGCGTGGTCCCATCCGACA
AAGGCAATTACACCTGTGTGGTGGAGAATGAGTACGGGTCCATCAATCACACGTACCACCTCGATGTTGT
TGAGCGATCACCACACCGGCCCATCCTCCAAGCTGGACTGCCAGCAAATGCCTCCACCGTGGTGGGAGGC
GATGTGGAGTTTGTCTGCAAAGTTTACAGCGATGCCCAGCCCCACATCCAGTGGATCAAACATGTGGAAA
AGAACGGCAGTAAATACGGGCCCGACGGGCTGCCCTACCTCAAAGTTCTGAAGCACTCGGGGATAAATAG
TTCCAATGCAGAAGTGCTGGCTCTGTTCAATGTGACTGAGGCGGATGCTGGGGAGTATATATGTAAGGTC
TCCAATTATATAGGGCAGGCCAACCAGTCTGCCTGGCTCACTGTCCTGCCAAAACAGCAAGGTCCCGTAA
GAGAAAAGGAGATTACAGCTTCCCCAGACTACCTGGAGATAGCCATTTACTGCATAGGGGTCTTCTTAAT
TGCCTGTATGGTGGTGACGGTCATCCTGTGCCGAATGAAGACCACGACCAAGAAGCCAGACTTCAGCAGC
CAGCCGGCTGTGCACAAGCTGACCAAGCGCATCCCCTTGCGGAGACAGGTTTCTGCCGAGTCCAGCTCCT
CCATGAACTCCAACACCCCACTGGTGAGGATAACAACGCGCCTCTCCTCGACAGCAGACACCCCCATGCT
GGCGGGGGTCTCCGAGTATGAACTGCCAGAAGATCCCAAATGGGAGTTTCCGAGAGATAAGCTGACGCTG
GGCAAACCCCTGGGGGAAGGTTGCTTTGGGCAAGTGGTCATGGCTGAAGCAGTGGGAATCGACAAAGAGA
AGCCCAAGGAAGCAGTCACTGTGGCCGTGAAGATGTTGAAAGATGATGCCACGGAGAAGGACCTTTCTGA
TCTGGTGTCAGAGATGGAGATGATGAAAATGATTGGAAAACACAAAAACATCATAAATCTCCTTGGAGCC
TGTACTCAGGATGGACCACTCTACGTCATAGTTGAGTATGCCTCGAAGGGTAACCTCCGTGAGTACCTCC
GAGCCC
>rmCuff_TCONS_00000150 gene=rmCuff_XLOC_000146
GACTTCCGGTCAAGTGGATGGCTCCAGAAGCCCTTTTTGATAGAGTGTACACCCATCAGAGTGATGTCTG
GTCCTTCGGGGTGTTGATGTGGGAGATCTTCACTTTAGGGGGCTCGCCTTACCCAGGGATTCCCGTGGAG
GAACTTTTTAAGCTGCTTAAGGAAGGACACAGGATGGATAAGCCGGCAAACTGCACCAACGAACTGTACA
TGATGATGAGGGACTGTTGGCATGCAGTGCCCTCCCAGAGGCCGACGTTCAAGCAGTTGGTGGAAGACTT
GGACCGAATTCTCACTCTCACGACCAATGAGGTAAGACCTCCTTCCCGGAGCTCGTGGTCCTTGCTCGGG
AGA
>rmCuff_TCONS_00000151 gene=rmCuff_XLOC_000147
GAGTTCATGTTCTTCAGGAGATGATTCTGTTTTCTTGTGTTACGACCCATGCCTTCCTCAGTATCCACAT
ATAAACGGCAGTGTTAAAACATGAATGCGCTTGTCTGCCTGTCCCCAGATAGGACAGCACCAGGAACCTA
GCT
>rmCuff_TCONS_00000153 gene=rmCuff_XLOC_000149
GGAGCCTTTTAGGATCTTCACGTCTCATCATAGAAAATTGAAACACTGAGTTGTTCTGCTGATAGTTTTG
GGGATCCTTCCATCTTTTTAAGGGATTGCTTCCGTCTGATTCTGGCAGGACCTCACCAAAAGATCTGGCT
TAATACCAACGTCAGACAAAATGTCGTCATGTTGTCCGTTCTGTATTAAAGTATTGTGTTTTGCTTTCGG
AACACCTATTCACTTTGTTATAGCCATGCAACATGAATGCAGATTACACTGATTTTACGTGTTACGAAAT
TGGAGAAAGTATTTAATAAAACCTGTTAATTTTTATACTGAC
>rmCuff_TCONS_00002361 gene=rmCuff_XLOC_002216
TATGGTTGCTGTCTGATATTTAAAAGAAAGACCATACTATGCTCAGATCCAGATCCTGTCCAGGAGCTTA
CCTATGATTTACGAAGCCAGTGTGATGCAATCAGGGTGACAAAAACGGTGCGTCCCTTCAGTATGGTGTG
TTGTCCTGTCAATGAGAACGCAGCTGCCCTCATAGTGAGTGACGGCAGGGTCATGATATGGGAACTGAAG
TCTGCTGTTTGTAATCGAAATTCACGGAACAGTAGTTCTGGTGTGTCCCCCTTGTATTCACCAGTGTCTT
TCTGTGGAATTCCTGTAGGAGTGCTACAGAATAAACTCCCAGACCTCTCCTTAGATAACATGATTGGGCA
AAGCGCAATTGCTGGGGAAGAACAACCCAAAGGCTCCATTCTGCAGGAGGTGCACCTCAAATTCCTGCTG
ACGGGGCTGCTGTCAGGGCTGCCCTCGCCGCAGTTTGCCATCCGAATGTGCCCGCCGTTGACCACAAAAA
ACATCAGGATGTATCAGCCACTGCTTGCTGTTGGTACAAGTAACGGTTCTGTTCTGGTGTACCATCTCAC
CAGTGGGCTGCTGCATAAGGAGTTAAGCATCCACTCCTGTGAAGTCAAGGGTATTGAATGGACGAGTTTA
ACTGGTTTTCTTTCTTTTGCTACCTCAACACCAAACAATATGGGATTAGTGAGAAATGAACTTCAGCTGG
TTGATCTCCCAACAGGTAGAAGCATTGCTTTTCGAGGTGAACGAGGCAATGATGAACCACCCATTGAAAT
GATTAAAGTTTCTCATTTGAGGCAGTATTTGGCAGTTGTATTCAAAGATAAACCTCTGGAATTATGGGAC
GTCAGGACTTGTACCCTTCTTAGAGAAATGTCCAAAAAC
>rmCuff_TCONS_00002365 gene=rmCuff_XLOC_002220
AACCTATGATTGTTCCAGATTTGGACCTAAAAGCAGTTCTCATTCCACATCATAAAGGCAGAAAAAGACT
TCATTTAGAGTTGAAAGAAAGTCTCTCTCGTATGGGATCTGATTTGAAGCAGGGTTTTATTAGCTCTCTG
AAAAGTGCTTGGCAGACGTTAAATGAATTTGCCCGTGCTCATACCTCTTCAACTCAGTTGCAAGAAGAAT
TAGAGAAGGTAGCCAATCAAATCAAAGAAGAGGAAGAAAAGCAAGTAGTTGAAGCAGAAAAGATTGTTGA
AAGTCCAGATTTTTCCAAGGATGAGGACTACTTAGGAAAGGTTGGAATGCTAAATGGAGGCCGCCGAATT
GACTACGTCCTTCAAGAAAAGCCAATAGAGAGTTTTAATGAATATCTTTTTTGCTCTTCAGAGTCACTTA
TGCTACTGGTAAGTATTTTCATCTTTGATAACATTCGCATGGCCTTTAGGT
>rmCuff_TCONS_00002367 gene=rmCuff_XLOC_002222
AGAGTTTCCAAGTGGAGAGACAATTGTTATGCACAATCCAAAGGTTATTGTTCAGTTCCAGCCTTCATCA
GTGCCAGATGAATGGGGAACCACACAAGACGGACAGACAAGGCCCAGGGTTGTAAAGCGTGGAATTGATG
ATAACCTTGATGAAATTCCTGATGGGGAAATGCCTCAGGTGGATCATTTGGTGTTCATGGTGCATGGCAT
TGGACCTGTGTGTGACTTGCGCTTTAGAAGCATTATTGAATGTGTGGATGATTTTAGGGTGGTTTCTCTC
AAATTGCTGCAGACACACTTCAAGAAAGCTTTAGATGATCGGAAGGTCAGCAGAGTGGAGTTCCTTCCAG
TTCACTGGCATAGCTCCTTGGGCGGGGATGCCACGGGCGTTGACAGGAATATTAAGAAAATCACTTTACC
AAGTATTGGTCGGTTTCGTCACTTTACCAATGAAACCTTGCTAGATATTTTATTTTACAATAGCCCCACC
TACTGTCAGACGATTGTGGAAAAAGTAGGAATGGAGATAAACCGTCTGCATGCACTCTTTATGAGTCGGA
ACCCAGACTTCAAAGGAGGAATCTCTGTTGCTGGTCACAGTTTAGGTTCTTTAATATTATTTGACATCCT
GTCTAATCAAAAAGATTTGAATTTATCAAAGTCTCCTGGGCCTTTTGCTGTTGCTAATGGAGTTGTGAAG
CAGCCACATTTTCAGGAAAAACAGGCTCCTGAAGAGCCAAAGCTGACTTTGGATGAATCTTGTGACCTTG
ATGTTGAAAATGAAGAAGTCCTAACTTTGCAAGAAACTCTGGAAGGACTTAGTCTCTCTGAATACTTTAG
CACTTTTGAAAAGGAAAAGATCGATATGGAATCTCTGCTTATGTGTACAGTTGATGACCTGAAGGAAATG
GGCATACCCCTTGGACCCA
>rmCuff_TCONS_00000154 gene=rmCuff_XLOC_000150
AGCCCAAAATGGAGTTAATCCTGACTGGGAGAAGAAAGTAATTGAATATTTTAAGGAAAAGCTGAAGGAA
AATAATGCTCCTAAATGGGTACCGTCACTGAATGAAGTTCCCCTTCATTATTTGAAACCTAACAGTTTTG
TGAAGTTCCGCTGCATGATTCAGGATATGTTTGACCCTGAGTTTTATATGGGAGTTTATGAAACGGTTAA
CCGAAACACGAAAACACGGGTTCTTCATTTTGGAAAATATAGAGATGTAGCGGAGTGTGGGCCTCAACAA
GAAGTTGATGTGAACTCTCCACGAACCACCACTTTGGAAAGACAGACTTTCTACTGTGTCCCAGTGCCTG
GGGAATCCACCTGGGTAAAAGAAGCCTATGTTAATGCAAACCAAGCTCGAGTCAGTCCTTCAACATCCTA
CACGCCCAGTCGTCACAAGAGGAGTTACGAAGACGATGAAGACATGGACCTACAGCCCAATAAACAGAAA
GACCAACATGCCGGAGCCAGACAAGCAGGGAGTGTTGGTGGTCTTCAATGGTGTGGAGAGCCAAAACGTT
TAGAAACTGAAGCTTCTACTGGGCAACAACTGAACTCGCTGAACCTCTCTTCTCCTTTCGATCTGAATTT
TCCACTGCCAGGAGAGATTGGTCCTGCATGCCTCGTGAAGGTCTATGAAGACTGGGATTGTTTCAAAGTA
AACGATATTCTTGAGTTATATGGCATACTGTCCGTGGATCCTGTGCTAAGTATACTGAACAATGATGAAA
GGGATGCCTCTTCGCTCCTGGATCCGATGGAGTGCACCGACACAGCTGAGGAACAGAGAGTGCACAGCCC
TCCTGCCTCCTTGGTGCCAAGAATTCACGTGGTTTTAGCCCAGAAGTTGCAGCACATCAATCCGTTACTG
CCTGCTTGCCTTAACAAGGAGGAGAGCAAAACCTTTGTTTCAGGTTTCATGTCTGAATTGTCTCCAGTCA
GAGCAGAACTGCTTGGCTTCCTCACTCATGCCCTCTTGGGAGACAGCCTGGCTGCTGAGTACCTTATATT
ACATCTCATCTCCACAGTATATACAAGAAGAGATGTTCTTCCACTAGGAAAATTTACTGTTAACTTGAGT
GGTTGCCCGCGGAATAGTACCTTCACAGAACACTTATATCGAATTATTCAACATCTTGTTCCAGCAGCTT
TCCGTCTCCAGATGACTCTGGAGAACATGAACCATCTGAAGTTCATCCCCCACAAGGACTACACGGCCAA
CCGCCTGGTCAGCGGGCTCCTGCAGCTGCCCAGCAACACTTCCCT
>rmCuff_TCONS_00002370 gene=rmCuff_XLOC_002224
GTGGTGTGCAGCTAGGAATAATGCTATGAATTTTA
>rmCuff_TCONS_00000155 gene=rmCuff_XLOC_000151
CACAATGTGGCTGCCCTGAGCAACCTGATAACTTGGCAGAAGGTGGATTATGACTTCAGCTATCACCAGA
TGGAATTCCCCTGCAATATTAATGTTCTCATTACTTCCGAGGGGCGATCACTCCTGCCGGCAGATTGCCA
GATCCACTTACAGCCACAGCTCATTCCACCAAACATGGAAGAGTACATGAACAGCCTTCTCTCAACGGTG
CTGCCTTCTGTGCTGAATAAATTCCGCATTTATCTGACCCTTTTGAGGTTCCTGGATTATAGCATATCTG
ATGAAATAACCAAGGCAGTTGAAGATGACTTCGTGGAAATGCGGAAGAATGATCCTCAGAGCATCACTGC
TGACGATCTCCACCAGCTGCTCATTGTAGCTCGGTTTCTGTCTCTCAGTGCTGGTCAGACAACGCTGTCA
AGAGAACGGTGGCTGAGAGCCAAGCAGCTAGAGTCTTTAAGAAGAACCAGGCTTCAACAACAGAAATGTG
TAAATGGAAATGAACTCTAAAGATCTGATACCTATGAAAGAGTAATGGGCAACT
>rmCuff_TCONS_00000156 gene=rmCuff_XLOC_000152
AAGGGCTTTTACCTTACTGATTTTATGGAGCTTTTGAAGTTTGTTTTATAATTATATAAATTAGTAATGA
TGTATAAAAATGTATTTGATATTAAAAGTTTAATATTGATAATGTTGCTGATTATACCATTTCCTTAGCT
TCAGCTAAGTCATAGGCCCAACTCTGTTGAAATGCTAATGACAAATACACTTGAAGAAAATTGTTACAAT
TCCGAAGTCAGAGGAATTGTTCACTTCAGATTTTTATGTCTTTCCAGTTAACAGTGGGTCTGAATGTGTT
TGGTGGTCCAAGTTTGGGGAATGGGGTGTACTTGCCATTAATTCACATAACCATGTGAAATTCTGTAGTA
TCATTTCCCAAACATTTGACCATAGCAGCTTTTTTCCATTTCACAGTTGTTAACAGCCTGCAAAATTACC
TTTTTTCATGGCAGTGGTTCCCAGACTTTTGGATTTCATGGACCAGTAATATTTTGTAAAATTTGGGGGA
CT
>rmCuff_TCONS_00000157 gene=rmCuff_XLOC_000153
TATTGTCCTTAATTTTCTCATTTCACCCCAGTGAATTTGGGAACCACTGTTTTATGGGAGTCACTTAAGG
GGGCTGCCTTATGAAGTTGTTTTGCCCAAATATGAA
>rmCuff_TCONS_00000158 gene=rmCuff_XLOC_000154
AACACTTTTATGTTAAAACTGTAAAGGAACAAAAATATCGGCCCATAAGCTAGAAAGTGAATTTATATAG
TATAATAGTGGCATCAGGAATCTTTGGAAAGGTTAGAACACTACTTTTTTAAGCTATCAGTGATTATATA
TAAAGATTAATTTCTTTTAGTCAGTAACTTACTTAGTTGGAAACATTAGCGATCAGTTAAAGGATTCCTT
AAATTGCCCCTCCCGCCAAGGCCTAAATTGACATTGCTAACCAAGGAAACAGGGTCAGCCTTGAAAAGCA
AGGAATTTATTATGCCTGATGAACTGAAGATTACAGGTTGTTTAACTTTTCCTAAATTCAAATCTATTTT
TATAAACTAATGTAAATAATCTGTTTATATTTAGAATTCTAACTGGTTTTCATTTTTATAACTGATAGCC
TAGACCTTCCTTAAA
>rmCuff_TCONS_00002374 gene=rmCuff_XLOC_002228
CCTATTTCTGTGCTCATTTCGAAGAACAACTGAAAATTTACAAAAAACAGGTTATTATTAACTTGGTAGA
CCAGGCAGGCAGAGAGAAAATTATTGGTGATGCTTACCTGAAGCAAGTGTTGCTCTTTAACAACTCACAC
CTCACTTATGTTTCATTTGACTTCCATGAGCACTGCCGAGGAATGAAGTTTGAGAATGTTCAAACACTAA
CAGATGCCATTTATGACATTATTCTTGACATGAAGTGGTGTTGGGTTGATCAAGCTGGGGTGATCTGTAA
ACAAGAAGGGATTTTTCGTGTTAATTGCATGGACTGCCTGGATCGCACCAACGTGGTCCAAGCTGCCATC
GCACGAGTGGTCATGGAACAGCAGCTGAAAAAGTTAGGTGTGATGCCCCCGGAGCAGCCACTACCAGTGA
AATGCAATCGGATCTATCAGATTATGTGGGCCAACAACGGTGACTCCATTAGCAGACAGTACGCGGGGAC
AGCTGCTCTGAAGGGTGACTTTACAAGGACCGGAGAAAGAAAGTTAGCAGGAGTCATGAAAGATGGAGTT
AACTCAGCAAATAGGTATTACCTGAATCGCTTCAAGGATGCTTACAGGCAAGCTGTTATAGATTTGATGC
AAGGCATTCCAGTGACAGAAGATCTTTATTCCATATTTACCAAGGAGAAAGAACATGAAGCTTTGCATAA
GGAAAATCAGAGAAGCCACCAGGAACTAATTAGCCAGCTCTTACAAAGTTACATGAAGTTACTGCTGCCT
GATAATGAAAAGTTCCATGGGGGTTGGGCCCTCATTGACTGTGACCCCAGCCTCATCGATGCTACTCACA
GAGATGTGGATGTGCTGTTACTACTTTCTAACTCTGCCTACTACGTGGCCTATTATGATGATGAAGTTGA
TAAGGTAAACCAGTATCAACGGCTAAGTCTAGAAGACCTGGAAAAAATAGAAATAGGTCCTGAACCCACT
CTTTTTGGTAAGCCAAAGTTCTCCTGCATGCGATTGCACTACAGATATAAGGAAGCAAGTGGCTATTTCC
ACACGCTGAGAGCTGTAATGCGCAATCCAGAAGAGGATGGAAAAGATACCCTTCAGTGCATTGCAGAGAT
GC
>rmCuff_TCONS_00002376 gene=rmCuff_XLOC_002230
AGATTCATTTCTTACAGGTTAAGGAAAGTAAAGAAAAAGAGAAGTTGGAGAGAAGATTACTCGAGGAATT
GCTGAAGATGTTCATGGACTCGGAATCCTTTTACTATAGCTTGACCTATGACCTGACCAATTCGGTGCAG
AGGCAGAGTGCTGGGGAGAGGGACCTCCGGCCCCTCTGGCAAAAGGTTGATGACCGATTTTTTTGGAATA
AGTATATGATACAAGATCTTACTGAGATTGGGACACCAGATGTGGACTTCTGGATTATCCCCATTATCCA
AGGTTTTGTGCAGATTGAAGAACTTGTGGTTAATTATAAT
>rmCuff_TCONS_00002377 gene=rmCuff_XLOC_002231
CATCTCACATGTTTAAGGGCCATTTCTGTATCTTGGTTGTGTGCTTTATTTTGGAGGGTTGTATCTAATG
CACACTTAGTGGTGGTTAGGTTGTTCACCCCAGCTTGCCAGGACAGGAGCACTTTATAGATACCAGCCAT
TGACTTTTCTGTTTCAGATCTTCCATGGTGGCTTATTTTAATTCGGCAGAAAGCATCGGTGGGCAAACTT
CCAGGAGATCATGAAGTCTGTAAAGTTACCAAAATTGCTGTGCTGTCACTTTCTGAAATGGAACCTCAGG
ATCTTGAGCTAGAGCTCTGTAAGAAGCATCATTTTGGAATTAACAAACCAGAGAAGATTATACCATCTCC
TGATGACTCAAAGTTTCTCCTGAAGACCCTTACGCATATTAAATCCAATGTATCTGCTCCTAAT
>rmCuff_TCONS_00000159 gene=rmCuff_XLOC_000155
TCACTTGGCTCTGCTATCTGATGGGGAAATTACTTTTGGGGGGATAGATAAATGTGCGTGGATACTAAGG
GAATTTGACTAGCTTCTCATCTCTTTACTC
>rmCuff_TCONS_00000162 gene=rmCuff_XLOC_000158
GAGTAGGAATTGTGGATCTGGAATTATACCATGTTATGCAATACCATGTTTAAGGCTGTTCTTTTTTCCT
GATGGAGGCTCGCTCAAAAGAAGGAAAAAAGCCAGTGATATAGAGTATAATCTGAACATCTAAGGGCAAT
AGCAGAAGAAAATACTATTAAATCCCATTATAAAATTTACTAGCTATACATACATGGATTTGGTTACATT
GTGTCTGCAATTATGCCCCTCGTTCAATTTAATCATATTTTCTGTTTTCTTTAAAGTGTATGTGTGTCGA
TATCCCTCATGTAGTTGGTCGATTGACTTGTATCTCCTGCACCTTTCTTCTGATCTGCCTCCTTCCTAGA
ATGAAATACTGACAAAT
>rmCuff_TCONS_00000163 gene=rmCuff_XLOC_000159
TGTGCATAGTGCAGCACCAAGCATCTTGTGTGTTTTTCCTAAGTGCTAATGACTG
>rmCuff_TCONS_00000164 gene=rmCuff_XLOC_000160
TTAGGAGGTCAAAGTAAACTGGGCAACAACACCAAGTAGCCAGAAAAAAGATACTTCCAATCACTTCCAT
GTGTTTGTTGGGGATTTGAGTCCAGAAATAACAACAGAAGATATTAAATCAGCATTTGCCCCCTTTGGTA
AAATATCGGATGCCCGAGTAGTTAAAGACATGGCAACTGGAAAATCCAAAGGCTATGGTTTTGTATCTTT
TTATAACAAACTGGATGCAGAAAATGCAATTGTGCATATGGGAGGTCAGTGGTTGGGTGGTCGTCAAATC
AGAACCAATTGGGCCACACGCAAACCACCTGCACCTAAAAGTACACAAGAAAATAACACTAAGCAGTTGA
GATTTGAAGATGTAGTAAACCAGTCAAGTCCAAAAAACTGCACTGTGTACTGTGGAGGAATTGCCTCTGG
GCTGACAGATCAGCTTATGAGACAGACATTCTCACCATTTGGACAAATTATGGAAATAAGAGTTTTTCCA
GAGAAGGGCTATTCATTTGTCAGATTTTCAACCCATGAAAGTGCAGCCCATGCCATTGTTTCGGTGAATG
GTACTACGATTGAAGGACATGTTGTTAAATGCTATTGGGGTAAAGAATCTCCTGATATGACTAAAAACTT
CCAACAGGTTGACTATAGTCAGTGGGGC
>rmCuff_TCONS_00000165 gene=rmCuff_XLOC_000161
AACAAGGATTTGGAGTAGAGCAATCACCTTCTGCTGCTTGGATGGGTGGATTTGGTGCTCAGCCTCCCCA
AGGACAAGCTCCTCCCCCTGTAATACCTCCTCCTAACCAAGCTGGATATGGTATGGCAAGTTACCAAACA
CAGTGAGCTGGGACTCTAAACAAAATTGTAATTCATGATAGCTTCAGTTTCCTGTGACACTCTGAAGACA
TGAAAGTAGACATCGGAAAATGAAAATATTTATTTTAAAAATTGAAATGTTTGGAACCTTTAGCACAGCT
TTGCTTTGGTGAAGGACACATGTCTTCTAGTTCTGCCTTTTTAAGTTTTTGTTCATGATGGATATGAACA
TGATTTTTCTTTGTGTACAAAAACTAAAATAAAGTCAATAAAGACAAGTCTGACTACAAATTTTGATATA
ATAGGAGAAATGGGTAATACCTTTTGATTCTTAG
>rmCuff_TCONS_00000166 gene=rmCuff_XLOC_000162
TATGGTGTTTGTATTAAAGTCAGACAGTCATACTTGTGCTTTTACATGAAGTTTAAATGATATACATTGT
AAATATTGAATAACTCCAGTGTTTAAAAAGCATGCTTCAACATAGAAGTAGCAAGCAATGTAATTATTTG
AAGTAACACTTAGCGCCCTCCACTGCATCGAATGCAATGGACTGGTAAGAGTGTTTGAGACTGACGGTTC
CAAGTGTGGCTACTAT
>rmCuff_TCONS_00000167 gene=rmCuff_XLOC_000163
GATGAGCAGCCTGAGCAGGGCTGAGTTGTGTGTGTGGAGTTTGTAAATGAATCATTTGGGTAGACATTAA
GATTGAAGTTTGCTTCTGAGGTATTTTTCAGGCTGTGTGGATAAACCTGCCTCAAATTTCCATCGTAACA
GGAATGTAAAAGAGAGAAAATCTTATGTATTTGAATTCTGACAGCTAGGGGGTGCAAATGTTTAGGCAGT
GTATTTGAAATGTTTTCAGGCCTGGGCAC
>rmCuff_TCONS_00000168 gene=rmCuff_XLOC_000164
TGGGAGTCCCAGCAGCAGCCACCAGAACCCCAAGAGCACAGCCAAGTGGGCGGCCTCTCTGGAGAATCTG
CTCGAAGACCCAGAAGGCGTGAAAAGATTTAGGGAATTTTTAAAAAAGGAATTCAGTGAAGAAAATGTGT
TATTTTGGCTCGCATGTGAAGATTTCAAGAAAACACAAGATAAGAAGCAGGTGCAGGAAAAGGCAAAGGA
GATCTACATGACCTTTTTGTCCAGCAAGGCGTCGTCACAAGTCAACGTCGAGGGGCAGTCCCGGCTCAAT
GAGAAGATACTGGAAGAACCACACCCGCTGATGTTCCAGAAGCTCCAGGACCAGGTCTTCAACCTCATGA
AGTATGACAGCTACAGCCGCTTCTTGAAGTCTGACTTGTTTTTAAAACACAAGCGAACCGAGGAAGAGGA
AGAAGACGCACCCGATGCTCAAAGTGCAGCTAAAAGAGCTTCAAGAATTTATAACACATGAGCCCCCGGG
GAGCCAATGGGACTGGCAGCTTTCCGAAGCAGAGGAACTCCCTCTCAGGACCGTGCAGGGTTTATAATTG
CTTTGTTATCTGCAAGGACCGAAATGTACAAAACCCTTCAGTGGGATATGTGTATTTTATTAACTGCTTG
ACCAGTAAGTTTTGCATGATGGTTAATCTTACATA
>rmCuff_TCONS_00002388 gene=rmCuff_XLOC_002242
AGGCCTGACTGGGGGACATGCGAGTGGGGAGGGCCCCGTGCGACCGAGCGCTCTGCCTCCCTCAGCCCCG
AGCCGTGTACTGCAAGGACGTGCTGGACATCGAGCAGTTCTCCACCGTGAAGGGCGTCAACCTGGACCAC
ACGGATGACGACTTCTACTCCAAGTTCTCCACGGGCTCCGTGTCCATCCCGTGGCAGAGCGAGATGATAG
AAACAGAATGCTTTAAGGAGCTGAACGTGTTCGGACCTAATGGTACCCTCTCACCGGACCTGAACAGAAG
TCACCCTCCAGAACCGCCAAAGAAAGGGCTGCTCCAGAGAATCTTCAAGCGTCAGCATCAGAACAATTCC
AAGACTTCGCCCAATTCCAAGACGAGTTTTAACCACCACATAAATTCAAACCATGTCAGTTCAAACTCCA
CCGGAAGCAGCTAGTTGCGGCTCTGGCCTTGACATCCATGGTGGGACCAGCCCAGACCCTTCTCGTTAGA
AGCGGAACTTGGGAGCGGTGGGGTTTCGCTCCAGCTGGAAGCACGGGAGCCTCCAGGAGCCGGGGAAGGA
GGCCATTGACCCCCTCGACGCAGAGCCTCTGGTTTCCCCAGAGCTTTCCACTCAGGTCTGTTTCCAGAGG
CGGCCCTCAAGCCAGGGTGGATCGGATTGGTCTCTGCCGAACATTGCAATAGGAATCCAATCGGATGCCA
CAACTTGCACGTATTTTAATAGCGTCATAACTAGAACTGAATTT
>rmCuff_TCONS_00002390 gene=rmCuff_XLOC_002243
TCGCTGACCGCCGACTGTCAATGGAGCTGGAAAACATCGTGGCCAACACGGTCTTGCTGAAAGCCAGGGA
AGGGGGCGGAGGAAAACGCAAAGGGAAGAGCAAGAAGTGGAAGGAAATCCTGAAGTTCCCTCACATTAGC
CAGTGTGAAGACCTCCGAAGGACCATAGAAAGAGATTACTGCAGTTTATGTGACAAGCAGCCAATTGGGA
GGCTGCTTTTCCGGCAGTTCTGTGAAACCAGACCTGGGCTGGAGTGTTACATTCAGTTCCTGGACTCAGT
GGCAGAATATGAAGTTACTCCAGATGAAAAACTGGGAGAAAAAGGGAAGGAAATTATGACCAAGTACCTC
ACCCCAAAGTCCTCAGTTTTCATTGCGCAAGTCGGCCAGGACCTGGTCTCCCAGGCAGAGGAGAAGCTCC
TTCAGAGGCCCTGCAAAGAACTCTTTTCTGCTTGTGCGCAGTCCGTCCACGACTATCTGAGGGGAGAGCC
TTTCCACGAGTACCTGGACAGCATGTATTTTGATCGCTTTCTCCAGTGGAAGTGGTTGGAACGGCAACCG
GTAACCAAAAACACTTTCAGGCAGTACCGAGTACTAGGAAAAGGGGGCTTTGGGGAGGTCTGCGCCTGCC
AGGTTCGGGCCACGGGCAAAATGTACGCGTGCAAGCGCTTGGAGAAGAAGAGGATCAAAAAGAGGAAGGG
GGAGTCCATGGCCCTCAATGAGAAGCAGATCCTAGAGAAGGTCAACAGTCAGTTTGTGGTCAACCTGGCC
TATGCCTACGAGACCAAGGACGCCCTGTGCTTGGTTCTGACCATCATGAACGGGGGCGACCTGAAGTTCC
ACATCTACAACATGGGTAACCCCGGCTTCGATGAGGAGCGGGCCTTGTTCTACGCGGCGGAGATCCTGTG
CGGCTTGGAGGACCTGCACCGCGAGAACACCATCTACAGAGATTTGAAACCTGAAAACATCCTGCTGGAC
GATTATGGCCACATTAGGATCTCAGACCTGGGTCTGGCCGTGAAGATCCCCGAGGGAGACCTGATTCGAG
GCCGCGTGGGCACCGTCGGCTACATGGCTCCGGAGGTCCTGAACAACCAGAGGTATGGCCTGAGCCCCGA
CTACTGGGGTCTGGGCTGCCTCATCTACGAGATGATTGAGGGCCAGTCGCCATTCCGCGGCCGCAAGGAG
AAGGTGAAGAGGGAAGAGGTGGACCGCCGCGTCCTGGAGACCGAGGAGGTGTACTCCCGCAAGTTCTCCG
AC
>rmCuff_TCONS_00002403 gene=rmCuff_XLOC_002256
GACACACTCACCCTCTATCCTCGCTTTTCCCAGTCAGTATCTCCATAACTAGGTAAGAGCTACAGGAAAA
ATTTGAAGTGAACTTTGAAGGAGCAAGTAGGCGAGTAGCAAGACTGTCCTGGAGACAGGTGTGTGGAAGA
GAAACCATCGGGTCTGTGTGGGGTAGACCCTGACAGCCCCAGCCTCTGGACCTGGTGGCATGGGCAGCTG
ATGGATCACCGTGCTCTGACCCCTGG
>rmCuff_TCONS_00000169 gene=rmCuff_XLOC_000165
GGCCGCGGTGGGAAGGTTGCTCCGGGCTTCGGTTGCCCGACGCGTGAGCGCCATTCCTTGGGGCATTGCT
GCCTCTGCAGCCCTTAGGCCTGCTGCTTCTCAAAGAACGTGCTTGACAAATGTATTGTGGTCTGGTTTCA
ATCAAGCGAAACTCGCCTTTAGCACCAGTTCCTCATACCATACCCCTGCCGTCACCCAGCACGCACCCTA
TTTTAAGGGGACAGCCGTTGTCAAGGGAGAGTTCAAAGAACTAAGCCTTGATGACTTTAAGGGGAAATAT
TTGGTGCTCTTCTTCTATCCCTTGGATTTCACCTTTGTGTGCCCTACAGAGATTGTTGCTTTTAGTGACA
AAGCCAATGAGTTTCACGACGTGAACTGTGAAGTTGTCGCCGTTTCAGTGGACTCCCACTTCAGCCATCT
TGCCTGGATAAACACCCCACGGAAGAATGGCGGTTTGGGCCACATGAACATCCCGCTCTTGTCAGATTTA
ACTAAACAAATTTCCCGAGACTACGGTGTGCTGTTAGAAGGTGCTGGTCTTGCACTAAGAGGGCTCTTCA
TAATTGACCCCAATGGAGTCATCAAGCATTTGAGTGTCAATGATCTCCCAGTGGGCCGAAGCGTGGAAGA
GACCCTCCGCTTGGTGAAAGCATTCCAGTATGTGGAAGCCCATGGAGAAGTCTGCCCAGCAAACTGGACA
CCGGATTCTCCTACAGTCAAGCCGCATCCCACCGCTTCCAAAGAATACTTTGAGAAGGTGAATTAGCACA
TCCTCCCACGTGCACCTGCAGCTTCTCACAGCAGAAAAGAGCCACAGTTGGAACTCACTTTTAGCATTTC
AAAGATTATTATTTACAGAAGGCAAAAAACCACTTATGTTTGTATTCATAAATATTACTCTAAATGTTTT
GTTTTTGTAACATTGGCTGAAACCTTTTAAACGTGGTTAGTTACTAACTTAAGTCCTTTACTGGTAACGT
ATTGATGGCCAGCTAGTTTATGTAGATTGCCTAGTTCACCTGTGTCTTGGATCATGTCTTCAATGGGAAA
AGGAAACACTCTTCTTTCTTAGTCTTACTTGAACCTTTGTGTACAGCAGAGTAGTACAAACATCGAAAGC
TTCTGATCAAGGGTCCTGAAATTTTCTTCATGAATTTCTTTGTATTAAACTGAATTTTCTTGTAAGGTAA
CAAAGATCATAGTTTTAAGTTGTTAGCATCAGGGGTCTAATTTAACTCTTGCAATGGATGTATATGTGAT
TGAAACAAACGTGAATCATATTTTTAAACATGGTGGCAAAGTGACTTAACTGATCATGCATGGTCCCCAT
TCCTGAGATTTATAGTTTATATAGATATTTTACTTATTTTGTTAGCTGACTTAATGTCTACATACATTTC
TAGATATTGATTGGGTGTAATTATGAAGGATATTTATTGAATCCAGGTATTACATTTTG
>rmCuff_TCONS_00002408 gene=rmCuff_XLOC_002261
TGACTCATTTTTCTATTGTCCTGACTGCCAAAGATTTTAACCCAGAGAAATATTCCACCTTCGCTAGGAT
ATTGTGTAGAATGTACCTGAAACATGGGAGCCCAGTTAAAATGATGGAGAGTTATATCGCAGTTCTCACA
AAGGGGATATGCCAGAGTGAAGAAAATGGCTCTTTCCTTAGCAAGGACTTTGATGCCCGAAAGGCATACC
TTGCAGGCTCCATCAAAGACATTGTATCTCAGTTTGGAATGGAAACTGTTATCTTACACACAGCACTGAT
GCTAAAGAAAAGAATTGTCGTCTATCACCCCAAAATAGAAGCTGTCCAGGAGTTTACCAGGACCCTGCCT
GCCCTGGTGTGGCATCGCCAGGACTGGACCATACTTCACTCCTACGTACACCTCAATGCTGACGAGCTGG
AAGCCCTGCAGATGTGCCCAGGTTACATCGCTGGCTTTGTAGACCTGGAGGTGAGCAGTAGACCAGACCT
CTATGACGTGTTTGTGAATCTGGCAGATAGTGAGATTACCATTGCTCCACTTGCGAAAGAGGCCATGACA
ATGGGCAAACTGCACAAAGAGATTGGTCAGCTAATTGTTCAGTCTGCAGAAGATCCAGAGAAATCAGACA
GCCAAGTTATTCAGGATATTTCCCTAAAAACAAGAGAAATCTTGAGCAACCTGGCACCATTTTCAGAAGT
TTCGGGTGATGGAGAAAAGCTGGTTCTCAATTTTGAGTTGCTAAAGCAAAGACGATTTCCACCTGCAACG
GAAAACTTCCTTTACCATCTGGCAGCAGCCGAACAAATGCTGAACATCTGACCGGGGGCAGGATGCGACA
CT
>rmCuff_TCONS_00000171 gene=rmCuff_XLOC_000167
GAGTTACTTTTCCAGAATTTCTTGAGGTTGGCAAAAAGCAGCCCGCTTTGGACGTTCTTTATGATGTTAT
GAAAAGTAAGAAACATAGAACATGGCAAAAGATACACGAGCCAATTATGTTGAAATACTTGGAACTTTGC
GTGGATCTTCGCAAGAGCCACTTGGCTAAAGAAGGATTATACCAGTATAAGAACATTTGTCAACAGGTGA
ACATCAAATCTCTAGAGGATGTTGTTAGGGCCTATCTGAAATTGGCGGAGGAAAAGACTGAAGCTGCTAA
AGAAGAGTCCCAGCAGATGGTCTTAGACATAGAAGACCTGGATAATATTCAGACTCCTGAGAGTGTTCTC
CTAAGTGCTGTAAGTGGTGAAGACACTCAGGATCGTACCGACAGATTACTTTTAACTCCTTGGGTTAAAT
TCCTGTGGGAATCATATAGACAGTGTTTGGACCTTCTTCGAAACAATTCTAGAGTAGAGCGTCTCTACCA
TGATATTGCCCAACAAGGTAAAACGAGAAGTGATTTGAAAAGTTGACTTAAGAATAGATTTTGCAGAAGA
TTAAC
>rmCuff_TCONS_00000172 gene=rmCuff_XLOC_000168
AATTCTGCCTCCAATATACCCGTAAGGCTGAATTTCGTAAGCTGTGTGACAATTTGAGAATGCACTTGTC
GCAGATTCAACGCCACCATAATCAAAGTACAGCAATCAATCTTAATAATCCTGAGAGCCAGTCCATGCAT
TTGGAAACCAGGCTTGTTCAGTTGGACAGTGCTATCAGCATGGAATTGTGGCAGGAAGCATTCAAAGCTG
TGGAAGATATTCATGGGCTATTCTCCTTGTCTAAAAAACCACCTAAACCTCAGTTGATGGCAAATTACTA
TAACAAAGTCTCAACTGTGTTTTGGAAATCTGGAAATGCTCTTTTTCATGCATCTACACTCCATCGTCTT
TATCATCTGTCTAGAGAAATGAGAAAGAATCTTACACAAGAAGAGATGCAAAGGTAAGAATGTCATAGTC
AGATAATACTGAAATTCTGAAACAGATATCTTCCACCTAAATGGTATGGGCATATGTTCTAGGTTAGAGT
TTCAACCTCTGCACTGTTGACGTTTGGGGT
>rmCuff_TCONS_00000173 gene=rmCuff_XLOC_000169
AACTTTGTTCTCCAGAATGTCTACTAGAGTCCTTTTGGCCACTCTTTCCATCCCTATCACTCCTGAGCGT
ACTGATATTGCTCGACTTCTGGATATGGACGGCATTATAGTTGAAAAACAGCGTCGCCTTGCAACACTGC
TAGGTCTTCAAGCCCCGCCAACACGCATTGGCCTTATTAATGATATGGTCAGATTCAATGTGCTACAATA
TGTTGTCCCAGAAGTGAAAGACCTTTACAACTGGCTGGAAGTAGAATTTAACCCACTGAAACTCTGTGAG
AGAGTCACAAAGGTTCTAAATTGGGTTAGAGAACAACCTGAAAAGGAACCAGAGTTGCAGCAGTATGTCC
CACAGCTGCAAAACAACACCATACTCCGTCTTCTGCAGCAGGTGGCACAAATTTATCAGAGCATTGAGTT
TTCTCGTTTGACTTCTCTGGTTCCTTTTGTTGATGCTTTCCAACTGGAACGGGCCATAGTAGATGCAGCC
AGGCACTGTGACCTGCAGGTTCGTATTGACCACACTTCTCGGACCCTTAGTTTTGGATCCGATTTGAATT
ATGCTACTCGAGAAGATGCTCCAATTGGTCCTCATTTGCAAAGCATGCCTTCAGAACAGATAAGAAATCA
GCTGACAGCCATGTCCTCAGTACTTGCAAAAGCACTTGAAGTCATTAAGCCAGCTCATATACTGCAAGAG
AAAGAAGAACAGCATCAGTTGGCTGTTACCGCGTACCTTAAAAATTCACGAAAAGAGCATCAGCGCATCC
TGGCTCGCCGTCAGACCATTGAGGAAAGGAAAGAGCGGCTTGAGAGTCTGAATATCCAGCGGGAGAAAGA
AGAATTGGAGCAGAGGGAAGCTGAACTCCAGAAAGTACGGAAGGCTGAAGAAGAGAGGCTGCGACAGGAG
GCAAAGGAGAGAGAGAAGGAGCGTATCTTACAGGAACATGAACAAATCAAAAAGAAAACTGTTCGTGAGC
GTTTGGAGCAGATCAAGAAAACGGAACTGGGTGCCAAAGCATTCAAAGATATCGATATTGAAGACCTTGA
AGAATTGGATCCAGATTTCATCATGGCTAAACAGGTTGAACAACTGGAGAAAGAAAAGAAGGAACTTCAG
>rmCuff_TCONS_00000175 gene=rmCuff_XLOC_000171
CAACGTAAAGAAGAACGCAGAATAACCTACTATAGAGAAAAGGAAGAGGAGGAGCAGAGAAGGGCAGAAG
AACAAATGCTGAAAGAGCGCGAAGAGAGAGAGCGTGCTGAGCGGGCGAAGCGCGAGGAAGAGCTTCGAGA
ATATCAGGAGCGGGTCAAGAAATTAGAAGAGGTAGAAAGGAAAAAACGCCAGAGGGAGATGGAGATTGAA
GAGAGGGAACGGCGTCGGGAGGAGGAGAGAAGACTTGGTGACGATCCGCTGTCTAGAAAGGCGAGTGTGG
ACGTTGTGTTTTATG
>rmCuff_TCONS_00000178 gene=rmCuff_XLOC_000172
GTAGGACTCTCGTTGGGGAGATAGAGATTCAGAAGGCACATGGAGAAAAGGACCTGAAGTAGATTCTGAG
TGGAGAAGAGGCCCACCAGAGAAGTAAGTAGAGTTAAGGAAAATAGTACTACCTAGTTATAGGGTCCTGT
TAATCTCTTGTTAGTGTTTTCTAATTTGGTTCATTCTATAGGAGTGGGGAAAGGAAAGCCATGAAGAATT
ATGTGCATGTCTCTTACCCAAATGTTTTTCATTGTTTACTTCAACACTGTTGTAATTACTGACTTCTAAG
CATTTTGAGAAATACATGCTTTAGATTTTTTTATTCGATAATTGAATAGTATTTAGGTTAGAGTATGAAC
AGTTCCATAACGTATTTTTCTTTTCCTTTAAATTTCTTAAGTAGATCAAACCATCCTTTAAAATGACTAC
TAAT
>rmCuff_TCONS_00000179 gene=rmCuff_XLOC_000173
CGAGGCGAGGAGGTGCTGATGATGAGCGGTCATCCTGGCGTAATGCTGACGAGGATAGGGGTCCTAGGCG
TGGGTTGGATGATGACCGGGGTCCCAGGCGTGGGTTGGATGACGATCGAGGACCTTGGAGGAGTACTGAT
GATGATAGAATTTCCAGGCGTGGTGCAGATGATGACAGGGGCCCTTGGAGAAACATGGATGATGATCGGA
TCTCAAGACGGGTTGATGATGATCGGATGCCCAGAAGGGGTGACGACTCAAGACCTGGTCCCTGGAGACC
ATTTGTCAAACCAGGTGGATGGAGAGAGAAAGAAAAAGCCAGGGAAGAGAGTTGGGGTCCACCTCGAGAA
TCGAGACCATCAGAAGAACGTGAATGGGAT
>rmCuff_TCONS_00000180 gene=rmCuff_XLOC_000174
TGGGGATCGAGAGGATCGCTTCAGACGACCCAGGGATGAAGGTGGCTGGAGAAGAGGACCAGCTGAAGAA
TCTTCTAGCTGGAGAGATTCGAGTCGCCGTGACGATAGGGATCGGGATGACCGTCGTCGTGAGCGAGATG
ATCGCCGTGATCTGAGAGAAAGACGAGATGACAGAGACCGAAGAGGACCTCCTTTGAGATCAGAACGTGA
AGAAGCAAGTTCTTGGAGACGTGCTGATGACAGGAAAGATGAGCGGG
>rmCuff_TCONS_00000182 gene=rmCuff_XLOC_000176
AATGTGAATCCTTCAGGTATCGAGTAACACCTGTATCTTGGGTATAGAACTGATATTTTTTCTTTTGATT
TTGAAATATCTGATATTAATTTGGAATGAGGTAAGATTCTGTTACAGAAAATATGTTTCAAGACTTTTAA
AGCAGGGAGCTGGAACAGTTGTCACACCATTAGCAGTTGAGACATTACCTCTAGGTACTTTGAGGTATTT
ACTATTAACTACATTTAGGAAGTTTTTATGTTCACTATACATGCAGTAAACATTACAAATGTTGGATACA
GTGGGGTTTTCTTTAGATTTTACTTGAGAGAAGGTGAGTATAAAGCAATTTGCAGTCATTATTAATGACA
AGAACTGTTCAAGTGTGAATCCAAAAACAGTTAGAGCTTTTAAATTTCAAAGCTTTTGGTAAACTATTGC
TGAGTTTTTTTCTGTTGCCAATAGCAAACTGCTTTTCCATTAATGGAGAATTCATGCCTTTCAAGCATTT
TAAATATGACAATATTTATAAATGTGTGGTTTGGAGGAATTGTTTAAATTCTTTTTCCTAATTTCCTTTC
TCTTCAGGATAGATTCTTTCAACAAGTAATTTGTAGTAATGACTGTGCTGACTTCAATTTTGGAGTGTAG
TAGCTATGTTAAAGATTAACTATATGGTCTTATTGAAGCCAACACAGAACTTGCTGCTGTGTTTTTTCTT
CAATGATAAATAAAATACTTACCGAATTTCTCTCAGTGTTGATTTGTGGTT
>rmCuff_TCONS_00000183 gene=rmCuff_XLOC_000177
AGCGCCACCATCAACATCAACACGTCCACCTCCAAGTTCTTAATGAATGTTATAACTATTGAAGATTATA
AGAGCACATACTGGCCAAAATTGGATGGTGCCATAGATCAGCTTTTAACCCAGAGTCCTGGTGACTATAT
CCCCATATCCTATGAACAGATATACAGTTGTGTGTATAAATGTGTATGCCAGCAGCACTCGGAGCAGATG
TATAGCGATCTGATTAAAAAGATAACTAATCACTTAGAGAGAGTCTCAAAGGAGCTGCAGGTAAAGAACC
GATTGTATCGATTTTTGCTTCTTTGGGATTTT
>rmCuff_TCONS_00000184 gene=rmCuff_XLOC_000178
AGGTTTAATATAGCTCTTGGACAATATATGGGAGCATTGCAGAGCATTGTGCCTCTTTTCATTTATATGA
ATAAGTTTTACATCGAAACCAAGCTTAACAGAGACTTAAAAGATGACCTTATAAAGCTGTTTACGGAACA
TGTTGCAGAAAAGCACATTTACAGCCTAATGCCTTTACTTTTAGAAGCCCAATCAACACCATTTCAGGTC
ACACCTTCAACTATGGCAAATATTGTGAAAGGCCT
>rmCuff_TCONS_00000185 gene=rmCuff_XLOC_000179
CAGAGGTGACCAGTCCCGGAAGAGAGCTGGGGATGAGTTGGCTTATAACAGCTCGTCAGCATGTGCAAGT
TCCAGAGGGTACAGATAGTGAATGTGTTGAATGTACTTTCCTTCCTGAAAAGAGGACACACTGGAGCTGC
AGAGACTATTGAGAGCACAGCGGGGTCCTGCGACACTCAGGAGCTGTCACAAAGCCCTTCTTGGAA
>rmCuff_TCONS_00000186 gene=rmCuff_XLOC_000180
CTTGGGGATGATTTTGAAATGGGACAATCTTTTAATGAGTTTATCTACAGATTCCGTGAGGAACAAGCAT
CTTGAAAAGTGACCATTGCTAAATGAAATCTGGCAGCCCAAATCAGCAGCTTCCTCCAAAAATATAAGAG
CAGAAGAATCGTTTTTTCCTAAAGCACTTGATTTGTTCATTTGTGGACTTGGCACTTCGGCATATTGGTT
TCACACATCAAGATATCTTTTGCTTTAAAAATCAAGAGGATCATTACAATACAGTATTTT
>rmCuff_TCONS_00000187 gene=rmCuff_XLOC_000181
TTTCCCCATAACTTTTCCCCCATTAGTTCACAACCTTCTTCTACTCTGTGCCTTGAGCTTTGTGCACTTT
GCAACTCTGTGACCATGTTGTGAAACTCACAAATGCTTCCTGAAAAAGCGTGTGGTACCACAGGCTAACC
CACCACGTCAGGTGTGACTGTAACGGGATGCTCAGTAAGCGGGAGAATAGAAGCGTGTGGCACGTTGGTC
AGACTTCCCCTTCTTCACCGCGGCGTCTTCACGTTGACGTTGGGGACCAACTCTTGTAGAACATTTCCAT
TCCCTCTGTCACTTCATGTGATTTCACCAGCTGCTGTCGTATTGCATTACGCAGGTTTAGGGCTGGGCAG
TAGCTTAGCATTAGAGCTGCCCTTTTTAGTGTTGTTGAGAATTAGCCAACGGTGAAAGCTGGTTCCTTGG
CGCTCTAGGAAGCAGATACGGTTATTAAATCCAAATATAATCAATGGCGTGGGATTCCTGGTCCATTTCG
TTTTAAATGGGTGAGGTAAGTACTTNNNNNNNNGTCTGCAGTCTGCATCTTTTAAACGTTATATTCGAGT
ATAATAGAGAAGTAGCTATGCTGTTTTAAGGCTCCTTTTCAGCTGTAGCAAAGCTATATTTTCTGTTTTT
CTACACCCACAGTGCTATTTAGTTCCATATAAAAGACTCTGAAGCTTATTCTAGGTGTTTTTGAAAGGCA
AAGAAAAATAGAAAGATGCGGCAAGGGAAAACTATTTTTCTTCTCAATTTTGCTTGAATCTAAGTTGAAC
ATATGCTTGACTCTATTCAGCTATGTCAGACTAATATTTACCTCTTTAGAAAACTTAGGGCAGACAAAGA
AGACATCATGGATGCTGGCACACTTCTGATTTGCGGGTTTTTCATAGAGTTGCCTCTGCCACTTCAGTTT
GTCCTTTTTTTGTGGAGTGGGGTGGGTGGGTGAGTTAGAAGTGTGATATTGGGAGCCACTAGGTCATCTA
ATAGAAGCCCTCTATTTGTAAAATTGTTATTCAAAGAAGTAAAAGTAAATGTTGTCAGATTGANNNNNNN
NNAAGTACTTATCAACCAGAGTTGGATTTTGAATTGGACCCATTTAACTCTATGAGCATCTTGGATTGTA
TTGATAAACACTGAATTACTGTAGGAATCACTATACCCTGTACACTTTGATTTGCTACACCAGTAACATT
CTGGTATCAAGGAAGAATTCCATTTTATCATGAAAGCCAAATTTTACTTTTCTCAGTGGAATGCTTACTG
CAGGCTTATAAAGAACACTTGCACCTGGAGTCTCTCCTGAGTGGTT
>rmCuff_TCONS_00000188 gene=rmCuff_XLOC_000182
ACAGTGATTACAACCAGCTATGGGCCAGGGCTTGGTACTGCAAAGCCGTGATTGGAAGGCTCTGTAGAGA
AAATACACGCATTCTCCCAGTGCATGTGACCTGGTTGTTACTCATCTTGGCCCCTTGAGGTACATCGTAT
GAAAAACCTATTTATTTCAAGTCGAAATTGACCTTGCTTACTTAATTGGGATTCTTAACAACATTTCTAG
TTTGCAACATGAGAGGAAATCAGATTTGCCCTCCATTTTGTATTGAGTAAGCACTGTTTGCCAGAAGTAT
TTTCTTCTCATGTTCACTTGTGTTCTTCTTGCCAGTACAGTATATAGTTTCTCCACCCCAGTTAAATACT
GGCTTTTGTGGGGCCCAGATCATTGAAGACAGAAAATCGCACATGCAAGGCTGGTGGTCTCATTAGTCGA
CACGTGCAGTTGATGTGGCTCAACTGACTAGCGTGTGTGTGCAGCCTGGAACTAGACCCTCCGAAAGAAA
GCCAGTTCAGTCACTTGAAATCATGCCATGGAAAAGTAAATAGATGATAATTGTTTCCAGAGACAGTACT
TATTTTAAAGGTTGGCCTTAAGCTTCAGTAACAGTGTCATCTCATGTCCTCTGTTGTCACAGCTGCACCC
TAACCCGACAGGAAGTACTGCTTTGTTTTCTGTGGGCAGAAAGCAAAATCTGATGTAGTGACTCTTGACC
CAGTAGTTCTTAGGTAGAGTTAGTGAGAAGAGACACAAACCTGGATGCGTGAGTTGTGCATTATTAACTT
TGGTGGGAAAGTTACCTTTTTTCCTGTCCCTTTTACAAGTTTGAGGCAGTTCCCCTCCCTTTCTTTGAGG
TATAGGATGAAAACTGATTTTTGAGTAGGTGAGATTGTAGAAGAATGGATGCCCGTGGCCATTAACACTG
CACAGGCATCTTCAGCGCGGCAGCCCTGTAAAGCTGCCACCCCCCTTGCTGTATGCCGTGCTTTCTGTTG
GGTTGCAAATTTGCACACATAAAGAATTCCTCAGGAAGAGTTTGCACATGCATCACCTCACAATATTCTG
TACTGACCAAACAAAGGATTTGAAAGTTTTTCAGCACGGAAGGAGAACTTGAGAGTGGTGGTCTGTGCAC
ACATACTAGCAAAGGTAGTGGTGATCCAGCAAACACGGTTGTTTGTGCAGTAACAGAGTGAGCAGGAGCA
CTTGTATCATAGTATTTAAATAAGCCTGTTTAATCTCCCAGAGTAACGCTTCCAGATCACCTTTTTCTCA
TTGAGGCTAGCTGTATTTTCTTCTGTGTTTTTTGTGTTTTATTGCAGTTAATTATTTCCATGATGATTAT
TCAAGAGGCATTTCCCTTGAGCTAAAACTCAGTTGTTTAATAAGCACCTAGTA
>rmCuff_TCONS_00000190 gene=rmCuff_XLOC_000184
CATGCTATTCAGGAGAAATTATTCAAATGTGAAGTTGTGGGAAGCTATGGCTGGAAACAGGAATGCTTAG
GAAGAAATGGGAGGTCAAATGCAGACAAGAGGCGTTTGCCACCCACCAGCACAGCCAGAGTGAGAAGGAA
GCAATGAAGTCTTGTCCCTGGTGGTGCTTGTTTGTTGGAAAGCATTAGAACCTGGTGTTCTGTGCGTCAG
CTCTGAGTAATCCAAGAAAAACAAAATGGTGGGTGAAACTCTTATTGACCGGGGATGCAAAGCTGACTTT
GGCTCTGACCTTTAACTCTTGATGGATTTTGAATCACTCGTTCTGTATTAGAGTGTAAACCATCACTCTA
AAACATTGTGGTTATTGAAATAAATCTTGTACAGATGTCCTTGGCCTTGTTATAT
>rmCuff_TCONS_00000191 gene=rmCuff_XLOC_000185
AGTGGGGTTCTCTGTCCCACCCCAGCCAAAGTGAGAGAGGGCGACAAGGCTTTCGATCGGGAAACAGCCT
CCTGTTTCCTGTTGCTGTATCCTGGAAAAGAGCTGCGGCTGATGAAGTGTCAGCGGGCTAGACATCCTGT
ACCGGAATCCGCGGCGCTGGCTTCTGTGCCGGGGAGGGGATGCTTCCCGTTTGGGGGTCGGAGGGTGGCT
CTTCCGCCGGAGAGCCTGCAGAGTTCGGGTTGTGAGCTGAGCAGGAAAAGGTGGACCTTTCCAGAGCCAC
CCTCTTGCAGTCTTGAACCTTAAGAAAAGATGTGGAGTGGGCTGCTACCTCCTGGCCTAAATGAAAGTGA
TATTGAGTTGAGTTCTGAAGATGAAGCCACGTTAGAGAATTCTGGACTTAACTTACAGGAAGATAAAGAA
GATGGGACCATAACAAAAACAGAGAGCTCAGATTTCCCTACAGATGGAATGGAAGCCAAAGGAGAAGCAA
ATGTGAATGCATATGAAGAGTGTCCCTCTGGAATTCCTTTCAGCACGTGGAATAGATTTCAAGAATTGCA
TAAAAAACATTCTGAACAGAAAACC
>rmCuff_TCONS_00000192 gene=rmCuff_XLOC_000186
TGAGCAGTCCTCGAGGGAAACCCAGTGGAAGGAGCTTACTCAGTATTTTGGAGTCAATGATAGGTTCGAT
CCCCCTGTTNNNNNNNNNNNNNTTGACAAGGCAGGCCTTGAAAAGAGCGTAGACCAGGCTGTGGAAGAGT
GGGACATTGAGAAGGCGGAGGAGCTCAGCAACCAGCTAGCTACTCGAGAGCTTGGTGTAAAAATTGCCAA
AGCAGTTGCCTGCCACAACTTTGTAAAAGCCAAAAAGGATGCTGAAAATTCACAGGTTGCTCGAAAAAAG
AAGAAACTTGCATGGGGGTTTGAAGCAAAGAAGAGATGGGAAACCAAAAGCAACATGGGATATATGTAAC
TTGCCAGAGTTCTTCAAGACGTTTGAGTCTTTGAGTTTTCCCTTGAGTCTTCAATTGCTCAATTTACTGA
AAAGATTTTCCTGTTTATGTTCACTGTGTCAGGAAATTGATAGACGTAGAAAAAATAAGCATAAAATTTG
CGAGTTGATTATCACATCTTTTCAGTCTCTTTCTTAAGAGCTCATCCTATTGAAGTAAATGAAGTGCAGC
ATTCTGTTATTAGTGCGAGAAATCTAAGCATACATGGAAAAAAGGATGGGATTTTATTTATTTATATAGA
CCTTCGGTATAAGATCAATTTTACTTTTATCCATTTGGTGTAGCATAGCCAGTGAGCTCCTTGTACTTTC
TTATCTGTGCTCAGTGTAACTGCACTTATTCTGGAATT
>rmCuff_TCONS_00000194 gene=rmCuff_XLOC_000188
TCCTTCTCCCCAAAGCCCCCCAGTACATAGTTATATATTCTAGTTGTGAGTGCCTCTGGTTGTTGGAATT
GTGCTTTTAAGATTGGCATTTGTTTATAATGGATTAATCATAAGTGCAAGAAAGTCCCAATTGACATTGT
CCTTACAAATGACTTTATCTTAACGTTATGGAAGTAATTATTGGTTCTTTATTGGAGGCAGTAGAGTTAA
TGTTTCACAGTCATATAATAAAAACAATTGATTAATTTTTGTGTACCTGCAGATAAAATATTACAATAAA
AAAGGACAGAATGTAGTATTTGGAGGATGATTTAAATTCAACTCTGCCTGGAAATATGTTTTTAACTCTC
TCTCTCAGCTGTATCATTCTTTAAATTATGAGATGGCTCTTAGAAGAAGACATGGTATGGTTGTATTAGC
TGGTTGTAACTCC
>rmCuff_TCONS_00000195 gene=rmCuff_XLOC_000189
ACATATGTGTGCTCTATCGATGCAAAACAAATCATCGTTGCTACTCTTGTGGTTTGTGTAACAGAGAAGC
TGCTTCAGATCACTCTTGGCCGTGTGAACCTTGGTTTCAGAGTAAGCTGCTACTACGTATTATTCC
>rmCuff_TCONS_00000196 gene=rmCuff_XLOC_000190
GGCTCCCTTTCGTAAAAATTGGAAGATCTTGTAGCACCAAGCCTGCATTCCTCATAGCAGTGATGGACTG
GAGAGAGAGTCCAGTAGCAGCTGCAGTAAGCTCTTACTCCTAGTTTATAGTCCCTATCTACTTGCTGCAC
TTACTAATGGTACTTGTCTAGCATTAGGTGAATTTGAGACCATTACTAAAGAGGGAGAGTTAATAGCTGG
ATAGTAGAGGGTGAGAATTTTTACCCCTCTTAAAACATTATATCTTTGAAGAGATTTTCACTGAGTAATT
TTATT
>rmCuff_TCONS_00000197 gene=rmCuff_XLOC_000191
ATCAATTATATTGTTTCCATGGAACAGTGCATTCTGAATTTTCATCTTGCACTGTACAAACGGTCTTCCC
ATCTGGTCCAGAAAGAATCTCTCTCCTGCCCCCCCAAGTTTCAGGGCCTGCTGGTGGCCTCTAGATTTTC
TTTTTCTTTGTTCTAAGTGTCCTGCCTCGTCATTGAGGGCATGCCGAAAAACCAGGTCTGGATACCACAG
AGAAGGCACCATTTGCTGCCAGTTATGGGAGAGCATGTGAGTTTTGCTTTTGTAAGGCCC
>rmCuff_TCONS_00000198 gene=rmCuff_XLOC_000192
GAAAAGAAATCTGGCATGAAATTCTAGGAGGGATTTGTCACATACTTTTTTATGTAAAAAGACATTGAAT
GATGTAATGGATATGTTTTCTTTTTGCGTGTGTGAGGAAGATTTGTCCTGAGCTAACATCTGTGCCAGTC
TTCGTCTACTTTGTGTGTGGGATGCCTCCACAGCATGGCTTGATGAGTGGTGTGTAGGTCCACACAAAGT
ATTCGAACCCATGAACCCTGGGGCACTAAAGTGG
>rmCuff_TCONS_00000199 gene=rmCuff_XLOC_000193
TCAGTGTGTCACTGTTTCTCATTCTGTTACTATGAACCCATTGACTCTTACTTTGANNNNNNNNCTCTTC
ATCAAAGGCTGAATTAATAAAGGGGAATTTACAAAGTGTCGGACTTACGCTTCGTCTTGTTCAGTCAACT
GATGGGTATGCTGGGCACGTCATAATTGAGACTGTGGCCCCAAACTCACCTGCTGCACTTGCAGATCTTC
AGCGGGGAGATCGACTGATTGCTATTGGAGGTGTGAAGATAACATCTACCCTGCAAGTGTTGAAGCTGAT
CAAGCAGGCTGGTGACCGAGTCCTGGTGTATTATGAAAGGCCTGTCGGCCAGAGTAATCAGGGTGCAGTG
CTGCAAGATAACTTTGGACAGTTGGAAGAAAACTTTCTGTCAAGCTCATGCCAACCAAATTATGAAGAGG
AAATAACTGGGTTGGCAGTAGACGCTGAAAATAGAGACCTGGATTCTGAATTTGAAGACTTGGCAAGTGA
TGTCAGAGCACAAAGTGAGTTCAAAGATGAGGCACAATCACTAAGTCATAGTCCCAAACGTACTCCGACA
ACACTTTCTGTTAAACCCCTTGGAACTATATCGCCAGTTTTAAACCGTAAATTAGTTGTAGGAAGTCACC
CACCACCACCAAAAATTCCATCCAAAGAAGGAAGTAAACCCTTAGCCCTAAAAACTTGTGAGATAACAGA
CCCAGCGCACGTGTCAAAACCCACCCAAGGATCCATTTTCAAACCACCCGTGCCACCACGACCACAAGTG
AAAGTTCCTTTGCCTTCTGCTGATGCCCCAAATCAGGCAGAACCAGATGTTCTTGTTGAAAAGCCAGAGA
AGGTGCTGCCTCTTCCTCCTGCAGATAAGCCTGTTGAAAAGCAAGCAAAAAATACAGATCACGTAGAAGA
TGCAGCTGCATGTAAGCAGTTTTTAGCAAAGCAAGAAGTGGCGAAAGATTTTCCTTCAGAAAGTTCCTGC
CCTCCAAAGGACAGTTCGGATGATCCTCAAATGTGGGAATCATCAGAAATTCCTTATCGTAATAAGCTAG
GAAAATGGACAAGAACGAGAGCGACCTGTTTCTTTGACATAGAAGCCAGCCACAGATACTTAAACGTTGC
ACTGTGGTGCAGGGATCCTTTCAAGTTAGGGGGCCTCATCTGTTTGGGGCATGTTAGCTTAAAACTTGAA
GAGGTGGCATTAGGATGCCTAGCTACATCAAACATGGAATACCTTTCAAAATTCAGATTAGAAGCCCCAA
CACCTAAGGCTATGGTCACAAGAACCGCACTCCGCAATCTGA
>rmCuff_TCONS_00000200 gene=rmCuff_XLOC_000194
AGAGGTTTCTGCCCTACCTAAAGAGGAGCACTTTGTTGGACAGATGGGTGTAACAGAAAATAAACATAGT
TTCCAAGATACTCAGTTCCAGAACCCAACTTGGTGTGATTACTGTAAGAAAAAAGTTTGGACTAAAGCTG
CTTCCCAGTGTATGTTCTGTGCTTATGTTTGCCATAAAAAATGTCAGGAAAAGTGTCTAGCCGAGACTCC
TCTTTGTGGAGCAACTGATAGGCAGATAGAGCGGACCCTGAAAACCCTCAGAGTGGAAGGACAAGAAACC
CTCCAAGGCCTCCCGCCTCGTGTTGACTCCGAAGCTAGCAAGTCAGTTAATAAAACAACAGGTTTGACGA
GACATATTATCAATACTAGCTCTCGTTTGTTAAACTTGCGTCAAGTCTCTAAAACTCGCCTATCGGAACC
AGGAACTGATCTAGTAGAACCTTCACCAAAACACACCCCGAACACATCAGACAACGAAGGCAGTGACACA
GAGGTCTGTGGTCCAAACAGTCCTTCTAAACGGGGAAACAACACAGGAATAAAGTTAGTGAGAAAGGAGG
GCGGTCTGGACGACAGTGTTTTCATTGCAGTTAAAGAAATTGGTCGTGATCTCTACAGGGGCTTGCCTAC
AGAGGAAAGGATCCAGAAACTAGAGTTCATGCTGGATAAACTGCAAAATGAAATTGATCAGGAGTTGGAA
CACAATAATTCCCTTGTTAGAGAAGAAAAAGAGACAACCGATACAAGGAAAAAATCACTTCTTTCTGCTG
CTTTGGCTAAATCAGGTGAAAGACTACAAGCTCTAACACTGCTTATGATCCACTATAGAGCAGGTATTGA
AGACATCGAATCTTTAGAAAGTCTGTCTTTAGACCAGCACTCCAAAAAAATAAGCAAGTACACAGAAGAT
ACAGAAGAGGACCTTGATGATAGTGAAATAACCCAGCTAATAGACTCGCAGCCTTTCAGCAGCATATCAG
ATGACTTATTTGGCCCATCTGAGTCTGTGTAACAGACAGTCTCTTTAAACTTTCCACTGATTGGGGGAAA
GCTGCATCTAAAGTACCACAGATAAAACCATGTTTAAACCCTCTTATAATGCACTTGGACTGCTTCTCCA
CAGTTATTGCTTGTTTAAGAACAAGAATGAAAAAGATGGTTTTCCAGCAGAAACATGACCAGCTCACTAA
ATTGGTTGTTGCAGATTGCATTTATAGC
>rmCuff_TCONS_00000201 gene=rmCuff_XLOC_000195
TTTCTTTTTAAATGAAAGTTCTAAACATTTATGATTATTTTTCATCTTCAGTTCTCCCATAGGAAATAAA
GCATGTGCAAGGATATTGAAAGTTTCAGAGGACTGTTCTTAAAATGATTGTGTTGATAACTAGTTTTGGC
TGTTTTGTGTTAGAAACATTTTCATGCAGGAGAATGTTGTGAAGGAGAGGAGTTATGCAAAATAGATTCA
GTTCTTTGTCTGACATCCTCCAGGCTTAA
>rmCuff_TCONS_00000202 gene=rmCuff_XLOC_000196
TCTGTAAGTTGCTGGTGTTTATGGGTTATATCATGGAAGTTTTAGTGACATCCAAGCATGCTGCTGCAAC
TGACGCATTTGAAAGAGCTGTAGAAATAATGCAAAACTTTGGTTTTATGAAAATCTACTCGTGTTAAAAG
TATTTAACTCTGTAGAAGTACAATTATGGAAAGCTCGGTAATGCTGCTATTGATATTTGTAAAATACACC
TTTAATGTAGTGCACTATTTTTATATCTACTGGGAGAGGCAGTAGAGGAATCACAGTTGTCCTTTAATGC
AGAGGGACACTCCACATAGCCTAGTGGATAGTAAGGTAGAAGGCTTCAGTGAAAACACTTGTACTATACT
ACATTCCTGATGTAATCTTGCTGCCATGCTATGTTATCT
>rmCuff_TCONS_00000203 gene=rmCuff_XLOC_000197
AGTGGAGCAGTGGGCAGACCCTGGCCAACAGTTCACCAGTGCATGTCCTGACTTCCAGAGGTAGGACAGG
GTGGTGCTGGTTCATGGTTAGCTTCCTGGCATTTGCCAAGACCAGGTAAGTCTGAACAGCCCTGCCTTGC
CTCCTACACACCCCTCAGGGTTCAGGCACCAGGTCAGCAGCAGCACTTCAGATGGTGGCTTCTGACCGTG
ACTTCTGAGAGGACTAGGTACTGACTGCCTAAGTTCCTGACACATGGCAAGAGAAGAGTGTTTCAGGACA
TCTCTGTTTCCACGAGGAAATTCATTCAGCTGGAAAAGCAATAGCTTCTTGCATCAGCATAGA
>rmCuff_TCONS_00000204 gene=rmCuff_XLOC_000198
CCTTTATAGGGATAAGAGTTTTTCCTAATGACTGTATTAAGTGTGACTTCTTTTAGAAGGTTACAAAAAA
TTCGGATGATATCTTTTTAGGTAATGTGCATACCACTAATCAAATGTGATGCTGAAAGTTTGCAGTGCTT
GTGGAGAAACAGAACTGACCGATGTAAGGCAATTTAAAAAGCCCCCAAAGAAGCTTCTGTTTTGATTCTG
ACCCTCTTGTTGGAGAAACTGCAGTAGCATGAAAATTGTTAGGCACTGTGGCATACAAATTACTTTCTAG
GATATACTGAGATAAGCTTAAAATTCAGGAGCTGGTATCAAACTAGTAGTCTCATAGTCAATGTTAGTTA
CACATATGTTGACAGTGGAATGAAAATACCTGCTACTGATTGTGTCCACAGCCTCCCGAGGGCTCTGGTG
GCCTGAATGCAGAATGGAGGTGAAGTCCAAACCTTGAATTCCATGGAGCGTTGTCTTGATAAACCATGTG
CTCTGTGCTGGGAGTTAACTGTCTGCTCACGTACTAATGTGGAACAAGTACCATATTTTATCGTAGTTCT
TATGTACAGTGAAGATAAGTGACAAGCACACAATTTTCTTGCTTCACTGCTGTTCCACATTACACAGGTT
TGTTTTGTTTTTTTAAAGAAATTAAGTGATAGTTA
>rmCuff_TCONS_00000205 gene=rmCuff_XLOC_000199
TGTGCTAAGCATAGGCTTGAAGAGGTGGGTAGGCAGGTAAATGTAATTCCTAAATTTGGAGATAATTCTC
TTTCCGTAGGTTCATTGTGCTTGACTGTTTCCACGTTCCTCCAGTGATGACTTTACAGTTAGTAATCGGT
TTACTTAGGGGGAATTAAAATGTAATGTTTGTCAACTGTAATTTTCCCTAATTGAATAATGCTGCCGTGT
GATACAGTAACTACACACTGCGTTAACTCACT
>rmCuff_TCONS_00000206 gene=rmCuff_XLOC_000200
GAAACGGCCCCTACATCTGCATATTCATCTCCAGCCCGGAGTCTAGGGGACACAGGAATAACGCCTCTGT
CCCCTTCCCATGTTGTGAATGATGCCGACTCGAATGTCTCGGAGCAGCAGACGTTTTCTCGTGGTGGTGG
CCATTGACTTTGGGACCCACATCCAGTGGCTATGCCTACAGCTTCACCAAGGAGCCAGAGTGCATCCACG
TGATGAGGTGAGAGCTGTGG
>rmCuff_TCONS_00000207 gene=rmCuff_XLOC_000201
GCAGCAAACGGCAAGAACGTCAAAGCCCTTGAAATCTTTGCTTATGCCCTGCAGTACTTTAAGGAGCAGG
CACTGAAGGAGCTGAGTGACCAGGCGGGTTCGGACTTTGAGAACTCTGATGTCAGATGGGTCATCACAGT
GCCTGCCATCTGGAAACAGCCCGCCAA
>rmCuff_TCONS_00000209 gene=rmCuff_XLOC_000203
TTCATTGACTACTACAAGAAGTTCCGTGGGCACAGCGTGGAGCACGCCTTGAGGAAGAGCAATGTGGATT
TTGTGAAGTGGTCCTCGCAGGGGATGCTGAGGATGAGTCCAGATGCCATGAACGCCCTTTTTAAGCCAAC
TATCGACAGCATCATTGAGCATCTCCGGGACCTGTTTCAGAAGCCCGAGGTGTCCACTGTCAAGTTCCTC
TTCCTCGTGGGTGGCTTTGCAGAGGCACCCCTCCTGCAGCAGGCGGTGCAGGCTGCCTTTGGCGACAAGT
GCCGCATCATCGTCCCCCAGGACGTGGGCCTCACCATCCTCAAGGGTGCCGTCCTCTTCGGCCTGGACCC
TGCCGTCATCAAGGTGCGCCGGTCTCCGCTCACCTACGGGGTGGGCGTGCTGAACCGCTACGTGGAGGGC
AAGCACCCACCCGAGAAGCTGCTGGTGAAGGACGGCACTCGCTGGTGCACTGACGTTTTCGACAAGTTCA
TCTCTGCTGACCAGTCCGTGGCCCTGGGTGAACTGGTCAAGCGTAGCTACACTCCGGCCAAGCCCTCCCA
GCTGGTCATCATCATCAA
>rmCuff_TCONS_00000211 gene=rmCuff_XLOC_000205
GGTAGAATAATTAGGGATTTTTGAGGGCGCACTGGAGTCAGAAAAACTGTCGGAAATTAAGATTGAGGCT
TGGGAATGAGAAACTCAAAGGTCCTAGAAGAGCAGCTAGTTTTCATAGGTACAGAGTGGTGAGACACCCA
CCCAACAAGGGAATCAATAGGTTTCTGCAGCAGTGACGGAGCTTGCCTTTGAGCAGATGGCCGTTAAGTA
GAACTTAGGATGAGCTATTGCTGTCTTTCACATTTGAAATGAGATCTTTGAGCAAGGAGGAGATTCTTCA
TCTCTTTGAGACTTTCCTTTTTATCCTTTTTGGATGGCAGTCAATATAAAATGCCACCCCATCTGTAGTT
CATTTCTTTTCATTATCATGTGACTCGAAGTGGTGATTCAGTGGGAATTGGAGCATTTTTAGCTGGTGGG
AGAAGCT
>rmCuff_TCONS_00000212 gene=rmCuff_XLOC_000206
TGCATGAGAACTGCCTGGGTGCTTGTTACAAACAGCTTCCTGGATGCTATCCCTTTCACGAACTGAAGTC
GAGTCTTGGAGAGGAGGACCAGAATCTGCAATTTTTAGTAAACACCACAGGTGACTGTGTTTCAACTGAA
ATTTGAGAATTCTTAACTTTAGGTTTTGTTGGAAGCTGAAGCACAGCCCAGAGCTGGCAGCCTGGGTCTT
CCCATTCGGG
>rmCuff_TCONS_00002413 gene=rmCuff_XLOC_002266
CGTGAACCTTGCTTCTGGCTGTAGATCTCTCTTCTCTGTCATCGTCAGGGTTGTTGGAGACCTTATGGTT
CGAATCCAGCGTATTCAGGACTTTACTCCCAAGCTTCTTTTAGTCAGGAAGCGATTACTTGGTTTGGAAC
CTGAAGGCCCTATTATTGACCACATCACATTGCTAGAGGGTGTGATCGTTCTAGAAGAGTTCTGTAAAG
>rmCuff_TCONS_00000214 gene=rmCuff_XLOC_000208
CGAGCGGTTCGGGCCCAAGGGCAGAGCCCCCAAGCAGGGCGCGGCCACTGCTCGGCGCGATCTCTGGGGC
GGCACCGGAGCTCGGCCCTCCGAGATGGGGGCGGGATTTTAGAAAGAAGCCCCGGACTTGGCGAGTGGAT
GCCGCCGGGGCTTGTCCTCGCAGCCTCTGCAGCCGCGGGTCTGTCTGCCCAGGCGCGCTCCCACTCCTAG
ACTTAATTCCTGATTCCTTCAGTGCTGCTCGCCAGAGGACCCGGTTGCCATGGTGAAGGAGAAAGGTAAT
TATAAATATCGATCACCGTGCATGGTTGCAGAAGTTGGAATGGTGCTGCAGGGCTTGGCCACCTAATGGG
GGATGATCAATGGAAAGCTGGGTAGACATGTTCTTGAGGTCGAGAATCTCTGCATTGTGAAGTC
>rmCuff_TCONS_00000215 gene=rmCuff_XLOC_000209
GCAAGGGGGCTTCTTCATCAAGAACGGGGAGTATCTGTGCACCCTGGACTACCAGAGGATGTACGGGACA
CGCTGCCATGGCTGTGGGGAATTCGTGGAAGGAGAGGTGGTGACCGCCCTGGGCAAGACGTACCATCCCA
ACTGCTTTGCTTGCACTATCTGCAAGCGCCCGTTTCCACCTGGAGATCGCGTCACATTCAATGGGAGAGA
CTGCCTCTGTCAACTCT
>rmCuff_TCONS_00000216 gene=rmCuff_XLOC_000210
TGGCGCTGGAGAAGCAGTGGCACTTGGGGTGCTTTAAATGCAAGTCCTGCGGGAAGGTCCTCACCGGGGA
GTACATCAGCAAGGACGGCGCTCCGTATTGCGAGAAGGACTACCAGGGGCTCTTTGGGGTGAGATGTGAA
GCCTGTCACCAGTTTATCACAGGGAAGGTGCTGGAGGCAGGTGACAAACATTACCACCCCAGCTGTGCAC
GATGCAGCAGATGCAACCAGATGTTCACAGAAGGAGAGGAAATGTATCTTCAAGGTTCCACCGTTTGGCA
TCCCGACTGTAAGCAATCTACTAAGACTGAGGAAAAGCTGCGGGCTACCAGGACTTCCTCGGAAAGCATT
TATTCTAGACCAGGCTCCAGTATCCCTGGCTCGCCAGGTCACACTATCTATGTAAGTATCTACTTCTGGA
AGAGACGTTTTCGGGACAGGTAAGGTAGGAGATTGTCAGAGTGCAGTGGGTAATCCAAAATAGAAGCTAA
TTCAGAGGATTTCTATTTCTGTTGTGAGATCCGATTTTCATTTTTGTAGATCAGCATTCTCAATCACGTT
TTCCTTCAGATAATTAAATTTATAAGTGAACGTGACCATCAGTGGCGTGATCGAGTAGATGACCTGTAAA
ATGCAGTGACATGATGCAGGACTTAAAAAACTGTTGTGCCTAACATGCATGCA
>rmCuff_TCONS_00000218 gene=rmCuff_XLOC_000210
CGCTCTGCTCCTTTTTTGGGTGTGTGTCTCTCGAGATGCACGTTTCCTTTGCCTAGAGCTGCAGAAGAGG
AGCCCGCTTATAAACAGGGGAGGGCAGGGAGCCCCAGTCTGGCGAGCTGAGGTCGGGCTTTTACAAGCCT
CTTCCCCGTGTTCTGAGTTTGAAACCCGGAGGAGTTCCCTGCTCAGCACAGCCAAGGAACGAAAGACAAG
GAGCCCTGGCATAAGGCAGGTGACAAACATTACCACCCCAGCTGTGCACGATGCAGCAGATGCAACCAGA
TGTTCACAGAAGGAGAGGAAATGTATCTTCAAGGTTCCACCGTTTGGCATCCCGACTGTAAGCAATCTAC
TAAGACTGAGGAAAAGCTGCGGGCTACCAGGACTTCCTCGGAAAGCATTTATTCTAGACCAGGCTCCAGT
ATCCCTGGCTCGCCAGGTCACACTATCTATGTAAGTATCTACTTCTGGAAGAGACGTTTTCGGGACAGGT
AAGGTAGGAGATTGTCAGAGTGCAGTGGGTAATCCAAAATAGAAGCTAATTCAGAGGATTTCTATTTCTG
TTGTGAGATCCGATTTTCATTTTTGTAGATCAGCATTCTCAATCACGTTTTCCTTCAGATAATTAAATTT
ATAAGTGAACGTGACCATCAGTGGCGTGATCGAGTAGATGACCTGTAAAATGCAGTGACATGATGCAGGA
CTTAAAAAACTGTTGTGCCTAACATGCATGCA
>rmCuff_TCONS_00000221 gene=rmCuff_XLOC_000214
TGGATTACAAGGATTTAGCAGCCATTCCCAAGGTCAAGGCAATTTATGATATTGAACGTCCAGATCTTAT
TACCTATGAGCATTTCTACTCTTCGGGCTATGATGACAAACAGGACAGACAGAGCCTGGGAGAGGCTCCA
AGGACTTTGTCTCCTACTCCATCAGCAGAAGGGTACCAGGACGTTCGGGATCGGATGATCCACCGCTCCA
CCAGCCAGGGCTCCATCAACTCCCCCGGGTACAGCCGCCACAGCTATAC
>rmCuff_TCONS_00000222 gene=rmCuff_XLOC_000215
CAACATTTACCGAAAACCACCCATCTACAAACAGCATGCTGCCCTGGCAGCCCAGAGCAGGTCTTCAGAA
GACATCATCAAGTTTTCCAAGTTTCCAGCAGCTCAGGCTCCAGACCCCAGCGAGACACCAAAGATTGAGA
CGGACCACTGGCCTGGTCCCCCCTCACTTGCCGCCGTAGGAGCTGACATGAGACGCAGATCTAGTGGCAG
AGAGGAAGATGATGAGGAACTTCTGAGACGCCGGCAGCTTCAAGAAGAGCAGTTAATGAAGCTCAACTCA
GGCCTGGGGCAGTTGATATTGAAAGAAGAGATGGAGAAGGAGAGCCGGGAGAGGTCATCCCTGTCAGCCA
GTCGCTATGATTCTCCCATCAACTCAGCGTCACGTGCTCTGTCATCAAAAACCTCTTCTCTCCCAGGCTA
TGGAAGAAATGGGCTTCACCGGCCTGTTTCTACAGACTTTGCTCAGTACAACAGCTATGGGGACGTCAGT
GGCGGAGTGCGAGGCTACCAGACCCTTCCAGATGGCCACATGCCTGCAATGAGAATGGACCGAGGAGTGT
CTATGCCCA
>rmCuff_TCONS_00000225 gene=rmCuff_XLOC_000218
TGACCAACAGAGGGCGCAACAAAATCCTAAGAGACGTGGACAGAACCAGGCTGGAGCGTCACTTAGCCCC
AGAAGTGTTTCGGGAAATCTTTGGAATGTCCATACAGGAGTTTGACAAGTTACCTCTTTGGAGACGCAAT
GACCTGAAGAAAAAAGCGAAACTCTTCTAAATCCTACACGTAGACAGCAATTAGCAAAAGGACTGACAAT
GGCGGTGACACATAGGATGTTGTATTAAGGCCCAAACTGGACTGGAGAATTTGCA
>rmCuff_TCONS_00000226 gene=rmCuff_XLOC_000219
AATATTGAGCCGACCGACGGCAACACTTGCCAGGAAGCAATGGGGTAGAAATTTCTATGTTCCCACACTT
GACAGTCGTGTTCACATGTGACCTTTTTACATCACCACATGTATACAACAGGAGCTACTTCTTTTGTTTT
CTTTTAACTGTTGTCCAACAATTGTGCTGACTGTGTGGATAAGTGCCAGCAAGTGCCCTTAGGATGCCGC
ATGGAAAAAAGCAGTTGTAATAATTCCAAAGTATGAATATATTTATTATGTAGCACTGTGGCTAAGAAGC
AAGAGCCTGAGGGACATATCCATGTGGTAGAGCCATTTTGCACACGCCTTTCCTCACTGGCCTCACGCAG
CTCTGCCTGCACCCCAGCAGGATGGAAATCGGTCGGGGA
>rmCuff_TCONS_00000227 gene=rmCuff_XLOC_000220
TCCTTGTTCTCTGCTCTTTGCTAGGACCTGGCTGGTAAAGGACTTAGCTATTATTTAAAAAGAAANNNNN
NNNAAGAGAAAGAGAGGGAAAAGGAATGAAAGGAAAACCTCCCTTAACTCTTTTTCTGCATCAAATAGTG
TGCTTTCTTCTTCCTTCCCACCAAGGACAGGAGCTGTCTCGGGGGGACCCCTTTGCAAAGAAAGGAAAAA
AACATTTTCTCCAGATTGGCCCAGCTGCATGCTGGTTGATGATGTTAGCACAGGGGCCGTAGCACTCTAG
GCNNNNNNNNNNNTTGTTCCGTGTCTTCCCACTGCAAGTTCTTGCCTCTGCTCTATATCTGGCATCCTCT
CATTCAGATCAAGCCCACGCGGATTTTGGTTTTTTTAAGGTCTTTTCAGTGGTAGGCTAAGGAAAGGCAT
GTTTTTCCATTTTAAGTCTCTGCAACTCCAAGATAGATTGCCTCGAACTGATTTAATTTGGCCTTTTCAG
CTTTCCTTCTGGCCTAGCACTGTGGACTTCATGGTTTGTGTGTATGGATGAATGTGTGTGTGTTTTAATT
CACCCAGGGTAGTTTCGTGAGTCTGCACATGCTTTTTAATTTTATTTCTGCTGGAATGCTCATCCCACTG
TGCTGCAGCTTCCAAGGGACAGTTGCACAGGTGTGCGTGACTCAAAGATCAAGAGTGAGGCCAAACTGTA
TCCCCGCCACTACATTCTCTGTGGGAGGGCGTTGGTGCTTGGAAGCCAGCACACTCCATGGCTGACGTAA
CTCAGGTCCGCATCAGACCGAAGACCACAGACCTAGGATCAGGCTGTGTGTGGGATCAGAGCATCTCACC
AGAGCCCTCAACTTGTCAACACAAGTTGAGTGTCTAGGATTTCACCCGAACTTGCGTCTCAGACCACATC
GTGATTCCTGAAAGCCAGTGGCTGTGACTCCAACGGGATGTGAGTCAGATGAGGGAGAGGATCTGCAGCC
CCACCCACAGGAGGTCAGGGCACATGTGTTCTGCTCTGGGGCTCTGCTAAGGAGTTAAAGCTCGGTTTTA
AAGCCAAAGGAGAGAACAATTCACCTGCCTATGCCACTGATAATAAAAGCTCAGAAATTCTTCCCGCTAC
CGGCACCAAGGATGAGGATTGGTTAGTAGCTGACACCAGGGGCAAAAGCAAGGAGAATAGTTTCTGAACC
TGTGCTGCAGACCCCAACCTCATGACACACTCCATCAGCTGGGTGTTGAATTGAGCACTGTAATTGCTTT
ATGGTATTCTCCTGCAGTCTTCCCAGAGGCATCTGAATTTGCCTGTCCTTTCAGTGCTGGGCACTGAATG
TTTGAGGACTGTTCTCACAAATTCNNNNNNNNNNNNNNTTTGGACCTACTAACATATTTTGCAAACAGCT
CTGATGGGATGGACCTGAGGAGACCAGCTCTTCCTTGCAGTGTTGCCCCTTCGTATATCAATTGCCTCTT
GCTTCATCTGAGGTTTCCACTGTCCATCTTCTTTCTGCCTCGGCACGATGCCTGGGTGTCCTAGTCCTAG
CTTTGTCTGGCAAAGTAAGGGGTGGGGACTATGGTGTATTCCCAGTGTTTCCCTGCCACAATCAATGACA
GGGATGGTGCAATA
>rmCuff_TCONS_00000228 gene=rmCuff_XLOC_000221
GCATCCAACTTAGTGGGGACAGAGGAGGTCCTTTCCATATCAAGTGTATTAGCAAATTTAAACAGCACAA
TGCAAAAATGTGTTGCCAGAAAACCTCAGTCACCTCCTGCCTGCCAGCAGAGCAGTGCTGTGCTCTGGGG
AGAGGGCACTGGAAGTTGCAATGCAGAATGGGTTCCCCCAACTCCACTCCCCAGCAGAAGGCTCCCCCTA
GAGGGATGGGTTCTGGAGCTCTCTGTTTCTCCCAACTGCCAAGTCTCTGTGGGCTACCATGCCCTATCCA
TTTTGCTAAACTGGGCTCAGCATGCTTGTCCCCAAAATGTCCGGGTCACTGCACAGGAGATAGTGTTCTC
TGCTTGATCCCTGCCCTGCGCTACACGTAAAAAGTCCAGTTATTAACAGTCAAATGAACAGGGATTGTTC
ACTCCAGGAAGGGAATCATGCACATGGCAAGCTTCCCCAGTATATACGTAAAGGGCTACATTTTTGAGTG
TTGGGCTTACTTGTGATGCTTTAAGCACCGCTGATGGCAGGAAGTAAAAGAGGCCTCTATGGCAATATGA
GAGTCAGTGCTTCCTTTAAAGTTTCTTCCAGAAAAGCCAGGATGCCATCTAGTCTTCCTGTGTGACTTAG
GATGAGACATAGAGCGCATCTGGAAACTTGCATAGCTGGCTATGCATCTACCTTGTGGTTTGGGTGAGTT
ATGAAACATTCTTGATGTGATTGCTTCAATAGGTAAAGATCAATTGCCCGTTCTCTGAAACCTCAAACAG
AAAAGCTAGAGTTAATAGGTNNNNNNNNNNNNNNNNNNGTGGTTTTTATCTGCCCTGTCTTCTAGGCTCT
TCCTCCTTCTCCCAATTCTGTTGTTTCCAAACTGAGTTTCCTCTTCTGAGGTGAGGCTGCAGCAACTCTT
TTCAACTCTCCTCCCCTCAGTCTGGTTATGTCAATCAACTCCACTTGGAGAAGTCTTGCTGGAAATGTTT
ATAAAACTTTCTCCTAGTTTCTTTACACTTTAAAGCAAACACCTTTTTCTAAAGAATTGCTTCTCAGATG
ATTATATAAAATGTATACGCTTTTGCAAGTTTAAAAAATTCAAATTAACCACTTTTGACTAGGTAGGTCT
TTCTAAAAACTCTTCAAAGCGGACTTGGTGTTAGTGTTCTCTCGTTCTCCTGCCTGTTGAAGGGGCAGGC
GACCCTCCAGGCTCTGGGCTCACAGAGCCTCTTTCTGACTGTCTTGAAAGATGGTGGAAGGAAAATGAAC
TCTTCATCACCAACTCTTCTGTGTCCTCTGAAGCCAGCTCAGTTCTTACCTTTCTGTATTTCTGGTCACT
GTTTAATCTGTTTCCTAGGCCAGCCTTGATTTTATTTGATTTGTCAAATTATTTTCTTTTACAAACCAAG
TGTTTGTCAGTATTCCCTAAAACTCACTCATAGTGCTCTCTTCTGAAGAATGTTCTGTTCAGAAAAAGAG
ATTATTTGGGGCTTGAGATTTGCAATGGCACCATCTTAGAGTACATTAAGGGAACTACGCAACTGTGTTG
TAATGAAAAGAAAGAGAAACTTTGACATTTTAAGAAAATTCCTGTCTTTCCATTTGCTGCCCAGGAAGCA
GTGGGGAGATGGAGACTGACACGCTTTGCTTATGGATTTTTGTGTTTTTATTTGGCCATTTAATGTATGG
TAAACTCAAAAAGAAAGGGGGAGGTGGTCAGTTTAAGCTGAAAGGAACTTTCCAAACAAT
>rmCuff_TCONS_00000229 gene=rmCuff_XLOC_000222
AGTGTCTCTTGCCCAGAATGAAGATCCCTTGAGTCATTTTCTGAGCCCATTCTCCAAAGGCAGGAGACAA
TAGCGTATACGCTAACATTCAGAGAGGCAGTGAGCCACTGCATGATTGTATATGCGTTTGTTTCTCTGCG
GAAGAGAAAACGAATGTCTGCAGAATTGATGTCCTTTGGGGGTTTGGTGTACACACCCGTCCAGTAATAA
ATGTGTGTGGTTTCTGTGAGTTGCTGACAATCCTGCATCGAAGCTCTCGCGGT
>rmCuff_TCONS_00000230 gene=rmCuff_XLOC_000223
TTTCAGACTATGAAAGCAAATATTTGGAAGAACCGCTGTTTAAAAGATGTGTTGTGTCCCCGTGAAAGTG
AGTGGGTGGGTCCTCTGCACCCCGAGTACCGTGTGCTAGCACGCAGAGGCGGTGTGGCCCGCTGGCCCCA
TGTCGCTGTGCTTTGTGATTGCCACCTGCCCCGTGCTCCTGTTGCAGGCAGCACCTGCCCCCCGATCCGC
GCTGCGCTCTGCATCGCTGTTGTACTCACAACTCTGTGAATAAAGTGTGTGCTTTATTCGTAAAGGCCTC
CACACTGTGTTTTCTTTCTCGTTCCTCTGCTCCTTTTAAAGAT
>rmCuff_TCONS_00000231 gene=rmCuff_XLOC_000224
CATGGCCGAACTCATACCACGTGGTCAAGGATTCTGGTTCCTACTGTTCTTCCAGCTGGTGAGTGCATCC
AGGGCCAAATGTGACTGACCTACTATCTGTGGATCGCACTTGGAACGTCCAGGCTGAAGCTTCCTGAAAT
TGTGTCA
>rmCuff_TCONS_00000232 gene=rmCuff_XLOC_000225
CTGTGTTCTTTTGTTTCTGAGTCGAATCACCTGATTCTCAGGAGATGGCTCTTAGTTCTAGGGTACCGGA
AAGTAGAGATGAGCTGTGAAGAGTCAAGCCAGTAAAATACTTGAAAGCTTATATGGGAA
>rmCuff_TCONS_00000234 gene=rmCuff_XLOC_000227
GAGCAGCTGCTGACAGAGCTGGACGACTTCCTCAAGATTCTTGACCAGGAGAATCTGAGCAGCACAGCCG
AGGTGAAGAAGAGTGGCCTGGCTGAGCTCCTCCGGCTTTACACCAAGAGCAGCAGTTCTGATGAAGAGTA
CATTTATATGAACAAAGTGACGGTCCACAAGCAACAGAATGCCGAGTCCCAAGACAAAGTGCCCGAGGAG
CAGAGCCCACTGACCAACGGGGAGCCCAGCCAGCACACCTCAGCCCCTCAGAAGAGTCTGCCGGACCTCC
CGCCACCCAAGATCGTTCCAGAACGGAAACAGCTCTCCATCCCAAGGATCGAGTCTCCGGAGGGTTACTA
TGAAGAGGCTGAGCCATATGACACATCCCTCAATGAGGACGGAGAAGCTGTGAGCAGCTCCTATGAGTCC
TACGACGAAGAGGAGAGCAACAAGGGCAAGTCAGCCCCCTACCAGTGGCCCTCGCCTGAGGCCAGCATCG
AGCT
>rmCuff_TCONS_00000235 gene=rmCuff_XLOC_000228
TGTCAGCCTCAGAGTATGGAAGCTCCATAGAAGGTCACCCTGAGGTTCCAGAGACCAAAGATGTCAAGAA
GAAATGTTCTGCTGGCCTCAAACTGAGCAACC
>rmCuff_TCONS_00000237 gene=rmCuff_XLOC_000230
CTAAAGACTCTCCTGTCAATACGGACCTTGGAGACAATCTGACTTTGTTCAAGTCTTCATTAAAGCAGCA
ACTCTGTGAAAGGGTGAGTCTGTTTAGAAGAAAAAGTAATGATT
>rmCuff_TCONS_00000238 gene=rmCuff_XLOC_000231
AGAGCCAAAGGACATAATACAACAAAAAAAGAAGGCTTCTTTGGAGACCTAAGTCTATTGGATGCAAACA
AGACATTGCTGTATTTAGGGGTATTCTGTGTTTCCTCTTTGAAGGTTTTCATCAATTGCTTTATCAAGCT
TTTTAAGTAGTGAAAAGCTTCTGCTGTTGAGACTGGTGGAAGAGAAATCAAGGTAGCAGGGCCCTGGCCC
ACTGGTCATGTGGCTTTGGTGACTGAGAAGACCCAAACTCCTGACTGTCATCTCTTAGCAGTGTTGGAGG
TTAAACCATCCTTGCCTTCAAGTTTCTTCTCTCCAATAGTAGCAGGCCCAACTCCATCTTCCGTGATTTT
AAACAGCATTAATACCATCTATGATATGCTTTTTAA
>rmCuff_TCONS_00000239 gene=rmCuff_XLOC_000232
TGTGGCCATGATGTTTAAGGGAAGAGTTATTCAATATAATGTCTTAGTCCCTGTTTTTTAAGTTGTGCTT
AATGTCCAAAAGTGGTGACTTTTGTTTCCTAAAATTGGTAGTGCTCTCTCCGGGTGGCACTGTTTTTTAA
CACAGGTTGAAACATTTCATCTCTCATCTCTGCCTCGTTGCTGGGGGTTCTGAATCAGAGTTCTCCAACA
CTGGTTCCTGAGAACTAAAGGTCTTTTGATTCTTATGGTCTTTCTAAT
>rmCuff_TCONS_00000240 gene=rmCuff_XLOC_000233
AGTGAGAGATTTGAAGAAATGCAGAGTGAATTGGTACCAGTCAGCATGTCAGAGACAGAGCACATAGCCT
CCATTTCCTCTGATAAAAATATTGGGAAAACATCTGAATTAAAGGAAGATTCATGCAACTCGTTTTCTGG
TGGTGAAAGCAGCAGCTTAGAAAATGAGTCCAAACTGTTGTCATTAAACTTTGATAAAAATTTATGTCCA
CCTAATGAACACGATAAGCACATTGAAGTACAGGAAAATTATATTCCAGATCATGGTGGAGGTGAGGATT
CTTGTGCTAAAACAGACACATACCCAGAAAATTCTGAACAAATAGCTAATTT
>rmCuff_TCONS_00000242 gene=rmCuff_XLOC_000235
CATGAACACAATTAAACAGGTAGAATCAAGAATAGAGGAACTTAATAAAGAAGTTAAATCTTCCAAAGAT
AAGCTAGTAGCTCAAGACATTGCAGCTAAAAATGCAGTTCAGCAATTGCACAAAGAGATGGCTCAGCGGA
TGGAACAGGCCAATAAGAAATGTGAAGAGGCACGCCAGGAAAAAGAAGCAATGGTAATGAAGTATGTAAG
AGGTGAGAAGGAATCTTTAGACCTTCGAAAGGAAAAAGAGATACTTGAGAGAAAACTTAGAGATGCAAAT
AAAGAATCTGAGAAAAACACTAACAAAATTAAGCAGCTTTCTCAGGAGAAAGGACGATTGCACCAGCTGT
ATGAAACAAAGGAAGGTGAAACT
>rmCuff_TCONS_00000243 gene=rmCuff_XLOC_000236
ACAGAAGATGAATTATCAAAATATAAGGAAATTATTAACCGCCAAAAAGCTGAAATTCAGAATTTATTGG
ACAAAGTGAAAATTGTGGATCAGATACGGGAGCAGCATGAAAGAGGTAAACAAGAAATTGAAAATTTGAA
GGAAGAAGTGGAAAGTCTTAATTCTTTGATTAATGACCTACAAAAAGACATCGAAGGCAGTAGGAAAAGA
GAATCTGAGCTACTACTATTTACAGAAAAGCTCACTAGTAAGAATGCACAACTTCAATCTGAATCCAATT
CTTTGCAGTCACAGTTTGATAAACTTTCCTGTAGTGAAAGTCAGTTACAAAGCCAGTGTGAACAAATGAA
ACAGACAAA
>rmCuff_TCONS_00000244 gene=rmCuff_XLOC_000237
TGAGCAATAGTGGAAACAGTCAGTTATTAAAATTGGTGTTTTTTATTTTATTTAATATTTAGGAAAGTAG
ATTGTTGAAAGAGGAAGAACTGCGAAAAGAGGAAGTCCAGACCCTGCAAGCTGAACTCACTTGTAGACAA
ACAGAAGTTAAAGCATTGAGTACCCAGGTTGAAGAATTGAAAGATGAGCTGGTGACGCAGAGACGTAAAC
ATGCCTCTAGTGTCAAGGATCTCACCAAACAGCTCCAGCAAGCACGAAGAAAATTAGATCAGGTTGAGAA
TGGAAACTATGATAAAGAAGTCAGCAGCATGGGAAGTCGTTCTAGTTCATCAGGATCCCTTAATGCTCGA
AGCAGTGTGGAAGATCGATCTCCAGAAAATGCTGGGTCGTCAGTAGCTGTGGATAACTTTCCAGAAGTAG
ACAAGGCCATGCTGATTGAGAGGATAGTAAGGCTGCAAAAAT
>rmCuff_TCONS_00000245 gene=rmCuff_XLOC_000238
ACATCCCATCCAGCTGACAGCGGATTAACATTGGAACTCTCCTTGGAGATCAACCGAAAATTACAGGCTG
TTTTGGAGGATACATTACTGAAAAATATTACTTTGAAGGAAAATCTGCAGACACTTGGAACAGAAATAGA
ACGTCTTATTAAACACCAGCATGAACTAGAACAAAGGCCGAAGAAAACCTAATACAAAGCTCTTGCTCAG
TACGCCACGCGAGGAACAGGTGCCACTCCCCAGGATCTGGGAAACTTTCCCCTGCATTTTGTGTCAGCCA
GTAAAAAACTTGTTTCGCTTTATCTGTATAAGAAAGTATCCTTTTACAATACAAATGCATTGCCGTATGT
GCTCTAAGAGTGTAAGCTTTGAGGAAGTTTGTTTTTGTATGGTGACAGCCTGTCATGGGATCGGAACAAC
TTAATGTAACTTATTAACAGTCATACAAAGTGCTGAATGTTACTACAAGGGCTTTTGAAAACTCCTTCTC
CATATTTCTTCCCTTTAAAATACAG
>rmCuff_TCONS_00000246 gene=rmCuff_XLOC_000239
CAACGTGAAGGAAACTAAAGAAATGATGAGAATCTTTGTTATGACGTCCAGTGTAACCTTTGGTTGTGCT
TTAGAGCTGCTGGTGAGGCCTTCAATCTTTCCATTTCAGTGGGAGCTCACGGGAAAGCTGGCTCCTGGTA
ACTGACAGTGTTCAGGCGTTGTGTGCCTCTGTCAGGTTTCCTTATCTGTGCTAGGTACGTTTTTTCAGAT
TCGAATTATTTGAGTTAACTAGTTTTTCTAATCTTCGGTTACATAAAATATGATTTTAAATAACATGCTC
CTTTAGAAAATTCCTGTGGACTTCAGTTATATTTTAAAATGTGAAATGGATTAGTCATTAGAACAGAGAG
ATGAATAGTGAATTTTGAAACTGAAATACTTTAGATTTACTGACATCAAGTATAAAGATAAATGTTTAAG
ATATTTTTAAAGAACCAGTTCCCAAGAGAATGCAGCATATGGCACTGTTCACCGTTTCATTTAAGCACCA
TTCTTTACCATTGATACAATTGT
>rmCuff_TCONS_00000247 gene=rmCuff_XLOC_000240
TGTTGGATTTTTACAATTTTTATTTAAGATGTGCACTTAAACGTTGCCATAGTATTAGTATTTCTGTCAT
TGACTTTTTTTCTCGCCTCTTATAATTTCTCACATGTTCTGATTTCTCTGTGTGGTTTTCACATTTCACC
ATATTCAGATCATTTCTATAATAGGATACCTTGGCTCATATGCAGATGTTGCAGCAAGCTTCATTTCTGT
TTTGGATTTTCGCATCCTTTTTTATCCCTTAAGAGAAGTAAGCTTTGGGGGTGATGGATTAAAAGCCTTT
AAAGAATTGTATGACTCTCAAAGTTGGGCCTGTAGTGGCACTGGCCCTTTAATGTATTTTAACATTTTTT
GGTCAATTTAACATTGTTTAAAAAGATTATTTACTAAGG
>rmCuff_TCONS_00000248 gene=rmCuff_XLOC_000241
TCAGTTTCTCCTGTACCCTTTAGTGTGGGGGTCAGGACAGAGCAAAGTAATGCACCAAAATGTGCGCACA
TCAGATCTCTGTCTCTGTCCCGACGCACAGACAGCTCCTCGTGTGAGGGTTCAGAGGGCCTTCTCCTCTC
ACTGTGTTGAATACATGGGGAGAAGATTGGGGTGTCCGGAAAAGGAAAATGGTCTGGATAAACCTGAGAT
GTTGGGGAAAATGTGTCTTATATATTCATTATTATTTGTACACA
>rmCuff_TCONS_00000249 gene=rmCuff_XLOC_000242
AAACACATTTATTGAAAACCTACTATTGCCAGGAACCATACAGGGTATTGTGATGATATGTGAACAGAGC
AGGCAGGGCAGTTCCTGTCCTCACAGAGCTTGTGGTCTTGTGAAGATAAATAGGAGACAGTAGGAGCAGC
TCTGTGAGCCTCTGCTGCTCACAGCCAGCCCCTGTGGGAGAGTTAATCCACTTGTGCAAGTAGGTGGCCC
CAGGTCTCACTCTGAGGTGTAGCTTCGGGAACTGAGTCCTTCCTGAGGTACACTGAGAGCAGATTGCTGT
TTTCATGACGGTTCTGCACATTCTTAACTTTTGTCACAGTTTGATGTTTAATTATTCTTTAAGAAAAAGG
AAAGAA
>rmCuff_TCONS_00000250 gene=rmCuff_XLOC_000243
AAACCATTAATTTTATAAATATTATATATGCTACCCTGGTGGAAATATTTTTATTCATCATGTTGTTATT
CAGTGTGATTAATTTGCCTTATGAATGTTGA
>rmCuff_TCONS_00002423 gene=rmCuff_XLOC_002276
AGATGCAAGTAATGTTATCAGTTCCAGTTTTACTCAGTCAACTTTTAATGAGCCAGGAGGCTTGTGTATT
GGAGAGAATGGTCAGTTATTATATGTAGCAGACACCAATAATCATCAGATTAAAGTGATGGATTTAGAAA
CAAAAATGATTTCTGTGCTCCCACTCTTCACATCTGAAAACACTGTGGTAGATGGCCCATTCCCAGAAGA
AAAACAGAAGACATTACCCAGACTACCTAAATCTGCTCCAGCCGTTAAACTCTCCCCAGTGGCTGCATCT
CCAGGACAGACTCTTCAGTTCAAGCTGAGATTAGACCTCCCATCGGGAGCAAAACTAACTGAAGGAGCAC
CCAGTTGCTGGTTTCTAACAGCTGAAGGCAATGAATGGCTTCTTCAAGGACAGATACCATCTGGAGAAAT
AGAGAGCATTTCCAATCAACCCACAATCTCACTACAGATTCCTGGAGATTGTGTATCGCTTGAAGCTGTT
ATATCTGTCAGCGTGTTTCTTTACTACTGTAGCGCAGACAGCAGTGCCTGTATGATGAAGGGAATTTTGT
TCAGTCAGCCTTTACAAATAAGCGCTACGCAACAAGGTTGCATAGCTCCAGTAGAGCTCCAATATGTATT
TTAGCAAGCAAGCTAGCAACTCACTCGCCACAGGCACCTGTTCGCCATCCTTCCCGTCACTGTATCTTAT
GAAAAGAAACTTTATTTCTGCCTC
>rmCuff_TCONS_00002424 gene=rmCuff_XLOC_002277
GAGATGACATTCTGTGGATAGCCATGGCAGGGACTCATCAGATATGGGCACTCCTGTTGGACTCTGGCAG
ACTACCAAAGAAAAGTGAGTTAAAAAAAGGAACCTGCCTTCGGTTTGCTGGAAGTGGAAATGAAGAGAAT
CGAAATAATGCATATCCTCACAAGGCAGGTTTTGCCCAACCTTCAGGTCTTTCTGTGGCCTCAGAAGATC
CCTGGAGCTGCCTGTTCGTAGCAGATAGTGAGAGCAGCACCGTGAGAACCGTCTCACTGAAGGATGGAGC
CGTGAAGCACCTTGTGGGAGGAGAAAGAGACCCCATGGACTTATTTGCTTTTGGTGATGTTGATGGA
>rmCuff_TCONS_00002425 gene=rmCuff_XLOC_002278
AATAAAACTCTATAAAGATTCTTTGCCGCCTTCACCATTGCTATTTCCTGGCAAAGTAACAGTAGACCGT
GTTACTAATAGATTGGTGATAGCAGACACTGGACATCATAGAATTTTGGTTGTCTGGAAGAATGGACAAA
TTCAGTACAGCATTGGAGGACCCAACCCTGGAAGAAAAGATGGAACATTTTCAGAGTCAACTTTCAATTC
ACCACAGGGTGTGGCCATAATGAATAATATCATCTATGTAGCAGATACTGAAAATCACCTTATCAGAAAG
ATTGACCTGGAAGCTGAGATGGTGAGCACTGTAGCTGGCATTGGAATTCAAGGTACAGATAAAGAAGGTG
GAGCTGAAGGAGAACAGCAGCCCATTAGTTCCCCTTGGGATGTGGTTTTTGGAACAT
>rmCuff_TCONS_00002426 gene=rmCuff_XLOC_002279
GGAGAGAACATGGCGGCCCCCGGCCCCCGGGGCTGCAGCCTTTCGGGCCTGCTCCCGGCTCAGACCTCGC
TGGAGTACGCCCTGCTCGACGCCGTCACCCAGGAGGAGAAGGACAGCCTGGTCTACCAGTATCTGCAGAA
GGTGGACGGCTGGGAGCAGGACTTGTTAGTGCCCGAGTTTCCGGAAGGATTAGAATGGTTGAACACAGAA
GAACCTATTTCTGTCTATAAGGATCTATCTGGAAAAGTGGTCGTCTTTGATTTCTTCTCCTACTGCTGCA
TAAACTGTATTCACCTGTTGCCTGATCTTCATGCATTGGAACACACATACTCTGATAAAGATGGCCTTCT
GATTGTTGGTGTTCACTCAGCTAAGTTTCCAAATGAAAAAGTCCTGGATAGCATTAAGAGTGCTGTTCTT
CGATACAACATCACCCACCCTGTGGTTAATGATGCTGATGCCAGCCTTTGGCAAGAGCTGGAAGTTTCCT
GCTGGCCAACTCTCGTCATACTGGGACCCCGTGGAAACATGTTGTTCTCTTTGATTGGAGAGGGACACAA
AGATAAATTATTTT
>rmCuff_TCONS_00000251 gene=rmCuff_XLOC_000244
TGAACTGTTTGGACAGTGTTCCAGTTGAAAGAGAACTGACAGGCACTTTACAACAATTTTGCAAAGCTTG
TTCTAAGACTAAGCTGTTGAGCCCATACTTCCCATTAGTGCCTAATTTTCGAAGTATTACTGATTCTTAT
TTTTATGAATCAAGTCTTGGAAGAGACCACGATACCTGAATAAAATAGTAGCCACAATGGAAAACTCAGA
TGCTACTCCTGTAGTAGGTTCTGTTAATTTTATTATGG
>rmCuff_TCONS_00002430 gene=rmCuff_XLOC_002282
TGGCCAGTGATACCAATGGACACCAATTTTCTGGTTTGTTTTTCTCCTTCCAGATGGCAGATGATCAAGA
CTGTGTTGTGGAGCAGGGAGCTGGGGATTCGACAAGCACAGATGCAGTTGATGCTAAGCCAGACCGGTCC
TCCTTTGTCCCATCACTCTTCAGTAAGAAGAAGAAAAATGGCCCAGAGAGATCCATCACGACCAACCGCA
ACCGAGAGCCTACATATCAGTATAACATGAACTTTGAGAAGGTGGGCAAATGCGTCATAATAAACAACAA
GAACTTCGACAGAGGTACAGGAATGGGCGTCCGAAACGGAACAGACAAAGATGCTGAGGCCCTTTTCAAG
TGCTTCCGAAACCTGGGTTTCGACGTGGTCGTCTATAATGACTGCTCTTGTGCCAAGATGAAAAGTCTGC
TGAAACAAGGTGCACA
>rmCuff_TCONS_00002433 gene=rmCuff_XLOC_002285
CTTGATATTACTCTCAGCCTGAAGGGTTACTCCTCCTCAGGCAGAAGTTAGAAGAATGGAATGACCGAGG
AAGAAGTTTTTTAGGCATTGGGACTGAGGCTTTGCTATGACCACCTTCCAGTCAAGTTCAAGCTAATGCT
TCTTTGACAGACAGGAAGTCATTACCTTTCTCTCTCTACCCAGCTTTGCTCAAGTTAAAGCCAGTGGATG
GTCACTGCGCCCTGGAGTCCAAATACGTGAAGACTGTATGTCTGCCCGATGACCCCTTTCCCTCTGGGAC
TGAGTGTCACATCTCTGGCTGGGGTGTTACAGAAACAGGGGAAGGGTCCCGCCAGCTCCTGGATGCCAAA
GTCAAGCTGATCGCCAATACGTTGTGCAACTCCCGCCGACTCTACGACCACATGATCGATGACAGTATGA
TTTGTGCAGGAAACCTTCAGAAGCCTGGGCAAGACTCCTGCCAGGGTGACTCTGGAGGCCCTCTGACCTG
TGAGAAGAATGGCACCTACTATGTCTATGGGATAG
>rmCuff_TCONS_00002435 gene=rmCuff_XLOC_002287
AATTGTATTTAGAGCAAAACAAGAGTCCTTAAACGACAAGATGTTTGCCAGAATGCCCGATCTCCACGTT
CTGCTGGTAATGGTTCTGGCGGGAAAGGCAGCCTTCGGGTTCTCCCTGATGTCCTTGCTCGTAGACCCAG
ACCCAGATTGGACCCCAGACCAATATGAGAACAGCCAGGAGTATTACGACCAGGAAGAGAGCACCAGCAG
CACTCTTGCCAACCCTGAGAATCCTGACTGGTATTACACAGAGGATGATCCATGCCTTTCCAACCCCTGT
GAACATGATGGGGACTGCCTCGTCAATGGGAACACCTTCACGTGCAGCTGCCCAGCACCCTTCTCTGGAA
ACAGGTGTCAGAACGTGCAAAGCAAGTGCAAGAACAACTCCTGTGGCAGAGGTGAATGTCTCATTACTCA
GAGTCCTCCCTACTACCACTGTGCCTGCAGATACCCTTACACGGGTCAAGACTGCTCCACAGTGGTTCCT
GTGTGCAAGCCAAATCCTTGCCAAAATGGTGGCACCTGCTCCCGGCATAGGCGGAGATCCAAGTTTATCT
GTACCTGTCCTGATGGGTTCCAGGGGAGACTCTGTGAAATAGGTTCTGATGACTGCTATGTTGGTGATGG
CTACTCTTACCGAGGGAAAATGAGTAGGACAGTCAACCAGCACTTATGCCTTTACTGGAACTCCCACCTC
CTCTTGCAGGAGAATTACAACATGTTTATGGAGAATGCTGAGGTCCATGGGATTGGG
>rmCuff_TCONS_00000252 gene=rmCuff_XLOC_000245
TCAAGTTTGAAAATCTCCAAGAATTAAAGAGACTTTGTCACTGGGGTCCCATCATAGCCCTTAGTGTTAT
AGCAATATGTTCTACGATGGCCATGATTGACTCTGTCTTGTGGTATTGGCCCTTACATACAACTGGAGGA
AGCGTGAATTTCATCATGTTGATAAATTGGACTGTCATGATTCTTTATAATTACTTCAATGCCATGTTTG
TTGGTCCTGGCTTTGTCCCTCTGGGGTGGAAACCGGAACATTCTCAGGATAGCATGTACCTCCAGTATTG
TAAAGTCTGCCAAGCATACAAGGCGCCGCGGTCACACCACTGCAGAAAGTGTAACAGATGTGTGATGAAG
ATGGACCATCACTGTCCTT
>rmCuff_TCONS_00002469 gene=rmCuff_XLOC_002321
CCTGAATTTCCTACCACTATTCACAAAGATGCTTTTTATCTTTAACTTCTTGTTTTCCCCACTTTCAACC
CCGGCACTGATCTGCATCCTGACCTTTGGAGCCGCCATCTTCCTGTGGCTGATCTACAGACCTCAGTCAG
TCTTGCCTCTGGTTGATCTCAACAACCAGTCAGTGGGAATTGAGGGAGGAGCACGGAAGAGTGCTCGCCA
GGAGAGCAACGACCTAATACGTTACTACTTCTCGGATGCCAAGACAACGTATGAAATTTTCCAAAGAGGA
CTTGCTGTGTCTGACAATGGGCCTTGCTTGGGATATAGAAAACCAAACCAGCCCTACAAATGGCTATCTT
ACAAACAGGTAAGTCAGGCCCACGGTTTTGGATAGATTCTTTTGCTAAGGCAGTATCCTGAGCTAATTTG
TTCTCTTTGGGTCTTGACTGCTTTCTTTTTTCTTTCTCTCCCTTTTGTAGGTGTCTGATCGAGCAGAGTA
CCTGGGCTCCTATCTCTTGCATAAAGGGTACAAGCCATCACCAGACCAATTTGTTGGCATCTTTGCTCAG
AATAGGCCAGAGTGGATCATCTCCGAGTTGGCTTGTTACACATACTCCATGGTAGCCATCCCCCTCTATG
ATACTTTGGGCGCAGAAGCCATCGTATACATCGTCAACAAGGCCGATATTGCCACGGTGATCTGTGATAC
CCCCCAAAAGGCATCACTCCTGCTAGAGAATGTGGAGCAGGGCCTCGCCCCAGGCCTGAAAATGATCATC
CTCATGGATCCCTTTGATGATGACCTAAAGCAAAGAGCGGAGAAAAGTGGAGTTGAGCTCTTGTCTCTGT
GTGATGCCGAGATTCTAGGCAAAGAAAACTTGAGAAAACCTGTGCCTCCTAGACCAGAAGACCTGAGCAT
CATCTGCTTCACCAGTGGGACCACAGGTGACCCCAAAGGAGCCATGATAACCCATCAAAATATTACTTCA
AATACTGCTGCTTTTCTTAGATCTATGGAGGGTACTTTTGAGATCAACCTTGAGGATGTGACCATATCCT
ACCTCCCCTTGGCTCATATGTTTGAAAGGGTTGTACAGGCTGCTGTGTACACCTGTGGAGCCAAAGTTGG
GTTCTTCCAAGGAGATATTCGGTTGCTGCCTGATGACATGAAGACTCTGAAGCCCACAGTGTTTCCCACG
GTGCCTCGAGTCCTTAACAGGGTCTATGATAAGGTACAAAATGAAACCAAGACACCCTTGAAGAAGTTCT
TGTTGAACTTGGCTGTTGCCAGTAAATTCAGTGAAGTGAAAAGAGGTGTCATCAGGCGTGACAGTATCTG
GGACAAGCTCATCTTTGGAAAGATCCAGGCCAGCCTGGGAGGGAGGGTTCGCTTGTTGCTCACCGGAGCT
GCCCCCATCTCCGCTCCCATCTTGACGTTCTTCCGTGCGGCATTGGGATGTCAGGTGTTTGAGGCTTATG
GTCAAACAGAATGCACTGCTGGGTGTACAGTTACATCACCTGGGGACTGGACATCAGGCCATGTTGGGGT
CCCCTTGCCTTGCAATTACGTGAAGCTGGAAGATGTGGCTGACATGGACTACTTTTCAGCAAACAATGAA
GGAGAGGTCTGCATCAAAGGCACCAACGTGTTCAAAGGATACCTGAAGGAGCCTGAGAAGACAGAGGAAG
TCCTGGACAAGGATGGCTGGCTTCACACAGGAGACATCGGTCGCTGGCTCCCGAATGGAACTCTGAAGAT
CATTGACCGTAAAAAGAATATTTTCAAGCTGGCCCAAGGAGAATACATCGCTCCAGAGAAGATAGAAAAT
ATCTACACCAGGAGTAGACCGGTGTCACAGATATTTGTACACGGGGAAAGCTTACAGTCATCCTTAGTAG
GAGTGGTGGTTCCTGACCCAGATGTGCTGCCCTCATTTGCAGCCAAACTTGGGGTTAAGGGCTCCCTTGA
AGAACTGTGCCAGAACCAAGTTGTAAAGGAAGCCATTTTAGAAGACTTGCAGAAAACTGGGAAAGAAGGT
GGCCTTAAATCCTTTGAACAGGTAAAAAACATCTTTCTTCATCCAGAGCCATTTTCCATTGAAAATGGGC
TCTTAACACCAACATTGAAAGCAAAGCGGGGAGAGATTTCCAAGTACTTCCAGAGCCAAATCAACAGCCT
GTATGACAATATCCAGGAGTAGGTTAAGTTTGCTGCCGAGCTGGAAGCTGTGGGGCAAGGAGCTGAAACT
TACCTCAAGTGCACTCTTCCAGTAAATGAGGCAAGCACTGAGTCAAAACCTCCTGACTGAGAAAAAATGA
CCTATGGGCAAGCATGACACCTACACAACAGGCAATCTTCTGTCAAGGAACCAACTGATCTTTTCTGCCC
TGGACTCGTTTCTGCTGTACCCCAGGCCACAGATGTTGCTTCCACTTGTAAAATCTTTAGAATAAACAAC
TGC
>rmCuff_TCONS_00002470 gene=rmCuff_XLOC_002321
CCTGAATTTCCTACCACTATTCACAAAGATGCTTTTTATCTTTAACTTCTTGTTTTCCCCACTTTCAACC
CCGGCACTGATCTGCATCCTGACCTTTGGAGCCGCCATCTTCCTGTGGCTGATCTACAGACCTCAGTCAG
TCTTGCCTCTGGTTGATCTCAACAACCAGTCAGTGGGAATTGAGGGAGGAGCACGGAAGAGTGCTCGCCA
GGAGAGCAACGACCTAATACGTTACTACTTCTCGGATGCCAAGACAACGTATGAAATTTTCCAAAGAGGA
CTTGCTGTGTCTGACAATGGGCCTTGCTTGGGATATAGAAAACCAAACCAGCCCTACAAATGGCTATCTT
ACAAACAGGTAAGTCAGGCCCACGGTTTTGGATAGATTCTTTTGCTAAGGCAGTATCCTGAGCTAATTTG
TTCTCTTTGGGTCTTGACTGCTTTCTTTTTTCTTTCTCTCCCTTTTGTAGGTGTCTGATCGAGCAGAGTA
CCTGGGCTCCTATCTCTTGCATAAAGGGTACAAGCCATCACCAGACCAATTTGTTGGCATCTTTGCTCAG
AATAGGCCAGAGTGGATCATCTCCGAGTTGGCTTGTTACACATACTCCATGGTAGCCATCCCCCTCTATG
ATACTTTGGGCGCAGAAGCCATCGTATACATCGTCAACAAGGCCGATATTGCCACGGTGATCTGTGATAC
CCCCCAAAAGGCATCACTCCTGCTAGAGAATGTGGAGCAGGGCCTCGCCCCAGGCCTGAAAATGATCATC
CTCATGGATCCCTTTGATGATGACCTAAAGCAAAGAGCGGAGAAAAGTGGAGTTGAGCTCTTGTCTCTGT
GTGATGCCGAGATTCTAGGCAAAGAAAACTTGAGAAAACCTGTGCCTCCTAGACCAGAAGACCTGAGCAT
CATCTGCTTCACCAGTGGGACCACAGGTGACCCCAAAGGAGCCATGATAACCCATCAAAATATTACTTCA
AATACTGCTGCTTTTCTTAGATCTATGGAGGGTACTTTTGAGATCAACCTTGAGGATGTGACCATATCCT
ACCTCCCCTTGGCTCATATGTTTGAAAGGGTTGTACAGGCTGCTGTGTACACCTGTGGAGCCAAAGTTGG
GTTCTTCCAAGGAGATATTCGGTTGCTGCCTGATGACATGAAGACTCTGAAGCCCACAGTGTTTCCCACG
GTGCCTCGAGTCCTTAACAGGGTCTATGATAAGGTACAAAATGAAACCAAGACACCCTTGAAGAAGTTCT
TGTTGAACTTGGCTGTTGCCAGTAAATTCAGTGAAGTGAAAAGAGGTGTCATCAGGCGTGACAGTATCTG
GGACAAGCTCATCTTTGGAAAGATCCAGGCCAGCCTGGGAGGGAGGGTTCGCTTGTTGCTCACCGGAGCT
GCCCCCATCTCCGCTCCCATCTTGACGTTCTTCCGTGCGGCATTGGGATGTCAGGTGTTTGAGGCTTATG
GTCAAACAGAATGCACTGCTGGGTGTACAGTTACATCACCTGGGGACTGGACATCAGGCCATGTTGGGGT
CCCCTTGCCTTGCAATTACGTGAAGCTGGAAGATGTGGCTGACATGGACTACTTTTCAGCAAACAATGAA
GGAGAGGTCTGCATCAAAGGCACCAACGTGTTCAAAGGATACCTGAAGGAGCCTGAGAAGACAGAGGAAG
TCCTGGACAAGGATGGCTGGCTTCACACAGGAGACATCGGTCGCTGGCTCCCGAATGGAACTCTGAAGAT
CATTGACCGTAAAAAGAATATTTTCAAGCTGGCCCAAGGAGAATACATCGCTCCAGAGAAGATAGAAAAT
ATCTACACCAGGAGTAGACCGGTGTCACAGATATTTGTACACGGGGAAAGCTTACAGTCATCCTTAGTAG
GAGTGGTGGTTCCTGACCCAGATGTGCTGCCCTCATTTGCAGCCAAACTTGGGGTTAAGGGCTCCCTTGA
AGAACTGTGCCAGAACCAAGTTGTAAAGGAAGCCATTTTAGAAGACTTGCAGAAAACTGGGAAAGAAGGT
GGCCTTAAATCCTTTGAACAGTTTGCTGCCGAGCTGGAAGCTGTGGGGCAAGGAGCTGAAACTTACCTCA
AGTGCACTCTTCCAGTAAATGAGGCAAGCACTGAGTCAAAACCTCCTGACTGAGAAAAAATGACCTATGG
GCAAGCATGACACCTACACAACAGGCAATCTTCTGTCAAGGAACCAACTGATCTTTTCTGCCCTGGACTC
GTTTCTGCTGTACCCCAGGCCACAGATGTTGCTTCCACTTGTAAAATCTTTAGAATAAACAACTGC
>rmCuff_TCONS_00002471 gene=rmCuff_XLOC_002322
GGAAGTGAAGTTCCGAGCACGTTAGAAAGCCCGGCTATGGCCTGACTCGGGACAGCTCAGGCAGGGCAGA
ACTGGGGACACTCTGAGCTGTGGCCGTCTGTCTGCATGGATGCTCTGGAGCCCCTCTAGCCCTGGAGGAG
CTAAGGGTGAAGGAAGAGGGACAGGCGCTCATGTGCCAGGAAGAACTCAGAGCCAGGAAGCCCCCGTCGC
TGGAAGCACCAAGGCATGCGGCCCCCTCATAGGGAGGGCAGTCAAGCAGCAGGGTGGAGAACACATTCTA
TT
>rmCuff_TCONS_00002472 gene=rmCuff_XLOC_002322
TCAGTGCAGGACGCGTTGGCTTCAGGTGTGGCCCCATCACAGGAGCTGTGGAAAGGGTAGAGGAGCCAAA
CCTACATATGGAGCTAAACCAGAACAGCCAGGTGTGAGGGGTGCATTTCCTGGCCCCAGGAAGTGAGAGT
ATTCTTACAAGGAGGGCAGTCAAGCAGCAGGGTGGAGAACACATTCTATT
>rmCuff_TCONS_00000253 gene=rmCuff_XLOC_000246
GGTAGAGTAAGGAAGTGGAAAGAAACAGAACTCAGAATCTTGTGATTCTATGAGAAGGCAAAGCCAAGGT
GTGAGTTGTTTGCGGCGGAGAGAAGTGTGAGCATGATCCTGATGAAACTTTCACGTCTGCACGCTTTTGC
TCCCCATGAAATCCTTCCTGAGGTCTAGCTACTCTCTTGGCCTCCTTGTTAATCTTCCCCCTGGCTCAGA
ACTCCACAGCCCTGAGACGGTTTTGGATATTTTATGTG
>rmCuff_TCONS_00000254 gene=rmCuff_XLOC_000247
TAAGCGGGCATGGACCCGGACCTGAGATGTTTGGGTTCTGAGCTCTGTCCTCTCTATAAAGACCTGCTTT
CCCTGTCAGCCTCTTGCCTTACCTTTGTAGCCAGGTTTAACCACTGATGGACTCCCATCTAAAGACAGAG
AGGGGCTCCAAATCGGGAATTTGGTCCAGCCTGGAAGGAAGTGTTTAAGGAGACTGACATCAGCTAGATG
TTCGCCGTAGATCAGGCGCTGTGCTAAGTGCTTTCCCTGGCATATCTCACTTATCCTCCTTGTGAGGTAA
GGGGGTCAGCACCATCCTATGTTTCAGAGGAGCAAACTGAGGCTAAGAGAATGTA
>rmCuff_TCONS_00000255 gene=rmCuff_XLOC_000248
CAACAGGAAGAACTGGCTGATTCTGTCTCTTAGAATCTCCATTCTCTAGGACCTCCTTCCTACTCCCCCA
GCTGGATCCCAGCATCTTCCATCTCCTGGGGTCACTCCTTTCAGAGAAAGTCCCTGAGCCTCTTCCCAGG
GATTGGGGACAGAAAACAAGTTCTAGTCTGTGTCCTTTCCCCCCAAGTTCCTACATGTCCAGCCTGGATG
ATTAACCCACCTGCGGTGGTCATCTCTGGTGGTGAAATATTCTAAGCAAGGCAGGCTGGGCGGGGAGCAG
GGAGCTGAGGAATTGGGGATGGGCTCGTCATCTTCCTTGGCTGCCCATGA
>rmCuff_TCONS_00000256 gene=rmCuff_XLOC_000249
TAACTCAAAGCCTGGGAAGCATTGCCCCACAATCTGCTCATCACTGAGGTTAACACCCATGTCCAAACGC
AAGAAGGAGCCCCTGGAGTGTCTTTCTTAGTGTCTGATTTCCCAGTCTGGAGCGGAGTGGCAGAGCTGAT
GTATTCAAATTCTACTCACTTCCCCAAGACACTTAGCTGGCTGTGGCAGCCAAACCGTTAAGTAGACACT
ACTGTTTTCTTGGCGTCCCAGGCTCCTGTATGTTTAATGCCTTGAGTATCCAGTTTCTGGGCCAAACTCA
TGAAAATCTAAAGGGGAATTATCCATCTCAAAAAGCAGTTGCAATGGAAATAAAAGCCCTTAGTACTCAG
TGT
>rmCuff_TCONS_00000257 gene=rmCuff_XLOC_000250
CGCCACTCCTGCCAGGTGCCAGCGAGCACATGATTTAGGAGTTACGCTTTGTGACATGGATGAATCTGCA
CTGACCCTTGGCACAATAGATGTTTCTTATCTGCCAAATTCATCAGAATACAGTGTTGGTCGATGTAAGC
ATGCAAGCGAGGAATGGAGTGAATGTGGTTTCAGACCTACTCTCTTCAGATCTGCAACCTTAAAATGGAA
AGAAAGCCTAATGGGCCGGAAAAGGCCATTTGTCGGAAGATGTTGTTATTCCTGTACTCCCCAGAGCTGG
GATAAATTTTTCAACTCCAGTATCCCGTCTTTGGGTTTGCGGAATGTTATTTATATCAATGAAACTCACA
CAAGGCACCGAGGATGGCTGGCAAGACGTCTTTCTTACGTGCTGTTTGTTCAAGAGCGAGATGTCCATAG
AGGCATGTTTGCCACCAATGTGACTGAAAATGTA
>rmCuff_TCONS_00000258 gene=rmCuff_XLOC_000251
AGAGGCAATTGCAGAAGTGGCTGCTGAATTAAACCCTGATGGTTCTGCACAGCAGCAATCAAAAGCCATC
AGTAAAGTGAAGAAGAAAGCCAAAAAGATCCTTCAAGAAATGGTTGCCACTGTCTCCCCGACAATGATCA
GACTGACTGGATGGGTGCTGCTAAAACTGTTCAACAGCTTCTTCTGGAATATTCAAATTCACAAGGGTCA
ACTTGAGATGGTTAAAGCTGCAGCTGAGGCAAGAATTATGTGAATCTGTCGTTTTGTTTTCTCCATGT
>rmCuff_TCONS_00000259 gene=rmCuff_XLOC_000252
GATGAATTTGCCACTTATATTTCTACCAGTTCATAGATCACATATTGACTATCTACTGCTCACTTTCATT
CTCTTCTGCTATAACATCAAAGCACCATACATTGCTTCAGGCAATAATCTCAACCTCCCTATCTTCAGGA
CTTTAATCCATAAGCTTGGGGGCTTTTTCATACGACGGAGGCTAGATGAAACACCAGATGGACGGAAAGA
TACTCTCTATAGAGCTTTGCTCCATGGGCATATAGTTGAACTACTTCGACAGCAGCAGTTCTTGGAGATT
TTTCTGGAAGGCACACGCTCTAGGAGTGGAAAAACCTCCTGTGCTCGGGCAGGACTTTTGTCCGTTGTGG
TAGATACTATGTCTACCAAAACCATCCCAGACATCTTGATAATACCTGTTGGAATCTCCTATGATCGTAT
TATTGAAGGTCACTACAATGGCGAACAGTTGGGAAAACCTAAGAAGAATGAGAGCCTTTGGAGCGTAGCT
AGAGGCGTTATCAGAATGTTACGAAAAAACTATGGGTGTGTCAGAGTGGATTTTGCACAGCCGTTTTCCT
TAAAGGAATATTTAGAAAGCCAAAGTCAGAAACCTGTGTCTGCTCCACTTTCCCTGGAGCAAGCATTGTT
ACCAGCTATGCTTC
>rmCuff_TCONS_00000261 gene=rmCuff_XLOC_000254
AAGCGTGGGGTTGTAGGAGTCTAATTTGTAAAAATACTTTTCAGACCCAGTGATGCTGCTGATGAAGGTA
CAGACATGTCCATTAATGAGTCCAGAAATGCAACAGATGAACCCTTCCGAAGAAGATTGATTGCAAATCT
GGCTGAGCACATTCTCTTCAGTGCTAGCAAATCCTGTGCTATTATGTCCACGCACATCGTGGCCTGCCTG
CTCCTCTACAGACACAGGCAGGGAATCGATCTCTCCACATTGGTGGAGGACTTCTTTGTGATGAAGGAGG
AAGTCCTGGCTCGTGATTTTGACCTGGGGTTCTCGGGAAATTCAGAAGATGTAGTCATGCATGCCATACA
GCTGCTGGGAAATTGTGTCACAATCACCCACACCAGCAGGAATGATGAGTTTTTTATTACTCCCAGCACA
ACTGTCCCCTCAGTCTTTGAACTCAACTTCTACAGCAATGGGGTACTCCATGTCTTTATCATGGAGTCCA
TTATAGCCTGCAGCCTTTACGCAGTTCTGAACAAGAGAGGCTGTGGAGGGTCTGCCAGCGCATCCCCCAG
CTTGATCAGCCAGGAGCAGCTGGTGCGGAAGGCCGCCAGTCTGTGCTACCTGCTCTCTAACGAAGGCACC
ATCTCTCTCGCCTGCCAGACATTTTACCAGGTTTGCCATGAAACAGTAGGAAAGCTCATCCAGTATGGCA
TTCTTATTGTGGCTGAGCAAGATGATCAGGAAGATGTTAGTCCTGGACTTACTGAGCAGCAGTGGGACAA
GAAGCTCCCAGAAGCTTTGTCTTGGAGAAGCGATGAAGAAGATGAAGACAGTGATTTTGGTGAGGAGCAG
CGAGATTGCTACCTGAAGGTGAGCCAGTCCAAGGAGCACCAGCAGTTCCTCAGCTTCCTGCAGAGGCTCC
TTGGACCTTTGCTGGAGGCCTATAGCTCCGCTGCCATCTTCATTCACAACTTCAGTGGTCCTGTTCCAGA
GCCTGAATATCTGCAGAAGCTGCACAAGTACCTAATCACCAGAACGGAAAGAAATGTTGCAGTATATGCT
GAGAGTGCCACATATTGTCTTGTGAAGAATGCTGTGAAAATGTTTAAGGAT
>rmCuff_TCONS_00000262 gene=rmCuff_XLOC_000255
AGACCAAACAAAAGAGAGTGTCTGTGTTAGAACTCAGCAGCACTTTTCTACCTCACTGTAACCGGCAAAA
ACTCCTAGAATACATCCTGAGTTTTGTGGTGCTGTAGGTAACTCCTGCACCGCCGGCAGGTGAAGGGCGT
GGGATGAGTCCCTCGTGGGCTCCAGCCTCGGGCTCAAGAGTGGAAGGTGCCGTCATGTGGTCAGGCCTGA
CCTGTCCTGATGTGACCTCCTGGAAGACAAGTGCCTTCTCCCCTCTGTGGATCTGTGATCATCCCAACCC
TGCGATGACACAGCAGCCTACAGCTGACACTTTGGGGGGCCCTCA
>rmCuff_TCONS_00000263 gene=rmCuff_XLOC_000256
GGAGTTTATTAAAGATTTACATTTTAAGTACAACTGTTAAGGACTAATTACTGTGATGGACACAAAAACG
TAGTTGTATTTTAGAACTGAATCTTGTGTAGTATACTTAATGCTGTCGGGTAGTTTGTTGGTATATTTTC
TGATTTTCCTTTAAAAATAGTTGTTATCCAGTGACTGTTTTTTTCAGTTTCATCTTTGTCAATAGTAGCT
AAATTTTAAATGGGAACACGTTTCATTCCAAAGTGCTTTACGAATGGCTGGGCTGATGTACATCGCACCC
AGAGGTCACTGTGCTGCCCTTTGCAGTCAGATTTAGAAAGCATTTTAAGGGCTACATGAAAACGCAAGTA
GTTTAGGTCAGGAAGAGAGATCATGTGATGAAATAGCTAACATCAGGAAGAAAATTTGGCTGGCAAATTC
AGGGTAAATTTGGCCAGAAAACTGACTTTGAAAACTTTTGCTCGTATAAAAAAGTGCCGTTGAGTTTTAA
ATGACCAGTAAGTATTTAGGAACAGCTCCTGTTCTATGTCTGTACCCCTCCCACCCCTCAGGTGGTACCT
GCCTCTCACAGGTACAGCTGTTTCTTGGAGATCCTCCAACCAAATAGCAACTGTCCCTACTTGATTAGCT
TGACCTGATAGGCTGTGTCAACATAAAGTGCTGCGACTACAGGCTGCTGACCCAGGGCTCTCATGCACTG
CATGCAGGTTGTGCACTGCACATAGTCTGGGTCACTGATAGCCACTTGAACTGTGCAGTGGACAACCCGT
GCAATATGTGTGGGGGCCCTACTGACTGATAAATGGGCGGAGGCATTTATGGATTTTTAGCTTTGAGGAA
AAATGATGGAAATTAAAAAATGTATATGTGTTATATGCTTAGACTCTGATGCCACATAGTGGTAACTAAT
TACGAAAAATTGTTTATAATGGGTAGGTGCCTTTTTGTGAGCAGGGAGTGTAGTTGTTAGTTAATTGTGG
TAATAATGGTGATTTCTTAAAGATCATGTGATATTAAAATGTTTTCTAATAGCTTATTCTTCCCGCTCTC
CATGGTGTTATGGAATTAGGAGTTTTTCCTGATGAATATTGCATAGCGTCTTTGAATTTAAGATTTAAGT
TTGCACTTTCATGAGCTTGGATCTAAACACTAACAGATCTCGAGTCGCCTGTGTGTCGGGAGAGGGAAGG
ATGCCAATCGGTATTGCACGTTGTGTGGAGTATTGCGTGTGACATTCATAGCAATAATGCTGTGCTGCTG
TCATCTTCTTCCATTGTTCCCAAACTCAGCATTTAAGATGTGTTTTTTCTTTACGGGCACTCATGTACCA
TTAAGCCCTTGTCAGTGTTGTGGCAGTTCGGCTGTGGAGGCCCTCGGCGTGCAACATTCCATTTTACCAG
TGAGCAGAGAAGAACACTTCTTCTGTAGGCTGCAGGGAGGCTTACTTATCCCCTTGAGTGTTCCTTAACG
GGGCAGATAAACACTTCACTTGTCCCATTTATTTGTCCCCTAGATTACACATCAAGGATTCCTCCAACTC
TCTCTTAGCTGGAAAGTCATGGTTGGGACTGACTTCCTAGTGAATATTGCTGCCCTGCCTGTCCCTTGTG
CTAAGAGCTGCTGCCGCACCAGCCCGAGCAGGACACAGTGGCTTCTCTGGCTTTATCTTCCCTTTCAGTT
GGTTTGTGTTCTGGAAATCTAATCAGATGCTTTGGGGAATGCAATGTATATATGATTTGCTAGCTCGCTC
GCCACTTAACTCACTGTGAGAATAAATATGCATGCTTTTTGTAATTAACTGGTGCTTTGAAAACCTTTTT
TAAGGAAGAAAAATCTCAACCAAAGTTATGCTCATCCAGACAAGCTGACCCTTGAGTTTATTTTAGCACA
ACTCATCCTTCAGTGCCTCATTACTGAAAAAACATGCATCTTCACAATAAGGCTTCCAATAGCACTATCT
CGCTAAAAGATCATTCTCATTGTTTTCCAAAAGCGAATGGCTTCCATGTAAGATTAAACAAATTAGGTGC
TTGTAAATAATTTATGACAGTTTACTCTATTGCATTTCTA
>rmCuff_TCONS_00000264 gene=rmCuff_XLOC_000257
TCAAAATAAGAATGTCCTAAGTAATTCAGAAGAGGGGAAGGACTCTTTGCTCTCTTAAATTTTAAGAAAA
AGGGCAAGAACTAGTGTGAAGTGCATAGAACTAGTAACAGAGAAAGTGCCCTGACTCTTCCTTCTCAGAT
CTCTTGAGTCTCCCGAAGTCCTGAGGGTGAGTGGAGAAAATATGTTGGGAATTGCAATGAGTGTAACTCA
GATTGTGAGATTTCCAGTCACCTGAAGGGGAAAACATTCCCCGTAGAGCTCCATGTCATGTGAGTGTGCT
GCGAGATGTTCACAGGTGTCTTGTAGCAAAAGCATTCCTGGTAAAATAAATTTGCACGCAGATCCTCTTT
CCTAGAAACTCACAATGCACTTTAGGTCAGTGAGGGCTCAGGGTCCGGCAGAACCAAGCCTGTTTAACCT
CACTTCTCCAAACTGTTGAAACCCCAGGTCCGTATTTCCCTATGGGACACCTGTGAACCTCTCGCTAGTA
CCCACGGAAAATATTTGGGGAAATACTATGTTAGGTAGTTGTTTAAGGGAGCAAAACAGTAACATGTGGC
ACTGAGGCAGAATTTGCATGCACTTGGTACAATCAAATGTCGCATTTAATAGATGTATATTTCCTCCCCT
GGAGACAACAAGCACAGAAAACTGTAATATAAGTAGTTAGAGCAGAGCTCTTTCCTTTGATGGAAGTATC
AGCCATCAATGATCCTGGGTTTGTCACCGAAAGTAGCAGAATTAACACAGGGACTCACTGGGGTAAATAA
GATTTTAATTCAGATCTAGAAGAAATTATTGCACAACTGAATGCAGATTTTTATCCACAGATAGTCCTAT
TGTTTAGAAATGATAGGACCTATCATTGACGTTTATGAGACTTAATTTGGATGTGAATCTTTTTTAAAGC
ACTCTTTTTAGGAACTTAAGACTTGACATCTGGCATTTTAGTTTAATACAAGCTAATGATTGCATTTGAA
AGAGACTTTTGACTTTATTTCTAAACATCTAAAGCTCTGAAATGCCTTGATGGAAGGTGTTAAACTATTT
ACCTGTTGTACAAAGAAACG
>rmCuff_TCONS_00002477 gene=rmCuff_XLOC_002327
CAAGTCTTGTGAAACTCAATAGCTTGACCTTAGCTAGAAATTGCTTCCAGTTATATCCAGTAGGTGGTCC
ATCTCAGTTTTCCACCATCTATTCCCTCAACATGGAACACAATCGAATTAATAAAATTCCTTTTGGAATT
TTCTCCAGAGCAAAAGTATTAAGTAAGCTGAATATGAAGGACAATCAGTTGACATCACTTCCCTTGGATT
TTGGAACTTGGACCAGTATGGTAGAATTGAATTTAGCCACTAATCAGCTCACAAAGATCCCTGAGGATGT
GTCTGGCCTCGTTTCTCTTGAGGTTCTAATATTATCAAACAATCTTCTGAAGAAGCTTCCCCATGGTCTT
GGAAACCTTAGGAAGTTAAGAGAGTTGGATCTAGAAGAGAATAAATTGGAATCCTTGCCAAATGAAATTG
CTTATCTTAAGGATTTACAGAAATTAGTCTTGACAAACAACCAGTTGACCACTCTCCCCAGAGGCATCGG
TCACCTTACCAATCTCACACATCTAGGCCTTGGAGAGAACCTACTTACTCATCTTCCTGAGGAAATTGGT
ACACTGGAGAACCTAGAAGAACTGTATTTGAATGACAACCCAAACCTGCATAGCCTTCCGTTTGAGCTGG
CTCTTTGCAGCAAGCTTTCAATCATGAGTATTGAGAACTGTCCACTCAGTCACCTTCCACCTCAGATTGT
TGCTGGGGGTCCTTCTTTCATCATTCAGTTCCTAAAGATGCAGG
>rmCuff_TCONS_00002478 gene=rmCuff_XLOC_002328
AATCTAAAATGATTTAATACTCTCTTTGTATTATATTTCAGGAATTCTAATGAATCATTGATTGACCAGC
ACCTTTTTACCAGTTGGAATGAGTTATTAGAAATGGGCATAGTGCTTTTAGATCCAACATGTAGCAGATG
GCTGTTACTCCATGGTGATTACGTCTTCAAGCCAACACCTTTTTTGATTGCGTAGGATCTTTGTCTCTTC
ATCTTTGAATTCCAGTTACTGTTGTTGGCAAATAAAATAAAAGGAGTTCATGTAGTTTTTGCCCAAGCTT
CAGTCACCATGAGTAGTAGTTTAGGAAAAGAAAAAGACTCTAAAGAGAAAGATCCCAAAGTACCATCAGC
CAAGGAAAGAGAAAAGGAAGCAAAAGCCTCTGGAGGTTTTGGGAAAGAGAGCAAAGAAAAAGAACCTAAG
ACCAAAGGGAAAGATGCCAAAGATGGAAAGAAGGACTCCAGTGCTGCCCAACCAGGAGTGGCTTTTTCAG
TTGACAATACGATCAAACGGCCAAATCCAGCACCTGGGACTAGAAAAAAATCTAGCAATGCAGAGGTGAT
TAAAGAGCTCAACAAATGCCGGGAAGAGAATTCAATGCGTTTGGACTTATCCAAGAGGTCTATACACATA
TTGCCATCATCAATCAAAGAATTGACTCAATTAACAGAACTTTATTTATATAGCAACAAATTGCAGTCCC
TTCCAGCAGAAGTGGGCTGTCTAGTAAATCTCATGACACTGGCTCTAAGTGAAAATTCACTTACCAGTTT
GCCTGACTCTCTTGATAACTTGAAGAAGCTGCGGATGCTTGATTTACGGCATAATAAACTGAGAGAAATT
CCTTCAGTGGTGTATAGGCTAGATTCTCTCACCACTCTTTACCTTCGCTTTAATCGTATAACTACTGTGG
AAAAGGACATCAAAAACCTGTCAAAACTCAGCATGCTTAGCATTCGAGAGAACAAAATTAAACAACTACC
TGCTGAAATTGGTGAATTATGTAACCTCATTACGCTGGATGTAGCTCACAATCAACTTGAACACCTTCCA
AAGGAGATTGGAAACTGCACACAAATAACCAACCTTGACTTGCAGCACAATGAACTGCTAGACCTCCCAG
ATACTATAGGAAACCTGTCCAGTTTAAGTCGTCTTGGTCTGAGATATAACAGACTGTCAGCAATACCCAG
ATCACTGGCAAAATGCAGTGCACTTGAAGAATTAAATTTAGAGAACAATAACATTTCTACTTTACCAGAG
GTAAGAAGTGGATTAGGGTAAACTCTTGAAACAAGTCTACAAGATA
>rmCuff_TCONS_00002489 gene=rmCuff_XLOC_002338
AAGACTTCCATTTGGTAATTTAATCAGTGCAAGCAAAATTAAGGAACAATGGATGTAGAAAACGAGCAGA
TACTAAATGTAAACTCCACAGATCCTGATAATTTAAGTGACTCTCTCTTTTCTGGCGATGAAGAAAATAC
TGGGACTGAGGAAATAAAGAATGAGATAAATGGAAATTGGATTTCGGCATCCTCCATTAATGAAGCTAGA
ATTAATGCCAAGGCTAAAAGACGACTACGGAAAAACTCATCCCGGGACTCTGGCAGAGGCGATTCGGTCA
GTGATAACGGAAGTGAAGCCCTTAGAAGTGGAGTAACTGTACCAACCAGTCCAAAGGGAAGGTTGCTAGA
CAGGCGATCCAGATCTGGGAAAGGAAGGGGACTACCAAAGAAAGGTGGTGCAGGAGGCAAAGGTGTCTGG
GGTACACCTGGACAGGTATATGATGTGGAGGAAGTAGATGTGAAGGATCCTAACTATGATGATGACCAGG
AGAACTGTGTTTATGAAACTGTGGTTTTGCCTTTGGATGAAACGGCATTTGAGAAAACTTTAACACCAAT
CATACAGGAATATTTTGAGCATGGAGATACTAATGAAGTTGCGGAAATGCTAAGAGATTTAAATCTTGGT
GAAATGAAAAGTGGAGTACCAGTGTTGGCAGTGTCCTTGGCATTGGAGGGAAAGGCTAGTCACAGAGAAA
TGACATCTAAGCTCCTTTCTGACCTTTGTGGGACGGTAATGAGCACAAACGATGTAGAAAAGTCATTTGA
TAAATTGTTGAAAGATCTACCTGAATTAGCACTGGATACTCCTAGAGCACCACAGTTGGTGGGCCAGTTT
ATTGCTAGAGCTGTTGGAGATGGAATTTTATGTAATACCTATATTGATAGTTACAAAGGAACTGTAGATT
GTGTACAGGCTAGAGCTGCCCTGGATAAGGCTACTGTGCTCCTGAGTATGTCTAAAGGTGGAAAGCGCAA
AGACAGCGTGTGGGGCTCTGGAGGTGGGCAGCAGTCTGTTAACCACCTTGTTAAAGAGATTGATATGCTG
CTGAAAGAATATTTACTCTCTGGAGACATATCTGAGGCTGAACATTGCCTTAAGGAACTGGAAGTACCTC
ATTTTCACCATGAGCTTGTATATGAAGCCATTGTAATGGTTTTAGAGTCAACTGGAGAAAGTACATTTAA
GATGATTTTGGATTTATTAAAATCCCTTTGGAAATCTTCTACCATTACTCTAGACCAAATGAAAAGAGGT
TATGAGAGAATTTACAATGAAATTCCGGATATTAATCTGGATGTCCCACATTCATACTCTGTGCTTGAAC
GATTTGTAGAAGAATGTTTTCAGGCTGGAATAATTTCCAAACAACTCAGAGATCTTTGTCCTTCAAGGGG
CAGAAAACGTTTTGTAAGTGAAGGAGATGGAGGTCGTCTTAAACCAGAGAGCTACTGAATAAAAGAACTC
TTGCAGTTTTAGATGTTAT
>rmCuff_TCONS_00002496 gene=rmCuff_XLOC_002343
TATCCAAGAACTTCAGTGAAGTATTCCAGAAGTTGGTACCTGGTGGCAAAGCTACATTGGTGATGAAGAA
GGGAGATGTGGAGGGCAGTCAGTCTCAGGATGAAGGAGAAGGGAGTGGTGAAAGTGAGCGGGGTTCTGGG
TCACAAAGCAGTGTCCCATCAGTTGACCAGTTCACTGGAGTTGGAATTAGGGTGTCATTTACAGGAAAAC
AAGGTGAAATGAGAGAAATGCAACAGCTTTCAGGTGGACAGAAATCTTTGGTAGCTCTTGCTCTGATTTT
TGCCATTCAGAAATGTGACCCAGCTCCTTTTTACTTGTTTGATGAGATTGATCAGGCTCTGGATGCCCAG
CACAGAAAGGCTGTGTCAGATATGATTATGGAACTTGCTGTACATGCTCAATTTATTACAACTACTTTTA
GGCCTGAACTGCTTGAGTCAGCTGAC
>rmCuff_TCONS_00002497 gene=rmCuff_XLOC_002344
CGAGTAGAGACTTACCTGAATGAGAATTTGAGAAAACGCTTGGACCAAGTAGAACAGGAACTTAATGAAC
TGAGAGAGACAGAAGGAGGTACTGTTCTCACAGCTACAACCTCAGAACTTGAAGCCATCAATAAAAGAGT
AAAAG
>rmCuff_TCONS_00002499 gene=rmCuff_XLOC_002346
ACGAAGATTTTGATGGAGTTTAATAAAATGAATCTTCCTGGAGAGGTCACTTTTCTGCCTCTTAACAAGT
TAGATGTCAGGGATACTGCCTATCCTGAAACCAATGATGCTATTCCTATGATAAGTAAATTGAGGTACAA
TCCCAGATTTGACAAAGCTTTCAAACATGTGTTTGGAAAAACACTTATTTGTCGTAGCATGGAAGTTTCA
ACCCAGCTGGCCCGTGCTTTCACCATGGACTGCATTACCCTGGAAGGTGACCAAGTTAGTCATCGGGGTG
CTCTCACTGGAGGTTATTATGACACA
>rmCuff_TCONS_00002502 gene=rmCuff_XLOC_002349
CTAGCAATTCAGTTTGTTCTCAGTGATGAGTTTAGTCATCTTCGTCCAGAACAGCGATTGGCTTTGTTGC
ATGAGGGTACTGGTCCTCGTGTTATTTCTGCTTTTGTGGAGATTATTTTTGACAATTCGGACAACCGGTT
GCCAATCGATAAAGAGGAAGTTTCACTTCGAAGAGTTATTGGTGCCAAAAAGGATCAGTATTTCTTAGAC
AAGA
>rmCuff_TCONS_00002515 gene=rmCuff_XLOC_002361
AGGAAGGGCGGCACAAAGCCGGCTGCGCGCTGCGAGATAGCAAGGTGAATCGGCAGACTTGAAGCATGAG
TTCAGATGCCAGCCAAGGCGTGGTCACTACTCCTCCTCCTCCCAGCATGCCTCACAAAGAGAGGTATTTT
GACCGCATCAATGAAAATGACCCTGAATACATTAGGGAGAGGAACATGTCTCCTGATCTACGACAAGACT
TCAATATGATGGAGCAGAGGAAACGAGTTACTCAGATCTTGCAAAGTCCTGCCTTTCGGGAAGACCTGGA
ATGTCTTATTCAAGAACAGATGAAGAAAGGCCACAACCCAACTGGATTACTAGCATTACAACAGATTGCA
GATTACATCATGACCAATTCTTTTTCAGGCTTTACTTCACCTCCCCTCAGTCTCGGCATGGTCACACCTA
TCAATGACCTTCCTGGGGCAGATACATCCTCATACGTGAAGGGAGAAAAACTTACTCGCTGTAAACTTGC
CAGCCTGTACAGACTTGCGGACTTGTTTGGATGGGCACACCTGGCAAATACCTACATCTCAGTAAGAATA
AGTAAGGAGCAAGACCACATTATAATAATTCCCAGAGGTCTGTCTTTTTCTGAAGCCACAGCCTCCAATT
TGGTGAAAGTCAACATAATAGGAGAAGTGGTTGATCAGGGAAGTACTAATTTGAAAATTGACCATACAGG
ATTCAGTCCCCATGCTGCAATCTATTCAACACGACCTGATGTTAAGTGTGTGATACACATCCATACCCTT
GCAACAGCAGCTGTATCCTCCATGAAGTGCGGCATCCTTCCAATTTCTCAAGAGTCCCTGATCCTGGGAG
ATGTTGCCTATTACGACTACCAAGGGTCGCTTGATGAACAGGAGGAGAGAATTCAACTGCAGAAAGTTCT
GGGGCCAAGTTGCAAGGTGCTGGTACTCAGAAATCATGGTGTGGTGGCACTTGGAGAAACAGTTGAGGAG
GCGTTTCATTATATTTTTAATGTGCAGATAGCCTGTGAGATTCAGGTGCGGGCATTAGCAGGGGCAGGTG
GAGTGGACAATCTACTTGTACTGGATCTTCAGAAGTATAAAGCTTTCACTTGCACTATAGCAGCATCTGG
AGGAGGAGGAGTGAATATGGGTTCCCACCAAAAATGGAAAGTTGGCGAGATTGAGTTTGAAGGGCTGATG
AGGACTCTGGACAATTTGGGGTATAGAACAGGCTATGCTTACCGGCATCCTCTCATTCGAGAGAAGCCTA
GGCACAAGAGTGACGTGGAAATCCCAGCGACTGTGACTGCATTTTCCTTTGAAGACGATACAGTGCCACT
CTCTCCTCTCAAATACATGGCTCAGAGACAGCAGCGTGAAAAAACAAGATGGCTGAACTCACCAAATACT
TACATGAAAGTCAATGTGCCTGAGGAGTCTCGGAATGGGGAAACCAGTCCCAGGACCAAAATCACATGGA
TGAAAGCAGAAGATTCTTCTAAAGTTAGTAGTGGAACACCTATCAAAATTGAAGATCCAAATCAGTTTGT
TCCTTTAAACACAAACCCGAATGAGGTACTGGAAAAGAGAAATAAGATTCGAGAACAAAACCGATATGAC
TTGAAAACAGCAGGACCACAATCTCAGTTGCTTGCTGGAATTGTTGTGGATAAGCCTCCTTCTACCATGC
AGTTTGAAGATGACGATCAAGCCCCACCAGCTCCTCCCAACCCCTTCAGTCATCTCACAGAAGGAGAACT
TGAAGAGTATAAGAAGACAATCGAACGTAAACAGCAAGGCCTGGAAGATGCTGAGCAGGAATTACTCTCA
GATGACGCTTCATCTATTTCACAAATTCAGTCTCAAACTCAGTCACCGCAAAATATCCCTGAAAAATTAG
AAGAAAACCATGAGCTATTTTCCAAGAGTTTCATCTCCATGGAAGTGCCTGTCATGGTAGTAAATGGCAA
GGATGATATGCATGATGTTGAAGATGAGCTTGCTAAACGAGTGAGTAGATTAACTACAAGCACGACCATA
GAAAACATCGAGATTACCATTAAGTCTCCAGAAAAAATTGAAGAAGTCCTGTCACCTGAAGGTTC
>rmCuff_TCONS_00002517 gene=rmCuff_XLOC_002361
AGGAAGGGCGGCACAAAGCCGGCTGCGCGCTGCGAGATAGCAAGGTGAATCGGCAGACTTGAAGCATGAG
TTCAGATGCCAGCCAAGGCGTGGTCACTACTCCTCCTCCTCCCAGCATGCCTCACAAAGAGAGGTATTTT
GACCGCATCAATGAAAATGACCCTGAATACATTAGGGAGAGGAACATGTCTCCTGATCTACGACAAGACT
TCAATATGATGGAGCAGAGGAAACGAGTTACTCAGATCTTGCAAAGTCCTGCCTTTCGGGAAGACCTGGA
ATGTCTTATTCAAGAACAGATGAAGAAAGGCCACAACCCAACTGGATTACTAGCATTACAACAGATTGCA
GATTACATCATGACCAATTCTTTTTCAGGCTTTACTTCACCTCCCCTCAGTCTCGGCATGGTCACACCTA
TCAATGACCTTCCTGGGGCAGATACATCCTCATACGTGAAGGGAGAAAAACTTACTCGCTGTAAACTTGC
CAGCCTGTACAGACTTGCGGACTTGTTTGGATGGGCACACCTGGCAAATACCTACATCTCGGTAAGAATA
AGTAAGGAGCAAGACCACATTATAATAATTCCCAGAGGTCTGTCTTTTTCTGAAGCCACAGCCTCCAATT
TGGTGAAAGTCAACATAATAGGAGAAGTGGTTGATCAGGGAAGTACTAATTTGAAAATTGACCATACAGG
ATTCAGTCCCCATGCTGCAATCTATTCAACACGACCTGATGTTAAGTGTGTGATACACATCCATACCCTT
GCAACAGCAGCTGTATCCTCCATGAAGTGCGGCATCCTTCCAATTTCTCAAGAGTCCCTGATCCTGGGAG
ATGTTGCCTATTACGACTACCAAGGGTCGCTTGATGAACAGGAGGAGAGAATTCAACTGCAGAAAGTTCT
GGGGCCAAGTTGCAAGGTGCTGGTACTCAGAAATCATGGTGTGGTGGCACTTGGAGAAACAGTTGAGGAG
GCGTTTCATTATATTTTTAATGTGCAGATAGCCTGTGAGATTCAGGTGCGGGCATTAGCAGGGGCAGGTG
GAGTGGACAATCTACTTGTACTGGATCTTCAGAAGTATAAAGCTTTCACTTGCACTATAGCAGCATCTGG
AGGAGGAGGAGTGAATATGGGTTCCCACCAAAAATGGAAAGTTGGCGAGATTGAGTTTGAAGGGCTGATG
AGGACTCTGGACAATTTGGGGTATAGAACAGGCTATGCTTACCGGCATCCTCTCATTCGAGAGAAGCCTA
GGCACAAGAGTGACGTGGAAATCCCAGCGACTGTGACTGCATTTTCCTTTGAAGACGATACAGTGCCACT
CTCTCCTCTCAAATACATGGCTCAGAGACAGCAGCGTGAAAAAACAAGATGGCTGAACTCACCAAATACT
TACATGAAAGTCAATGTGCCTGAGGAGTCTCGGAATGGGGAAACCAGTCCCAGGACCAAAATCACATGGA
TGAAAGCAGAAGATTCTTCTAAAGTTAGTAGTGGAACACCTATCAAAATTGAAGATCCAAATCAGTTTGT
TCCTTTAAACACAAACCCGAATGAGGTACTGGAAAAGAGAAATAAGATTCGAGAACAAAACCGATATGAC
TTGAAAACAGCAGGACCACAATCTCAGTTGCTTGCTGGAATTGTTGTGGATAAGCCTCCTTCTACCATGC
AGTTTGAAGATGACGATCAAGCCCCACCAGCTCCTCCCAACCCCTTCAGTCATCTCACAGAAGGAGAACT
TGAAGAGTATAAGAAGACAATCGAACGTAAACAGCAAGGCCTGGAAGATGCTGAGCAGGAATTACTCTCA
GATGACGCTTCATCTATTTCACAAATTCAGTCTCAAACTCAGTCACCGCAAAATATCCCTGAAAAATTAG
AAGAAAACCATGAGCTATTTTCCAAGAGTTTCATCTCCATGGAAGTGCCTGTCATGGTAGTAAATGGCAA
GGATGATATGCATGATGTTGAAGATGAGCTTGCTAAACGAGTGAGTAGATTAACTACAAGCACGACCATA
GAAAACATCGAGATTACCATTAAGTCTCCAGAAAAAATTGAAGAAGTCCTGTCACCTGAAGGTTC
>rmCuff_TCONS_00000265 gene=rmCuff_XLOC_000258
TAACGAGGTGACACATACAGGAGACCCAGGTGTGGAAACAGGCAGCAGAATGGCTCCAAAGGTAACTTCG
GAGCTGCTTCGGCAACTGAGACAAGCTATGAGAAACTTGGAGTATGTGACAGAACCTATCCAGGCCTACA
TCATCCCATCTGGAGATGCCCACCAGAGTGAGTACATTGCTCCGTGTGACTGTCGACGGGCCTTCGTTTC
CGGATTTGATGGCTCTGCGGGTGAGTCGCTAAATTCGCTCTCTGTTCTTTATATACTTTTGTTCAACTCC
>rmCuff_TCONS_00000266 gene=rmCuff_XLOC_000259
AGAGCATGCAGCCATGTGGACTGATGGACGCTACTTTCTCCAGGCTGCCAAGCAGATGGACAGCAACTGG
ACGCTCATGAAGATGGGTCTGAAGGACACACCAACTCAGGAAGACTGGCTGGTGAGTGTACTTCCTGAAG
GATCCAGGGTTGGTGTGGACCCACTGATCATTCCTACAGATTACTGGAAGAAGATGGCCAAGGTTCTGAG
AAGCGCCGGCCACCACCTCATTCCTGTCAAGGAGAATCTTGTGGACAAAATCTGGACAGACCGTCCTGAG
CGCCCATGCAAGCCCCTCCTTACGCTGGGCCTGGATTACACAGGCATCTCCTGGAAGGACAAGGTTGCAG
ACCTTCGGTTGAAAATGGCCGAGAGGAATGTCGTGTGGTTTGTGGTCACTGCCCTGGATGAGATTGCGTG
GCTGTTCAATCTCCGAGGATCAGATGTCGAGCACAATCCAGTATTTTTCTCCTACGCAGTCATAGGACTA
GAGACGATCATGCTCTTCATTGATGGTGACCGCATAGACACCCCCAGTGTGAAGGAACACCTGCTTCTGG
ACTTGGGCCTGGAAGCCGAATACAGAATCCAAGTGCTTCCCTACAAGTCCATCCTGAGCAAGCTCAAGGC
CCTATGTGCTGACCTCTCCCCGAGGGAGAAGGTGTGGGTCAGCGACAAGGCCAGCTATGCTGTGAGTGAA
GCCATCCCCAAGGATCATCGCTGCTGTATGCCTTACACCCCCATCTGCATTGCCAAAGCTGTGAAAAATT
CTGCTGAATCAGAAGGCATGAGGCGAGCTCACATTAAAGATGCCGTTGCCCTCTGTGAACTCTTTAACTG
GCTGGAAAAAGAGGTCCCCAAAGGTGGTGTGACGGAGATCTCAGCTGCTGACAAAGCTG
>rmCuff_TCONS_00000270 gene=rmCuff_XLOC_000263
ATAGGCTTGGTCCTAGCCTTTTTATTAGTTATTAATAAAATTACACATGCAAGTATCCGCACCCCAGTGA
GAATGCCCTCTAAATCGCACC
>rmCuff_TCONS_00000271 gene=rmCuff_XLOC_000264
TTGTATACATGAGTCGACAGAACTATGT
>rmCuff_TCONS_00000274 gene=rmCuff_XLOC_000267
GGCCCATAGGCAGAGGGGAGATTCGGAGAAATGCTAGCCCGAGCCCGAGCCAGCTTCTGAGAGGGTGTGA
GGGGAAACACTTAGCACAGTGTTTCTGTTGTTCACACGCACCCTGTGATTTCAGGTCTAGAAACCTGAGG
TGGGGATCCGGGTGTCAAGGGAAGCCATTCGGTGCACACTCGCTGTAGGAAATGCATCCTTCCTAAGAAT
GGAGGGCACTGATGGAGGCCTTCTTTTGGAAACTGGTATCACCAGCGTGCAGGGCGTGAGCATGCAGCTG
GGTCCCCA
>rmCuff_TCONS_00000275 gene=rmCuff_XLOC_000268
GGAAAGCTCCAGCCATGGCACTGGGGCTCTTCCGGGTGTGTCTGGTGGTGGTGACCGCCATCATCAACCA
CCCACTGCTGTTCCCTCGGGAGAACGCCACAGTCCCCGAGAATGAGGAGGAGATCATCCGCAAGATGCAG
GCGCACCAGGAGAAGCTACAGCTGGAGCAGCTGCGCCTGGAGGAGGAGGTGGCGCGACTGGCGGCCGAGA
AGGAGGCCCTGGAGCCCGTGGCGGAGGAAGGCCAGCAGCAGAACGAGAGCCGCGTGGCCTGGGACCTGTG
GAGCACCCTCTGCATGATCCTTTTCCTGGTGATCGAGGTGTGGCGGCAGGACCACCAGGACGGGCCCTCA
CCCGAGTGCCTGGGTGGGGACGAGGACGAGCTGCCTGGCCTGCAGGGTGCCCCACTCCGGGGCCTCACCC
TGCCCAACAAGGCCACGCTCGACCACTTCTATGAGCGCTGCATCCGGGGAGCCACGGCTGATGCAGCCCG
CACCCGGGAGTTCGTGGAAGGCTTCGTGGATGACTTGCTGGAAGCCCTGAGGAGCCTCTGCAACCGGGAC
ACAGACATGGAGGTGGAAGACTTCATTGGCGTGGACAGCATGTATGAGAACTGGCAGGTGGACAAGCCAC
TGCTGTGCAACCTCTTTGTACCCTTCATGCCCCCAGAGCCCTTCCACTTCCACCCAGAGCTCTGGTGCTC
CAGCCGCTCGGTGCCCTTGGATCGCCAGGGCTACGGCCAGATCAAGGTGGTCCGGGCCGACGAGGATACA
CGGGGCTGTATCTGCGGCAAGACCAAGCTCGGGGAAGACATGCTGTGTCTCCTTCATGGCAAGAACAACT
TGTTGCAGCCTGGCAGGGAGGTGAAAGACCCACTGTGTGCCAGAGATTCCCCATACCTGGACACGATGCA
GGTCATGAAGTGGTTCCAGATGGCCCTCACCAGAGCCTGGCACCGCATCGCCCACAAGTACGAGTTCGAC
CTGGCCTTTGGCCAGCTGGAAACCCCAGGGTCCCTCAAGATCAAGTTCCGCTCAGGGAAGTTCATGCCCT
TTAACCTGATCCCTGTGATCCAGTGTGACGACTCGGACCTGTACTTCGTCTCCTACCTTGCCAGGGAGCC
CTCCGGGGGGACCCCGGCGTCCAGCACTGACTGGCTCCTGTCCTTCGCTGTCTACGAGCGACACTTCCTC
AGGATGACCTCAAAGGCGCTGCCCGAGGGTGCCTGCCACCTCAGCTGCTTGCAGATCGCCTCCTTCCTGC
TCTCCAAGCAGAGCCGTCTCACCGGCCCCAGCGGGCTTGGCAACTACCACCTGAAGACTGCCCTGCTGCA
CCTCCTGCTCGCCCGGCGAGCCGCCGACTGGAAGGCTGGGCAGCTGGATGCTCGTCTGCAGGAGCTGCTC
TGCTTCGTGGAAAAGAGCCTGCTCGAGAAGAAGCTCCATCACTTCTTCATCGGCAACCGCAAGGTGCCCG
AGGCCATGGGCCTGCCTGAGGCCGTGCGCAGGGCCGAGCCCCTCAACCTCTTCCGGCCCTTCGTCCTGCA
GCGCCGTCTCTACCGGAAGACAGTGGACTCCTTCTATGAGATGCTCAAGAATGCCCCGGCGCTCATTAAT
GAGTACTCCGTACACATCCCCTCAGACCATGCCAGCCTGCCCCAAAAAGCTGTCATCTTGTAGACCATCA
GGGACCTTGAGGGCCAGAATGCAGGGCAGCCCCTGTGTCCACGGCCCTGGGGGCACCTGCAAGCCCTGTG
CTGGGAAAGTGGCGGGCCTTGTCGGGAGCTCGGCTCAGCCTGTGGGGAAGCCAGGCCCTGTGGTGCAGAG
GAGACAATTCCAAGCCAGAAGCTGGTTTGCTTTCAGGCCATTGGGCCTGTGGGTGACGTGACTGTCTGGG
TTTGGGGACTGATCCTTTGCAGTTTACTGTTGGATCACCGCAAATGGCCAAGATGATGACAGAACACTTC
ATGGACACTGAGTTAGAGACAATGCAAACATCGATTTGGGTGTAATTCTTGTTACATCCCAGGTCCCATC
TTTACTTGAATGTCAACAGAGGATCTACAGGAATGCTGGCAGAAACCCATGTTAAGACGCTGCACCCTGA
TTTCCAGTAACCCTTGGCCCCAAGCATCTGCAACCAAAGCACTAATGGGTTCAGATATGGGAATTTGCAA
CCTTCCATCCACAGCCTGCACAATAGGGATCCCACAGTGGCTGCAGGTTTTTATATTACTTGGAGACAAG
ACCTACTAGAGATTCAAGGCCCCAGGTGGCTAATGTCTCTGTTGCACAGAAGTGGGTACTTGGTGGCAGA
GAGAAGTTTCAGCTGGCTGCTTTTTCAGCTATACATCTCACTCAGGGTGCACCCCCTTCTCCCAACCTCT
TCCCCCAGCACGCTGTGTTCTGAGCCCCCTGGGTGCCACATAACATGCTGGGTACAAGCTTAGCAGCCCC
TCACCCCTCTTTATTCTCTCCACGGCTGGTCTCTCTGACCATCCATATGGTGGGGGAGGGCAGACGCTGC
AGGGGCAAGCTGCTGGAGAGGAGCGGGGTGACTGGGGTGAAGGACAGAGCCTGGTGGCCAGGGTGCTGGC
GTCTGGTTTGCAGCGTGGCCTCTGATGCCCAGTTACAGAGAAAGCTGCAGAGCTGAGAGGTGAGGGATGC
CATAGCCCTGAGTTTTCCTCAGGGCCCCAGTCCTAGAGCAGGGCATACCTTTAAGCAGGAGCTGCCGTGG
AAACCCAGCCCCATCTGCAGGCCCCAAGACCCCCTCGGCTGTTCATGCCAGTGGGACTCCCTCACTGCAC
AGAACCCCCCTTTCTGGATGGGCCTTTGCTGGCCGCACAGATGACCAAGACCCGAAGAGCCCAAAAGAGG
CTCCGCTGGCTGGGAACACACAGGGACAGCACTGCAGGCACAGCCTCCAGGCCTCTGAGAGGCCACCTTG
GCACTGCTGGGGCTGCAGTCCCTGGGCAGGCGCCAGAGCCTGTGGTCGGAGCTGGCCTCAGTCTCCAGGC
CTGGTTCAGGAGGGTTGGGAAGCCTCTCCTCCTCCACTGTGGCTTCACTGGCCCTTAGGGAGTTCCTCTC
GGCACTGCCTCAGGAAGCCTTGCAGAGGGCCAAGGAGGCGGCGAGAGCAAGCGTACCGGCACTGCCACCT
GGCTCTCCCTCCAGGGGTTGAGCTGGCCATGCCTCTCAGACAGCGTACCTGGTTCCACGGGGTGTCAGGC
TCACCACGGACTGAAGAAAAGATCCTGTCCCTACCCCAGGAGTGCTCTCACCTAACCTCAGTGTAAGATG
GACAGTTTGCCCGGCAGGGTGAATTCATGGGAGCCTCAGCTGTGACTGGGCACTGAAGCCTGTAGGAAGC
TTCCCATGTGAGCTGGAGTTAGACCGAGCAGTGCCCGGGTCTGTGCTTCCCCAGGCCCACAGAGGCCACC
AGGCACCCCGGGAACCATCCCGCCCATGTGGTCTCCAACAAGAGCCCGAGCCCCACATTCTGTTGGGATT
CATTTCCAGAGTCGAAGTGAACTTCCTTATTTATTATCTCTGTGCCTTTCCTTTCCCCTCTTCTTCCTTA
TTCTCGTTGTGCTTGGAAGAGACCCCAGCAACCAAGAACCAGCCTCAGAAGCCAAAACCAAGCCTGAACC
CCCCTCGGCTTCCCCGTTGCTTCCGGGAGAAAGTTCACGGGAAAAATACCTTCTGGCCTCTTGTTTGTTC
AGAGATGACAGAGCTCAGCGGGGAGATGGGGATCCTTTTATGCACCAGAGCTGCTGCTGAAGCAGAAAGC
AGCAGGGCTCCTGGTGTTTCTGGCTGCCTTATTTATATTAAATTCTTGCAAGGAGTAGAAACTGGT
>rmCuff_TCONS_00000276 gene=rmCuff_XLOC_000269
TGTTGATGAGCGGAAGCTTTCACTCCCTTTTTATTCTTATGCTTTCAGGAAACTTTAAAAAATAACAAAA
TAGAGCATTTCTAGCCCATCTTTGAGGCAGCCTGCAGAGTTCCAGAAAGGGCCTTTGAAAGCCAGCTGTA
GGGTGGATTCCAGCACAAGACCCTGTTTCACAGGGCTGCTGTGTGCAAAGAAATGTGGGAGCTGGAAGTA
ACCTGAAGCTTTTGGTTTTCAAGGAAAGAGATTGTCTTGTAAGTGGAAGAGTTCTAGTTCTTTGGGAAAC
TTTGGCCTTTCCACTAAGGAGCATCCAGCCCTCTTTCTCCAAAGAATCTCTTTTCTTTCCAAAGGATGCT
TGACTTAACCCAGCATCTGCTCACTTGCTGTGCAGAACGCTCCAGAGTTACATTTTGCTGTGCCTCTTGA
CAAGTCGAAATGAGTAGGGCTGGCCTGAGGCCAAGAGGTTGGTTAGGTTGGAGCCCCGGCCCCTCCCTCT
>rmCuff_TCONS_00000277 gene=rmCuff_XLOC_000270
GAATCAGCATTTTGCCAAGTTCCCCGGGTGATTGACAATCCAAGAACCGCTGATACCTGGGAGGATTAGG
GAAGGCTCATGGTAGGGTGCTGCCTGAGAGAGCTTCTGAAAGATGGGTAAGACTGATGGGGAAAGGCATT
CCAGCCAGAACCATGGAGTCAGTAGGAATGCATAATAGATGTAGGCAACA
>rmCuff_TCONS_00000278 gene=rmCuff_XLOC_000271
GGAGCGGCGTTGGTGGCAACAATCACTGAAGGTCTTCAAGTGCTAACATAAGCTGTTCCGAAGGCTGTGA
TTCAGAACATTCTCATGCTCTGTCCGGTCTCCACCTCATGGCATAGAGCTGGAAGGTTGTTTGGTTTGGC
CAGCGGACGGCGGGCAGACAGAGCCAAGAACCACACAGCGAAGGAAGCGTGTGCCTTCAGCTCGCCTCAT
>rmCuff_TCONS_00000279 gene=rmCuff_XLOC_000272
GGTGGGCAGCACAGTCAGAGCCTGCCCCAGCTGCTTGGTCCTCCTCTGCTGGACAGGCCTGCATAGGGCT
CTTTCCTGCTTGCTACTAGCCAGGGAGCTGACTGTTGCTCTTGAACCAGGCCCTCTGGAGTAAGGCCATA
TGCTACTGACCAAGTGGGCTGGGGACCCTTGCTACCTGCGAGGGGATTCTTGGTCATGGTAGATCCTTAG
GAGGAAATGACAGGGCAGAGTACTCCACAGTTCCTGTCTGGAG
>rmCuff_TCONS_00002532 gene=rmCuff_XLOC_002376
AGGGGCGCGCGCTCAGTCTACGCTGCGCTGCAATGTCCGGAGGGTCAGCCAGGAGCCTGGGGAAGGGAAG
CCCGCCTCCGGGGCCGGTCCCCGAGGGCGTGATCCGCGTGTACAGCATGAGGTTCTGCCCGTTCGCGGAG
AGGACCCGCCTGGTGCTGAACGCCAAGGGAATCCGGCATGAAGTCATCAACATCAACCTGAAAAATAAGC
CTGAGTGGTTCTTTGAGAAGAATCCCTTGGGTCTGGTGCCAGTTCTGGAAAACAGTCAGGGTCAACTGAT
CTATGAATCTACCATCACTTGTGAGTACCTGGATGAAGCATATCCAGGGAAGAAGCTGTTGCCAGATGAC
CCCTATGAGAAAGCTCGCCAAAAGATGATCTTTGAGTTATCTTCTCAGATACCAACTTTGCTAATATGCT
TTCTTCGAGGACAAAATAAGGATGACTACTCTGGCCAAAAAGAACAATTGCATAAAGAATTCAGCAAGCT
AGAGGAGGTTCTGACCAACAAGAAGACAACCTTCTTTGGTGGCAAAAATATTTCTATGGTTGATTACCTC
ATCTGGCCCTGGTTTGAACGGCTGGAAGCAGTGGAGTTAATTGACTGTGTAGACCACACTCCAAAACTTA
AGCTCTGGATGGAAGCCATGAGGAAAGATCCCACAGTATCAGCCCTCATCACTGACGCGAAGACCCTTCG
TGGTTTCATAGATCTCTACTTGCAAAACAGCCCTGATGCCTGTGACTATGGGCTCTGATTGGGGCAGGAG
TCAGCAATGGAAA
>rmCuff_TCONS_00000280 gene=rmCuff_XLOC_000273
GGGAGAGAGGGAGAAGGGAGCATTTTTGAAAGATCACTCAGCTCTAACACACCTTGGCTGGGTCTGGATN
NNNNNNNGTGGGTACTGCAAACGTCTAGAAGAAAACATCAGGGAAGAAAGAGAGAAGGGGATTTACTCAA
AGTTGTTTCCGACTCCTTCAAAATCTCAAACTAGGTGGCTATGGTATGGATGTCACCAGGACAAACAAAC
GAGACGGCACTGAAGTCTCTGAAAGAAGTATCACAGAAACAGTAACTACAAGACTTACATCCTTACCACC
AAGAGGGGGAACCAGCAATGGCTATGCCAAAACAGGTTCTCTCAGTGGAGGGAGCCGGCTGGAGAAACAG
AGCCTGATGCACGGCAGCAGCGGCTACATAAACTC
>rmCuff_TCONS_00000281 gene=rmCuff_XLOC_000274
AAGCACACGTGGCCATGCCTCCACCTCCAGTTTCAGGAGGGCTCATTCACCTGCCTCCACGCTGCCCAAC
TCACCAGGCTCAACTTTTGAAAGAAAAACTCACGTCAGCCGCCATGGAACCTACGAAGGGAGCTCCAGTG
GCAACTCTTCCCCGGAGTACCCTCGCAAGGAATTTGCATCTTCTTCAACCAGAGGAAGGAGCCAAACACG
AGAGAGCGAGATCCGGGTTCGACTGCAGAGTGCATCCCCGTCTACTCGATGGACGGAATTGGATGATGTT
AAGCGTTTGCTCAAGGGGAGCCGATCAGCAAGTGTGAGCCCGACCCGGAACTCCTCCAACACCCTCCCCA
TCCCCAAGAAAGGCACCGTGGAGACCAAAATGGTGACAGCAAGCTCCCAGTCAGTATCCGGCACCTATGA
CACAACCATCCTGGATGCCAACCTCCCCTCCCACGTGTGGTCCTCCACCTTGCCAGCGGGGTCCTCCATG
GGGACCTATCACAACAACGTGACGGCCCAGAGCTCGTCCCTCCTCAACACCAACGCCTATTCTGCAGGAT
CGGTCTTCGGAGTTCCCAATAACATGGCGTCCTGCTCTGCCACCCTGCACCCTGGACTCAGTGCCGGCTC
CTCAGTGTTTGGCATGCAGAACAATCTGGCCCCCAGCTCGTCCACCCTGTCCCATGGCATGACCACCACC
TCCACAGGTCCGTAGCTGCGGTTTGAAGCTTGGGGGC
>rmCuff_TCONS_00000282 gene=rmCuff_XLOC_000275
GCCAGCACTGCAAGTGTCCAGAATGATGAGCTCTTGCACAAGGACTGTAAATTCCTGATCCGGGAAAAAG
ACAACGTGCCTGCTACCAAGAAGGAGATGGAGCTGCTGATCATGACCAAGGACAGTGGGAAGGTCTTCAC
AGCCTCCCCCGCCAGCATGTCTTCAACTTCTTTTTCAGAGGATACCCTAAAAAAGGAAAAGCAAGCAGCC
TACACTGCTGACACCTACCTAATCTCAGACACTAATGGAGACGTGAAGACTGTGTCCACAAAGGCCAAGG
CCGCCTCTGCAGGTTTCCATGGCTATGACC
>rmCuff_TCONS_00000283 gene=rmCuff_XLOC_000276
CAGCTGGTGGAAATGGCTACTGGGCCTGCTGCTCACCTGGCTGCTGCTCCTGGGGCTGCTCTTCGGCCTC
ATTGCTCTAGCGGAGGAGGTGAGGAAGCTGAAAGCGCGTGTGGACGAGTTGGAGAAAACCAGGAACATGC
GGGTTATGGAAGAGAAGGTCGAGGCTCAGGTGCAGGGTGACAAGCCTGAGGTGGGAACAGACATGGGGAA
AACTGGGCTTTACGACGACGGCCAGAAGGAGGTGCTCTGGGAATTCGTGAGGAACAAGCTGATGATGGAA
CAAGAAAACGGAAATCTCCGAGGAAGCCCGGGCCCTAAAGGTGACATGGGAAGTCAAGGCCCTAA
>rmCuff_TCONS_00000284 gene=rmCuff_XLOC_000277
AGACCGAGGACTCCCTGGGACTCCAGGTATCCCTGGGCCCTTGGGCCACCCAGGTCCAGAAGGACCAAAG
GGACAAAAAGGCAGCGTG
>rmCuff_TCONS_00000285 gene=rmCuff_XLOC_000278
TGTCCCAGGTTCTGTGGGTCCCAAAGGTTCCAGCGGTTCTCCCGGCCCACAGGGTCCCCCAGGCGCTATA
GGTCTCCAAGGGCTCCGAGGCGAAGCGGGACTCCCTGGTGTCAAAGGTGACAAAGGGCCTATGGGACCAC
CAGGACCCAAAGGTGACCAAGGTGAAAAAGGACCCCGAGGTCTC
>rmCuff_TCONS_00000286 gene=rmCuff_XLOC_000279
AATCCGGGGCCCACCAGGACCTTCTGGAGACCCAGGAAAGCCAGGTCTCACAGGACCCCAAGGACCTCAG
GGACTTCCTGGTACCGCCGGCCGACCCGGGCCTAA
>rmCuff_TCONS_00000287 gene=rmCuff_XLOC_000280
AGGAGCTCCAGGCAGGATTGTGACTTCAGAGGGGTCATCGACTATCACCGTCCCAGGCCCCCCGGGACCT
CCTGGAGCCATGGGACCCCCAGGACCTCCAGGTGTGCCAGGCCCCATCGGCCCAGCTGGTCTCCCAGGAC
AGCAAGGCCCACGAGGGGAGCCAGGGCTTGCTGGTGAATCGTTCCTGAGCAGCACTCAGTCCCTCTCCGA
GGTCCTCTCCACCCGAGGTCTTGATTTA
>rmCuff_TCONS_00000288 gene=rmCuff_XLOC_000281
AGGCCCACCCGGCCCTCAGGGACCCAAAGGTGACAAAGGTGATCCTGGAGTCCCAGGTGCTGTTGGTGTT
CCTGGTGGTTACTCTCAAGGGGGATCACCATCCAGCACCGTGTTCCTGCCAGGCC
>rmCuff_TCONS_00000289 gene=rmCuff_XLOC_000282
GAGATTCAGCAGTACATCTCTGACTACATGCAGAGTGACATCATTAGGTCTTATTTCTCTGGAGTTCAGG
GTCCCCCAGGCCCACCTGGTCCCCCAGGGCCTGTCACCACCATCAGGGGTGAGACTTTTGACTACTCGGA
GCTGGCAAGCCTCGTCGTGAGCTACTTACAGACTTCGGGGACCAGCATCGGCCTGTCGTTGGCCTCCGTC
TCTTCTGAGGACATCCTGGCCATGCTGCAGCGGGATGAGGTGCGTCAGTACCTGCGTCAGTATCTGATGG
GCCCTCAGGGTCCCCCGGGGCCACCAGGAGCCGGTGGCGATTGGTCCCTCCAGTCTTTGGACTACGCAGA
GCTGAGCAGTCGCATTCTCAGCTACATGTCG
>rmCuff_TCONS_00000290 gene=rmCuff_XLOC_000283
GCTGAAAACACCGACAGCTTCCGGAGCGAACTGATCAGCTACCTCACGAGTCCTGATGTGCGCAGCTTCA
TCGTTGGTCCCCCAGGCCCTCCCGGGCCCCAGGGACCACCTGGGGACAGCCGCCTAGTGTCCATGGATGG
CCCCTACAGTCGGGGTAGCAGCTCCTCCTCAGGCAGCTCCTACAGCTCTTCAATGGGCATAGGAGGAGCC
AGCGAAGGCTCTCTGGGCGAAGGGGGAGCCTTTGGCCTGGACATGGGCCTGGGCCGAGGCTATGGGGCAG
CAGCAGGAAATGGCATGTATGGTGGCAATGGCGGATATTTTGGGGCTGGCTTTGCTGGAGGTCTGGATTA
CAACGAGCTGGCTGTTCGGGTGTCCGAGAGCTTGCAGCGTCAGGGCCTGCTACAAGGAATGGCCTACACT
GTCCAGGGCCCACCAGGCCGGCCTGGACCCCAGGGGCCCCCCGGCATCAGCAAGGTCTTCTCTGCCTACA
GCAACGTGACCGAGGACCTCATGGACTTCTTCCGAACTTATGGAGCCATTCCAGGACCCCCTGGGCAGAA
GGGAGAGGTGGGCATCCCAGGACCCAAAGGTGACAGGGGTCCTGCTGGACCACCAGGTCGGCCTGGGTCA
CCCGGCCCCCGAGGGCACAAGGGAGAAAAAGGAGACAGAGGCGACCAGGTCTATGCTGGGAGGAGGAGAA
GGAGAAGTGTCGCCACCAAGCCATGAGCTACCCTTGGCGGAACAGCCCCGGACCCGTTCTTGCAATGGCT
TATGGCACTTAGGTCAGAATCTCTCCAGAGGGTAAAAGCTGGATTCTCTGCGGCCTCCTGAGACAGCACA
GCCAATAGGCAACTAGAACTCTTGTGTTAGTCTGGAACTATCTACACAGAATTCGGTCAAAGATATGCAA
TCTGAAACAGCTCTGTGGGTGGACTTGAGTAGTTGCAGCGTTGTAGAATGAGTCTGACTTCTCTGCTATC
TAGAACTGAGCCCCTTGGCTTCTTTAACACTTAGTTCAAACCCCCACCCAGGAAAGCCAGTTACGTAAAA
GTTGGCTCAGGAGTCCTTGAGCTTTGCCTAAAAATGAGCCCAGAAAATGGAAGACGAGGATGGGGGTGGC
TTCCAGGGGTGCCATGGGTGGGGTGTGTTCTGGTTAATGCTCTGAGGCTGTGCTACTGGCCCCTTGCTCC
C
>rmCuff_TCONS_00000291 gene=rmCuff_XLOC_000284
AAATTCACTTCCACTGAAGGTGGTGACAGGCTTTCTAATAGTTATTTCTCACTACAAATCATATCTCCAC
TTGCTTAGAGAGGTTGATGGACTGTAGCTATGATGTGTATCCGTAGGTCTGTGCTAGAGTTGATAGCTAT
GTTCTACTGAACTAGACTGCAGCAAAGAGAAAAAGAAGGGCAACGGGCAAGGAAGAAAGGAAGGGAGAGA
GGGAAATAGGATACCTGATGCCGGCGAAAGATGTCACTCTGTTCTGCACTTAGGAAATGCACAAGGACTG
GGCGCAGTTGGTTTTTAAGCACTTTTCAATGTCTAAAAACATTTACCTGGTCTATTAGATGAAAAGT
>rmCuff_TCONS_00002537 gene=rmCuff_XLOC_002381
TCATATTTATCTTTTGTTTTTCTTATAGTTTGCTGCTCAAGAAGAAAAGAGGCAGAAAAATGAGAGAATG
GCTCAGCATCAAAAGCATGAAAATCAAATGCGGGATCTTCAGCTGCAGTGTGAAGCCAATGTCCGGGAAC
TGCATCAGCTGCAGAATGAAAAATGCCACCTATTGGTTGAGCATGAGACTCAGAAACTAAAGGAGTTAGA
TGAGGAACACAGCCAAGAATTAAAGGAATGGAGAGAGAAATTGAGACCTAGGAAAAAGACACTGGAAGAA
GAGTTTGCCAGGAAACTGCAGGAACAGGAAGTGTTCTTTAAAATGACCGGGGAGTCTGAATGCCTTAACC
CCTCAACACAGAGCCGGATTTCCAAATTCTATCCTGTTCCTAGCTTGCATTCCACTGGATCGTAACAATG
GGAAGCATTCTGTGGTTGGGTTTGGCTTTTTACATATGTCATTCTGTTCTCTTCATCTTCTGCCACAGTC
TGTAGTAGAGAGCTCAAGAAGACAATCACCGGCCTCACCTTCTAGGTGTTTCTCTGTTTTTCTGTTTTGT
TTGTTTAGCAAAGATGAAGGGAAAGGAACTAAGACAGATGCTTGGCCATGTTGGCAATGTGGCATCTTGC
AGTAATTCCCTAAGGTGATTATGTTTATTAATCTTAAAAATTGTGTTCTTTAGACACTGTTACCTGAAAA
ACTACTAGAAATATAGTGTTTAAAGTTATTTTAGAAAGCCTGTTACAGCACTAAGTATTAGTAATTATCT
TTTTACCTGACCCAGCTTCTCAGTGATGCCTAAATTCCACAGTTGAAACTCCTGTAGAGAGTTGGAGTAA
TTTTCT
>rmCuff_TCONS_00002547 gene=rmCuff_XLOC_002391
GCCGAGTCGCGCGGGAGGAGAAACTTTGCCTTTTATTGTTGTTTTCAGTCCTTAAGTGCGAGGAACTCTG
TGGGGAGGAAAAATGTCCTTCTTCAATTTCCGTAAGATCTTCAAGTTGGGGAGCGAGAAGAAGAAGAAGC
AGTACGAGCATGTGAAGAGGGACCTGAACCCCGAGGAGTTTTGGGAAATTATAGGGGAACTGGGCGACGG
CGCCTTCGGGAAAGTGTACAAGGCACAGAATAAAGAGACCAATGTTTTAGCTGCTGCAAAGGTGATTGAC
ACCAAATCTGAAGAAGAACTTGAAGATTACATGGTTGAAATTGATATATTAGCATCTTGTGATCACCCAA
ATATAGTGAAGCTTCTAGATGCCTTCTATTATGAGAACAATCTTTGGATCCTCATTGAATTTTGTGCAGG
TGGAGCAGTGGATGCTGTGATGCTTGAGCTTGAGAGACCGTTAACTGAGTCCCAGATACAAGTAGTTTGT
AAACAGACTTTAGAGGCATTGAACTACTTACATGATAATAAAATCATCCACAGAGATCTAAAGGCTGGCA
ACATTCTTTTTACCTTAGATGGAGATATTAAATTGGCGGATTTTGGAGTATCAGCTAAAAACACAAGGAC
AATTCAAAGAAGAGATTCCTTTATTGGCACACCGTATTGGATGGCTCCTGAGGTAGTCATGTGTGAAACA
TCTAAGGACAGACCCTATGACTACAAAGCAGATGTTTGGTCCCTGGGTATCACTTTAATAGAAATGGCTG
AGATAGAGCCACCTCATCATGAATTAAATCCAATGCGAGTGCTGCTAAAAATAGCAAAATCTGAGCCCCC
TACGTTAGCACAGCCATCCAAATGGTCTTCAACTTTTAAGGACTTTCTGAAGAAATGCTTGGAAAAGAAT
GTGGATTCCAGGTGGAATACATCTCAGCTACTGCAGCATCCCTTTGTTACTGTTGATTCCAACAAACCAA
TCCGAGAGTTGATTGCAGAGGCAAAGGCTGAAGTAACAGAAGAAGTTGAAGATGGCAAAGAGGAAGATGA
TGAGGAAGAAACAGAAAATTCTTTGCCAATACCTGCAAGTAAGCGTGCCTCCTCTGATCTTAGTATTGCC
AGCTCTGAAGAAGATAAACTTTCACAAAATGCTTGTATTTTGGAATCTGTCTCAGAAAAAACAGAACGTA
ATACTTCTGAGGATAAATTTAACAGTGAAATTCTTAACGAAAAACCCACCACTGATGAACTTGAAAAAGC
TCCAGAAGGTATTAATGGACATATTAACGATACTCATTTAGAAGCCATGGATGAACTCCATAATAGAACA
ACAATAATCAAGGAAAATGGGAGAGAGGAGAAGAGACCTAAGCTTGAAAATCTACCTGACACAGAAGACC
AAGGAACATTGGACACTAATTCAGTTAATGAAGGAAAAGAGAATGATATGATGATAACTTTAGAAACAAA
TGTTGAACAGAATCTGAAACCTGAGCAAGAAAGGGATCAGGAAAAGCAACAGATATTTGAAAATAAGGCT
GTAACATCTGAAGAAATTAAAGATACTACTATTCAAACAATGGATTTAGTTTCTCAAGAGACTGGAGAAA
AAGAGACAGATCTTCAGACAATTGAAAATAAAGTTGAGCTTACAAAGGAAGATACCCAAGAGAAATTGGG
AAAAGATGATAAAACTCAAAAAGATATGATCAGTGATACAGGCAATATTATAGGAACAAATGAGGCAGTA
GATGTTGGTCAGAAGGCAGTTGAAAACAATGCTGAGGATGCCCAGAGTAATGATGGGAAAGAAGTGGTTG
AAGTAGGCCAGAAATTAGTAAGTAAGCCCTTGGAGGGTCCTGAGGCTGGTGGTACTGAGAAAGTTCCTGT
TAAGGAAGTAGTTGAAACTAATGAGGTAGATCAAAAATCTATAGAAGGTAAAGGTGATGAACAATTAATC
AACAGTTCAGAGAACATAGTAGAGACCAATGAGGAACCTGGGACAAGTCAAGTTGAGGAAGTTACTGAGT
CAAGTAGCGCTGAAGAAATAGTGATCAGAAATGCAGTGATTCATACTGACCAAAAGGATTTAGGAAGGGA
AACTGACGATGCTCGTAAAGCCACTGCTCAGATAGATACAGAGCAAAAAGAAATTCCCTGTGAAGTGCCA
AGTAAAATAGAACCTCACGCTACTGCCACTTCACAGCCTGATGAACCTCAGCCTGTTCCAGTACCCAGTA
TTAACGTCAACTCTGAAGATGTAGAAAATAAAGGGGAAATAGGTGCTTTATCAAAAACTGAAACCATGTT
GCTCCCAGACTCTGAGACTCAAAAGGAAAATGATACCGATTCAGGCACTGGTTCTACTGCTGATAATAGC
AGCATTGACTTGAATTTATCCATCTCTAGCTTCCTAAGCAAAACTAAAGACAGTGGATCAATATCTTTAC
AAGTAAGTGTACATG
>rmCuff_TCONS_00000292 gene=rmCuff_XLOC_000285
TGGAGCCCACCCCTTAAAGCAGTTTTCAGGCTACGCCTGTGTGGACATAACTCCCCAAAGTAAAAAGCTT
GTTTAACCGTTTCGAAGTTGATACTTTGGGAAAGGAGAAACCCTCCCGCGGGGCAGAGGAGATTCCAGGG
GGAGTGTAAGGAACTCACGAGTTCTCACGCGAGGAACGCCTCTGTCCTCAAGCCAGTGGCGTCCAGTTTG
ATAGGGCCAAGACCCCTGGGTTTACCCCTCCCAGCTTTCTGGGTGCCCGCCCGGGAACAGCTTTGGGGCC
ATGCCGATTTCACCCACTTTAACCTCCTTGCGTCCTGATTTTTGTGTCTCCCATCTAGATCCTCGACTCT
GATTCAGAGCTTCTCAGGGTTGGCTGGAAACCACAGCCCAGCCTCCCGATGCAGTCTGAATCCGGCTGGT
GTGAAGAGGAGACCCCTTCCCTCTTGTGGGGTTTGGATCCTGTGTTTCTAGCCTTTGCAAAACTCTACAT
CAGGGATATCCTGGACTTGAAGGAGTCCCGCCAGGTGCCAGGTATATTTTTTTACAACGGACATCCAATA
AAGCAGGTAGATATCTTGGGAACCGTAATTGGAGTGAGAGAGAAAGATGCTTTCTACAGTTATGGAGGTA
AGAACAGTTGTGTTTGACGATGAGTTTATGTGGAAGGACCCCACTTAGCTGAATGTTGAATTTGAAACAT
CCCCAGCCTTCAGAGCAGATGGGGACTCTGACAAACCCCATGCGCTTTCCTCTGTTGGGAGCCCTTTGGA
GCGACTGATGTGGACTAA
>rmCuff_TCONS_00000294 gene=rmCuff_XLOC_000287
TGTGGTGTATTTTCCCCCACGGCTTGTTAGATAAAGTGGACGATCCAGTGTGCAACATTCAAATTGCAAG
GATGCTTGAGCTGCCCAGTATCTACAGAAAAGTTTATGACCAGCCCTTCCGCAGCCCAGCCCTAGAGAAA
GAAGGGGCACTAAGCAGCAATCCAAGCGCCCTAGACCTGGCCAGTCTCACGTGTTTGCTGAGTGAAAAAG
CCAAAGAATTCCTCGTGGAGAACAGAGTGCAAACCTTTTACCAGCAGGAATTGGAAATGGTGGAGTCTTT
GCTGTCCCTTGCCAATCAGCCTGTGATTCACAGCGCCTGCGC
>rmCuff_TCONS_00000297 gene=rmCuff_XLOC_000290
CCCTAAGTAAGAGCACTCGTGTGAAATTTAAAACCCCAAAGCCCCCCTCAATAAAGAGATGTGTGGCTGA
GGATTGCTAGGTGAGGTGTTTATTCTAAACGCACTCAGCACTCAAATAGCTTTTCTGCCCGTGGGAGTCG
TCAGATATTTCTCAGCCTTCTCCCTTCAGAGAATGGCTGCCGTCATAACCCGGAATGTTTGTCCACTTTT
AGGCCCCAATGTTGTAATGACCAGGTTCTTCAGCTTGTTCTGTTATGGAAAAACTTAGACTATTAATTTA
ATTAAGAGCGTTAGACTGTCCTTTTCAGCCCAGGAAAGCACGTTTGTGAAACATCACCAAGTTCTATTAG
ATTGAAACAATGCCTGTTGGGAGGCCACTTCTAGAAAGATAAGGTCTCTTTACAGATGAATTGTCAACGC
TTGAGGCCATTTGGGGGTTTCTTTCCTCTGCCTGACATTTTGAGGAAATGTTGTCAGCAAATCTCAAGCA
CATCTCTCTTTCAGCATCTGTGGGTGCTGCCCCAGGTCACTGCCTTAAGGACCTTCCATTTGAGCTAGGA
CTTTGCCTTCAAACACTTTTTTGGAAGCTTTGCCATGTTTCTTTGGCACTCTGATCTTTTTAATGTCTTG
ACACATTTCTGTCACATTAAAAATAGATCTGTACTTTGAAGGACAGTTGTTGTTCACCACTTTCTTTGTT
TTAGGAATGAACTGAAAATCCCCAGTGGAATAAGGCCACAGCCTCTATAGTGCAGTATTTCTATCCATTC
ATTACAAAAATATTTTCTTGGTCACCCACTGTGTTCCAGGGAGGAGATGGCTGAGATGGAGTACAAAGTC
CCTGATGCAAGAAGATCGCAGTCCAGTTAACCATGCGGGGACATGGCTGGAAACCTAGCTTCCCTGGGAA
TAAGAAATGGGATGACTGGTAACCTCTCTAGGCAAACTTCTCTTAGAGAAGGGAAGAAATATTGAAATGG
AGGAGAGAGCAAACTGACAGCAGCAGAGGTTCCTTCCATGTGGTGGTCTCACTTCCTGGAGGACCCCTGT
CCACCTTCAGCCCGTGGACCACCTTTGACAGGTCTCTGCATAGCTGTTGCCTCCGTTCTCCTCCGTGTAA
GAAGAGGGGACTAGTTAATACTTTCTACATGCTGGCATCCC
>rmCuff_TCONS_00000298 gene=rmCuff_XLOC_000291
GGTGTGTCCAAGCCAACTGCCTTTTTCCTGCAGACATGGAGAAGGGCTGCCACTTCCTGCACATCTTGGC
GTGTGCTCGCCTGAGCGTCAGCCCGGGCCTGAGTGAAGCTGTGCTGCAGCAGGTGCTGGAGCTCCTGGAG
GACCAGAGTGACATCGTCAGCACCATGGAGCACTACTACATAGCTTTCTGAGGAGAGGCAGCAGACAGCA
CGGGCGGAGCCGGGCCGAGGAGGAGAAAGACCATGTGCTGTTTGCTCCCAGGCTCTGATTTAAGCATCCT
GCAGAGGTTTATAAGGCTGGAGGCA
>rmCuff_TCONS_00000300 gene=rmCuff_XLOC_000293
CCAGGTCATCGACAAGAACTCAGGCGGCTGGTGGTACGTGCAGATCGGTGAGAAGGAGGGCTGGGCCCCT
GCGTCATACATCGATAAGCGCAAGAAGCCCAACCTGAGCCGCCGTACAAGCACACTGACCCGGCCCAAGG
TACCCCCACCGGCACCCCCCAGCAAGCCCAAGGAGGCTGAGGAGGCTCCAGCGAGCACTAACGAGAGCCA
GGACTCCCCGCTAAAGCTCAAGTACGAGGAGCCTGAGTATGACATCCCTGCCTTTGG
>rmCuff_TCONS_00000301 gene=rmCuff_XLOC_000294
AGAACGAGGGCAAATCAGACAGCCTGGAAAAGATTGAGAAGCGAGTCCAAGCACTGAACACTGTCAACCA
GAACAAGAGGGCCACGCCGCCCATCCCCTCCAAGCCTCCTGGGGGCTTCAGTAAGACCTCAGGTGCTGGG
GTGGTGAAGATGAGGAATGGCGTGCGGCAGGTGGCGGTGAGGCCCCAGTCCGTGTTTGTGTCCCCGCCAC
CCAAGGACAACAACCTGTCGTGCGCCCTGCGGAGGAACGAGTCGCTCACGGCCACTGATGGCCTCCGAGG
TGTCCGCCGGAACTCCTCCTTCAGCACTGCCCGCTCAGCTGCTGCAGAGGCCAAGGGCCGCCTGGCCGAA
CGGGCCACCAGCCAGGGCTCAGATGCACCTCTGCTGCCCGCCCAGCGCAACAGCATCCCCGTGTCCCCTG
TGCGTCCCAAGCCCATCGAGAAGTCCCAGTTCATCCACAACAACCTCAAAGATGTATATGTCTCGATTGC
AGACTACGAGGGGGATGAGGAGACAGCAGGCTTCCAGGAGGGCGTGTCCATGGAGGTCCTGGAGAGGAAC
CCCAATGGCTGGTGGTACTGCCAGATCCTGGATGGGGTGAAGCCCTTCAAAGGCTGGGTGCCCTCCAACT
ACCTGGAGAAAAAGAACTAACGGGGCATGGTCCTCCCAGACTCAGTGTGGATGAGCAGTGAGGTGAAGAC
AAAAGGGAAAGGGAAATGGGAGGGGGTGGGGGGAGGACAGCATTAAACCCTGCAGAATGTGTGACCTCAA
AGATGCCCCCCTCCAGGCTGTCCCTCAGCTGGAAGGTAGGGCCTGGTGGGCCCACATTGAGCAGGGATGG
GAATGGGCAGGGGAGCCATGGGCCTGAGATCAGCGGTGAGAAAGCTGAACCCCATGTGTGCACCTTGGTG
ACTTTGCTGATGGACTTGGCACCATTTGGGACAGGCCACCTGGGAAACCCCAATGGTGCCTTGGCTGCAA
GTCTGGAAAAGATGTGATTGTAGGGGCCTCCTCTGCCCTTTCCCTGCCCAGCCCAGTTTCAGTTGCTGGC
ATCTTACCAGTGGAGGTAGCCCTCAGATTGTCCTAATCTGTATTTGTGGATGGTGCTGGTTTCCCAGGGA
TTGCCACCACCCACCACAGCTGGGTGTGGTAGAAGATGCCACCAGCTCTGGGGCTTCGAGGCATCTCCCG
TGAGCTCAGCCTGTCCGTGGACCAGCCCGCT
>rmCuff_TCONS_00000302 gene=rmCuff_XLOC_000295
CCTATTCCCTCCAAATACTTTGCATTCTCAATCGAAAATGAAAACAATCTGAGAGACAGGAAAAGTGCAA
TATTATCAAGAGGGATGCCAGGGCTGGTTGGGATAGTCGCGGGAGACACAGTGGCCCCGTGTGGAGCTGC
CAGGTGACTTCCTGGGTTCATCTTTTACCCCTCCTGCCCCTCCCCCTTCCCTGGCAAGATGGCAGGGGTC
CCCGCCAAAGGGCAGCCCCTTCTTCTGTTGAGTCTTGTCCACCCAGAAGAAAGGGGTTCAGGGAACTGAC
ATGGGGTGCCTGACTTCCTGGTGCCCCAGCCCTCGGAGCGGAGCAAGGACATCCAGAAACCGTTCCTTGT
TTTCATTTCCATTGTTTTTCAGCCGGTTGCTCGGAAAGACCTGTCCTAAAAATCACTCCCAGCAGCCCCC
TCTCACCCCAGTCTCCTGATGTGTGGGCCATGAGCTTTTTGATGTATGTTTGAGTCTTTCTAAAACTGTG
TAACCTCAGTTCAGTTTATGGGCAGGAACCCT
>rmCuff_TCONS_00000303 gene=rmCuff_XLOC_000296
TCAGCGCTCTGGAGACAGAACTTCCCACAGCAGGTAGAAGCTGGCCTCCTCCGGACATGGCGCCAGTAGA
GAAAGCGGCAGGTGGGGAGTCCCTGGTCCGAGCCCGTGGAGCTCTGCCCCTCAGGGCTGCAGGACGTGCT
CATGGGCTCGTCCCCTCTTCCAGTACTGTACGCTTGCTGCTCCAACCCCCCGTGCGGTGAGTTTCTGTCC
CAGTACGGATCTAAGTGCCCCCATGTGTGGGTGTCTCTCCCTGGAGCGAATACATCTATGTGTCCAATCT
TTGAGAATCTCGATGCAGAGCTCTCTGGTAAGAGAACTTTCCACATCGCTAAAGAATTAAGATTCC
>rmCuff_TCONS_00000304 gene=rmCuff_XLOC_000297
AGTCCTAGAACTTAGTGGCCTTAGAGAATGAGTCCCTGCACTGAAGGTCCCTCCTTTGCTCCCAGTTCCA
TCCTGGCTAATCGGCTGGACCTCAGGAGGCAAGAGAGAGGGAGGAAGAGTTGTTGTCGTAAAGCAAAGGG
ATGGGTCGAGCATGTTGGAGGCAAGCGAGAGGCATGTCGGCGAGAGAAGTGTGTGCATGTTTGGGGTGGC
TGGGGCTTACCGTCCCTTCCCTGGGAAGGCAGCTTCCAGAAGAGGATGTCCTCTAGGCAGAAAGGGAAAA
GTGTGAGAAGCCTGAGAGGGTCTGGAGTCGAGTTATGTCTTTATTAGAAAGAAGGAAGAAGTCAATTCTG
ATTGTTTTCAGGAAGAGAGCACGTGGGGAGGGAATTCAGTGATTCAACACCGAAGGGTCCAGCCAGAGCA
GGTTGGAAAAGCCCCAAGATTTGGCCATAGAAGCAGCTAGCCTGAGGAAACAACTGCTTGCTGGGCCACA
AGCTGGGTCCCCAGCAGGTTCTTACTGGTCACTGATGGACTTAGTAGAGAAGGAAAGTTGCCAACAACAA
GCAGATCTTAGAGTTTGGAGGCCCTGGCTCCAGAACATTCATCCATCTCCCAGGTTCCCAGCTGGTTTTG
CCCACCTCCCTTTGTCCAATCCAGAGCTAACTTCTCAAATTGCTTGAATCAGTTAGAGACCACTCACCAT
AATGGATCATGCAGCGAGGACCCACCACCCCCAAACTGGAACCTTGGGGTCTAGATACCACCAAGCATAT
CCGGGAGGAAGGCAGCTTCATTTGTCCTGTTGACACCAGTTATCCTCGAGTCTCTCTCCTGATACCTGTG
GTGGTTCAGTTTGTGGAGCCCGCCTCGCTGGTGTGACTTAGAAGAC
>rmCuff_TCONS_00000305 gene=rmCuff_XLOC_000298
AGGCGCACTGCTCCTAAAAGTGTTTATTTCAGTGGGGGGTAAACAGAGCCACCATTCTTGAACCTGCAGC
TTATTCTCTGCAACAGGTTTTCTTTAAATCCAGGACAGATTGGGAAAGGGTTTCACTGCCGGTTACCGAG
GGGCCTGCAGGAAGGTGACTTGGCAGAGGCCAATGTGAGTGGCAGGTCCCTGAAGTGTGGGTTTGTAGAC
TGCATGCTTGCATGGGAACTGCTGGATGTCTCTGGGGTTCCAGAACTTGGGGAGTTCCTCATGGTG
>rmCuff_TCONS_00000306 gene=rmCuff_XLOC_000299
CTGCGCGGTGAGGCCTATGTCTGCGCTCTCAGCGAGTTCGTGGACCCTTCTTCACTCACAGCCAGGCAAG
AGGGCTTCCCACCAGCCCACACCACAGAAATCCTCGCCAGGTTCCCTTGTGGGGAGGGCCCTGCCAACCT
GTCAGGCTTCCGGGAGGAGG
>rmCuff_TCONS_00002551 gene=rmCuff_XLOC_002395
AGGTTCTGAAACATCCAGATAAGAAGTTCCGGATTGGCCAGGCCCTGAAGGCCACCGTGGTTAACCCAGA
TTCTTCCAAGGCTTTCTTGTGTCTCTCGCTCATAGGTCCTCACAATCTCGAGAAAGGGGAAGTGGCCATG
GGCCGAGTGGTGAAGGTGACTCCCAAGAAGGGGCTGACTGTTTCCTTCCCCTTTGGGAAGATCGGAAGAG
TCAGCATATTTCACGTGAGTGACTCCTACTCGGAGACGCCCCTGGAAGACTTCACCCCGCAGAAGGTTGT
CAGGTGTTATGTCCTGTCCACTGCAGGCCATGTATTGACTTTGTCCC
>rmCuff_TCONS_00002553 gene=rmCuff_XLOC_002397
ACACCTCATCTGTCAGACCATGTTGCCAACGGCCCACTGTTGTATCACTGGCTCCAGGCTGGCGACACCC
TGCACAGAGTCCTGTGTCTGAGCCAGAGTGAGAGACATGTTCTCCTTTGCAGGAAACCAGCTTTGGTCTC
CACAGTAGAAGGTGGCCAGGATCCCAAGAGCTTCTCAGAAATCCATCCTGGAATGCTGCTCATCGGTTTT
GTGAAGAGCATCAAGGACTATGGTGTGTTCGTCCAGTTCCCCTCAGGTCTTAGTGGACTGGCCCCCAAAG
CGATCATGAGTGACAAGTTTGTGACCTCCACAAGTGACCACTTTGTCGAGGGGCAGACAGTGGTTGCGAA
GGTGACCAACGTGGACGAGGAGAAGCAGCGGATGCTCCTGTCACTGCGGCTCTCGGACTGCACCCTGGGG
GACCTGGCTACCACCAGCCTCCTCCTCCTGAGCCAGTGCCTAGAGGAGCGGCAGGGTGTGCGCAGCCTCA
TGAGCAACCGAGACTCTGTGTTGATCCAGACGCTGGCTGAGATGACCCCGGGAATGGTCCTTGACTTGGA
GGTACAGGAAGTGTTGGAAGATGGCTCTGTGCTGTTCAGTGAGGGCCCAGTGCCTGGCCTGGTCCTGAGA
GCCAACAGATATCATCGGG
>rmCuff_TCONS_00002556 gene=rmCuff_XLOC_002400
AGGTGCTAAACTGAAGGTGGGCCAGTACCTGAACTGCATCATTGAAGAGGTAAAAGGCAGCGGAGGAGTT
GTTAGTCTGTCTATTGGTCATTCAGAAGTTTCTACTGCCATTGCTACTGAGGAGCATAACTGGACCCTTA
ATAACTTGCTGCCAGGGCTGGTAGTTAAAGCCCAGGTACAGAAGGTGACTCCGCTTGGCCTTACGCTAAA
CTTCCTCTCATTCTTCACTGGCCTGGTTGACTTTATGCACCTGGATCCCAAGAAAGCTGGAAAATATTTC
TCAAATCAAGCGGTGCGGGCCTGTGTCCTCTGTGTCCATCCTCGGACCAGAGCTGTGCGGCTGAGCCTGC
GTCCCGTCTTCCTGCAGCCTGGGCGCCCCCTCACCCGGCTCTCTTGCCAGCATCTGGGAGCTGTGCTGGA
TAACGTTCCTGTCCAGGGCTTTTTCAGCAAGG
>rmCuff_TCONS_00002557 gene=rmCuff_XLOC_002401
AGAAAGCAGCAAGTCTATAAGAGAGAAATTTGATATCCTTAGTATTGAGTCCCTGTGTGAGGGGATGCGG
ATTTTGGGTTGTGTGAAAGAGGTAAATGAACTGGAACTGGTGATTAGTCTCCCCAATGGCCTCCAGGGGT
TTGTGCAAGTGACTGAAATCTGTGATGCTTATACCAAAAAGCTGAGTGAGCAAGTGGCGCAAGAAGAACC
TCTAAAGGACCTGGCCCGCTTGCCTGAACTCTTCTCGCCTGGGATGCTGGTGAGATGTGTGGTGAGCAGT
CTGAGCGTCACAGAGAAGGGCAAAAAGA
>rmCuff_TCONS_00000308 gene=rmCuff_XLOC_000301
GCTGTCGCCTTTTGGACACGGGCGCGGGGGGAGGAGGTTTCTTCCGGCCGGACCGAGGGGTTGCTGAGTT
CGTTGAAGGACGCAGCTGCGGAATTTGTGCGTTTTCTAAGATTGAAATCATGGCAGGTCCAGAAACTGAT
GCCCAATTCCAGTTCACTGGTATCAAAAAATATTTCAACTCTTATACTCTCACAGGTAGAATGAATTGTG
TACTGGCCACATATGGGAGCATTGCTTTGCTGGTCTTATACTTCAAGTTAAGGTCTAAAAAAACTCCAGC
GGTGAAAGCAACATAAACGGATTGTAGACTGTACTTCATCTGTTAAGTTTCCATGGCTGAGAAGCTAATG
TCAACTCATCATGTGATACTCAATTTATACAAT
>rmCuff_TCONS_00000310 gene=rmCuff_XLOC_000303
GAAGATTTATAGGTATTTACTAATGGTATCTGCAAGCATTACTGGTGACATCAGGTTTGTCTTCCTAAAG
GAAGCTGAATTACAGTGGATTGTTAGGAGGGATGTCCATTCATCTGTCTCTAGACTGTTTTTGGTGTTTT
ATAGGGAA
>rmCuff_TCONS_00000311 gene=rmCuff_XLOC_000304
CAGGGCATATGTTAAGTGACATGTGAGCAGTAAAGGCAGTCAGTTCTTTGAGCTGGGAGGAAGCATCACA
TATATTTAAGGGCCTAGGTTTTGGAGTCTGGGTTTGAGACCTGGCTTGCTGGTTACCACCCACGCAGCCT
TGGAGAACTTAACCTTAGAGAGTCTCACTCAGTTTCACTCACCATGAAACAGGGAAAAATAGAACAAATT
TCACAAGGTTGTGTGGATTAAATGGGATAATTCTATTGAAGCAGTACTGACATACATTAAATTCTCTGTA
AATGTTAGCTATTACTGCTCTCTGTTCAGAGTGGAGAGATTACTGTATGTTGGTTGGATCAGGGAAAACA
GAGAAAGTGACACGAGAGTAGGGAGAAGATTTGAAAGTGGATATATTGAGGGTCTAATGAATAGATTGCT
GT
>rmCuff_TCONS_00000314 gene=rmCuff_XLOC_000307
TATGCGTATGATTCTGCAACTTGAGTTTTTGTTCAACATTATTTTTGCTGGATATCCATGTGGTAGATAT
GTCTTTAGTTCATTCATTTTCATTGCTCTATAGTATTGCATTATATCAATAAACCAGTTTGTGTATGGAT
ATTTAGATGTTTCTGACTTTTTTTGCTATTATTAATAGTGCTGTAATAAACATTCTTGGATGTGTCACCT
TATTTACATGTGTGAGAGAGAATTCTAAGCCTAGGAAATTCTTAGGTTGTAGGGTGTAAGGATCTTCAAC
TTTATTAGATAATGCCAAATTATTTTCCAAA
>rmCuff_TCONS_00000315 gene=rmCuff_XLOC_000308
TGCTGATTCTTTCTGCCTAGTCTACTTTTAATATGGTGTTTAATTAGCATTTGTGTTACACATTCTTTTT
CTACCACTGTGTTTGTCATGAAATTACTCTCTGTAAATTCCTAAGGACAGGACAGGTTTTGTTATGCTCT
AAATTTGGGTCAGGACATTGTAGAAAGTGAAAATCTTGAGTTATCCATTATAGTCTAAATGTTTTACAAC
ACAGATTTGCATTACTCTGCAGTATTTTGTCTGAAGTAATTTGCCTGAAAAGATGAGTATTACATGT
>rmCuff_TCONS_00000316 gene=rmCuff_XLOC_000309
ACTGTGTGTCGGTCACTGTTCTTAGCACCTTACCCTTGTTAATGCATTGAATCTTTGTTCCAACTCTGCA
TTTTGATGTAGAAGAAACTGAAGTGATTGTATAATTTGCTCAGTCATAGAGCTAATTAGTGTAGGAGCCT
GGTTTTGAACTCAGAGACTGTGGCTCCGGAATCTTCACTCTTCACCACAAGTATAATTCTATGGCCTTGG
TCAAATTATTTAACTGCTCTATGTAGTTTTCTTCTTTGTATAATGAAGATAATAGTACCTAACT
>rmCuff_TCONS_00000317 gene=rmCuff_XLOC_000310
GATTAGAAGGAGCACAGTTTACAAAAATACCTTCAAAGCTATGGTTTATTTCAGAGTGCTGTTCTTTGAG
TTAGAGGTGACCCTGTTAACTACAGATATTGTGATTTAGATTGTCAGTGGTATTAGTAGGAGAATTAATC
TAAACTTGGATCTGACTTCCCTTGTTTTCCAGGGAATGTATTTGTAAGTAAGTTGGTTTGTGGTCATGTT
ATAGAGGGGACTCTTGACTGCAACATAATGATGAAACCAACTGACTTACCACTATACTTCATTGGTTTTA
CTTGCTCATCTATCAAGGATTAGGGTTTTCAAAGGCTG
>rmCuff_TCONS_00000318 gene=rmCuff_XLOC_000311
TTGATTGAAACTGCCACGTGTATTAAACAGTTTGCCGGATAGACCTGTGCTACGTATTCTATGTAAGTGC
CACTCACTTCTTTCCAGGTGAATTACTGACAAGACCTGAAACAGACATTTAAAATGACTTTGCTCACTAG
GCTGCAGATTGCTAAGGAGGCTTTTCTTAGTGGTTTCAGTTACTCTTTGCTTCCTGTTTTCAGCAGTTAC
CTGGAGCTGTTGGGGCAGCTGATTTCCTTTCCTTTGGGGGAGGGAGATGTTAGTGCTGAAGGGAATTGTG
TACGTTGTGTGTATGAANNNNNNNNNNNNCCTGAGAAAGATTTGCCCTGAGCTAACATCTGTTGCCAGTC
TTTCTCTTTTCTTTTCTTT
>rmCuff_TCONS_00000319 gene=rmCuff_XLOC_000312
TCTACTTTATATGTGGGACACCTGCATAGCTTGATAAACGGTGTGTGGGTCTGCACCTAGGATCTGAACT
GGCGAACCCCAGGCTGCTGAAGTGGAGTGCATAAACTTAACAGCTGTGCCACTGGGCTGGCTCCATATTG
GCTCTTTTAAATCCACTTTGCTGGAACTTTTCTTAAGGAATCTCAGATTGAACTTTAACAACCTCTTGAG
GCCAGGAAAGCCAAGCCAAGGACTTGTCATCAGACTCTGCCTGCAATACCTACAGATTTGGGTGAATTCC
TCT
>rmCuff_TCONS_00000320 gene=rmCuff_XLOC_000313
AAATAAAATGACCTCCTGGAGTGATCGATTACAGAATGCAGCAGATATGCCTGCTAACATGGATAAGCAT
GCCTTGAAAAAATATCGGCGAGAAGCCTTTCATCGGGTGTTTGTGAACCGAAGTTTAGCCATGGAAAAAA
TAAAGTGTTTTGGTTTTGATATGGATTATACACTTGCTGTGTACAAGTCCCCGGAGTATGAGTCCCTTGG
CTTTGAGCTTACTGTGGAGAGATTAGTTTCTATTGGCTATCCTCAGGAGCTGCTCAGCTTTGCTTACGAT
TCTACATTCCCTACCAGGGGACTTGTCTTTGACACACTATATGGAAATCTTTTGAAAGTTGATGCCTATG
GAAATCTCTTGGTCTGTGCACATGGATTTAACTTCATAAGGGGGTG
>rmCuff_TCONS_00000321 gene=rmCuff_XLOC_000314
GTTATGATACAACATATTTATCAGTGGAAACAAGGGCTAGAATTATGCAGTGAAGAGAGATCATCTAGTA
AACATTGTGTCCTAATTCTATTTAATATGTCATAGCCTGAGTGTACTCCTGACTCATTTGGAATGATGTT
TCCTGGAAGATTTTAGATAGGCCTTGCACCTTACGTTCGTCATGTAGTAGAGTGTAGTCTGAAA
>rmCuff_TCONS_00000323 gene=rmCuff_XLOC_000316
AGGTTACATACTGTATGATTCTATATATATGACAGTCTCAAAGACAAAACTATAGTGATGCAAGAATCTA
TTGGTGGGTTTGAGGAGTTGTCAGAGAAGGGGAAGTGTGACTACAAAAGGAAGCAGGAGAAAGTTTTTTG
GGGTGATGGAACTGTTTTGATTGCAGATTGTGGTTATTACACAAATCTATAAATGTGTTAAAATTCGTAG
ATGTGTACATCCAAAAAGTTCAATTTTACTGTATTTTAACTTT
>rmCuff_TCONS_00000327 gene=rmCuff_XLOC_000320
ACACACTGTTCAACCTACCAGAGACCTACCTGTTGGCCTGCCTAGTAGATTTTTTTACTAATTGTCCCAG
ATACACCAGCTGTGAAACAGGATTTAAAGATGGGGACCTCTTCATGTCTTACCGGAGTATGTTTCAGGAT
GTAAGAGATGCTGTTGACTGGGTTCATTACAAGGGCTCTCTTAAGGAAAAGACACTCGAAAATCTTGAGA
AGTATGTAGTCAAAGATGGAAAACTGCCTTTGCTTCTGAGCCGGATGAAAGAAGTAGGGAAAGTGTTTCT
TGCCACCAACAGCGACTATAAATATACAGATAAAATTATGACTTACCTGTTTGATTTTCCACATGGCCCC
AAGGCTGGGAGCTCCCATCGACCATGGCAGTCCTACTTTGACCTGATCTTGGTGGATGCACGGAAACCAC
TCTTTTTTGGAGAAGGCACTGTACTGCGTCAGGTGGATACTAAAACTGGCAAGCTGAAAATTGGTACCTA
CACAGGCCCCTTACAGCATGGCATAGTCTACTCAGGAGGTTCATCTGATACAATCTGTGATCTGTTGGGA
GCCAAGGGCAAGGACATTCTGTATATTGGAGATCACATTTTTGGGGACATTCTAAAATCAAAGAAACGAC
AAGGGTGGCGAACTTTCTTGGTCATTCCTGAACTTGCACAGGAGCTGCATGTCTGGACTGATAAGAGTTC
CCTTTTCGAAGAACTTCAGAGCTTGGATGTTTTCTTGGCTGAACTCTACAAGCACCTTGACAGCAGCAGC
AATGAGCGCCCAGACATTAGCTCCATCCAGAGACGTATTAAGAAAGTAACTCATGACATGGACATGTGCT
ATGGGATGATGGGAAGCCTGTTTCGCAGTGGCTCCCGGCAGACCCTCTTTGCCAGTCAGGTGATGCGTTA
TGCTGATCTCTATGCAGCATCTTTCATCAATCTGCTGTATTACCCATTCAGCTACCTCTTCAGAGCTGCC
CACGTCTTGATGCCTCATGAATCAACGGTGGAGCACATACACGTAGATATCAATGAGATGGAGTCCCCCC
TTGCCACCCGGAACCGCACATCAGTGGATTTCAAAGACACCGACTACAAGCGGCACCAGTTGACACGGTC
AATTAGTGAGATTAAACCTCCCAACCTCTTCCCACTGGCCCCCCAGGAAATTACACACTGCCATGATGAA
GATGATG
>rmCuff_TCONS_00000328 gene=rmCuff_XLOC_000320
TAACGTGCAGGGTTTTAGAGAACTGGCCATTGTAGGTCTTTTCTGCTTTTCTGAAGTGAATTTAGTGCTA
GTGAGAGATGCAACATTGCCAGCCTGAGAGATGGGACAGCACCAGCAGCTCCATGCAGGCTCTCACCTCC
CACACGGCCCCTCTCCTTGCCAGTGTGCTGCAGCCATGTTTGGAAGGGACCACTTCTGATTGGCTTCTCC
TGGGAATGAAGACGGCCAGCAGAGGTGCTAATTGTGACAACTGAGTGGGAGCTGTGAAACAGGATTTAAA
GATGGGGACCTCTTCATGTCTTACCGGAGTATGTTTCAGGATGTAAGAGATGCTGTTGACTGGGTTCATT
ACAAGGGCTCTCTTAAGGAAAAGACACTCGAAAATCTTGAGAAGTATGTAGTCAAAGATGGAAAACTGCC
TTTGCTTCTGAGCCGGATGAAAGAAGTAGGGAAAGTGTTTCTTGCCACCAACAGCGACTATAAATATACA
GATAAAATTATGACTTACCTGTTTGATTTTCCACATGGCCCCAAGGCTGGGAGCTCCCATCGACCATGGC
AGTCCTACTTTGACCTGATCTTGGTGGATGCACGGAAACCACTCTTTTTTGGAGAAGGCACTGTACTGCG
TCAGGTGGATACTAAAACTGGCAAGCTGAAAATTGGTACCTACACAGGCCCCTTACAGCATGGCATAGTC
TACTCAGGAGGTTCATCTGATACAATCTGTGATCTGTTGGGAGCCAAGGGCAAGGACATTCTGTATATTG
GAGATCACATTTTTGGGGACATTCTAAAATCAAAGAAACGACAAGGGTGGCGAACTTTCTTGGTCATTCC
TGAACTTGCACAGGAGCTGCATGTCTGGACTGATAAGAGTTCCCTTTTCGAAGAACTTCAGAGCTTGGAT
GTTTTCTTGGCTGAACTCTACAAGCACCTTGACAGCAGCAGCAATGAGCGCCCAGACATTAGCTCCATCC
AGAGACGTATTAAGAAAGTAACTCATGACATGGACATGTGCTATGGGATGATGGGAAGCCTGTTTCGCAG
TGGCTCCCGGCAGACCCTCTTTGCCAGTCAGGTGATGCGTTATGCTGATCTCTATGCAGCATCTTTCATC
AATCTGCTGTATTACCCATTCAGCTACCTCTTCAGAGCTGCCCACGTCTTGATGCCTCATGAATCAACGG
TGGAGCACATACACGTAGATATCAATGAGATGGAGTCCCCCCTTGCCACCCGGAACCGCACATCAGTGGA
TTTCAAAGACACCGACTACAAGCGGCACCAGTTGACACGGTCAATTAGTGAGATTAAACCTCCCAACCTC
TTCCCACTGGCCCCCCAGGAAATTACACACTGCCATGATGAAGATGATG
>rmCuff_TCONS_00000329 gene=rmCuff_XLOC_000321
AATCTTCATTAACATTAGAAATAATACAAGAGCTAGTATAATTTAATGTCACTAGCAGCTTGAAAACTTA
GTAGACAGAAATGAGAGATTCATGTGGTATTTAGTAGGATGGGATCAGAATATTTTATGCCCAAGAAATT
CTATGCAGAATTGTTAAGTTTGTGTGATAATGAAAGGAATTTTCAGGTTGAGGAACATATCTGATTAAAA
GAAACAGAGAATATGTATACGTCTTTGACACCTTCTAGATTCTGCTGTTAGTTATTGCTGAGTTTTGTGC
CATGAGAACAGTTAACCTTGATATTTAGTAGAGAAGTCTTCATTCCTGCAGTATGGCTACACTTAGATTT
AAGGAATACTCATTGCAACATAGTGACATACTTGTGGAATTTTAGTCCTAGGCTTCTTTGAATAGATGTC
AGTAAA
>rmCuff_TCONS_00000330 gene=rmCuff_XLOC_000322
TGAGCGCCCATTAAACAAGTTCACGGGACTCTCAGGAGCAAAGGATGTTCTTCTGTGGGTTCTCGTTGGG
GGGGAGCTCCATCAAAGGTATATCTGGAAAGGTTCTGAAGACTTTAAATATTCTAATCATAGGGACATAC
TTGTATTAGTTTTGTGTGTCTGCACTCTTTGCAGATGGTTCAAAATAGTAATGGAGTCTGTATTGGAAGT
GAGGGTAAACCCAGGCTGAACTGCATGCAGATGGCTCCATCGTGGCTTGTGACACTGTTTCCTTGTCTTA
TTTCATCATCATTATGTTGTAGTGTATCTCGATACACTAAGGGTGGTGAAGGGTCTCAGAGTAAAGCAAG
GAGGACGATGGGAAGAGGTCATCCAAAAACACTGTTATGTCACAAATTGTGCTCTTACTCCAAAATTCAT
CTTTTTCAGTGCATTACACAGTATTGTATATCCGTGGCGAAATATATTGTTTCCATTATTAAATGTAGTC
TTCTGTTAAGGTCCAGGTTCCTTTTACAAGCCTTTAAGTGTCCTCAGTAATTCTGGTAAGGCTGCTGTCT
GTCAGTGGCTTTGCAGAAGTGTTCTCTACTTGCTGTAGGGCTGGTCTAAAATGGACTGCAACA
>rmCuff_TCONS_00000331 gene=rmCuff_XLOC_000323
TATTACAGCATAATGAGTAAAATTCATTAGTAGGGACTATGTTGTGTTGCTCATGCCAACCCATTCCAGC
CTTCTCTATCCTGTAGGGTTGACTGCTGTATTTCAGAGTGAGCATTAGAGGGTAGGAAGAGGGCTCTGTA
AGCCAGAACCTTTCTATGAAGCAGAGGGCACAATCCATGTGAATAAATTCACTTCAGAATCCCAAGTGAA
ACCACTTCTTGTCGTTTTGAGCAAGAATGGATCATTACTGTATACTTTAGGGTATTACCAGTACAGTGAA
AGTTG
>rmCuff_TCONS_00000332 gene=rmCuff_XLOC_000324
CATGCTACCTCATCACTTTCAATATATAGGGCTTGACATTTAGTCAAGAAACATACTTTGTAACTGGATC
TGTCTTTTAGGAATATATGCTACTTTAAAAGTATCAGGTTAGAAACGCTATTGTTAATAGCAGTTAGATG
CTGTCCCTGCTTTAAATTTTAGAGAATGTGTTTAAGAATAATTAATAGCTGGGGTGACCACATTCAAGAT
GGAGATGTTGCCCAGTTTGACGTGGTCTTAAGTTTTCTCAAAGTGAGATGATATCTAAGTGACTTATTAC
AGCTACAGAGCTAACTGACAATAGTATATTTACATAT
>rmCuff_TCONS_00002588 gene=rmCuff_XLOC_002431
TGACAACTTACTCTTTTCTGCCCACAGAGAGCTGCAGCCATAGGCATCACCCAAGTGGTTATTTCTCGGA
TCACCATGGCAGCCCCTGGCATGATCTTGCTGCCAGTCCTCATGGAAAGGCTGGAGAAACTGTGTTTCAT
GAAGAAAGTCAAGGTCCTGCATGCCCCATTGCAGGTTATGCTGTCTGGGTGCTTCCTCATCTTCATGGTG
CCAGTGGCATGTGGGCTTTTCCCACAGAAATGTGAATTGCCAGTTTCCTACCTGGAACCAGAGCTCCAAG
ACACCATCAGGGCCAAGTATA
>rmCuff_TCONS_00002589 gene=rmCuff_XLOC_002432
GGACCAGCGCACTTTCCTGGGGCGGGTGAAGCATTTCTTCAATATCACGGACCCCCGCACTGTCCTGGTA
CCAGAGCGGGAGCTGGACTGGGCCAAGGTGATGGTGGAGAAGAGTAGGATAGGGGTCGTGCCCCCAGGCA
CCCAAGTCGAGCAGCTGCTGTATGCCAAGAAGCTCTACGACTCGGCCTTCCACCCTGACACTGGGGAGAA
GATGAACGTCATTGGGCGGATGTCCTTCCAGGTCCCTGGTGGCATGATCATCACCGGCTTCATGCTCCAG
TTCTACAGGACGATGCCGGCGGTGATCTTCTGGCAGTGGGTGAACCAGTCCTTCAATGCCTTGGTCAACT
ACACCAACAGGAATGCAGCTTCCCCCACATCGCTCAGGCAGATGGCCCTTTCCTACATCTCAGCTACAAC
CACTGCCGTGGCCACTGCTGTTAGCATGAACATGTTGACAAAGAAAGCACCACCCCTGCTGGGCCGCTGG
GTGCCTTTTGCTGCCGTGGCCGCAGCTAACTGTGTCAACATTCCAATGATGAGACAGCAGGAACTCATCG
AGGGCATCTGTGTGAAGGACAGGAATGACAATGAGATTGGTCAGTCCCGGGTGAGTAGAGGGCTCCCTTT
GGGGTAGGAGGAGAAAATCCCCTCTCCCCACACTGTCCTGTCCTTGGTGGTCAGAGCGGGCCTGGGCTCC
ATTGTAGGA
>rmCuff_TCONS_00000333 gene=rmCuff_XLOC_000325
AGGAACTGGCTGAATTACTGGAGGAAGAAAAGCTAAGTTGTGTGCCAGTGCTCATCTTTGCTAATAAGCA
GGATTTGCTCACAGCAGCCCCTGCCTCTGAAATTGCAGAAGGACTGAACCTGCACACCATCCGTGACCGA
GTCTGGCAGATCCAGTCTTGCTCAGCTCTCACAGGAGAGGGCATTCAGGACGGCATGAACTGGGTCTGCA
AAAATGTCAATGCAAAGAAGAAATAAAATCTAGACGGATGGAGATGCAGGAGCTGCGGGAGCTGAATTCT
GCCCTGAAAAACACTAATTTGCTGCTTTCTGACCAAATGTTTTTCCATCTGTGTACAGCTACAGCTGTTT
GAAGAGAGGGAACAACACAGTTTAA
>rmCuff_TCONS_00002592 gene=rmCuff_XLOC_002435
AGCAGGACCGGCTGGAGGAGCGAGAGCAGGACATTGAGGACCAGCTATACAAACTTGAATCAGACAAGCG
CCTGGTGGAGGAGAAGGTGAGCCAACTGAAGGAGGAAGTGCGGCTGCAGTACGAGAAACTGCACCAGCTG
CTGGATGAGGACCTGCGGCAGACAGTGGAGGTCCTGGACAAGGCCCAGGCCAAGTTCTGCAGCGAGAACG
CAGCGCAGGCGCTGCACCTCGGGGAGCGCATGCAGGAGGCCAAGAAGCTGCTGGGCTCCCTGCAGCTGCT
CTTTGACAAGACAGAGGACATCAGCTTCATGAAGAACACCAAGTCTGTGAAAATCCTAATGGACAGGACC
CAGACCTGCACGGGCAGCAGCCTTTCTCCCCCTAAGATCGGCCACCTGAACTCCAAGCTCTTCCTGAACG
AGGTGGCCAAGAAGGAGAAGCAGCTGCGGAAGATGCTAGAAGGCCCCTTCAGCACACCGGTGCCATTCCT
GCAGAGCGTCCCCCTGTACCCTTGTGGCGTGAACAGCTCTGGGGCGGAAAAGCGCAAGCACTCAACGGCC
TTCCCTGAGGCCAGTTTCCTAGAGACGTCGTCGGGCCCTGTGGGCAGCCAGTATGGGGCAGCGGGCACAG
CCAGCGGCGAGGGCCAGTCAGGGCAGCCCCTGGGGCCCTGCAGCTCCACGCAGCACTTGGTGGCCCTGCC
GGGCGGCGCCCAACCAGTGCACTCAAGTCCTGTATTCCCCCCATCGCAGTATCCCAATGGCTCTGCCGCC
CAGCAGCCCATGCTCCCCCAGTATGGCGGCCGCAAGATTCTCGTCTGTTCTGTGGACAACTGTTACTGTT
CTTCCGTGGCCAACCATGGCGGCCACCAGCCCTATCCCCGCTCCGGCCACTTCCCCTGGACAGTGCCCTC
GCAGGAGTACTCACACCCACTCCCGCCCACACCCTCCGTCCCCCAGTCCCTTCCTGGCCTGGCGGTCAGA
GACTGGCTCGATGCCTCCCAGCAGCCCGGCCACCAGGATTTC
>rmCuff_TCONS_00000334 gene=rmCuff_XLOC_000326
CTAGACTGCGCATGCGTGTCAGTGGCGTTAGCGGCGGACCCGGCTGGCAGTTCCTTCCTCGGAAGGAGAG
ATTCCTCTGCCATGGAGTCCTACGATGTGATCGCCAACCAACCTGTCGTGATCGATAACGGATCTGGTGT
GATTAAAGCTGGTTTTGCTGGTGATCAGATCCCCAAATACTGCTTTCCAAACTATGTGGGCAGACCTAAG
CACGTTCGAGTCATGGCGGGAGCCCTCGAAGGTGACATCTTCATTGGCCCCAAAGCCGAGGAGCACCGAG
GGCTGCTCTCCATCCGCTACCCCATGGAGCACGGCATCGTCAAGGACTGGAATGACATGGAGCGCATCTG
GCAATATGTCTATTCTAAGGACCAGCTTCAGACTTTCTCAGAGGAGCATCCTGTGCTCTTGACGGAGGCA
CCTTTAAACCCGCGGAAAAACCGAGAACGAGCTGCTGAAGTTTTCTTCGAGACCTTCAATGTGCCAGCCC
TTTTCATCTCCATGCAAGCTGTGCTCAGCCTTTATGCCACAGGCAGGACCACAGGTGTGGTGCTGGATTC
TGGGGATGGTGTCACCCATGCCGTGCCCATTTATGAGGGCTTTGCCATGCCCCACTCAATCATGCGCATC
GACATCGCTGGCCGAGACGTCTCTCGCTTCCTTCGCCTCTACCTGCGTAAGGAGGGCTATGATTTCCACT
CATCCTCCGAGTTTGAGATTGTCAAGGCCATAAAAGAAAGAGCCTGCTACCTATCCATAAACCCCCAGAA
GGATGAGACACTAGAGACGGAGAAGGCTCAGTACTACCTGCCCGACGGCAGCACCATTGAGATTGGTCCT
TCCCGATTCCGGGCACCTGAGCTGCTGTTCAGGCCAGACCTGATCGGTGAGGAGAGTGAGGGCATCCATG
AGGTGCTGGTGTTTGCCATCCAGAAGTCTGACATGGACCTGCGGCGCACACTTTTCTCTAACATTGTCCT
TTCAGGAGGCTCCACCCTGTTCAAAGGTTTTGGTGACAGGCTACTGAGTGAAGTGAAGAAACTGGCTCCG
AAAGACGTGAAGATCAGGATATCTGCACCTCAGGAGAGACTGTATTCCACATGGATTGGGGGCTCTATCC
TTGCCTCCCTCGACACCTTTAAGAAGATGTGGGTCTCCAAGAAGGAGTACGAGGAAGACGGTGCCCGATC
TATCCACAGGAAAACCTTCTAATGTTGGGACATCATCTTCACCTCTCTCTGAAGTTAACTCCACTTTAAA
ACTCGCTTTCTTGAGTCGGAGTGTTTGCGAGGAACTGCCNNNNNNNNNNNNNNNNNNNNNNGGTACGAGT
ATGTGTACATATGCGAGTGCCGTGTGGCCCAGGGAGCCCAGGGCCCAGAAAGGACGATGAACTACCCACG
ATGGTGATGGCCTGAGGCCTGGGGTTGACCACTACCTGGCCCCTGGCAAGGAAGAGTGCCGGCAGAGGGC
CCCACTCCTTCGCCAGCTGGGCCTTTGTCTGGTTGTGTGGGACTATGTTTACTACCATAGGGAGACAGAG
AGGGAGGTAAACCCAACCCCCGAGTGACCTTGCTGCTGTCCATCCTAGGCTGGGCTAGCCCCACCCCCAC
TGCACCCTCAGGGTGCCCTGAGGCCCAAGGCAGCTGCTTCCTCCCTTGCTCATCATTCTGCTCTCGATGC
TTCTTGATCGTGGACTGAGGACGGGTGCCAGGGTTGAGTTCTGTCTGGTTTTGTTACAGTTTGGGTTTGG
GAGGCTGGAAAAGCACTCCAGGAGTTACTGAGACTCTGGGGTGAGGAGAAGGCAGGATGCCCTCAACTTC
CCCTGGGGACCAGGACCACACTGGGCATTTGAGAAGGGCAAGAGTCGCGCTACTTCTGATTGGCAGTGGA
GTCAGTGCTCTAATTCCCAGCCCCATCCAGGGGGTCTCAGGAGAGTTTGAGAAGCCTGTTGGCCCCAGGC
CCTCTTAATTGCTTTCCATCCATCCTTGGGCAATGCCATCTTCACAGTTTTATTTATTGAAGTGTTTGTT
CAGTATGGGGACTGGAGCGAGGGGGCTCATCACCTCCTGCCCACCAGTCACCATGTTCACACTAATGTTT
ACAGCACCTAAGCTTAGCGTAGCATCCAGGGCCCTGCCACTCCTTGCTAATGGGGAACTGACAGTATCCA
TAGGCCTCAGGACCATTTGGGATCGGAGGCTACACTCAAAGTCACTCCCATAGCCTCTTTCTTTCTCTGT
CTTCTACTTGCTCACTGCCCTGGAATCAACAGGCTGGTTGCTGGTTGTATTTTCTGAAACAGGAGGTAGA
ATCACTCTTTGGCAGAGACCCCTAGCAAAAGAGGGGTATTGGGGATCCAGCCCCCTTAGGACTGGAGAAA
GAGCCTCAATTAACCACGTTGCCTTTTCCCACTCTAGCCAACCCAGTGGGGCTAGACTGTAGAGGCAAAA
AGGCCCCCTCTGGGCTGACTTGTGCCATTCTAGACTTTGGACTTGTTTGGTTAGAGTGGGAGGGGGTCAG
ACCAGAGTGCGAGGAGCTCATGGGCTGAGACTCATCTTTCTGGTCCAGTGGGGCCAGGTGCCGACCCTGG
ACTGGGCTGGCCTAGCAGTGGTCCAAAGGCTCCTCAGCCCAGATGGTCAAAGCTGGGGCTAGCAAATCTT
CACCGGCACCCTCATCTGTAACACCAAGACCTGCCCCAATCCCAGAGTCCAGGCAGTATTCTCCCCCATG
CCGTCCAACGACCAAAGGCCCTGCCAGGTGTGGGCCGCAGCAGCAGGTGTGTGTGAAAGCTATGTGGCGA
CCCGCGGACTGCAGTGTGCTTAACCAGATCACCTCCCTTCTCTTAGCCCAAGCCTGTCCTTTGCACAGCC
TCGCACAAACCACATTGCCTGGTGGGGCCCAGTGTACTTAAATA
>rmCuff_TCONS_00002596 gene=rmCuff_XLOC_002439
CTCAAGCTGGGCCTGAGCCTGCTTATGCTGTTGGCTGGCCCCGACCGCCCTGGCCTGCTCTGCCTCTTCA
TTGCCAGCAACCGTGTCTTCACTGAGGGCACCTGTAAGCTGTTGACCTTGGTGGTCACCGACCTGGTGGA
CGAGGACCTGGTGCTGAACCACCGCAAGCAGGCGGCCTCCGCGCTTCTCTTTGGCATGGTGGCCCTGGTG
ACCAAGCCAGGCCAGACC
>rmCuff_TCONS_00000335 gene=rmCuff_XLOC_000327
GCAGCGGCTTGGATGAGGTCATCTTCTCCTATGTGCTCGGGGTCCTGGAGGACCTGGGCCCCTCAGGCCC
GTCAGAGGAGAACTTCGATATGGAGGCCTTCACAGAGATGATGGAAGCCTACGTGCCTGGTTTCGCCCAC
ATCCCAAGGGTTACAATAGGGGACATGATGCAGAAGCTCTCAGGGCAGTTGAGTGGTGCGAGGAACAAAG
AGAACCTGCAACCGCAGAGCTCTGAGGTCCAAGGTCAGGTGCTCATCTCCCCAGAGCCCCTGCAGCGGCC
CGAAAAGCTCAAAGAAGAGACTAGGTCTTCTCCTACTGCTGCTGGGGATACTCAAGATGAGGCAGCCGGC
ACCGAGGAGGAGCTGCTGCCAGGGGTGGATGTACTCCTGGAGGTGTTCCCTACCTGTTCGGTGGAGCAGG
CCCAGTGGGTGCTGGCCAAAGCTCGGGGGGACTTGGAAGAAGCTGTGCAGATGCTAGTAGAGGGGAAAGA
GGAAGGGCCTCCAGCCTGGGATGGCCCCAAC
>rmCuff_TCONS_00000336 gene=rmCuff_XLOC_000328
GATGAACTGAAGTCCTTCATCCTGCAGAAGTACATGATGGTGGATAGTGCAGAGGATCAGAAGATTCACC
GGCCCATGGCTCCCAGGGAGGCCCCCAAGAAGCTGATCCGATACATCGACAACCAGGTAGTGAGCACCAA
AGGGGAGCGATTCAAAGATGTGCGGAACCCTGAGGCTGAGGAGATGAAGGCCACATATATCAACCTCAAA
CCGGCCAGAAAGTACCGCTTCCACTGAGGCATTCACTGGACTCTGCCGGAGCCTTCTAGTCTCAGATCCC
AGAGGGATGCAGGAGCCCTACACCCCCACACAGGGTCGGCCCTAACTCCTGTCCCCCTTCTGTACTTCCT
TTCTCCACACTGTTAACCTCCTCTTGGAGCTGCCCATGGGCACAGTAAAGGTAGCC
>rmCuff_TCONS_00000337 gene=rmCuff_XLOC_000329
GGGTCTTCCTCTTCCAGGCCCCGAGCCTGGAGCAGATGCAGTCCTGGATCACTCGCATCAATGTGGTGGC
TGCCATGTTCTCTGCACCCCCCTTCCCAGCTGCTGTTAGTTCCCAGAAGAAGTTCAGCCGCCCTCTGCTG
CCCAGTGCTGCCACTCGCCTCTCCCAGGAGGAGCAGGTGCGGACTCACGAGGCCAAGCTGAGGGCCATGG
CAAGTGAGCTGCGGGAGCACCGGGCTGCCCAACTAGGCAAGAAGGCCCGGGGCAAGGAGGCTGAGGAGCA
GCGGCACAAGGAGGCCTACCTGGAGTTTGAGAAATCCCGCTATGGCACATACGCAACGCTGCTTCGGGTC
AAGCTGAAGGCGGGCAGTGAAGAGCTGGATGCGGTAGAGGCAGCACTGGCCCAGGCTGGGAGCACGGAGG
ATGGACTCCCCCCACCTCATTCCAGTCCTTCCCTGCAGCCCAACACCTCCAGCCAGCCCCGGGCTCAGTG
TCATGGCTCAGAGGCTCGAGCAGGCGCAGGCAGCGGACGGTGGAAGCCC
>rmCuff_TCONS_00002598 gene=rmCuff_XLOC_002441
AACGGAGACAGGCCGCTACACCTGGCCATCATCCATGGGCAGACCAGTGTCATCGAGCAGATAGCTCACG
TTATCTACCATGCCCAGCACCTCGGCGTTGTCAATCTCACCAACCACCTGCACCAGACACCCCTGCATCT
GGCAGTGATCACCGGGCAGACAAGGGTGGTGAGCTTCCTGCTGCAGGTAGGCGCAGACCCGGCACTGCTG
GATCGGCACGGAGACTCAGCGGTGCACCTGGCACTGCGGGTGGGTGCTGGCGCCCCAGACCTGCTGCGTG
CCCTGCTGCAGAGTGGGGTTCCCGCCATGCCCCAGCTGTTGCACCTGCCGGACTTTGAAGGGCTGTACCC
AGTACACCTGGCGGTCCGTGCCCGGAGCCCTGAGTGCCTAGATCTGCTGGTGGACAATGGGGCTGAAGTG
GAGGCTGCAGAGCGGCAGGGGGGCCGAACAGCCCTGCATCTGGCCACCGAGATGGAAGAGCTGGGGTTGG
TCACCCATCTGGTCACCAAGCTCCGTGCCAATGTGAATGCCCGCACTTTCGCGGGAAACACACCCCTACA
CCTGGCAGCCGGACTGGGATCCCCAACTCTTACCCGCCTCCTTCTAAAAGCTGGTGCTGATATCCATGCA
GAGAATGAGGAGCCCCTGTGCCCACTGCCTTCACCGCCCACCTCTGATAGTGACTCAGACTCTGAGGGGC
CTGAGAGGGACATCCGAAGTAGCTTCCGGGGCCACACACCTCTTGACCTCACTCGTAGCAGCAAGGTGAG
GCCACCCTGAGACTAGAAGTACCAGGGAATGGGCATCTGGGCTTACGGATGGGGTCCAGAGAAACCGGTA
CCTGGGCTTAAGGACTGGGATAAGAGAGAGTTAAGGCTGAGGCTGTCTCCCCAGGTGAAGACCTTGCTGC
TAAATGCTGCTCAGGACACCATGGCGCCCCCCCTGACTCCACCCAGCCCTGCAGGACCAGAGCTGCCACT
CGAGGATACAGTCCTGCAGAACCTGGAGCATCTGCTAGATGGGCCAGGAGCCCAGGGCAGCTGGGCAGAG
CTGGCAGAACGGCTGGGGCTACGCAGTCTGGTGGACACGTATCGAAAGACAGCCTCACCCAGTGGCAGCC
TCCTGCGCAGCTACAAGCTGGCTGGTGGGGACTTGGCAGGCCTGCTGGATGCCCTGTCTGACATGGGCCT
AGAGGAGGGAGTGAGGCTGCTGCGGGGTCCTGAGGCCCGAGACAAGCTGCCCAGCACAGCAGAGGCGAAG
GAGGACAGTGCATATGGGAGCCAGTCGGTGGAACAGGAGGCAGAGAAGCTGGGCCCACCCCCTGAGCCAC
CAGGAGGGCTCTGCCATGGGCACCCACAGCCTCAGGTGCACTGAACTGTCACCCACTCAGCAGCCCCCTT
CCTGGGCCCCTCTGTACAGCATCCCCCCATTCCAGTTCTTATTTAACACCCCATGCCCACCCCTCAGCTG
GGGCAAATAAAAGATTCTCATGGGAAAGGATTCTTATTCCAAACTTATGGCAGCCCCGATGTGACTCTTG
TCCCCAGAACCAGCTGCCTACCCCTGGCCCCAAGCCAGGCACTGGTGAGAGAAGGAGGCCCAGCCAGCAA
GTCCAGAGCAGTTTTAATGGGAGTGGAGGCTGTAC
>rmCuff_TCONS_00002600 gene=rmCuff_XLOC_002442
TCCTCATCTGTCTCTCTCTCCCCCCGCCACTCCCCCCGACCTAAGGCGGGCGCCTGAAACTCTGGGAAAC
AGAACCCGGCCGGAGCCACCAGACAGAGCCGGGCCTAGCCCAGAGACATGGAGAGTTGCTACGACCCAGG
TCTGGATGGTATTATTGACTATGATGATTTCAAATTCAACCCATCCATTGTGGAGCCCAAGGAGCCGGCC
CCAGAGACAGCTGATGGCCCCTACTTGGTGATCGTCGAACAGCCTAAGCAGCGAGGCTTCCGATTTCGAT
ATGGCTGTGAAGGCCCTTCCCATGGGGGACTGCCAGGTGCCTCCAGCGAGAAGGGCCGGAAGACTTACCC
CACTGTCAAGATCTGTAACTACGAGGGACCAGCCAAGATTGAGGTGGACCTGGTAACACACAGTGACCCG
CCTCGTGCTCACGCCCACAGCCTGGTGGGCAAGCAGTGCTCGGAGCTGGGGGTCTGCGCCGTGTCTGTGG
GACCCAAGGACATGACTGCCCAATTTAACAACCTGGGTGTCCTGCATGTGACCAAGAAGAACATGATGGA
GATTATGATACAAAAACTTCAGAGGCAGCGACTCCGCTCCAGGCCCCAGGGCCTTACGGAGACTGAGCGG
CGGGAGCTGGAGCAGGAGGCCAAGGAGCTGAAGAAGGTGATGGACCTGAGCATTGTGCGCCTGCGCTTCT
CTGCCTTCCTTCGAGCCAGTGACGGCTCCTTCTCCCTGCCCCTGAAGCCAGTTATCTCCCAACCCATCCA
CGACAGCAAGTCTCCTGGGGCCTCGAACCTGAAGATTTCTCGAATGGACAAGACAGCTGGCTCTGTGCGA
GGTGGAGATGAGGTTTATCTGCTTTGTGACAAGGTGCAGAAAGATGACATTGAGGTTCGATTCTACGAGG
ATGATGAGAATGGATGGCAGGCCTTTGGGGACTTCTCTCCCACAGATGTCCATAAACAGTATGCCATTGT
GTTCCGGACGCCTCCCTATCACAAGATGAAGATTGAGCGTCCTGTAACCGTATTCCTGCAACTGAAACGC
AAGCGTGGGGGGGATGTCTCTGACTCCAAACAGTTCACCTATTACCCTCTGGTAGAAGACAAGGAGGAGG
TGCAGCGCAAGCGGAGGAAAGCCTTGCCCACCTTCT
>rmCuff_TCONS_00002603 gene=rmCuff_XLOC_002444
TCAGCGATGTGTTTGACAATCTCATCATCTCTCTGTGCAAATTCACAGCTCTCAGCAGTGAGTCTATTGA
AAACCTGCCCAGTGTGTTTGGAAGCAACCCTAAAGCCCACATTGCAGCAAAGACGGTATTCCATTTGGCC
CATCGTCATGGTGACATCCTGCGGGAAGGCTGGAAGAATATCATGGAGGCCATGCTGCAGCTCTTCCGAG
CCCAACTGCTGCCCAAAGCTATGGTGGAGGTAGAAGACTTTGTGGATCCCAATGGCAAGATCTCTCTACA
GCGGGAGGAGACACCATCGAACCGAGGAGAGTCGACAGTTCTGAGCTTCGTGAGCTGGCTGACACTAAGC
GGTACTGAGCAGTCTAGTGTGCGGGGCCCATCCACTGAGAACCAAGAGGCCAAGAGAGTGGCCTTGGACT
GTATCAAGCAATGTGATCCAGAAAAAATGATTACAGAAAGCAAGTTCCTACAGCTAGAGTCACTGCAGGA
ACTCATGAAGGCTCTGGTCTCAGTGACACCAGATGAAGAGACATATGATGAGGAGGATGCTGCTTTCTGC
CTGGAGATGCTGCTGAGGATTGTGCTAGAGAACAGGGATCGTGTGGGCTGTGTATGGCAGACTGTTCGAG
ACCATCTGTACCACCTATGTGTCCAGGCACAGGATTTCTGCTTCCTTGTGGAGCGGGCAGTGGTGGGGCT
GTTGCGCCTGGCTATTAGGCTACTCCGGAGAGAAGAGATCAGTGGCCAGGTACTGCTTTCCCTACGCATT
TTGCTACTAATGAAGCCCAGCGTGCTGTCCCGAGTCAGTCACCAGGTAGCCTATGGGCTCCATGAACTCC
TTAAGACCAACGCAGCCAACATCCACTCGGGTGATGACTGGGCCACTCTCTTCACGCTGTTGGAG
>rmCuff_TCONS_00002604 gene=rmCuff_XLOC_002445
AAAGGCCTCCTCACCATCCCAATGGACAACACAGAGGTAGCCCAGTGGCTGCGAGAGAACCCTCGACTGG
ACAAGAAAATGATTGGAGAGTTTGTGAGTGACCGCAAAAACATTGACCTGTTGGAGAGCTTTGTGAGCAC
CTTCAGTTTTCAGGGTCTACGGCTAGATGAAGCTCTCCGTCTCTACCTGGAAGCCTTCCGCTTGCCTGGG
GAAGCACCAGTCATCCAGAGGTTGCTAGAGGCATTCACAGAGCATTGGAGGAATTGTAACGGCTCCCCAT
TTGCCAATAGCGATGCCTGCTTTGCCCTGGCCTATGCTGTCATCATGCTTAATACTGACCAGCACAACCA
CAATGTTCGCAAACAGAATGCGCCCATGACCCTGGAGGAGTTTCGCAAAAACCTAAAAGGTGTGAATGGA
GGAAAGGACTTTGAGCAAGACATCCTGGAGGACATGTACCATGCCATCAAGAATGAGGAAATTGTGATGC
CTGAGGAGCAGACAGGCTTAGTCCGGGAGAACTATGTGTGGAATGTGCTGCTTCATCGAGGTGCTACCCC
AGAGGGCATATTCTTGCGTGTGCCTACTGGTAGCTACGATCTTGACCTCTTCACCATGACCTGGGGCCCC
ACTATTGCTGCACTCTCTTATGTCTTTGACAAAAGCCTTGAGGAGACAATCATCCAGA
>rmCuff_TCONS_00002605 gene=rmCuff_XLOC_002446
AGAATGCCTTCCCTGTGTCTGGTCAGCTCTATACAACACACCTGCTGTCTCTTGATGCCTTGTTGACAGT
GATTCACAGCACCGAGGCCCACTGCCAGGCCAAAGTCCTCAATAATCTTACCCAGCAAGAGAAGAAAGAG
GCAGCCAGACCTGGCTACGAGGCAATAGATGGCACCCGAGAAGCCAGCAATACTGAGAGAGCAGCCAGTG
ATGGGAAAGCTGTGGGCATGGCCCCAGACATCCCGGGCCTGCATCTGCCAGGTGGAGGGCGGCTGCCAAC
AGAACATGGGAAGCCAGGATGCAGTGATCTGGAGGAAACTGGTGACTCTGGGGCTGACAAAAAGTTTACC
CGGAAGCCACCTCGATT
>rmCuff_TCONS_00002608 gene=rmCuff_XLOC_002449
AAGCCTCACTTACTTTGCTTGGCAGGTGGCATGCCCTTCATTGATGTGCCCACTCCCATCTCCTCTGCAA
GTTCAGAAGCTGCTTCAGCAGTGGTCAGCCCTTCTACAGACAGTGGCCTGGAGTTTTCCTCCCAGACCAC
TTCTAAGGAGGACCTCACTGACCTGGAGCAACCTGGCTCTCCAGGATACAACACAGCTGCAGACCCTGGC
AGCAGCGAGCTAGGGGTTCCTGAGCAGCCTGAACTCCAGGAAGGGGCCCATGTGGAAAAGGCCCAATCAG
CATCCGTGGAATCCATCCCTGAAGTGTTAGAGGAGTGCACGTCCCCTGCTGACCACTCTGACTCTGCCTC
TGTCCATGACATGGATTATGTCA
>rmCuff_TCONS_00002610 gene=rmCuff_XLOC_002451
AATTGAGCCCAATGTTTTCCTTCGCCCATTTCTGGAAGTGATTCGCTCTGAAGATACCACTGGCCCTATC
ACTGGACTGGCGCTCACCTCTGTCAACAAGTTCCTATCATATGCGCTCATAGATCCTACTCATGAGGGCA
CAGCAGAGGGCATGGAGAACATGGCAGATGCTGTCACCCACGCCCGTTTTGTGGGCACGGATCCTGCCAG
CGATGAGGTTGTCCTGATGAAAATCCTTCAGGTGCTGCGGACTCTGTTGCTGACCCCAGTGGGTGCCCAC
CTAACCAATGAATCCGTGTGTGAGATTATGCAGTCTTGCTTCCGGATCTGCTTTGAAATGAGGCTCAGTG
AGTTATTGAGAAAATCCGCAGAGCACACTCTAGTAGACATGGTGCAGCTGCTCTTCACAAGGTTACCTCA
GTTTAAAGAAGAGCCCAAGAACTATGTGGGGACCAACATGAAGAAGGTATGATGTGCTG
>rmCuff_TCONS_00000338 gene=rmCuff_XLOC_000330
AATCCTGCCTGGCCCCATCATTCCTCCTCCTACCAGCTTGGTGTGTATGCTTGTGTGTGTATTTTCTTTA
TAATTGCCCCCATGCTGGGTACCCTGTTCAGATCCATCCATGCTCTGAGTCCGCCCCATGGCCTTGGTCT
TCCATCACCACACATGAGCATAGCAGAAGCTAAGTAGGGCTCTGAACAAGCTATAGGGCTGAGTCTTAAA
TTTTGATTCTTAGTTCCTAGGAATAGGGGATAGGAGGTGGATATGGAAGGGTTGTCAGGCTGGAGGTAAG
GAAGGTTGGCCCTGAAGTTGGGGCAGAGTGTCTAGGTCTAGTAGGAGAAGGGACAAAGTTTCCCCCTCAG
TCTCTCTGGGAGCAGCCTGGGGACAGGAAGAGGACTCATCTACAGGGGTGTATGTGACGGAGAACAACTT
CAGTCAGTGCTCCAAAAGGCATGTTCCTTTTGTGTGTCTGGTGGCCTGGTTGGGGGAAAGGGGGCAAAAG
ATGGTTAAGAGTGAGGAGTCTTTTTCCTCAATATCTGAAAGTGAAGAAGTC
>rmCuff_TCONS_00000339 gene=rmCuff_XLOC_000331
CTGGCCCTCTTCTGTCCTTGTGCAAGTGGGGGAATTAAGTCAGAACTGAGAGAGGAGCAGACTTGCAGAG
AAGAGGAACTAAGAGAGTGCCTGATTTGAATGATATGCCTGAGTCTTGATGCATCTTCGTATTTAGGAGC
CCTTCTCTCTGAAATTTGAGGGGATAGACTGGGTGCGAGTTCTAAGCTCTGAACTAGGGGCAGACGCCAG
AGCGCACACC
>rmCuff_TCONS_00000343 gene=rmCuff_XLOC_000335
CTGCCCTCCTGAGACCCTGGGGTTGGAGGAGGGGCAGGGAGTTGGCAAAATCCCCATTCCCCCTCCCCCA
ACTTGATTTCCAGAGGGCAATAGAGAGGTAGAAATACTACAGAATATGGGAATCAGAAGATCTGGGCTCT
AGTCCTGGCTCTGCTGGTTACCAGCTATGATCTTGGCAAGTCTCCTTAAGCTTTCAGTTCTTCATCTGTG
AAATGGGAATGTTAGAGTTGACCCTGCCACCTCACAAGGTTGTTGTGATGATTGAACA
>rmCuff_TCONS_00000345 gene=rmCuff_XLOC_000333
GTAGGTTGACTTCTCCCAGAATCTAGTGGATGTGGGTTAAAGGCTCTGATGCTCTGCAGTCCTGCAGTGG
GAAGGATTCCAGGGCCTGAGGGTGTCAGAGGAGTTGGGGTTTTAAATCTGGGTATGAGAGAGGGGTGGGG
GTGTTGTTTCCTGGGTGGGTATTGGGGCTCTGGGGGTATCTACTTCCCTGGGCCGGGCGAGCCCCTGCCC
CGATTATGTTTGGGGACCTCCGCCACTCTCAGGATGTGATGGTGGTGGGGGAGCCCACCCTGATGGGCGG
GGAGTTCGGGGACGAGGACGAGAGGCTCATCACCCGGCTGGAGAACACCCAGTTTGACGCGGCCAACGGC
ATTGACGACGAGGACAGCTTTAACAACTCCCCTGCCCTGGGCGCCAACAGCCCCTGGAACAGCAAGCCTC
CATCCAGCCAAGAAAGCAAATCAGAGAACCCCACATCACAGGCCTCCCAGTAAAGGCCTCGCCACGGCTA
CCCAGCACTCTGCCTACCTGCCCCACCCTTCGCAGCCCCAGGGAGCAGAAGACAGAATGAAGAGACTGAG
CATCTAAAATGGGCAGCCTCTATCCACCCGCTTCAGGGAGGAACTGGACTTGCTGGGGGCAGGTGCCAAG
ATTTGCCCCCCACTGGCCCTGGGCTGGGCCTGGCTTCTGCAGATCCTTTTGGGGGAAGGGGGTACTCATG
TGGATGCCTATGTGGACCCCGGGCCTTTGAGAAATGTCCTGACCACCCCCCCAGGGCATTTACCTCCATC
CTCACCCCAGGTTTTGGGTTCCCCATCCTCCTGACTCCACCCCCTTCAAGCCTGGGGTTGTCTGTACCCA
CAGCCCTTAGAGACTAAAGTTATGGGGCTTGGTTGAGTTTCCCTCCCTCAATCCCTCCCCTAGGTGGCTG
GTAGTAGAGGAGTAAAGCTCTGGGCTTCTCCTCCCTTCTGCCACCTATCCCAGCTCCA
>rmCuff_TCONS_00000346 gene=rmCuff_XLOC_000336
GGGTGTGCATTACCATTTTATACAGTTTGAGAGCTGCAGACCAAGGAGACACTTTGCCATCTCTCTTCCC
TTTTCCTCTGGGGTGACTGGAGTTGGGGAAGGCATGGCATGGGGTAGGGGGCCGTTGATGGCCTCACCTT
CGTGACAACCCCCTGCTGTTGTCTCTGTTTCCCCATCCTCCAGGACTCTGGCCTGCCCTCCTAGTGCTGT
GATTCCCTCTGTCCCAGCCCCCTCCCCCCATGGTGTGTATATTCTTTACAAGTCCTCCACTAGAGCAGCT
GTCTTGGATGGGGGAGGTGGAGGCTCCCTCCCTTAGGGAGTATGGAAGGAAGGGAGCAGCCTTGTTTGTC
ACTGTGTTTTTTGTTACGTCTCAGTTGGGCAGGCCTGGGGTGGGGGATGGGTTCATCTGCTCTTTCCAGT
ACTCTCTTCTCCCAACCCCTCAAACTGCATATCTAGTCCTCTTCTGCCCTCCACAGAGGGGAAGGAGCCA
CTGAGGATGTGCCAGCTCTAAGCCCACCAGGGAGCCTTAGGCCTCTGTCCCCCAGCTGAAGTAGAGGGTC
TTCATCTTCCAATATCCCCTCCTTCGCCTTCCTCATAGAAGGGAGGGGGAGGCAGCCAGGATCCTCAGCT
CTATTTCACGGTTGGACATGTGGAGGCTCCGGGCCCAGGGTGAGGCCAAGAGGTGGGTCCCACGAGTCTG
GCCCCAGCTCTCTGGCTTCGCTGCCTTTCCCTGTGGCCAGTTCCAGAAGTGTTAGCACCACCTCTCTTCC
TTCTGGATTCTGGGGCCCCACACCCTGTTTCCTCCACTCCAGCTGCCACTGTTGGAAGGGTATTGTGTCA
AGAGCTGAGGGAAGGGGTAGGGAAGATGGATGTCCCGCCCTGACTGTAA
>rmCuff_TCONS_00000350 gene=rmCuff_XLOC_000340
GCTGCCATGTATAGATGTAGATTCTTAAGAAATCAGGGGCTGGGTCATCTCTGATCACTAGATGGATAGC
TCAGCCTGGGGCATTTAGTGTTTTCCACAGTGATAAACCTCACAGGAACTGGAGCTGGAAGCTGGTGGCA
AGTTGAAGTTATTAAAAATTGATTTGTATGGGACAGTCTTTTTAGTGTCTTTTTTTCCCCTCTTAATCAC
TGTTACCCAAGACTTTCTCAAAGACAGAGTTAAGGTAATTTCCTAGCTGCCCGTTCTCTGTCCATGTCCC
AGCATCTGTGCTAGGTCTGTGGAGGACCCTCTAGAGTCAGGGGAGAGC
>rmCuff_TCONS_00000351 gene=rmCuff_XLOC_000341
GATCCTAATGTCTCACTCATCCCTGGAAATCCTTCCTCTCCTTCCTTCCTGTTTGTATGGTGGTGGTGGC
AGCAGGGGAAATATGGGTGGGAGATGTCCTGGCTGATACCTGCCAAAGTTCCAGCCTACCCTCTCTGATG
GCTACAATTTAAGTTTTCATTTGCCATTTCCTCTGGAGGCATAGAGTAAGTCAGGGACTATCCAGTGGAT
ACCCTAGAAGGAGGGAGGCAGGCATAGCATCTGAACCCAGTGTGGGGGCATTCATTAGAATCTTTGATTT
ACCCAGGCTCTATTCCAAGCCCCCACATAACCTCCTCAGTTCCCACTTAGAGTCTCCTTTTGCTCTATTG
AATCAA
>rmCuff_TCONS_00000352 gene=rmCuff_XLOC_000342
AGGCGCAGTGCGGATAAACAGGAAGCGGGCGGTAGAGGCAGCGATAGAAGAGAGCTAGGGGCTTCGGCAG
GAAACAGCGAGACAACTGATTCTTGGGAGGGCAACAGAGTCTAACGGAGAACCAGAGAAGAGGCCTTGGC
CATCTGCCTCCGGGTACTGAGAGCCCTCGCTCTCCGCTTAGGCTTCCAGCTCCCCAGCTTTAGGCTAAGG
CAGAGGCTGACAAAGGGCTCGCTCCAGTGCCGCCGCCCTTCTCATCCGGGCATTTGGGTCCCTGC
>rmCuff_TCONS_00000353 gene=rmCuff_XLOC_000343
AGGAGGACCCGCAGAGGTGGCGGTAGCCGGGGGCAGGAGGATGGTGCAGAAGGAGAGCCAGGCGGCGCTG
GAGGAGAGGGAGAGCGAGCTCAACTCCAACCCTGCCGCCTCCGCGGGGGCATCTTTGGAGCCTCCGGCAG
CTCCGGCCCCTGGAGAAGACAACGCAACCGGGGCCGGGGGAGCAGCGGTGGCCGGGGCAGCAGGAGGGGC
TCGGAGGTTCCTGTGTGGCGTGGTGGAAGGGTTTTATGGAAGACCTTGGGTTATGGAACAGAGAAAAGAA
CTCTTTAGAAGGCTCCAGAAATGGGAATTAAATACATACTTGTATGCCCCCAAAGATGACTACAAGCATA
GGATGTTTTGGCGAGAGATGTATTCAGTGGAGGAAGCTGAGCAACTTATGACTCTCATCTCTGCTGCACG
GGAGTATGAGATAGAGTTCATCTATGCTATCTCACCTGGATTGGATATTACCTTTTCTAACCCCAAGGAA
GTATCTACATTGAAACGCAAACTGGACCAGGTTTCTCAGTTTGGGTGCAGGTCATTTGCCTTGCTTTTTG
ATGATATTGACCATAATATGTGTGCAGCAGACAAAGAGGTATTCAGTTCTTTTGCTCATGCCCAGGTCTC
CATCACAAATGAAATTTATCAGTACCTAGGAGAGCCAGAAACTTTCCTCTTCTGTCCCACAGAATATTGT
GGCACTTTCTGTTATCCAAATGTGTCTCAATCACCTTATTTAAGGACTGTGGGTGAAAAGCTTCTACCTG
GAATTGAGGTGCTTTGGACAGGTCCCAAAGTTGTTTCTAAAGAAATTCCAGTAGAGTCCATTGAAGAGGT
TTCTAAGATTATTAAGAGAGCTCCAGTAATCTGGGATAATATTCATGCTAATGATTATGATCAGAAGAGA
CTATTTTTGGGCCCATACAAAGGAAGATCCACAGAACTCATCCCACGGTTAAAAGGAGTCTTGACTAATC
CAAATTGTGAATTTGAAGCCAACTATGTTGCTATCCACACCCTTGCCACTTGGTACAAATCAAACATGAA
TGGAGTGAGAAAAGATGTAGTGATGACTGACAGTGAAGACAGTACTGTATCTATCCAGATAAAGTTAGAA
AATGAAGGCAGTGATGAAGATATTGAAACTGATGTACTCTATAGTCCACAGATGGCTCTAAAGTTAGCTT
TAACAGAATGGTTGCAGGAATTTGGCGTGCCTCATCAGTACAGCAGTAGGCAGGTCGCACACAGTGGAGC
TAAAGCAAGTGTAGTTGATGGAACACCCTTAGTTGCAGCACCCTCTTTAAATGCTACAACTGTAGTTACA
ACAGTTTACCAGGAGCCCATTATGAGCCAGGGTGCAGCCTTGAGTGGTGACCCTACAGCTCTGACAAAGG
AAGAAGAAAAGAAACAGCCAGATGAGGAACCCATGGACATGGTAGTAGAAAAACAAGAAGAAACAGACCA
CAAGAATGACAATCAAATACTAACTGAAATTGTTGAAGCTAAAATGGCAGAAGAACTGAAACCAATGGAT
ACTGATAAAGAGAGCATAGCTGAATCAAAATCCCCAGAGATGTCTATGCAGGAAGATTGTATTAGTGATA
TTGCCCCGATGCAGACTGATGAACAGACAAACAAGGAGCAGTTTGTGCCAGGTCCGAATGAAAAGCCTTT
GTACACTGCAGAACCAGTGACTCTGGAGGATTTGCAGTTACTTGCTGACCTATTCTACCTTCCTTATGAG
CATGGACCCAAAGGAGCACAGATGTTACGGGAGTTCCAGTGGCTTCGAGCAAATAGCAGTGTTGTCAGCG
TCAATTGCAAAGGAAAAGACTCGGAAAAAATTGAAGAATGGCGATCACGAGCAGCCAAGTTTGAAGAGAT
GTGCGGACTAGTGATGGGAATGTTCACTCGGCTCTCCAATTGTGCCAACAGGACAATCCTTTATGACATG
TACTCCTATGTTTGGGATATCAAGAGTATAATGTCTATGGTGAAGTCTTTTGTACAGTGGTTAGGTAGGT
GCACCAGGAATAATCTCTTCTCCTCAGATGTATTGTCACTTAAAACAAAAGACAGATTATCCCACAGGGA
GAAAAACATTTAGGGAATTGGTGAATTTCCAACTCTGTTTAAATTCTTTGCCTAGATTTCTTTCAGACGG
GTAGCCATTGTTGCAGAGTTGAAATGCAAGTCTCAGTAAATACATCGAGCTTATTGATTTTTCTCCCTTG
GGCTAATTCAGCATAAATATCTTGAAAATGTGTTAGAAAGTACTGACTTTAACTTGCTCTGACTGAATGC
TTCCTGGATGGAACCCTGTATACCACTTTTGTCTGATTTGGAGATGAGACACTATGAATTGTGACTCTGT
AAGCTCTCTGCTGCTTGCTGTGTTTCGATAACATTAATACTGTGTTTAACAGAATAATTGCCGAAATGAC
CTAAGGGGCCTGGCAAGAGGAAGCCATCCTCCCAGCCCTGTGCGCATGCGAGCTTTAGCGGTAGGCTATT
CTGGTGCTACTTGGTATTATTTCACATGATTTTTTCTTTATTCCTCTACCAAGTAATTGGTTTTAGCAGG
GGATGGAAATTGTAGTCCCCTAAAAACTCTGCTTCGTTAAATGGACTTCTGTATGTCTCCTTTGAAAACA
GTGATTTTTTGTGGAAATTCTCAGACTGGGTAAAAAGCACCAGCATGGCCAAGTTTCTCCAGGGACCTCA
TTTTATTTTCAGGTTTTCAATCCAGCTATAAGGAATATGTAATGGACTGACTTGCACACAGCAGGCAGCA
AGGCTAACTGACATGTCATAGTTTTCATAGTAGTCACAAATACTATGATGGGTTACATGGTCTTGGTTGT
GAAATAGATGTGCAAAACACTGTGAGCTTAGATTTAGGAGTAGTAGCAATGAGATTTCTCACTTTCTGCC
TATATATTTTTGGACTCATATACTAAAAAATAATCATTTTCCTGTGATACAACTAAGTAGCAGTTTTAGT
AGAGTCTCTGATTGTTAATTTGAAAATGTAGAACTTTGAGTTCCTGTATATATAGCACAAGAGGTAGAAG
AGAGGTTTTAACCTCCTCTTGTTAAAAGGCTCCAAGATACCTCTTCTCTGTGATGAATGTCTGCTCTTAG
GCTCAGGAATAACCTCTACATTGGTT
>rmCuff_TCONS_00000355 gene=rmCuff_XLOC_000343
AGGAGGACCCGCAGAGGTGGCGGTAGCCGGGGGCAGGAGGATGGTGCAGAAGGAGAGCCAGGCGGCGCTG
GAGGAGAGGGAGAGCGAGCTCAACTCCAACCCTGCCGCCTCCGCGGGGGCATCTTTGGAGCCTCCGGCAG
CTCCGGCCCCTGGAGAAGACAACGCAACCGGGGCCGGGGGAGCAGCGGTGGCCGGGGCAGCAGGAGGGGC
TCGGAGGTTCCTGTGTGGCGTGGTGGAAGGGTTTTATGGAAGACCTTGGGTTATGGAACAGAGAAAAGAA
CTCTTTAGAAGGCTCCAGAAATGGGAATTAAATACATACTTGTATGCCCCCAAAGATGACTACAAGCATA
GGATGTTTTGGCGAGAGATGTATTCAGTGGAGGAAGCTGAGCAACTTATGACTCTCATCTCTGCTGCACG
GGAGTATGAGATAGAGTTCATCTATGCTATCTCACCTGGATTGGATATTACCTTTTCTAACCCCAAGGAA
GTATCTACATTGAAACGCAAACTGGACCAGGTTTCTCAGTTTGGGTGCAGGTCATTTGCCTTGCTTTTTG
ATGATATTGACCATAATATGTGTGCAGCAGACAAAGAGGTATTCAGTTCTTTTGCTCATGCCCAGGTCTC
CATCACAAATGAAATTTATCAGTACCTAGGAGAGCCAGAAACTTTCCTCTTCTGTCCCACAGAATATTGT
GGCACTTTCTGTTATCCAAATGTGTCTCAATCACCTTATTTAAGGACTGTGGGTGAAAAGCTTCTACCTG
GAATTGAGGTGCTTTGGACAGGTCCCAAAGTTGTTTCTAAAGAAATTCCAGTAGAGTCCATTGAAGAGGT
TTCTAAGATTATTAAGAGAGCTCCAGTAATCTGGGATAATATTCATGCTAATGATTATGATCAGAAGAGA
CTATTTTTGGGCCCATACAAAGGAAGATCCACAGAACTCATCCCACGGTTAAAAGGAGTCTTGACTAATC
CAAATTGTGAATTTGAAGCCAACTATGTTGCTATCCACACCCTTGCCACTTGGTACAAATCAAACATGAA
TGGAGTGAGAAAAGATGTAGTGATGACTGACAGTGAAGACAGTACTGTATCTATCCAGATAAAGTTAGAA
AATGAAGGCAGTGATGAAGATATTGAAACTGATGTACTCTATAGTCCACAGATGGCTCTAAAGTTAGCTT
TAACAGAATGGTTGCAGGAATTTGGCGTGCCTCATCAGTACAGCAGTAGGCAGGTCGCACACAGTGGAGC
TAAAGCAAGTGTAGTTGATGGAACACCCTTAGTTGCAGCACCCTCTTTAAATGCTACAACTGTAGTTACA
ACAGTTTACCAGGAGCCCATTATGAGCCAGGGTGCAGCCTTGAGTGGTGACCCTACAGCTCTGACAAAGG
AAGAAGAAAAGAAACAGCCAGATGAGGAACCCATGGACATGGTAGTAGAAAAACAAGAAGAAACAGACCA
CAAGAATGACAATCAAATACTAACTGAAATTGTTGAAGCTAAAATGGCAGAAGAACTGAAACCAATGGAT
ACTGATAAAGAGAGCATAGCTGAATCAAAATCCCCAGAGATGTCTATGCAGGAAGATTGTATTAGTGATA
TTGCCCCGATGCAGACTGATGAACAGACAAACAAGGAGCAGTTTGTGCCAGGTCCGAATGAAAAGCCTTT
GTACACTGCAGAACCAGTGACTCTGGAGGATTTGCAGTTACTTGCTGACCTATTCTACCTTCCTTATGAG
CATGGACCCAAAGGAGCACAGATGTTACGGGAGTTCCAGTGGCTTCGAGCAAATAGCAGTGTTGTCAGCG
TCAATTGCAAAGGAAAAGACTCGGAAAAAATTGAAGAATGGCGATCACGAGCAGCCAAGTTTGAAGAGAT
GTGCGGACTAGTGATGGGAATGTTCACTCGGCTCTCCAATTGTGCCAACAGGACAATCCTTTATGACATG
TACTCCTATGTTTGGGATATCAAGAGTATAATGTCTATGGTGAAGTCTTTTGTACAGTGGTTAGGGTGTC
GTAGTCATTCTTCAGCACAGTTCTTAATTGGAGACCAAGAACCCTGGGCCTTTAGAGGTGGTCTAGCAGG
AGAGTTCCAGCGTTTGCTGCCAATTGATGGGGCAAATGATCTCTTTTTTCAACCACCCCCATTGACTCCT
ACCTCCAAAGTTTATACTATCAGACCATATTTTCCTAAAGATGAGGCTTCCGTGTACAAGATTTGCAGAG
AAATGTATGACGATGGAGTGGGTTTACCTTTTCAAAGTCAGCCTGACCTTATTGGAGACAAGTTAGTAGG
AGGGCTGCTTTCCCTCAGCCTGGATTACTGCTTTGTCCTAGAAGATGAAGATGGCATATGTGGTTATGCC
CTGGGCACTGTAGATGTGACCCCTTTCATTAAAAAATGTAAAATTTCCTGGATTCCCTTCATGCAGGAGA
AGTATACCAAGCCAAATGGTGACAAAGAACTCTCTGAGGCTGAGAAAATAATGTTGAGTTTCCATGAAGA
GCAGGAAGTGTTGCCAGAAACTTTCCTTGCCAACTTTCCTTCTCTGATAAAGATGGATATTCACAAAAAA
GTAACTGACCCAAGTGTAGCCAAAAGCATGATGGCTTGCCTCCTGTCTTCACTGAAGGCTAATGGCTCCC
GGGGGGCTTTCTGTGAAGTGAGACCAGATGATAAAAGAATTCTGGAATTTTACAGCAAGTTAGGCTGTTT
TGAAATTGCGAAAATGGAAGGATTTCCAAAGGATGTGGTTATACTTGGTCGGAGCCTGTGACATTTGTCG
GTGGCTACGAACTGTCCGAAAGTCTCTTAACTTCACCTGGTGGGTGGTGGGGTCTTCATACACTTCGGCC
TCTGGAGTGGCAACAGATCAGCCAATTGGGATTGGAAACGAAGACGACTGTGGAAAACTCATCTGTCACA
CTTTGAAACTACTCGCTGGCTGGAAGAAGATAGCATTGCTGCACATCCTTTAGGACACAGATGTGGGCCT
CTTTAGTGGGTCTTGTGTTAGGTGCCAAGACCTCTTACATGGGCTTATNNNNNNNNTCTTCAATAAATGT
AGTCAGCACTGTTTTCTGCATCCAGTGTGGTTGCATTTCTCACCTAAGAGTAATCAAAATTGTTTGTCAT
CCTCCTTGGCTTATTGGATGAAATGTCTCATTCTTTTGGGACACGACAGGAGAAAGATTTAGTGAGTTTT
AGAGGCTTCAGGGTAGAGATTCCAAGTGGAATGGTTGTGGCATAGTTTAAGCTGAATAAATGACTTCGGT
TTGGGGCAGTTTTCCTGCTTTTTGTAAAGCCATGGCCAATTGTCTCCTGTAGTGACCATTGGTTCAGGCA
TATTGTGCTTTGTAGGGACAAATGTGCAGTTGTTTGTGTCAAAAGCCTAAAAATTACAAACTTGTAAATT
TTGTGTATATAAACTAGCTGTAACCTGACTATCCTTTGTG
>rmCuff_TCONS_00000357 gene=rmCuff_XLOC_000345
TGATTAATTAGTTTAAATTGAAAGGTTCTATCTGTGGGGTAGCTCAGGTAGATTTGAGGGCAGTAGGCAT
GAACTGAAGTCACGTTTGCGCAGCGACTGAGGCATTAACCATGTTTTCATTTACACAGCTCTTCGTACAT
GCAGCTTTTTATTGTATAGTTGGAAGTGCTAGTTATGTTGTAGTCTCAAAGTAGGGGGTAGGGGAAATTG
GCTGATCTTAAAGTTTGAGAAGTATAGTTTTTTCTGCAGTGTAAATTTACACTGAGCTATGGAATGGGGC
AGGTTCTCTTCATAGCCTAAATTGTGACCCTACTGCATATTTATTTTACAAATATTACATTATATATGTT
TTCTAAAAGTACCCCTACCCCTAAAAAATGACAAACCTGGATATAATCTCTTAATGGGCCTGAATTGTCA
ACNNNNNNNNTTGGTTTGCTTTGGGACTGTCTGACTAGCACACTGTATCTTGTACTGATGAGACTGTTAA
CTTGAACAGGAGGTAGAATGCTGTCTTCAAATGGAAAAGAACTATATTGCGCTGCTTTATCTTGTCAGAA
GACTAGACAGGTGATTTTGATTTGGCCTCCAAATATTTGCCTTTATCTCTTATTGTTAACTGCCTTTATT
GCCTGTGAAGTTGGTTAGTGGTGACCTTAATGCTGACTTCTGGACCTTGAGGCATGCCACTCCATTCATG
TGTTCATTGCACTGCTGAGATGATAATGGTCCACCAGAGGAGCCAAATACTGTCATACTTTTAAGAACAG
TATGTCTTAGCTTTGGACAAATTAGGAGCATCAATCTGCGCTCCTTAATTCTCAGAAATCTGTCAGACTG
GTATTATTAATAACCAAGTCTGAATTTGGATTTTCCTTGTCAGNNNNNNNNTGTAGGTCTCATTGTGTTT
TTGTTGTCAGCTTGTTGAACAATTTCTATTTATTCTTCTGATCTTAGTTTTCTGACAAGATTAACCCTTT
CCCCCTACTTTTTCCCTTTCCTGTACCCTTCCTCAAAATGTAAAATGTGACT
>rmCuff_TCONS_00000358 gene=rmCuff_XLOC_000343
TAGCTATATCTAGGGAATATATAAACTTGACCCAGAAAACTTGAGACTTACTTTCCTTTCAGTAATTAAA
GAAAGGGTTAGAACTCTTTAACAGTGATTATTCATTAATCAGAGGAAGGAACATTAGTATTGAAATTCCA
TTATGAATTTAAAAATATTATTATCACAGCCTTGTCCTGAAACCCTGGATTATTATTGTTAGAGAGCTAT
TTCCACAAAGTGTTTGTTAGTTTGTTGGACGTTTGAGACCCCAGGAAATCCCCTTTCTCGTAACGTTCTC
CGCTTGGATCTGATCTCAACAGGGTGTCGTAGTCATTCTTCAGCACAGTTCTTAATTGGAGACCAAGAAC
CCTGGGCCTTTAGAGGTGGTCTAGCAGGAGAGTTCCAGCGTTTGCTGCCAATTGATGGGGCAAATGATCT
CTTTTTTCAACCACCCCCATTGACTCCTACCTCCAAAGTTTATACTATCAGACCATATTTTCCTAAAGAT
GAGGCTTCCGTGTACAAGATTTGCAGAGAAATGTATGACGATGGAGTGGGTTTACCTTTTCAAAGTCAGC
CTGACCTTATTGGAGACAAGTTAGTAGGAGGGCTGCTTTCCCTCAGCCTGGATTACTGCTTTGTCCTAGA
AGATGAAGATGGCATATGTGGTTATGCCCTGGGCACTGTAGATGTGACCCCTTTCATTAAAAAATGTAAA
ATTTCCTGGATTCCCTTCATGCAGGAGAAGTATACCAAGCCAAATGGTGACAAAGAACTCTCTGAGGCTG
AGAAAATAATGTTGAGTTTCCATGAAGAGCAGGAAGTGTTGCCAGAAACTTTCCTTGCCAACTTTCCTTC
TCTGATAAAGATGGATATTCACAAAAAAGTAACTGACCCAAGTGTAGCCAAAAGCATGATGGCTTGCCTC
CTGTCTTCACTGAAGGCTAATGGCTCCCGGGGGGCTTTCTGTGAAGTGAGACCAGATGATAAAAGAATTC
TGGAATTTTACAGCAAGTTAGGCTGTTTTGAAATTGCGAAAATGGAAGGATTTCCAAAGGATGTGGTTAT
ACTTGGTCGGAGCCTGTGACATTTGTCGGTGGCTACGAACTGTCCGAAAGTCTCTTAACTTCACCTGGTG
GGTGGTGGGGTCTTCATACACTTCGGCCTCTGGAGTGGCAACAGATCAGCCAATTGGGATTGGAAACGAA
GACGACTGTGGAAAACTCATCTGTCACACTTTGAAACTACTCGCTGGCTGGAAGAAGATAGCATTGCTGC
ACATCCTTTAGGACACAGATGTGGGCCTCTTTAGTGGGTCTTGTGTTAGGTGCCAAGACCTCTTACATGG
GCTTATNNNNNNNNTCTTCAATAAATGTAGTCAGCACTGTTTTCTGCATCCAGTGTGGTTGCATTTCTCA
CCTAAGAGTAATCAAAATTGTTTGTCATCCTCCTTGGCTTATTGGATGAAATGTCTCATTCTTTTGGGAC
ACGACAGGAGAAAGATTTAGTGAGTTTTAGAGGCTTCAGGGTAGAGATTCCAAGTGGAATGGTTGTGGCA
TAGTTTAAGCTGAATAAATGACTTCGGTTTGGGGCAGTTTTCCTGCTTTTTGTAAAGCCATGGCCAATTG
TCTCCTGTAGTGACCATTGGTTCAGGCATATTGTGCTTTGTAGGGACAAATGTGCAGTTGTTTGTGTCAA
AAGCCTAAAAATTACAAACTTGTAAATTTTGTGTATATAAACTAGCTGTAACCTGACTATCCTTTGTG
>rmCuff_TCONS_00000359 gene=rmCuff_XLOC_000346
CACCTAGGGCTAGGCCATGACCCTTTGGGTACGAGAGCCTAACTTCATAGGACTCAATCTGTTGCAAAGT
GCAGTCACTTCTGGAAATTAACCTTAATGCAGGTCAGCATGTGAAATGTTAGTTTTGACATATGTCAAGT
AGCATTCAGGGATTGATTGGTCCCGTTTGCCCTCAGATCAGTTGTCCTTGAATTTCAAGACCTGCTACTA
CTGGTTTTATTAAATCAGAGTATTTAATTCTTGCATGTTTGTATCTAATTTTTAAAAGAAAGAATGAGCA
CACTTTAACCAATGACTTACGGTTACCCTTTTTCCTTTAACCATAGATTCTGAAAGCTTCATGTATTTTA
ATTTAGATTTGGTGTTTTTAAGGGTTCTGAGCATGAGGCTAGCAGGTAATCTGCAGGATTCATTTGTTCA
TCATGGCTGGCTGACTTCTCCATAGATTCATAACAGTATTTTTTATCTTGCTTCCCTGCAATTTGTATCA
GCTGTTTAACTTTGAGCTGAGGGGGGAGGAGCAAGGAGAAGGAAACTTGAAACATTTTCCCTCATAGTTC
CATCAGTGTGGGCTTTGAGAGAGTCTTGAAGCATTGTACCCAGTGGTATAATGACTTTCAACCGAGGCCG
AAGAAAGGCAAAACCTTTAACTGATAGAAGGATATATATGGAATGTTGGAAAGCTGGAACCAAGTGTATG
TTTTCAAGGGCTGAGGTGAAGGGAAGATTTGTACAAGATAGTGTTTAAAACAGCTTAATGTCATTTGATT
TTCTCTTTACGTTTTGTACACTAATGGACAATTCTGGCATTTTATCTGGAAAATTTCAGGGTCAACCTCC
TATGGAATCAGGATTTTTAGCAAGTTTGCTTGTGACTTTATCTTGGCTTTTAGTAATCACTTTAGCTGGT
CCTCTGGTCACAGATACTATGCTGTCCAGGCTATACCTTCATCACTCTAGGATCTTAAAGTGCTATGTTA
CCTTCTGGTTATGAATATTTATTAAGGTTGGAATTACATTTCATTGATTGTTTAGATCACAGTTCAGCTC
CTGTAGAAAACAACTGTAAAGCTGTCTGAAGAC
>rmCuff_TCONS_00000360 gene=rmCuff_XLOC_000347
GGCTGTGAGCTCTCTGGCCACACCCGCTCTTTCACCTTCAAAGTAGAGGAAGAGGATGATGCGGAGCACG
TGCTGGCTTTGACCATGCTCTGCCTCACCGAGGGAGCCAAAGATGAGTGTAATGTGGTGGAAGTCGTGGC
CCAGAACCATGACCATCAGGAGATTGCAGTCCCCGTAGCCAACCTCAAGTTGTCCTGCCAACCCATGCTC
AGCTTGGATGACTTCCAGCTCCAACCACCAGTAACCTTCCGCCTGAAGTCAGGTTCTGGCCCTGTGCGGA
TCACTGGGCGGCACCAGATTGTTACGATAAGCAATGACGTTTCTGAGGAAGAAGAGAGCGAAGAAGAAGG
GAGTGAGGAGGAGGAGGTTGAGTTGTGCCCCATCCTGCCTGCCAAGAAGCAAGGGGCCAGGCCCTAGCCC
TCCTTGGTCAGCTAGCTGCTTGCCACATGCGCCATGCACCATGTTCCTGTACAAGTTTCAAGAATTTTAA
ATGTCTTTTCCATTGAAGAGGAGGAGTGGGAGTGGGGGGTCTCGGGCTGGTGCTAGTGACAGGGGGTCCC
ATTCTCCATAGGGTCCTGGTGTTCCCTATACCATGCCTGGGCTTTTCTCTAGGAGTGGGAGGACCTGAAC
TTCTACCCTGACCCTCTCTCCCCATTTGCCTTTGAGGTTGGAGGTCAGCATCTGAAGCTCAGGACTGCAC
ATTTTTAACACTTTTTACATTTTTGGATAAAGGTTGAAATAAACT
>rmCuff_TCONS_00000363 gene=rmCuff_XLOC_000350
ACTCATTGTCATCCTTTCTCCATTAGATTGCTTTGATGTCACTATAGACACTTTAATGGCAGGCTGTTCT
CCTGGGCTTTCTTGGTTATCCTAGTATCGAGAGAGAAGAGGTACTCCTTTCTTGTCTCCTACCCCATTTA
CTTATGTCCAGATATATTCTGGATTTTCCCGAGTCCTGACTTGTAAACCTATGGAATTTTCTCTGGTTGG
CAATGCGTTGTAGTGACTGGATTATCTGTTGTGTCTGGACAGGATGCCCAGTGTACCAGTGAAGGAACGG
GTGAAGGTGTCTCAGAACTGGAAGTTAGGGCACTGCCGAGAGGGGATTCTGCTGAAGTGGAGATGCAGTC
AGATGCCCTGGATGCAGCTAGAGGGTGATTCTCTGTACATATCCCAGGCTAATTTCATCCTGGCCTATCA
GTTCCGCCCAGATGGTGCCAGCTTGAACCGGAGGCCCCTGGGAGTCTTTGCAGGCCATGATGAGGATGTT
TGCCATTTCGTGCTGGCCAACTCACATATTATCAGTGCGGGAGG
>rmCuff_TCONS_00000364 gene=rmCuff_XLOC_000351
GATGGGAAGATTGGAATTCATAAGATTCATAGCACCTTCACTGTCAAGTACTCGGCTCATGAACAGGAGG
TGAACTGTGTGGATTGCAAAGGGGGTATCATTGTGAGTGGCTCCAGGGACCGGACGGCCAAGGTATGGCC
TTTGGCCTCAGGCCGGCTGGGGCAGTGTTTACACACCATCCAGACTGAAGACCGAGTCTGGTCCATTGCT
ATCAGCCCATTGCTCAGGTCTTTCGTGACAG
>rmCuff_TCONS_00000365 gene=rmCuff_XLOC_000352
GGGTGGAGATGGAGGGCACCCCTGAATCATCCCTGCATCTCCTCTTCCTGGACAGGAAGTGTGTCATGGA
GTGGGAGGAGCCCCATGACAGCACTCTGTACTGCTTGCAGACGGATGGGAACCACTTGCTGGCCACTGGT
TCTTCCTACTATGGAGTTGTACGACTGTGGGACCGGCGCCAAAGAGCCTGCCTACATGCCTTCCCGCTGA
CATCGACACCCCTCAGCAGTCCTGTGTACTGCCTCCGCTTCACCACCAAGCATCTCTATGCTGCACTGTC
TTACAACCTCCACGTCCTGGACTTTCAAAACCCGTGACAGTCAGGGCCACCCCAGCCTTGGGCCAGGGAA
GCCAGCTACTCAGGGACCTCTCCTGCCTGGAGGGTGCAGTGATACCTCCCCCCAACCCCCTCATCGTGCC
TGTGCTCCTAGACCTATGACTACAGTGCTCGGGCACTGTAAGCTAAAGGCTGCTGACTCCTGGGGATTTG
GGGTTACCCAGAGGCACAGTCCCTCCCAGGAACCAGTTGGAGAGAAGGGACGTGGGAGAGTGCAGATGAA
CCCAGCTAGGCCTTGCTTCCCTGTTGGCCAGAGCAAGGATCTGGCTTAGAGAGGCCCACCTTAAGGTCAA
C
>rmCuff_TCONS_00002625 gene=rmCuff_XLOC_002465
TGCGGGACAGTCTGGACGAGAGTGAGGGCTACGAGGACCGGCAGCGGCACTGGCAGAGAGAGCGCGAGGC
CCTGCGCGAGGACGGCACGGCCCAGGCACAGCGAGCACAGCGGGCCCAGCAGCTGCTGCAGCTGCAGGTG
TTCCAGCTGCAGCAGGAGAAGCGGCAGCTGCAGGATGACTTTGCGCAGCTGCTGCAGGAACGAGAGCAGC
TGGAGCGGCGCTGCGCCACCTTTGAGCGGGAGCAGCGGGAGCTCGGGCCACGGCTGGAGGAGACCAAGTG
GGAGGTGTGCCAGAAGTCAGGCGAGATCTCCCTGCTGAAGCAGCAACTGAAGGAGTCTCAGGCAGAGCTG
GTGCAGAAGGGCAGTGAGCTGGTGGCCCTGCGGGTGGCGCTGCGGGAGGCCCGGGCGGCACTGCGGGTCA
GTGAGGGCCGGGCACGGGGCCTCCAGGAGGCAGCCCGAGCTCGGGAGCTGGAGCTGGAGGCCTGTTCCCA
GGAGCTACAACGGCACCGCCAGGAGGCTGAGCGGCTACGGGAGAAAGCTGGGCAGTTGGACACCGAGGCG
GCCGGCCTCCGGGAACCCCCTGTGCCACCTGCCATGGCTGACCCATTCCTCCTGGCTGAGAGCGATGAGG
C
>rmCuff_TCONS_00002626 gene=rmCuff_XLOC_002465
GACGAGGCCCTGCTGCACTGTGTCCTGGAAGGAAAGCTCCGTGACCGTGAGGCAGAGCTGCAGCAGCTGC
GGGACAGTCTGGACGAGAGTGAGGTGACCGTGTGTCAGGGCTACGAGGACCGGCAGCGGCACTGGCAGAG
AGAGCGCGAGGCCCTGCGCGAGGACGGCACGGCCCAGGCACAGCGAGCACAGCGGGCCCAGCAGCTGCTG
CAGCTGCAGGTGTTCCAGCTGCAGCAGGAGAAGCGGCAGCTGCAGGATGACTTTGCGCAGCTGCTGCAGG
AACGAGAGCAGCTGGAGCGGCGCTGCGCCACCTTTGAGCGGGAGCAGCGGGAGCTCGGGCCACGGCTGGA
GGAGACCAAGTGGGAGGTGTGCCAGAAGTCAGGCGAGATCTCCCTGCTGAAGCAGCAACTGAAGGAGTCT
CAGGCAGAGCTGGTGCAGAAGGGCAGTGAGCTGGTGGCCCTGCGGGTGGCGCTGCGGGAGGCCCGGGCGG
CACTGCGGGTCAGTGAGGGCCGGGCACGGGGCCTCCAGGAGGCAGCCCGAGCTCGGGAGCTGGAGCTGGA
GGCCTGTTCCCAGGAGCTACAACGGCACCGCCAGGAGGCTGAGCGGCTACGGGAGAAAGCTGGGCAGTTG
GACACCGAGGCGGCCGGCCTCCGGGAACCCCCTGTGCCACCTGCCATGGCTGACCCATTCCTCCTGGCTG
AGAGCGATGAGGC
>rmCuff_TCONS_00000366 gene=rmCuff_XLOC_000353
CGGGGGTCGTAATATACGTGAATCCGCGGCCGTGCTGTGTGCCCAGAGTAGTGGCCGAATACCTTAACGG
GGCGGTGCGTGAGGAGAGCATCCACTGCAAGTCAGTCGAGGAGATCGCGACGCTGGTGCAGAAGCTGGCG
GACCAGTCCGGCCTGGAGGTGATCCGCATTCGCAAGCCCTTCCACACGGACAGCCCTAGCATCCAGGGTC
AGTGGCACCCCTTCACCAACAAACCGACAACGTTGGGCGGGCTGCGCCCCCGAGAGGTCTAGGATGCTGC
CCCAGCTCAGGTGCGAGTGCAGTGAAGACGTGCCCCACCAACTCCACTCCTGGGCTTTGGACTCTTACCC
TGGTAGAGGTGGTTCTTACTCTTTTGCTTCAGGGGATTCCAAGCCCAGCAGACAGATGGTGCCTATCAAA
GGGGAACTGACACCGAAGCTTTTGCTTGAGATGAAGAGCTGTCTGTTTCTTTTCAGTGCCCACTGCAAGG
GACAGTGAGTTTGTGACTCCTAATTCTTACTCATTTGACATCCCTGAAACCTGAGAGTCTTCAAGGATTT
TTCAGGGTCTTCATTTATGAAATCCAAATTGGTAATAGTGATCTCAAATCACAGGGAGGGGGGTTTCAAG
GCTGGTTTCTGAAGAATTGTTGATGTCCTGTTTTTGCAACTGCTGAGCTAGAGAGTGCTAGCACCTTCTT
TGCTGCTGTGAGCCTGGCATTGGCTTAGGCACTTTATATCTCTGTGAATGTTTGTGTACAGATTAGAAAA
CTGAGGTTAATAAACTTGCCCAAGGTCACACTTGAGGTCTTACTTCAAAGTATGTGCATATTTTAAGTGT
AACCCTGTTTTTCATTATCTTAAAACCAGAAGCAGAACATATAATAATTCTTCAGGATGGTTAGTATCAA
AGGCCATGCGATTAATCTGGGCCTGAGCCTTGGAGAGAGTGATTCTCAGGCCAGGTTCCTGGTAACAAGC
CTGTCCTGCTCTC
>rmCuff_TCONS_00002632 gene=rmCuff_XLOC_002471
CTTACTTTTCAGTATTTCTTAAAGTAATTATTTTGTGCCTAATTTCCTATTGCTTTATTCACTTTTTAAT
AGTTCTGAAACACAGATGACATTGGGGGAAAAAGGAAGTGAAGATTCATCTTTTAAGCCAATTTTTTCAG
CTCTTCCTGAAACCAACATTTTAAATGTAGTTAAGTTTCTAGGCTTGTGTACATCTATACATCCAGAAGG
TTACCAGGATCGTGAGGTAATGTTGCTGATTTTAATGTTGTTTAAAATGAGTTTGGAGAAACAGCTGAAA
CAGATTCCTCTAGTGGACTTTCAAAGCCTCCTGATAAACTTGATGAAAAACATCAGAGATTGGAACACAA
AGGTGCCTGAACTCTGTCTGGCCATAAGTGAACTCTCCAGTCATCCCCACAAT
>rmCuff_TCONS_00002633 gene=rmCuff_XLOC_002472
TCTGCCTATCACTATGTCCAGTGTCCTGTCCCTGTGTTAAAGTGGCTGTTTCGGATGATGTCGGTTCATA
CAAACTGTATTGTGTCCGTGCAGATTTTAAG
>rmCuff_TCONS_00002634 gene=rmCuff_XLOC_002473
TTTGATAGTGATGAAGAAAGTTTAGGTTACAACCTAGACAGTGATGAGGAAGAGGAAACATTAAAATCAC
TGGAAGAAATAATGGCTTTGAACTTCAATCAGACTCCTGCAACTACAGGAAAGCCTCCCGCTCTTTCCAA
GGGGCTTAGACCTCAGTCATCAGAGTATACAGAACACGTTTGTAGTGGGACTTATACAAATACTTTAGAG
CGTCTAGTGAAGGAGATGGAAGACACACAAAGGCTAGATGAACTGCAGAAGCAACTGCAGGAAGACATAA
GGCAGGGCCGAGGCATTAAATCTGCAGTCAGAATTGGAGATGAAGACAGTACGGATGATGAGGATGGCCT
CTTAGAAGAGCACAGGGAATTTCTAAAGAAATTTTCAGTTACAATAGATGCTATTCCTGATCATCATCCA
GGTGAAGAAATATTTAATTTCTTCAATTCTGGAAAGATTTTCAATCAGTATACCTTGGATTTAAGAGACT
CTGGTTTTATTGGACAAAGTGCTGTAGAAAAGCTTATTCTTAAGT
>rmCuff_TCONS_00002643 gene=rmCuff_XLOC_002482
CTGCTTCCTTTGCAGGGGGCCCCCACCCCTAAGAGAATTGAATATCCTCTCAAAGCCCATCAGAAAGTGG
CCATAATGAGAAACATTGAGAAGATGCTTGGAGAGGCCTTGGGGAACCCACAAGAGGTGGGGCCCTTGTT
GAACACAATGATCAAGGGCCGATACAACTAGCCTGCTGGGAGTCGAGGCCTCCTTCCAGGCGACTGCTAG
CCCGTCCACACCGCTTCATTGATGAGGACAGGAGACTTCAAGCGCTAGTATTGCACGCTGCACTTAATGG
ATTGGACTCTTGCCATGACCCTGGAGGCAGGTGTTTAGGGCAAGGCAGGGTAGTCGGCACCCCACTCCCA
TTTGGAGGGACTTCTTACCCTTGCCTCTGTGCCCCAGCATCCTCTCTCTCTGCCCCCCTAAAGTCCTGCA
TTCAGTGTGTGGAGTCCCAGCTTCTGGTTGTCATCATGTCTGTGTGTGTGAGTCTGTCAACCTCGAGGTG
TGCGTGCACACATGTATGTATCTGTCCCTTGCTCCCTCCCTCCGGGTCAGGGTGCCACTTCTGGCTCTCA
GCCCTATCTCCTACACCCTCGGTGCCTCAGCCTGAGAGAAAGGAGATGCTCTTGGACGCCCACTACACCT
GGGCTGCAGGGCCAGAGCTGTCCTGACCATTGGGTCCGTCTGCCTCCTTCCGGTTTTCACAGAGTCCAGC
TCTAGGCTGGGCAGGAATGGCTGCTGGGACTCTAATGGGGAGAGTGAGAGGGAGGCTTGCCTTTGAGAGC
CTAGATAGCTTCCTCTGAGAGTGAATTCGACAGGGTTCCAACTTGGACCTTCAAGCTCAAGCCATACATA
GAAAAGAGCCTTGGGACACAAGAACCAAGGATTGTGCTTAAGTTCCAAATTACAGGCACATACAGCTTCT
CTTTCAGCACCAGCTCTTGCTCCCTGTGCCAGGTACCAAGGGAGTCCTAGCAGTGGCTTCTCTAGGTTTT
AGGAGTGCAAGCCTCTGGGGATGTGTGTGCAAATGTGTCCACACTGGCCTGCCTCTGTGCTTACCAAGTT
TCTCCACTGCTTAACCTTACGCCGTGGGACATATAGTGGGAGTGGCAGGGCAGTACCGCCTGACCTAGCC
TAAAGCTTTTAAACTCAGTTTTAGCCATTGGATGTTGGTCAGGTCTCACTGCAGCCTGCCTGAGGCAGAC
TGGCTAGAACCTCCAGGTCCTATGACCTGCCCTGCCCAGGTCACATCCTCCACGTCTGCAGAGCTTCCTG
GCTGAGTAGACGATGTGGGGTGAAGCTTAGGCAGCTGAC
>rmCuff_TCONS_00002644 gene=rmCuff_XLOC_002483
CCGACACAAATCTTGTGTACCCTGCCCTGAAATGGGACCTGGAATACCTGCAAGAGAATATTGGCAACGG
AGACTTCTCTGTGTACAGTGCCAGCACCCACAAGTTCTTGTACTATGATGAGAAGAAGATGGCTAATTTC
CAGAACTTTAAGCCGAGGTCCAACAGGGAAGAAATGAAATTTCATGAGTTTGTTGAGAAACTGCAGAATG
TACAGCAGCGAGGAGGGGAAGAGAGGTTGTATCTGCAGCAAACACTCAATGACACTGTGGGCAGGAAGAT
TGTCATGGACTTCTTGGGTTTTAACTGGAACTGGATTAATAAGCAACAGGGAAAGCGTGGCTGGGGGCAG
CTGACCTCCAACCTGCTGCTCATCGGCATGGAAGGAAATGTGACACCTGCTCACTATGATGAGCAGCAGA
ACTTCTTTGCTCAGATAAAAGGCTACAAGCGATGCATTTTATTCCCTCCGGATCAGTTTGAGTGCCTCTA
CCCATATCCTGTGCATCACCCATGTGACAGACAGAGCCAGGTGGACTTTGACAATCCCGACTACGAGAGG
TTCCCCAATTTCCAGAACGTGGTTGGTTACGAAACAGTGGTTGGCCCTGGTGATGTTCTTTACATCCCAA
TGTACTGGTGGCATCACATAGAGTCATTACTAAATGGGGGGATTACCA
>rmCuff_TCONS_00000367 gene=rmCuff_XLOC_000354
TCCTGGGAGTCCGATGGCTGCAAAGGGCAGCCCGGAACGTGGTGCCGTTGGGTGCACGGACAGCCTCCCA
CATTACCAAGGATATGCTCCCGGGACCCTATCCCAAGACCCCAGAGGAACGGGCTGCCGCTGCCAAGAAG
TATAACATGCGGGTGGAAGACTATGAGCCATACCCGGATGATGGCATGGGGTATGGCGACTACCCGAAGC
TCCCTGACCGCTCACAGCAGGAGAGGGATCCATGGTATGACTGGGACCACCCAGATCTGAGGCTGAACTG
GGGTGAACCGATGCACTGGGACCTAGACATGTATATCAGGAACCGTGTGGACACGTCTCCCACGCCTGTT
TCTTGGAATCTCATGTGTAAGCATCTCTTCGGCTTTGTGGCCTTCATGATCTTCATGTTTTGGGTTGGGG
ACACTTACCCCACCTACCAGCCCGTGGGGCCAAAGCAGTATCCTTACAATAATCTGTACCTGGAACGAGG
CGGCGATCCCACTAAAGAGCCTGAGCCGGTGGTTCACTATGAGATCTGAGGAAGCTTCATGGGCTTTGTG
CCCCCCGACTCTCATTTCTAGAGATTTAACCTTAATGAAATCCCTAATAAAACTTAGTGCTGTGGT
>rmCuff_TCONS_00000368 gene=rmCuff_XLOC_000354
TCCTGGGAGTCCGATGGCTGCAAAGGGCAGCCCGGAACGTGGTGCCGTTGGGTGCACGGACAGCCTCCCA
CATTACCAAGGATATGCTCCCGGGACCCTATCCCAAGACCCCAGAGGAACGGGCTGCCGCTGCCAAGAAG
TATAACATGCGGGTGGAAGACTATGAGCCATACCCGGATGATGGCATGGGGTATGGCGACTACCCGAAGC
TCCCTGACCGCTCACAGCAGGAGAGGGATCCATGGTATGACTGGGACCACCCAGATCTGAGGCTGAACTG
GGGTGAACCGATGCACTGGGACCTAGACATGTATATCAGGAACCGTGTGGACACGTCTCCCACGCCTGTT
TCTTGGAATCTCATGTGGGCCAAAGCAGTATCCTTACAATAATCTGTACCTGGAACGAGGCGGCGATCCC
ACTAAAGAGCCTGAGCCGGTGGTTCACTATGAGATCTGAGGAAGCTTCATGGGCTTTGTGCCCCCCGACT
CTCATTTCTAGAGATTTAACCTTAATGAAATCCCTAATAAAACTTAGTGCTGTGGT
>rmCuff_TCONS_00002646 gene=rmCuff_XLOC_002485
CCGCGGTGTGTCTGCAGCATCCAGTTTTTGCGTCTCCGGCTCCAGCACGCCTCGCCTCTCTGTCCCCTCC
CCTCTCCCTCCCTTGCGGGGGCACCACGGCGAGCCAACTCCGCGCACTTTGCCCCTTGTTGGCAGCGGAT
AAAAGGGGTCTGAGGAAATACGTGACACAGTCACCCACTCCAGCTCTAGTATTTAAATTCCCAGCCTGCG
AAGATCCCTCACAGCGGGTCGGGTCTGGACACAGATCCAGCGCACACCGCGAGGGAAGCTTCCGACCGCA
GCGCCGCGGATCCCCGCGCAAAAGCGGGCTTGGGGACCGAAGTCTTCCCTGTGTCCGGGCTGTCCCGAAC
TCTGCTCCGCAGCCTCAGCGCTGGGAAAGTGATCCCAGCTTCAGAGAGCCCAGATGCCGGCCCATTTGCT
GCAAGAGGAGATCTCTAGCTCCTACACTACCACCACCACCATCACAGCGCCTCCCTCCAGGGTCCTGCAG
AATGGAGGAGGCAAGTTGGAGAAGACTTCCCCATACTTGGAAGAAGACATCCGCCCTGAAATGAAAGAAG
ACCTCTATGACCCGAGCTACCGGGATAAGGAGGGCCCAAAGCCCAAGTTTCAGTATGTTTGGAGAAACAT
CATCCTTATGTCTCTGCTACACGTGGGAGCCCTGTATGGGATCCTACTGTTCCCCAGCTGCAAGATCTAC
ACCTACCTCTGGGTGGCTTTCTACTATTTCACCAGTGCCCTTGGCGTAACGGCAGGAGCGCATCGCCTGT
GGAGCCACCGGACTTACAAAGCTCGGCTGCCCCTGCGTCTCTTCCTGATCATTGCCAACACGATGGCCTT
CCAGAATGACATTTTTGAATGGGCCCGAGATCACCGTGTCCACCACAAGTTTTCAGAAACAGATGCTGAT
CCCCACAATGCCCGACGTGGCTTTTTCTTCTCTCACGTGGGTTGGCTGCTTGTGCGCAAACACCCAGCAG
TCAAAGAGAAAGGTGCTTTGCTAGAGTTATCTGACCTAAAAGCCGAGAAGCTGGTGATGTTCCAGAGGAG
GTACTACAAACCCGGTGTCGTGTTGCTGTGCTTCATCCTGCCCACACTTGTGCCCTGGTATTTCTGGGGT
GAAACTTTTCCACACAGCTTATTTGTCGCCACTTTGTTGCGTTACGCTCTTGTGCTCAATGTCACTTGGC
TGGTGAACAGTGCTGCCCACCTCTACGGATATCGTCCTTACGACAAGACCATTAACCCCCGAGAGAATAT
CCTGGTTTCACTGGGAGCTGTGGGTGAGGGCTTCCACAACTACCACCACTCCTTTCCCTATGACTACTCT
GCCAGTGAGTACCGCTGGCACATCAACTTTACCACATTCTTCATCGATTGCATGGCTGTCCTCGGTTTGG
CTTATGACCGGAAGAAAGTATCCAAGGCTGCCATCTTGGCCAAGATTAAAAGAACTGGAGATGAAACCTA
CAAGAGTGGCTGAGTTTTGGGTCCGTTAGGTTCCTTTTCCAAGAGCCAGCTGGGCAGAGGTTTAATGTTC
TGTTTATTAACTACTGAATAATGCTACCAGGATGCTAAAGGTGATGACGTTAACCCATTCCAGTACAGTA
TTCTTTTAAAATGCAAAAGTATTGAAAGCCAACAACCCTGCCTTTGTGATGCTAAGCTGATATTCTTATT
TCTTCTTGTATCTTCTCTTTCTTCCAGCCCCATCGTTCTTCTCTTTGCTTTGTTCCTATCATCTTCCTTT
CTCTTCCCCGCTTGGTGCCTCCCAAGCAAGCAGCTGGCCAGTCGTTGGTGGGTATCCAGCTTCCAAAGCT
TAGATTACCTTTTTATAGTCCAAAACTAGTGGTCTTTGCCCCAGATAACTCTTTCCTTGAGCTGTCCTGA
GCATCAAGGTAGGTGGCTCAAGCTAGAGATACGACAAAATCTTCTGGGAAGGCCCCTATTAATTATCTTC
AGCCCAGGCTTTTGCTAGATGGAATGGAGAAATAACTTTATTTGGCACGAAGCTTCTAAGGCAGGTAAAT
TGTCAGGGGAGAGAGTTAGCATGCATGGTATTATTAAGTAAGGATGGGGTGAGGTGGGAAACAAGGCAAG
AAGCTCCTGCTGTGATCAGACACACAGCTGCCTGCCTATTGAGGACTTCAGGCCCCACCGCACAGCATGC
TTCCTTTCTCTCCTGACTCTGCGTAGGGAATGGCCGTGGAGCTTGGCAATGGTAGAACACAAAAGCAAAT
CTCAATGTCCCAATATAGCTTAGGCTGGGGATAAAGAGGAAGCATTTAGTTTGTAGGAAAAGTGCTCTCT
GGTGGGGAAGGANNNNNNNNNNNNNNCCTTTAATAACAGGAAGATTTCTTATTTCCTATAACAAGAAGTC
TTGAGGTTGGTGTTTCCAGAATTGGTGAATCTAGCAGCTCGCAGAATCATCAAAATTCTTTCATCTTTCT
GCTCTGCCATCTTCAGGATATTGGTCAGCTGCTGTCATAGCAATAAGATGGCTGCAGCATTTCCAGACAT
CCAAAAAAGGAATGCCTTGGTGGGAAGAGTGGTGAGCATAGCTGCCTTCCAAAAAAGGAAGGATTTTAGG
AGGTGGAGTTGTGTCAAATTTAAAAATATATATACATATATACTTTGCTTGGAATATTAAAATATTTCAC
TTAGAGTATTTCCCTCTGAAAAGGAGGTGCTTGAGGAAGAGGAGGAATTAGATGGATTGTTTACTTTCCC
CTCACTGCTGGACAGGAGATGGAGAGGTTGAGGGACAGGGTCTGTAGGCAGTTCCTAAGAGATAACTTTA
CAAAAGAAGGGCTCTGAGAACACATTGCCAGGGGATTCAGAGGTTACTGAGTAAGCTATTGGGTGTCCTA
ATATGGAAGCTGGTTACACAAACAAGTTAGATGTTAAGTTCATTCATTCCAATTTCTGCTGGGAATGAGT
AAAAACCAGAAGGCTCCTTCTCCGTGTCAAACCCCTTCACTCATTCCTTCTCTGTTAGCATCTAGTCTAA
AGTATAGGACTGCCTGCGGGGGTGAGGTAGGAATCTCTTCACTACCCTGATTATTGATTCCTGGCTCTAC
CCTATCTGTCTATTTTCTCCTACCGGTTCTATCTCCTCCCTGGTGTTTTCTTCTTTCTCTGGACAGGCAG
CCTCCTTTGTGTGTATTCAGAGGCAGTGATGGCTACTGCCATCGTCCAGGCAACTCCCTCTCCTGCAGAC
AGAATGCTCAGGGTCATTGAACCACTGTTTCTCTTTATAAAGTTGAGCTAGCTGCCACTTTCACTTGGCC
TCCAGAGTCTCTCCACCTACACCCCTGTGCTCCCCAGGCACACTGATGACTCAAGACAAGGCTGGCAAAG
CCTACTGGAAACATCCCTGGCACAGGTGCTCTCACTTGTGAGGCACAGCCAAGCCAAATGCTTGCGTTGT
GCTGCTGAGCCGGCCACAGAGCAAAAGATTTGTTTTTGATCTCCTTTGCCTGAGTCAGAACTAGAGAGCA
TGCTGGATGCCCTCTGCTTACTCACTCAGCCTGCCCAGCCTGAGTCAGTGCTCCCAACTGACAGTGCAAT
GCTTGTAGAAGTAGGAGGGAGCCAAGTCTTTACTGGGAAGCACAAGAAGCAAAGGCAGGTCCCAAAGTGC
CTCATGCGGAAGGAGGCCCCGTTCCCTGGAGCCAGGGTACACTGCAGAGCTTTGGCTGTGACTTAGGATC
TGAGATGCCATGAACTTTGCTGAACAGCATCTCTGTTTAGTAAACTAACCAGCATTCCCTACCACACAGC
CTAGGGCAGACAATAGTGTAGAAGAGGTATGAAAAAAGACAACATCAGTGTTTTGAGAACCTTGGACCAC
TCCTGTCCCTGTACCTCAGTCATCAGGGTGGAAGCCTGGCTTTACTCTATTCAGACTGGAAATGCACAAT
ACCAAATGCTCTGTCCACTGTTGAGCCCCAGTGGTGGAAGGGGGGGTGGCCTTTCTTCCTGTATTAATTG
AATAGAGGCTACAGGGGTTAGGTTGCACTAAAGGCATGCTTGTCTTCTGAGCTGTTGCTCTCAGTAGAAA
AGAATCCAGTGGAAGAGCTCTGTAGTTTAGATCTGTTGACCTGTGTACCTACCCCTTGGACATGCCTGTC
AGGTAGTTTTAATTCCACAGGTCATCAGATACCTGCTTTATAAATTATGAGCAAAAACGACTTTATCTTT
CTATTCTAATCGTCTTCCATGGATCTGATCCATACCATGACCCTACACTGGATGGGGTCGGCAGGCTGAG
GGCCCCAGGGTTTGTGTGGATGTGTAGGTAGGGGCATGTCTGCTGAGTAGGGAACACTCTTCAAGATTCC
AAAGCCAAATTCAATTGATACACTAATGATCCAGAAACTCAGATCTGATAAGTCAGAATTTCTAACAGTC
CTTGCTTTGTGGATATGCTGACAACTTATGTGGGTGCCTTTCATCTTTCCGAATTGGTGTTGCCTATGAG
CCTGCTCTTGCTCCCTCTGTGGAGCTCCTTTGCACCTGAGAGCCTACAGAAGTGGGTGGTAGAAACGGGG
CCCTGGCTGGAGAATTATCAGTATAGCTATTTGCTGGAGTCTCTTCTGGGCTTCATTTTGGAAACTTAGG
GCTGTTTTTATTAAGTGCCCACATTTGATTGAGGGTGGAAATAATTTGAATGTATTTGATTTATAATTTT
TTAGATTAAAAACTGGTTGTAGCATTTTAAGTGGAATCTTTTTCTCCTTGGTTTGCTAGTATCCTGAGTG
TATTCTCTGTAAGTGTAGCTCAAATGGGTCAGCATGAAAGGTTAAAGAAAGCAAGATGTCAATGTTACGT
GGGTGGTTAAGGCCAGGGCCTCTCCTACCACTGTGCCACTGACTTGCTATGTGACCCTGGGCAAGTCACT
TAACTATAATGTGCCTCGGTTTTCCTTCTGTTAAAATGGGAATAATAATACTGACCTACCTCAAAGGGCA
GTTTTGAGGCATGACTAATGCTTTTTATAAAGCATTTTGGGATTCTTCAGCAGAGGAATTCTCTTAAGTC
CTGAGTATTTTTATAGAAGCAGTATCCACCACGAGCTTGTGTCCACCGTGAACCATGTGTCTTGGATGCT
ATCATTAATCTATATGGTTCTCTCTGAGAGATTGAGGAAATCCATTGGATAAGTGGTGGATAACCAGCCA
GACAAAATTCAAGAATGTGTAAACTCTTTGTCACGGAAGCTTACACAGGATACTTTTTCCTTGATTGGGT
GGGATTTTTCCCTTTTTATGTGGGATAGTAGTTATTTGTGACCTAAGAATAATTTTGGAATAATTTCTAT
TAATATCAACTCTGAAGCTAGTTATACTGATCTGAGATTGTGTTTGTTCATAATAAAAGTGAAGTGAATC
TGA
>rmCuff_TCONS_00000369 gene=rmCuff_XLOC_000355
GAGGGTGTCCTCGCGACCCAACGGGAGGAGCCGGTTCGAGACGATGCCGCGGTGGAGACAGCTGAGGAAG
CAAAGGAGCCGGCTGAGGCTGACATCACTGAGCTCTGCCGGGACATGTTCTCCAAAATGGCAACTTACTT
GACTGGGGAACTGACGGGTACCAGCGAAGACTATAAGCTCCTGGAAAATATGAATAAACTAACCAGCCTG
AA
>rmCuff_TCONS_00000370 gene=rmCuff_XLOC_000356
AGAGCTGGAGAGACACTAGCGTTCTTACTTTTCCACTCTTCCGTGTTCATTGTTGATGCCATATAAACCT
GCGGTCTGTCTTTGTTTTTAAAGATGCTGGACTGCAGCCTTATCTGGATCAGATCAATGTAATTGAGGAG
CAGGTAGCAGCTCTTGAGCAGGCGGCCTACAAGTTGGATGCATATTCAAAAAAACTGG
>rmCuff_TCONS_00000371 gene=rmCuff_XLOC_000357
AAGCCAAGTACAAGAAGCTGGAGAAGCGATGAAAAATTTATTGCTGTGAGACAAAGTCTTTTTTTAAAGT
GGAAGAATGTTTTTATAGGACCTGAATCCTGAGGTTGATGAATTGTCAGAACTCCTCGAAAGGGAACTGT
GCTGGTCGTCCCAGAAACATCCCAACATTGGAGTAAACTGGAGGACTGTGGCTATTCCTGAACTTCTTTT
GAGGCAGTATCCCCCAGAAACTCACAGTTACAGCTCCTTATCTTTTACTTGAATACTTCATCATCCATTT
AGGATGGAGAGTCTCTCAAAGTTCAGGATAAACCTGGGCTTGCCAGTAGAAGCAAATGAGAGGACCTATT
TTCTCTGGGAGTAGTTGATCACTACATTATTTCCTTAAA
>rmCuff_TCONS_00000372 gene=rmCuff_XLOC_000358
AGTGAGCCCTCATTGGCTGGCGTGCGCTGACGTCTTATTGTAGTGCGGCCGCAGTTTTCTGAGGAGCGCG
GGTTCGGAGTCCTTATATTTGGTGGTCGTCACAACCCAGGCTGTTGGGACGGATGGCTCAGAAACCGCTG
CGCCTCTTGGCTTGTGGAGATGTTGAAGGAAAGTTTGACGTTTTGTTCAATCGAGTTCGAGCAATTCAGA
AGAAAAGTGGAAACTTTGACCTGCTGTTGTGTGTAGGAAATTTCTTTGGCTCCACTCCGGATGCTGAATG
GGAGGAGTATAAAACTGGCATCAAGAAAGCTCCTATTCAGACCTATGTGCTGGGTGCAAATAACCAGGAA
ACAGTAAAATATTTCCAAGATGCTGATGGGTGTGAATTAGCTGAAAACATTACTTATCTGGGTAAGTTGA
TATTTTTTGTGTTTGTAATGAACATAATAAAGTGTCCC
>rmCuff_TCONS_00000373 gene=rmCuff_XLOC_000359
TGCAGTTTTAACTACAACTTATCCATTTTTCTTTGAACCCAGGTCGTAAAGGTATCTTCACTGGAAGCTC
GGGGCTGCAGATTGTGTACCTCAGTGGGACAGAGTCCTTAAATGAGCCGGTCCCAGGTTACAGTTTTAGT
CCCAAGGATGTGTCTTCCCTGAGAACAATGCTCTGTTCAACATCCCAGTTTAAAGGTGTTGATATCTTGC
TCACATCCCCGTGGCCCAAGTATGTGGGGAACTTTGGGAATTCTTCTGTGA
>rmCuff_TCONS_00000374 gene=rmCuff_XLOC_000360
TTTGCATTTCTTGATAGCTCTTACATCTTGTGTGATGACTGAGTTTCTGTTTACTAGGGAGAAGTGGATA
CCAAAAAATGTGGCTCTGCTTTGGTCTCCAGTCTTGCCACAGGCTTGAAACCAAGATACCATTTTGCTGC
TTTAGAAAAGACCTATTATGAGAGGCTTCCATATCGGAACCACATCGTTCTGCAGGAAAATGCACAGCAT
GCCACCAGGTTCATAGCTCTGGCAAATGTTGGA
>rmCuff_TCONS_00000375 gene=rmCuff_XLOC_000361
AGCCTGTAGATGAACTCTTCAGAGGGAAGAAGAGCAAACTTGAAAAGCCCTTGCTTTTAAGGAATGCCCT
TTTTGGATTCTCTCTCTTGGACCTTGTTTTCCTCTTTGGGTTAGTTTATGCCGTTCTTCTCTCCCATGGA
ACTTGTATGGTGAGGCAGACTTTGGACTGCCATCTGTTTGGGAAGCTTCAGTAGGTTCAAGATGCCATGC
AGGGGAGAAGAGATTTGGAATGGTTGACTTAGCTCAGTGCTGCTCTAGGCCTCCGGGAGAAGTGACCTTT
TCTTTCTGTTCACCTTTCTATTGCCCACAGTATGTAGCTCAGGGTATGGACT
>rmCuff_TCONS_00000376 gene=rmCuff_XLOC_000362
TCATCCTGCCCATTGGACACTACCAGTCAGTGGTGGAGCTTTCAGCAGAGGTGGTGGAAGAGGTGGAGAA
GTATAAGGCTACACTGAGGCGGTTCTTTAAGAGTCGAGGGAAACGGTGTGTTCTGTTTGAGAGAAATTAT
AAGAGCCATCACCTGCAGTTACAGGTTATTCCTGTGCCACTCAGCTGCTGCACTACTGATGACATTAAAG
ATGCCTTCATTACCCAGGCACAGGAGCAGCAGATAGAGCTGTTGGAAATCCCAGAGCACTCTGACATCAA
GCAGGTTGCACAGCCAGGAGCAGCATATTTTTATGTTGAACTTGACACAGGAGAGAAGCTTTTCCACAGA
ATTAAAAAGAATTTTCCTTTGCA
>rmCuff_TCONS_00000377 gene=rmCuff_XLOC_000363
AGTAAAGTTTGGAAGAGAGTGGGTATTTTGTGTGAAGGCCCAGTGTGAGTGAAGGCTCAGAGGTAGGAAA
TAGTCCCAGAACCTGCATGGAGCTAGCAGCTCAGAAATTCCAAGGTTGTTTATGGTTAATTTGTTTGTAG
TTGTGGTGGCTTTCTTTCTGGCGCATTTGTTAAGTTTTCAGATGGGCCTGACTCTGCCACATATATTATT
TAGGAGCTGGCAAAGGCTTGATGACAGAGCTATCTCTCTAGCCTTTCCTGCATCAGCAATTGGCTCTCAC
ATGTGGCAGGCCATCTCGTAAGTTTAAGTCCTTACAGACAGGCTGACATAGGTCTGTCTGGCCTGAGGAG
AATCTCTGCTGAGGGGTGTTTCTCCACCCCTGTGATGGATTTGCTTCTTCTCAGGAACTGTGCAGGAGGC
ATGAC
>rmCuff_TCONS_00000379 gene=rmCuff_XLOC_000365
CGAAAAACAGAGAACGGTGGTGCCATGAAATCCAGATCATGAAGAAGTTGAACCACGCCAATGTTGTAAA
GGCCTGTGATGTTCCTGAGGAATTGAATTTTTTGATTAATGATGTGCCTCTTCTAGCAATGGAATACTGT
TCTGGAGGAGATCTTCGGAAGGTACTCAACAAACCAGAAAATTGCTGTGGACTTAAAGAAAGCCAGATAC
TTTCTTTACTGAGTGATATAGGGTCTGGGATCCGATATTTGCATGAAAACAAAATTATACATCGTGATCT
AAAACCTGAAAACATAGTTCTTCAGGATGTTGGTGGAAAGGTAGGTGAAACCTGAAGAAATGTTCCGTGC
CCTTGAGTCCAGCCTCCCTGATGTAGTTAGTC
>rmCuff_TCONS_00000380 gene=rmCuff_XLOC_000366
CAGAGCTCTTTGAGAATAAGCCTTACACAGCCACTGTTGATTATTGGAGCTTTGGGACCATGGTGTTTGA
ATGTATTGCTGGATATAGGCCTTTTTTGCATCATCTGCAGCCATTTACCTGGCATGAGAAGATTAAGAAG
AAGGATCCAAAGTGTATATTTGCGTGTGAAGAGATGACAGGAGAAGTTCGGTTTAGTAGCCATTTACCTC
AACCAAATAGCCTTTGTAGGTTAATAGTAGAACCCATGGAACACTGGCTACAGTTGATGCTGAATTGGGA
TCCTCAGCAGAGAGGAGGACCTGTTGATCTAACTTTGAAGCAGCCAAGATGTTTTGTGTTAATGGATCAC
ATTCTGAATTTGAAGGTTAGTTTGAATGGGATCTACTTCATAAGATTTGCATTGAAGTTAACAAATTTAT
TTGG
>rmCuff_TCONS_00000381 gene=rmCuff_XLOC_000367
CAGCTGCGTAAAGTATGGGCCGAAGCAGTGCACTACGTGTCTGGGCTAAAAGAAGACTACAGCAGGCTCT
TTCAGGGACAAAGAGCAGCAATGTTAAGTCTTCTTAGATATAATGCTAACTTGACAAAAATGAAGAACAC
TTTGATCTCAGCATCTCAGCAACTGAAAGCTAAATTGGAGTTTTTTCACAAAAGCATTCAGCTTGACTTG
GAAAGATATAGTGAGCAGATGACTTATGGGATATCCTCAGAAAAAATGTTAAAAGCATGGAAGGAAATGG
AAGAAAAGGCTATCCACTATGCTGAGGTGGGTGTCATTGGAAACCTGGAGGAGCAGATCATGTCTTTGCA
CACTGAAATCATGGAGCTACAAAAGAGCCCCTATGGAAGACGTCAGGGA
>rmCuff_TCONS_00000382 gene=rmCuff_XLOC_000368
TGGATCCTCTTGAAGACGTGTATTTTGTGTTGGATTGACACTCATGTTCTTTACTTGGTGTCTGAC
>rmCuff_TCONS_00000383 gene=rmCuff_XLOC_000369
GTTCTGCCCGGTCTCTTGTAGGATCCAGTCTAGAAGGTGCAGTAACTCCTCAGGCATCAGCGTGGCTACC
CCCGACTTCAGCAGAACGTGAACACCCTCTGTCATGCGTGGTAACTCCTCAAGATGG
>rmCuff_TCONS_00000384 gene=rmCuff_XLOC_000370
CGGGTTCTGGTGGCTGCAGTGGTGGGTCTGGTGGTTGTCCTCCTCTACGCTTCCATCCACAAGATCGAGG
AAGGACACCTGGCTGTGTACTACAGGGGCGGAGCTTTACTAACTAGCCCCAGTGGACCAGGCTATCATAT
CATGTTGCCTTTCATTACTACGTTCAGATCTGTGCAGGCAACACTGCAAACCGATGAAGTTAAAAATGTG
CCGTGTGGAACAAGTGGTGGGGTCATGATCTATATTGACCGAATAGAAGTG
>rmCuff_TCONS_00000386 gene=rmCuff_XLOC_000371
ACAGGTTGATGCAAGAGGTGGAAACGTTCTCCCATATCAAGACGTGGCCCAAGGGGTTAAGTGGGAACAA
TGGTTATACGACTCTTCAGATTTACAGAGAACTCGTGCTCCGTCTGTTCTGCCTCTCCTGTGATAGTCCT
GGTTTATCAGCTGTTTGCAGGATAGAGCCAGCTGTCTGGCTCTCAAATGGTCTTTTCAGCCGCAGTTTGA
TCAAGTATCCTGTGTTCCTTCCTAAACTGGTCCTCATGAATGAGGGAAAGTCTGATGCTAAGATACTGCC
TGCACTGGAATGTTAAACACTAAATACATAACAAGCTGTGTTTTTCTAAGCTGAGATCTATTGAATAATG
TTTACACTGGTCCCCGGGGAAATGTGTGCTCAACCATTCAAGAGATAGGAGGCCAGAGAGAAGACATCCA
GGATGTGGTAAGTATAAAGAAGACTGATTACACCTGGGACCCAGGCTCTCTCTTGGGGTCCAATGCCAGC
GTTCATCTGTGTGATTAGCATCCAGTCCACTGAAGTTCCCCAGGAAATGATCTGCCACTTGAGCAACCCT
TTACTTGATATGATTGCACCTTTTTGTTTTTCCTACAGTGGAGTTGGTGGCCTACTGGGACATGCACCTT
GCCACCCAACCAGAGATTCCTAATCACTAGTTTTTTGCATTAGAAGGCTCAGAGATAGAGCTTGGTTTGA
AGTTTTGGATGAGATGAAACCTCTGCTTTGAACCAAAGCTCTAGGGCCCTGCATGCCCTTCCATTGGGTG
ATGACTGTCTGTGTCACTGCCCCAGGCCGTGTGCGACTAAGATGCCTGGTTTTTAGCCACAGACAGCTCA
TGTCACCTCTGAGCTCTGGCTGGCCAAGAGCAGGACAG
>rmCuff_TCONS_00000387 gene=rmCuff_XLOC_000372
ACATTCCCTGCATAAGACTTTGTTTTCTCACAAGCAATCCAGAGAGTTCCCAACATCGGGTAGCTGAGAT
GGAGCTTCTGGGGATCTCTACTACTCTTCCTCTTGTGATTTGTGTCACTTGCCTGGTTTTCCTTTTTGTG
TGGAAGAAAAGTTATGGATGGGGAAGGCTCCCTCCTGGCCCAACTCCCCTTCCCATCATTGGAAATCTGA
TGCAACTAAACCTCAAGAACCTCCCTGCCTCTCTCTCCAAGATGGCCAAAGAGTATGGCCCTGTTTACAC
TCTGTACTTTGGACCCCAGCTGACTGTGGTCTTACACGGTTATGAGGTGGTGAAGGAAGCTCTGATTGAT
CAGGCTGATGAATTCCTTGGCAGAGGACGTTTTCCAATTATTGAAGATAACCAGAAAGGACATGGAATCC
TCTTCAGCAATGGAGAGACATGGAAGCAAATGCGGCGCTTCTCCCTCATGACCCTGAGGAACTTTGGGAT
GGGGAAGAGAAGCATCGAGGAGAGGGTCCAGGAGGAAGCCCGGTGCCTGGTGGAGGAGCTCAGAAAAATG
GAGGCTCAGCCCTTTGACCCTGTCTTCGTCTTCGCCTGTGCTCCCTGCAATGTGATCTGCTCCATCCTCT
TCAATGAGCGTTTCCACTACAAGAATGAGACGTTCCTCTCCCTGATGTATTTGCTGACTGAAAATTTTAA
GCAAATAAGCTCTCCATGGAACCAGATATACAATCTATGGCCAACACTCATAAGACATCTCCCTGGAGAG
CACAAAGCATTTTCCAAAAGGCTTGATGGTGTTAAAAATTTCATTCTGGAAAAAGTGAAGGCGCATCAAG
AGTCCCTGGACCCTAATAACCCTCGAGACTACATTGACTGTTTCCTCAGCAAGATGGAGCAGGAGAAGCA
CAAACCAGAGTCTGAATTTAACTTGGAGAACTTGGCTGTCTGTGGATCAAATTTGTTTACAGCAGGAACA
GAGACAACCAGTAGCACCCTAAGATGGGGACTCCTGCTCCTAATGAAACACCCAGAAGTGGAAGCCAAAG
TGCATGAAGAAATTGACCGTGTGATCGGACGCAACCAAAGCCCCTGCATGAAAGACAAGATGAGGCTGCC
CTACACAGAGGCCGTGTTGCACGAGATACAAAGATACATCACCCTCCTGCCTTCTGATCTACCCCATGCT
GTGACCCGGGACACAAAATTCAAAAACTATGTCATCCCCAAGGGCACTACTGTATTGCCATTACTGTCTT
CAGTCTTATTCGATTGCAAGGAGTTTCCTAACCCAGAGAAGTTTGACCCTGGCCACTTTTTGGATAAAAA
TGGCAGCTTCAGGAAAACAGAATACTTTGTGCCTTTTTCCCTTGGGAAGCGGGCCTGTGCTGGAGAGGGC
CTGGCGCGCATGGAGCTCTTCCTGTTCTTCACCACCATTCTGCAGAACTTCTGCCTGAAGCCCCTGGTGG
AGCCGAAGGAAATTGACACCACACCTGTTGTTACGGGGCTTCTCAATATCCCACCACCCTACAAACTATG
CCTCATCCCTAGGTAAAAGAAGACCTTCTCTCTTTCAAAATTT
>rmCuff_TCONS_00000388 gene=rmCuff_XLOC_000373
AATTTTAAATACTGCCTAAGACAGAAACATACTCACTAAAAACTTTTATAGGGGTCACTAAAACTTGATT
TGTGTTAATCTACAAATCCCTTGACAAAAAGGAACTGGGTCCTGGGGCCAGCCCAGTGGCCGAGTGGTTA
AGTTTGCACGCTCCACTTCGGCGGCCCAGGGTTTCACTGGTTCGGATCCTGGGCGTGGACATGGCACCAA
TCGTCAAGCCATGCTGAGGCGGCATCCCACATGCCACAACTGGAAGGACCCATGACTAAAAATACACAAC
TATGTACC
>rmCuff_TCONS_00000389 gene=rmCuff_XLOC_000374
AAAGAGAACTCGGTCTGAAAATTCCTAGGGTACAAACAATATACCCTTTATAGTACTTTCTAAGCCATGC
TGCAGCAGAACCAAGCTCAGGCCCACAGAAGGCCTTTATCAGGACAATCAGCAAATAGTAGAGACTTTAC
GTTCTGTGGTTTGGGATATA
>rmCuff_TCONS_00000390 gene=rmCuff_XLOC_000375
AGAGACGAGTGGCTATTCCAGAGCTACATAAATAATTTCCACCTTTGGACAGGACAGTTTGACCTTCCTT
CCCAGGTGCTGTCACTGGTGTTTACTGGCGGGAAACTAGGAAGAGCTGGTTCTCGGCCCCTTGGATTGTG
ACTGGCGAAGAAGCCAGGTTGTTGGGAGAGGTGGGGCCCATTTCGGTGGGTCTCT
>rmCuff_TCONS_00000391 gene=rmCuff_XLOC_000376
ACAACGAATGCCCCTATATCACGCGGGTTTACAGCATCGGGCGCAGTGTGAAGGGGAGACACCTCTACGT
GCTGGAATTCAGCGACAACCCCGGATTCCATGAGCCCTGGGAACCGGAAGTCAAGTACGTGGGGAACATG
CACGGCAACGAGGTGCTGGGCCGCGAGCTGCTGCTGCAGCTCTCGGAGTTCCTGTGTGAGGAGTTCCGGA
ACCGGAACCAGCGCATCGTCCGGCTGGTGGAGGACACGCGCATTCACATCATGCCGTCCATGAACCCGGA
CGGCTACGAGGTGGCTGCCGCCCAGGGCCTAAACATCTCTAGGGATCTGGTTGGCAGGAACAATGCGAAT
GGAGTGGACCTGAACCGCAACTTCCCCGATCTCAATACCTACATCTACTACAATGAGAAGTATG
>rmCuff_TCONS_00000392 gene=rmCuff_XLOC_000377
CTAGGAATGCAAGACTTTAATTATCTCTACACCAACTGTTTTGAGATCACGCTGGAACTGAGTTGCGACA
AGTTTCCCCGCCAAGAGGAATTACAGCGCGAGTGGCTGGGTAATCGGGAAGCCCTAATCCAGTTCTTGGA
ACAGGTACACCAGGGCATCAAGGGAATGGTGGTTGATGAGAATTGCAATAATCTCGCAGAGGCTGTCATT
TCTGTCAGTGGGATTAACCACGATGTCACTTCAGGTGACCATGGTGATTACTTCCGGCTGCTGCTTCCAG
GTACCTACACTGTCACTGCTACAGCACCTGGGTTTGACCCACAGACAGCGAGTGTGACCGTGGGTCCTGG
GGAACCGAAACTGGTTAACTTCCAACTCAAGAGAAGCGTCCCTCAGGCCGCCACTACAAGGAGAGTTCCC
AACCCAGGGCACGGAGGCAGAGTTTTACCAAAGAAAATGCAGCCCCGGGCAGCCAGGAAGAAAGAAATGG
AGGTGAGGCAGCCCGGGAGAGGCCCTGC
>rmCuff_TCONS_00000393 gene=rmCuff_XLOC_000378
GCTGCAGGGCCGAAGCTGCTGGGGTGCCCGGGGCTTCTTCCCATCCTCGTGTGTCCGCGAGCTTTGCCTG
TCCTCACAAAGCCAGCAGTGGCACTCGCAGAGCGCCCTGCTCCAGATTCCTGAATATTCCATGGGACAAG
CCCGGGCGCTGATGGGGCTTTCTGCGCAGCTGGATGAGGAGCTGGACTTCAGAGAAGGGGATGTGATTAC
CATTATTGGAGTTCCTGAACCGGGCTGGTTTGAAGGGGAGTTAGAGGGTCGAAGAGGCATTTTTCCAGAA
GGTTTCGTAGAGCTTTTGGGGCCCTTGAGGACTGTGGATGAGTCAGTAAGTTCTGAAAATCACGATGACT
GCATTATTAACGGTGAAGTAGATACCCCGACAGGAGAAGAAGAGGGCGCGCCAGAAGAGGACGACGAGCA
GCCAGGCACCTATGGAATTGCCATCTACAGATTCCAAGCCCTGGAGCCGAATGAGCTGGATTTTGACGTA
GGCGATAAAATCCGAATTCTGGCGACCCTGGAAGATGGCTGGCTAGAAGGATCCCTGAAGGGCAGGACAG
GCGTCTTTCCCTATCGGTTTGTGAAGTTATGTCCTGAAACAAGAGTGGAGGAAACCATGGACCTACCACA
GGAAAGCAGCCTTTCTAAGATCCCCGAAACTTCCTTGGATTGTTCAGAGGACTCTTTTGCGGAGGAGGAA
AAAGAACATGAATCTCACGAGGAGGAAGCAGAGGAGTCCAACTGTGTTATTTCGGA
>rmCuff_TCONS_00000395 gene=rmCuff_XLOC_000380
TCCCAGTCTTCATCGCCGGTGGCCCCTTCTGGGTCTGTGTCCACTGAAAACCCCGAGCAGAGGATGCTGG
AGAAGAGAGCCAAGGTGGCAGAAGAACTTCTTCAGACGGAGAGGGACTACATTCGGGATCTGGAGATGTG
TATTGAGCGCGTCATGGTG
>rmCuff_TCONS_00000397 gene=rmCuff_XLOC_000382
AAGCTGTGCTATAGTGTTAGAAGATGTTGGCGTTGGTTGTCCAGCACCGAGTTTGGGGTGGCCCCATGCT
CCACAGTCAGCTGACCAGAAACTGACTTGGTTGAAGAGAATCCTCTGGGAGCCCTTTAGGCTGTGCCTGT
GCGTGTGGCAAGGAGTTTGTTGAGACTGTACCAAATCTGGTGTTTCACA
>rmCuff_TCONS_00000398 gene=rmCuff_XLOC_000383
CTCAGTGACTGACCGATTTTCCTAGAACAGGATCAGAGCTCCAGCCATTCCATTAAAAGGATTCGTTCAG
CAAAGAGCTGAAACCAGTGCAGCCTGATGGAGGACCGGATGCCTCTCCCCTTTTCCAAGCACACTGCCAT
CCACAGATGCAGAAATTTGAGTGAGGGTGAGCAGTCCCAGAAGTCGCTGATCCCAGACTTGGAAATAAGC
ATTTTCTGTTTCACACCAAGCTCCATGCTTCTGAGACAGAGCGTAGTCGAAGCCAAACAGATTCTAAAGT
GCCTGACCGTACCTCCCTCCGGCCTCAGGGGGAT
>rmCuff_TCONS_00002652 gene=rmCuff_XLOC_002491
AGGGCTCTGCTTCGGAAATCCAAGATTCTGATCATGGATGAGGCCACTGCTGCCGTGGATCTAGAGACAG
ATCAACTCATCCAGACGACCATCCAAAATGAGTTCTCCCACTGCACGGCCATCACCATTGCCCACAGGCT
GCACACCATCATGGACAGTGACAAGATAATGGTCCTAGATAACGGGAGGATTGTAGAGTATGGCAGCCCT
GAAGAACTACTGAAAAACTCCGG
>rmCuff_TCONS_00002654 gene=rmCuff_XLOC_002493
GGATAGCGTTTCTTTAATTGAATAAGGTAAGAACCTTCTGAAAGTCTATTTCAGTCTATTCAACGCAGAT
GCCCACAGGTGGCTGGGACATTGTTGCCCTTCTTCTGTGACAGGAGTCCCATGGGGACTGTTCAGTGAGT
TGCCACCATGTGAAGCACTTCTTCTCCTGTCTCCTTGCCAGGCACCCTGGGTGACTGATAAGAAGCCTCC
GGCAGGTTGGCCTAGCAAAGGGGAGATCCAGTTTAGCAACTACGAAGTGCGGTACCGGCCTGAGCTGGAT
CTGGTACTGAAAGGGATCACTTGTGACATTAAGAGCACGGAGAAGATCGGTGTGGTGGGCAGGACGGGAG
CTGGGAAGTCATCCCTGACAAACAGCCTCTTCAGAATCCTAGAGGCTGCAGGTGGCCAGATCATCATTGA
CGGGGTAGATATTGCTTCCATTGGGCTCCACGACCTCCGAGAGAAACTGACCATTATCCCCCAGGTGAGC
TGTAGAACTTACTCTCTCACACGCAGCAGAGGACAGCCTGTTT
>rmCuff_TCONS_00002656 gene=rmCuff_XLOC_002495
TTTTTACAGACTCGACTCTTGGTTACACATAGCATTCACTTTCTTCCCCAAATGGATGAGATTGTGGTTG
TGGGGAATGGCACCATCTTGGAGAAGGGACCCTACAGCACTCTGCTGGCCAAGAAAGGAGTGTTTGCTGA
GAATCTGAAGACGTTTGTCAAGCAGACGGATCCTGAAGGAGAGGTCACAGTCAATGAGGACAGTGAAGAA
GAAGATGACTATGGGCTGATGCCCACTGTGGAGGAAATCCCTGAGGAAGTGGCCTCCTTGACCACAAAAA
GAGAAAACAGCCTTCGTCGAACACTTAGCCGCAGTTCTAGGTCCAGTAGCAGGCATCTGAAGTCCCTAAA
AAACTCCTTGAAGACTCGGAATATGAATAACATGAAGGAAGAGGAAGAAGTAGTGAAAGGACAAAAACTA
ATTAAGAAGGAATTCATACAAACTGGAAAGGTGAAATTCTCCATCTACCTGAAATACCTTGGAGCAATAG
GATGGTGTTCAATAGCCTTCATCATCTTGGCCTATATATTAAATTCTGTGGCTTTTGTTGGATCCAACCT
CTGGCTCAGTGCTTGGACCAATGACTCTAAAAACTTCAATGCCACCAACTATCCAGCCTCTCAGAGGGAC
TTGAGAGTTGGCGTCTATGGAGCTCTGGGATTAGCACAAGGTGTATTTGTGTTAATAGCAAATATCTGGA
CTGTCTATGGTACCACCCATGCATCAAACATCCTTCACAAGCAACTGCTGAACAATATCCTTCGAGCACC
CATGAGTTTTTTTGACACAACACCCATAGGCCGGATTGTGAACAGGTTTGCTGGCGATATTTCCACAGTG
GATGACACCCTCCCCATGTCCTTGCGCAGCTGGATTTTATGCTTCCTGGGGATAATCAGCGTCCTTGTCA
TGATCTGCATGGCCACTCCAATCTTCATTGTCATCATTATTCCTCTTGGCATCGTTTATGTGGCTGTTCA
GATATTTTATGTGGCTACGTCCCGCCAGCTGAGACGTCTGGACTCTGTCACCAGGTCCCCAATCTACTCT
CACTTCAGTGAGACCGTGTCAGGTTTGTCTGTCATCCGCGCCTTTGAGCACCAGCACCGATTTCTAAAAC
ACAGTGAAGTGGGGATTGACACTAACCAGAAATGTGTCTTTTCCTGGATTACTGCCAACAGGTGGCTTGC
AGTTCGTCTGGAGCTGATTGGGAACCTGGTCGTCTTCTTTTCAGCCTTGCTGATGGTTGTTTATAGAGAT
ACCCTAACCGGGGACACTGTGGGCTTTGTTCTGTCCAATGCACTCAATATCACACAAACCCTGAACTGGC
TGGTGAGGATGACATCAGAAACAGAGACCAACATTGTGGCTGTTGAGCGAATAGATGAGTATATAAATGT
GGAAAATGAGGTAAGGAGGAATTAGAGGAACCC
>rmCuff_TCONS_00002657 gene=rmCuff_XLOC_002496
TCTGTGACCACATTTTCTGTTTATGTCCTGGTGGATAGCAATAATATTTTGACTGCTGAAAAGGCCTTCA
CTTCCATCACCCTCTTCAATATCCTACGCTTTCCCATGAGCATGCTTCCCATGTTAATCTCCTCCATGCT
CCAGGCCAGTGTTTCCGTAGATCGGCTAGAGAAGTACTTGGGAGGGGATGACTTGGACACATCTGCCATT
CGACGTGACTCCAACTTTGACAAAGCTGTGCAGTTTTCAGAGGCCTCCTTTACCTGGGACCGTGACATGG
AAGCCACAATCCGAGACGTGAACCTGGACATTATGCCAGGCCAGTTGGTGGCTGTGGTGGGCACTGTGGG
CTCTGGGAAATCCTCCTTGATGTCAGCCATGCTGGGAGAAATGGAAAATGTCCATGGACACATTACCATC
AAGGGCACTGTAGCCTATGTCCCACAGCAGTCCTGGATCCAGAATGGCACCATAAAGGACAACATCCTTT
TTGGAGCAGAGTTCGATGAAAAGAGATACCAGCAAGTTCTGGAGGCCTGTGCCCTCCTCCCAGACTTGGA
AGTGCTGCCTGGAGGAGACCGGGCTGAGATTGGAGAGAAGGGTATAAATCTTAGTGGGGGTCAGAAGCAG
CGGATCAGCCTGGCCAGAGCTACCTATCAAAATTCAGACATCTATATTCTAGATGACCCCCTGTCAGCTG
TGGATGCTCATGTGGGAAAACATATTTTCA
>rmCuff_TCONS_00002660 gene=rmCuff_XLOC_002499
TCTGCTATGCATTCCAGATCCTGATCCTGATTCTTTCAGCAATTTCGGAAAAAGATGACTCATTGAAGAA
TCCATCAACCACTGCTTCTTTTCTGAGTAGCATTACCTTTAGTTGGTATGACAGCACTGTTCTGAAAGGC
TACAGGCACCCTCTGACACTTGAAGATGTCTGGGATCTTGATGAAGATGTTAAAACCAAGACACTAACCA
GCAGTTTTGAAGTGTACATGACAGGAGAGCTGCAGAAGGCCAGGCGGGCATTCCAGAGACGGCAGCAGAA
GAACTCCAAGAGAAACTCTGGAACCAGGCTGCATAGCTTGAACAAGAATCAGAGTCAAAGCCAAGATGTC
CTTGTCCTGGAAGAAGCTNNNNNNNNNNNNNNGAAGTCTGGGACCAAAGAAGATTATCCCAAGTCCTGGT
TGGTCATGGCCCTCTTCAAAACTTTCCACGGCATACTCCTGAAATCGTTCCTGCTGAAGCTGGTGTATGA
CATCCTCACGTTTGTGAATCCTCAGCTGCAGAAGTTGCTGATCTCCTTCACAAGTGACCTTGACACATAT
GTGTGGGTTGGATATATCTGTGCAGTCCTCTTCTTTGTTGTGGCCCTCGTCCAGTCTTTCTGCCTTCAGA
GTTACTTTCAACTGTGTTTCATACTGGGCACGAAAGTACGGGCAACCGTCATGGCTTCTAT
>rmCuff_TCONS_00002661 gene=rmCuff_XLOC_002500
ATTCTGGAAGTGCTTCAGGAATCATGGTGGAGAAGTTCTGCGATTCTACTTTTTGGAATTCCTCATTCCT
GGATAGCCCGGAGGCAGACTTGCCACTTTGTTTTGAGCAAACTGTTCTTGTTTGGATTCCCTTGGGCTTC
CTTTGGCTCCTGGCTCCTTGGCAGCTTTTCCGTGTATTTAGATCCAGGACCAAGAGATGGCCTATAACCA
AACTCTACCTTGCTAAGCAGGCACTTGTTGGGCTTCTTTTTGTTCTAGCAGCCATAGAGCTGATCCTTGT
ACTCACAGAAGACTCTGGACAAGCTACAGTCCCTGCCATCAGATATACCAATCCAAGCCTCTACCTGGGC
ACATGGCTCCTGGTTTTGCTGATCCAACACAGCAGACGATGGTGTGTACAGAAGGACTCATGGTACCTGG
CCCTATTCTGGATTCTGTCAATAATCTGTGGCACGTTCCAATTTCAGACTCTGATCCGG
>rmCuff_TCONS_00000399 gene=rmCuff_XLOC_000384
AGAGAAGAGACATCAGACCGCTGGAGCGTGGAGGCGGCGGCCGTGCGCTGTCCTCAGTATGCAGCGATTA
CTCTCTCCGCCCCTGAAGGCCTTGATGGGGAGCCCGTGTCTCCGGCTCCTGGTTCCTAGGGCGGCGCCT
>rmCuff_TCONS_00000400 gene=rmCuff_XLOC_000385
TGTGGGATCAGCCGTCCCTTGAGGCCAGGTCAATACAGCACCGTCTCTGAAGTAGCCTTGCAAGCCGGAA
GGGGTACAGTGTCCCTTCCCTCAAAGGCTGCTGAGCGGGTGGTGGGCCGATGGCTCCTGGTCTGCAGTGG
AACAGTGGCTGGAGCAGTTATTCTTGGTGGAGTAACTAGGTTGACAGAGTCTGGCCTCTCGATGGTAGAT
TGGCATTTAATAAAGGAGATGAAGCCACCTACAAACCAAGA
>rmCuff_TCONS_00000401 gene=rmCuff_XLOC_000386
GATGGTATATGGTGAAAAGTGGATTAGAAGAAAAACCAGACTCCCATGACATCCCTCGGGTCAGTCAGTA
CCGCCTTGCTGCCCACCTGGGGTCAGCCCTTGTTCTTTACTGCGCCAGCTTGTGGACCTCACTCTCACTG
CTGCTCCCTCAGCACAAGTTGCCTGAAACCCGTCAGCTCCTGTGGTTGAGACGATTCGCTCAT
>rmCuff_TCONS_00000403 gene=rmCuff_XLOC_000388
GTTGTAGGTCCTTTTGGCTGTGCTATGTGGGACGCCAGCTCAGCATGGCTTGATGAATGGTGCTAAGTCT
GTGCCCAGGATCCAAACTCGTGAAACCCTGGGCCGCCGAAGCAAAGTGCACGAACTTAACCACTCGGCCA
CAGGGCCGCCCTTCGGTTTCTTAATGTTGGTTGTACGTACATGATGTCTGTCTCCTTGACCTCCTGAGTC
CTGAATTCTGCCCAAGTGGAAATTCTTTATGATCTCAACTTCACTTCCATCAGGTGAAGATTCAAAGGGA
ATGATTGGCATACCCTAAAGTAGCCAGATAGCC
>rmCuff_TCONS_00002666 gene=rmCuff_XLOC_002505
AGGCTGCAGACTTAGGAGATGCCTGGGACAAGGAGACCACCTTCTCAGGGCAAAAGGAAAAGGAGGTGAC
AGGCGTTGAGACCACTGAAGGGAACCCATGGCTAGGATCAGTTTTTCCTACCTCTGCCCAGCCTCCTGGT
ACTTCACTGTGCCCACAGTGAGCCCATTTCCCCGTCAGCGGGTGGCACTCCTAGGACTCTTCTTCATATC
CTGTCTCCTTTTACTTATGTTAATCATGGACTTTGGACATTGGGGTGCTTCAGTGCCACGAGATAGGCAA
TATGAAAGGTATTTGGCTCGAGTAGGGGAGCTTGAAGCTACTGACACTGAAGACCCAAATCTAAATTATG
GACTTGTTGTGGACTGTGGCAGCAGTGGCTCCCGGATTTTTGTTTATTTCTGGCCAAGACATAATGGGAA
CCCCCATGATTTGCTGGACATCAAACAGATGAGAGACCGCAACAGCCAACCTGTGGTTAAAAAAATCAAG
CCAGGTACTTATGGGAATATATTTTGTTTATTTTATCTTACTTAAGGAATCTCTGCAATGGCTGACACTC
CAGAACATGCCAGTGATTACCTTCGTCCTCTGCTAAGCTTTGCTGCTGCTCATGTGCCTGTGAAGAAGCA
CAAGGAGACCCCCCTTTACATCCTGTGCACAGCAGGCATGAGACTTCTCCCGGAGAGGAAGCAGTTGGCT
ATCTTGGCTGATCTAGTGAAAGATTTACCACTGGAGTTTGACTTCCTCTTTTCGCAGTCTCAGGCAGAAG
TGATCTCTGGGAAGCAGGAAGGGGTTTATGCGTGGATTGGAATCAACTTTGTTTTGGGAAGATTTGACCA
TGAGGATGAATCAGACGCCGAGGCTCCCCAGGAACTGGCAACAGGACGCAGAAGGACAGTAGGGATACTG
GATATGGGAGGAGCCTCTCTCCAAATTGCTTATGAAGTTCCTACCTCAACCTCTGTCCTTCCTCCAAAGC
AGGAAGAAGCTGCAAAGATCCTGCTGGCTGAATTCAACCTGGGCTGTGATGTGCAACACACTGAACATGT
GTATAGGGTTTACGTCACCACCTTCCTGGGGTTTGGGGGCAATTTTGCCCGGCAGCGCTATGAAGACCTT
GTGCTGAATGAAACTCTTAACAAAAACAG
>rmCuff_TCONS_00000405 gene=rmCuff_XLOC_000390
CGGACTACGAGGCGCTGCCGGCTGGAGCCACTGTCACCACGCACATGGTGGCGGGCGCCGTGGCAGGCAT
CTTGGAGCACTGCGTGATGTACCCCGTCGACTGCGTCAAGACCCGGATGCAGAGCCTACAGCCTGACCCA
GCCGCCCGCTATCGCAATGTGTTGGAGGCCCTTTGGAGGATTATAAGAACAGAGGGCCTGTGGAGGCCCA
TGCGGGGGCTGAACGTCACAGCAACAGGCGCAGGGCCTGCCCACGCTCTCTATTTTGCCTGCTATGAAAA
GTTAAAAAAGACATTGAGTGATGTAATCCACCCTGGGGGCAATAGCCATATTGCCAATGGTGCAGCTGGG
TGTGTGGCAACATTACTTCATGATGCAGCCATGAATCCAGCGGAAGTGGTCAAGCAGAGGATGCAGATGT
ACAACTCACCATACCACCGGGTGACAGACTGTGTTCGGGCAGTGTGGCAAAATGAAGGGGCCGGAGCCTT
TTACCGCAGCTACACCACCCAGCTAACCATGAACGTTCCCTTCCAAGCCATTCACTTCATGACCTATGAA
TTCCTGCAGGAGCACTTTAACCCCCAGAGACGGTACAACCCCAGCTCCCACGTCCTCTCCGGAGCCTGTG
CAGGAGCTGTAGCTGCCGCTGCCACAACCCCACTGGACGTTTGCAAAACACTGCTCAACACCCAGGAATC
TCT
>rmCuff_TCONS_00000411 gene=rmCuff_XLOC_000394
AGTAATCTACCAGATCCCCTCCACAGCCATCGCATGGTCTGTGTATGAGTTCTTCAAATACCTAATCACA
AAACGGCAAGAAGAGTGGAGGGCAGCCAAGTGAAGTAGCACTGAATGAAGCCAGGGGTTCAGACGACAAT
GTTGTGCCTGCCCACTCCAACCGTGTTCTCTGCTGGCATGCTCCAGCCTTGAGTGGAGTTGGAAGGAAGG
TAGAGGACTCTTCCCAGGCTATTGGTATTTTGGCAAACACCAGTTCCTGCACTTTCCTTCCAGGCCCTAA
GCGAGTGCAGTGAAGCACAGCACAGCTCTTTTGACAAGCTCTCCATCCTGGGCCTGACGACCTGCTCTCG
ACTGTTATAGAGGGATAAGAAGCT
>rmCuff_TCONS_00000412 gene=rmCuff_XLOC_000395
TGGACTGGACTGAACGGCTCCAGGCGCTTGTTGAAAGCTCTCGGCCGATTCGTGCTCTCTCGCCATGACG
TCTCCTTCAATCTTTGTGGAGGTTCCGCAAGCCCAGCCGGTCCTTGTCTTTAAGCTCACTGCTGACTTCC
GGGAGGATCCGGACCCCCGCAAGGTCAACCTGGGAGTAGGAGCTTATCGCACGGATGATTGCCAGCCCTG
GGTTTTGCCTGTAGTGAGAAAGGTGGAGCAGAAGATTGCTAATGACAGTAGCCTAAACCACGAGTACCTG
CCGATCCTGGGCCTAGCAGAGTTCCGGTCCTGTGCTTCCCGCCTCGCCCTTGGGGATGACAGCCCAGCTC
TCCAGGAGAAGCGGGTAGGAGGTGTGCAATCTTTAGGGGGAACAGGTGCCCTTCGAATCGGAGCCGAGTT
CTTATCACGATGGTACAATGGAACAAACAACAAGAACACACCCGTCTATGTATCCTCACCAACCTGGGAG
AATCATAATGGCGTGTTTTCTGGTGCTGGATTTAAGGACATTCGGTCGTATCACTATTGGGATGCAACGA
AGAGAGGACTTGACCTCCAGGGTTTCCTGAATGATCTAGAGAATGCTCCTGAGTTCTCCATCATTGTCCT
CCATGCCTGTGCACACAACCCAACTGGGACCGACCCAACTCCAGAGCAGTGGAAGGAGATTGCCTCTGTC
ATGAAGCGCCGGTTTCTGTTCCCCTTCTTTGACTCAGCCTATCAGGGCTTCGCATCTGGAGACCTAAACA
GAGACGCCTGGGCTGTTCGCTATTTCGTGTCGGAAGGATTTGAGCTCTTCTGTGCACAGTCCTTCTCCAA
GAACTTCGGGCTCTACAATGAGAGAGTGGGGAATCTGACCGTGGTTGCAAAAGAACCTGATAGTATCCTG
CGGGTCCTTTCCCAGATGGAGAAGATTGTGCGAATTACTTGGTCCAATCCCCCTGCTCAGGGAGCGCGAA
TCGTGGCCTTTACCCTCTCTGACCCTGGGCTCTTTAAGGA
>rmCuff_TCONS_00000413 gene=rmCuff_XLOC_000396
AACATGTTTTCGTGTACCATCTCTCCCATCTGGATTGGTGTTGATATTGCTGTCCACTCAGGACAGGTAA
TGTGAAGACAATGGCTGACCGGATTCTGTCCATGAGATCTGAACTCAGGGCACGATTAGAAGCCCTCAAG
ACCCCTGGAACCTGGAACCACATCACTGAGCAAATCGGAATGTTCAGCTTCACTGGGTTGAACCGCAAGC
AAGTTGAATATCTGGTCAATGAAAAGCACATCTATCTGCTGCCAAGTGGTCGGATCAACATGTGTGGCTT
GACCACCAAAAATCTAGATTATGTGGCCACTTCCATCCATGAAGCAGTCACCAAATTCCAGTGAGGAAAC
ATCACCCAAACCAGCGCCACCAAAGCGGTCCTCTGTCACGTGTGTTCCCTGCCTGTACAAACCTCCTTGT
GTATATCACAGATTAGAGACTTGAAGGATGGCAAAGACTGCTCTGCCTCCGTTTAAACTGGCCCTGTGTG
AAAAGAACCTCCCTTGAAAAGAAATAGGGGCCTGGGATTAGACCCCTTTTGGAAACCAGAGCAAATTAAG
ATATTTATTTAAGAAGAAAAGGGTACTTTGATCATGAGACATAGATATCTTGCCCCCTCACTAGAAGCAG
GAGTGTTGCCGTGTCGCTCATGTGCTGCTTCGTGTTGCTTCACTCTGTGCAAAGTCTAGTCCCAAAGATC
GAGTTGTCTGAAGAGCCACGTGTGACTGTGGGTGTTGGCTGTGTCATTAAAACTCATCATGTCGACCCAG
AGCGTCTGTCTTCCCTGCTCTTTCTGCATGGCTGTGTCCCTAGCCCTAAGCTTTAGGTCTTTATGGTGAC
CGAGGTAAGATATATATTTAAATATCTCACACACACACATATTTAACTGAAACAAAAGTTTCACAAAACA
GTATTTACCCTTG
>rmCuff_TCONS_00000414 gene=rmCuff_XLOC_000397
ATATCAATAAGATTGAGTACAATAGGGTTCTTT
>rmCuff_TCONS_00000415 gene=rmCuff_XLOC_000398
CGGAAGTACGGAGCGGGCCCCACCCTCAGCCGGGCTGTGTAGCCTTGTGCGGGTCGCTTCGCCTCTCGGA
GCCAAAGTTTCTGCAGCTACGACGTGGGGCGGGCGCCACAAGCCAGGCCTTCTTCCCAGGGTAGCTGTGA
GGTTCCGGGGGCTTTGGGGATGAAACTGCTGGTTAAACTGTAGAGTACGGCGCACACAGGAAGGCTGCCA
TTGGGCGGCAGCCCCGCGGCGGCGAGCTGCTAACTCTCGCCTGCGGATTCTCACCCCGGCGTCCTCCAGC
CCTGCAGGGGCAAGGCCAAGGCTCCGGGGGAGCGGCCGC
>rmCuff_TCONS_00000416 gene=rmCuff_XLOC_000399
AGGTTTACTGCCATTCATTGCGTGGTTCCAGGACACCTCCTCTCTGGGCTTCTTCCCTGTCAGCCTGCAA
GCTCCCTGGGGCTGCTCAGGGCACGTATGCTGACCACACCGTGACTCTGAGTGACCCACAGTGAAATGAG
AGTGCTTGGAAGGAAACACAGTAGGTGGGAATTCATGTTTATGTGTACCTGGCATGTCCAAAGGACCGTG
CTGGCTGGGTTCGTGTTCTCTNNNNNNNNNNNNNNNNNNNNNNNNNNNNNNGATACTGGCCCTAGGATGC
CTGGCCATGGGGAGTATATTCTGAGCAGACCGCGTGAAAGCCAGGACCACTTTGACTTCTCAGTCCTTCA
CGAGCTTGTCCTCTCCCAGGACCAGACAGCAGATGGAACGAGAGCCTCTGCTGCCCTCATGACCTCTCTG
TTTTAAGTATTTTCAGGACCGGGGATGCTCTGCTGCTCTCATGAGCTGGCCACTGAGTCTGCCTCCCGCA
GCCCTTTCTGAACCTCTGGCTGTCCAGAAGCTCTGCTGTGCTCCTTGCTAAGATGAAGTGCGTCTTGGTG
GCCACGGAGGGTGCGGAGGTCCTCTTCTACTGGATGGACGAGGAGTTTGAGGAGAGTCTGCGGCTGAAGT
TTGGGCAGTCGGAGAATGATGGAGAAGAGGTTCCCGCCCTCGAGGACCAGCTCAGCACCCTTCTAGCCCC
GGTCATCATCTCCTCCATGACAATGCTGGAGAAGCTCTCAGACACGTACACCTGCTTCTCGACGGAAAAT
GGCAACTACCTGTACGTCCTTCACTTGTTTGGAGAGTGCCTGTTCATCGCCATCAACGGAGACCGCACGG
AGGGCGAAGGGGAGCTGCGGCGGAAGCTGTGCGTGCTCAAGTACCTGTGCGAGGTGCACTTCGGGCTGGT
CACCGTGGACGGCCAGCTCATCCGAAAGGAGTGAGTCCTCGTGGCTGGTCCCGTCTGTAAGCCCCCTCTG
GAGGCCAGGCAGTGTGTGCACAGCCTCTGTGAAGCTGCCTGTCCACACTCTGCCCCTGCCTGGGGCCCAG
GGTCCCAGAAGCGGAGCTCAAAGGAACCTTGGAGATCATCTGATCCAACCGTCTCATTTTACAGATGACG
GCCATCCAGCTG
>rmCuff_TCONS_00000417 gene=rmCuff_XLOC_000399
CCTGTCAGCCTGCAAGCTCCCTGGGGCTGCTCAGGGCACGTATGCTGACCACACCGTGACTCTGAGTGAC
CCACAGTGAAATGAGAGTGCTTGGAAGGAAACACAGTAGGACCGGGGATGCTCTGCTGCTCTCATGAGCT
GGCCACTGAGTCTGCCTCCCGCAGCCCTTTCTGAACCTCTGGCTGTCCAGAAGCTCTGCTGTGCTCCTTG
CTAAGATGAAGTGCGTCTTGGTGGCCACGGAGGGTGCGGAGGTCCTCTTCTACTGGATGGACGAGGAGTT
TGAGGAGAGTCTGCGGCTGAAGTTTGGGCAGTCGGAGAATGATGGAGAAGAGGTTCCCGCCCTCGAGGAC
CAGCTCAGCACCCTTCTAGCCCCGGTCATCATCTCCTCCATGACAATGCTGGAGAAGCTCTCAGACACGT
ACACCTGCTTCTCGACGGAAAATGGCAACTACCTGTACGTCCTTCACTTGTTTGGAGAGTGCCTGTTCAT
CGCCATCAACGGAGACCGCACGGAGGGCGAAGGGGAGCTGCGGCGGAAGCTGAGTCAGGCTTGGAACCCA
TCCCTGGGCCCACAGTAAAGAACCCAGCAAAAGGGAATGGTGGTTCAGAGTGTGCAGAGGTGGGGAGGAC
CCAAGAAAAGGAGGCTGATTGGAATGTGGACCCGGCAGAGGGGTTCATGGTGGGGTCACCCATGTTTCTT
AAGTATGTATTGGGAAGTTGCAGAGTTTGAAACTGGTTCGTTTGAGTTGTAGAGATGTGAGCAGTGCCCC
TATTAAGGCACTTATCAAAGAGCAAACATCATTTCAGGTCACCTGGGCCCTGGCAGACCACAGTTTCAGT
GGCAAATGCTGCAGGTAGAGAGTGTCTGTTGCACAGACCACATTGACCAATGTAGGTCTTGTCAGCATTC
AGGATGGCTGCAACCCTTTGTATGGCCCTGATTTNNNNNNNNNNNNNNCCCTAAGGTTTTCTGTTTTCAG
TAGCCTGTGGGAGAAGTGAGAGGGATAGAAAGCTCAGGTGCCTTCCCAGGTCTCTCTAGATGGCTTCGTC
TCTGTGTGAGAGACACTGGGAGGGCATCAGTTTGCTCCACTGCCTGACTCCTGGTTGTGTGCCCATCCCG
CTCCAGCCCGTGGCTGCAGCACAGCCTGAAGACGGCCCCTCTGTGCCTGTGGGCTCTGCCAGTTGATTGG
CCCTGTCCCCTGAGCTCACCTGGCTCTGACATGATCTGGGACTGTGTGCCTTTGGTTGAAGTTGGGGACA
GCCAGCTTTTGCATGGTCTCTCCTGCTGTCTCTGGCTCTGTCCCCAGGCTGCGGCCCCCAGACCTGGAGC
AGCGCACGCGGGTGTGGGAGCAGTTCCAGAGCCTGCTGAGGACCTACGGCCGCCTGCGGGAGCAGGAGCA
GAGCTTCGCTGTGGAGGCCGTGGAGCGGCTGATCCACCCCCAGCTCTGTGAGCTGTGCATTGAGGCGCTG
GAGCAGAACGTCATCCAGGCTGTCAACTCCAGCCGCGAGCGGGCCGGCGAGGAGGCGCTGCACGCCCTCC
TGCTCGTGCACTCCAAGCTGCTGGCTTTCTACTCCAGCCACGGGGCCAGCTCCCTGCGCCCAGCTGACCT
CCTCGCCCTCATTCTCCTGGTTCAGGACCTCTACCCCAGCGAGAGCACAGCGGAGGACGACGACACTCAG
GTCTCAGGGCAGCTCCCTGGGCCGTGGGAGGCCGTGAG
>rmCuff_TCONS_00000418 gene=rmCuff_XLOC_000400
AGCAGCCAGAACATTCCGGTGCAGCAGGCCTGGAGCCCTCACTCTGCAGGCCGGGCCAGGAGGAGTTCC
>rmCuff_TCONS_00000419 gene=rmCuff_XLOC_000401
AGGAGACAGACAGCTCCCTCCCTGAGGAGTACTTCACACCGGCTCCTTCTCCCGGGGACCAGAGTTCAGG
TAGCACCATCTGGATGGATGGGGACACCCCACCCACTGATACTCCCCAGGTCCAGATGGCTGAAGACACC
CTCCAG
>rmCuff_TCONS_00000420 gene=rmCuff_XLOC_000402
CCTGCGTCCAGGACAGGGTAGCTCCTTCTCTGGTTCCTGGCTTTCCGAGTGCCTTAACTCTGCCCTTCAC
CTACCTCGAGGACTTCCCCGGCTTGGTGCATTTCATCTACGTGGACCGCACGACTGGGCAGATGGTGGCC
CCGTCCCTCAGCAGCAGCGAGAGGACTTCGTCAGAGCTGGGCAAGGGGCCCCTGG
>rmCuff_TCONS_00000421 gene=rmCuff_XLOC_000403
ACGCTGCTGTTCCGGGAGGGCGACTTCCACTGCTCCTACTTCCTGTGGTTCGAGAACGAGATGGGGCACA
AACTACAGATAATGGAGGTGCCTGTCCTGTCCGATGACTCGGCTCCCGTTGGCGTGCTGGGAGGAGACTA
CTACAGGAAGCTCCTACGATACTATAGCAAGGGCCACCCAGCTGAGGCTGTCAAGTGCTATGAGCTGCTG
GCCCTCCACCTGTCGGTCATCCCCACGGACCTGCTGGTGCAGCAGGCCAGCGAGCTGGCCCGGCGCCTGT
GGGAGGCCTCACGCGTCCCCC
>rmCuff_TCONS_00000422 gene=rmCuff_XLOC_000404
GAGGCTGGCCCCGAGTTCCCAGGGCAGCCCCAGGGTTTCATGAAGAAACTCCACCTAGACCAGCCTCCAC
TGGGTCGTGAGCAAACGTCCAGTGCTTCCCTCTGGAGAAGGAGGGAGGCCAGGGGTTCTGTTGATCTCCT
TAGAACAGCAGTGGCTGTGACGCTGGAGCTGGGGCAGCCACTCTGTCAAACTGCCTCTTTGTTTATCCCC
AGGAGACAGGGAGGAAGTCCCCAGTGCCCACAGGTGTCTAGAGACACCCTCCTTTCTGCTGTCCTCGGAG
TGGAGAAAGAGCTTGTCCCTCGGCAGGCCATTTCCCTCCCCGGGTGACAGATGCTCCACTGGCTGGGTTT
GAATTTCAGCTCTGCCTCTTCCGCTCTGCA
>rmCuff_TCONS_00000423 gene=rmCuff_XLOC_000405
CGTACCTGCAGAGACTGGGGGTGAACACAGCGGTCTTCGAGAGACGCCACGTGATTGGGGGCGCAGCTGT
CACTGAGGAGATCATCCCAGGGTTTAAGTTCTCCCGAGCATCCTACCTCCTCAGCCTGCTGAGGCCGCAG
ATCTACAC
>rmCuff_TCONS_00000424 gene=rmCuff_XLOC_000406
GGAGTACTACCAGGTCCTCACAGCTCCAATTACCAAGGTGCTGGATCAGTGGTTTGAGTCCGAGCCTCTA
AAAGCCACTCTAGCAACAGATGCTGTGATTGGAGCCATG
>rmCuff_TCONS_00002687 gene=rmCuff_XLOC_002526
TGTGTCTGCAGCTTGATCCAGCTGGAGGCCCTGCTGAGCCGCCTGTGCAGTGCCTGCGAAGCCGCCTACC
GGGTGCTGCACTGGGAGAACCCCGCCGCATCCTCGCAGTTCTACGGGGCTCTTCTGGGCACGGTTTGCGT
GCTGTATCTGCTGCCACTGTGCTGGGTCCTTGCCCTTTTAAACAGCACACTCTTTCTAGGGAATGTGGAG
TTCTTCCGAGTGGTGTCAGAGTACAGGGCGTCTCTGCAGCGGCGGATGAACCCCAAGCAGGAAGAGTGTG
CCTTCGAGAGCCCCCCGCCGCCAGATGCAGGGGGGAAGGGTGCTCTGCCAGACTGCACGCCTGCGCCCAC
ACCCACAGAGGTGAGT
>rmCuff_TCONS_00000425 gene=rmCuff_XLOC_000407
AGTTCTTTTGCTGAGGCCTTGGCCTTCAATGACAGACTATTACCGACACCAGGGGTATCAGAAGTGGGTG
AGCTGAGTGAGGAGCCAGTTGCAGCCCAGCTCACACAGTGTGTTCTGCCTCTTGGTTACCTGCACCTCCC
TGAGACCACAGTGAGAATAGCTGTCTAAA
>rmCuff_TCONS_00000426 gene=rmCuff_XLOC_000408
CCGCAAGCAGGCCTCAGCCAACATCTTCCAGGACGCTGAGCTGCTGCAGATCCAGGGCCTGTTTCAGCGC
AGTGGGGACCAGCTGGCTGAGGAGCGGGCACAGATCATCTGGGAGTACGCAGGGGACCAGCGCGTGGCAG
AGGCCTTGAGGAAGCTGCGTAGGAAGAGGCCCCCGAGGCAGAAACTCCTGGGCCACTCACTCCACCACTG
CAGCCGGCTCAGGATCCCAGAGCACCAAGCTCCACTGGCCGGCCCGCAGAGCAGTGCTACGGAGATGGCT
TCCAGCGATCAGTATCTGAACTCTAGGAGGTCAAGCGCCAGGATCCGACGGAACTGGAGGAAGCCAGGCC
CCACCAGCTACCTCCATCAGATCAGACACTGATCCAGGGAAGGGGCTGGAACAGCAGTGTCTCCCCCAGG
AATCATAGGGACTTCTGCCAAAGGGCCTGGGGGAGGTGGAGAAGAAAGACTTGAGGAAGACAGCCCCACA
TGGGTAAAAGAAAGACCGCTGCCACTAGCCTGCTCAAATCAGAGCAGGACTGGAGGTGTCCACTGAGCTC
TACATTATGTGGGACCCATTCCTCCCCAGAATGAGAAGAAACAGTGACGTTCCTGCCTTGGCCCTTCCCC
ATCTGACACTATACCTGGGCTGCATGATATTCCCCTGGGGGTCCAGTGATGGACACTCAAGACTGCATCT
CACC
>rmCuff_TCONS_00002701 gene=rmCuff_XLOC_002540
TCCGATTCTTGTGACTCAGGGTGACCCGGCGCTTTGGGATCCCGGGGCTGAAGAAAACCATGGACTGGTT
TGGCTACTATGGAGGCCCCTGCCGTGCCCCCTTGCAGGAGCTGAGCCCCGCTGAGGAGGAGGCCCTGCGC
ACGGACTTCACCAGCAATGGCTGGCTCTGAGGCAAGGAGGGACATGCCCGACCTGAGCCCATCTCAGCTC
CTGCCTTGCACCTGTAGCCTGAAGAGGAACATGGGGGGACAAGGGTTTGGGGCTCCTTTCCCTCCTCAGT
CTCCAGGTAGCCTCCCACCAGGCACTTCTGACCACGCTCCTTTCCTGTTCTCACAGTCCTATGACTTCTC
ACATTTTTGTATCCTCAGCTCTGGGTCTCTAGAGACCTTCAGTCTGGCAAGGAGCAATTGCTGTGCTTTC
CTATGCCCCAAGACACGTGAACCAGGGGGAAGGGCAGGAGGCAACTAGGTGCAGTGAGGCCTGGGATTTT
ACTAAAGGGAAGACTATTTAGACTTGGGTCTTTGTGCTACCAGGTCCACAGAACCACTAGATTATACCGG
GAGGCAGTCTAGGACAGGATAAGATAGTGTTTAAGAGCATGGGCCCTAGAGCCAGCTGCCAGTGTTCAGA
TTCTAACTTGCACATGTTAGCTGGGTGAGCTTACCTAACTTACCCTCAGTTTCCTCATCTGGAAAGTGGA
AATAATACCTGAGTCTAGTCCAAGCAGTGGAAGCCAGAGCTATTCCTAAGAACTCAAGTTCTGATTCCTT
CCAGGAGAAGTGGTAGGTTAGGAAACCTGATCAGAAAAGTGTCACTGGTCTTTGAAAGGCTCCAAAGCTG
TATTCCAGCCACAGGGCCCTTTCCTAAGCCCATTTCAATGGATCTCACATTCTTGTCTCTAGCCTGATCT
CAACCATCACGTGCACAGAGAGAGGCAGTAGTTTGCCAGAACTGGTAAATAATGACAACTGGTGGATAAA
TGTTACATTCTAGAAGACTATTCTAGCCAACCCCAGGTCTGAAACATTAGCGAAGGGGACTTGGCCTGAG
ACAGGACCACCTTCTTGCCTATAGGCACTCTGCTTTTATTGCTAAAAATAATTACTTTGTTATTGCAATA
AAGTTAATAAGTAAAACTAGCGTGGCTATGCACAGGATGACACTCCACTGCTATGAGGATCTTGTTTCCT
GCCTGGATGTCAAGAACCTTCTGAGAGGAAATTTAGCTCTCAAGGTCTGCTTTTCCCAGCTCTGACAGAG
GCTCTAATGATACTGAGCAAACACAGGTTATTAGCTTAGTGGCAGCCCAGGGAGAGGCTTAGAGAAGTTT
CCGGTGGGACAGGTAAGAGGCAAAAAGGCTCAAGTGAGATATTTAGAAACACTTAGTGCATTAAT
>rmCuff_TCONS_00002702 gene=rmCuff_XLOC_002540
GAACTCAGTCTCCCTCCTGGGCAGAGACCAGCTGGGCCTTGGGCCTCCTGCGGAGATGCTGGGCGCCCCA
GTCTGGTCCTCTGTGAGGCAGGGTCTGAGCAGGGGCTTGTCCAGGAACATGGGGGGCTGGGCATCAGGGG
AGGGGAGGAAGGTGGACATCACAGGCATCTACCCCCCTGTGACCACCCCCTTCACTGCCACTGCAGAAGT
GGATTATGGGAAACTGGAGGAGAATCTGCACAAACTGAGCACCTTTCCCTTCCGAGGCTTCGTGGTCCAA
GGCTCCAATGGCGAGTTCCCCTTCCTGACCAGCAGTGAGCGCCTGGAGGTGGTGAGCCGCGTGCGCCAGG
CCATGTCCAAGGACAAGCTCCTGCTAGCCGGTTCCGGCTGCGAGTCCACTCAAGCCACGGTGGAGATGAC
CTTGAGCATGGCCCAGGTCGGGGCTGATGCCGCCATGGTGGTGACCCCTTGCTACTATCGAGGCCGCATG
AACAGTGCTGCCCTCATTCACCACTACACCAAGGTTGCTGACCTCTCTCCAATTCCTGTGGTGCTGTATA
GTGTTCCAGCCAACACAGGGCTGGACCTGCCTGTGGATGCAGTGGTCACGCTGTCCCAGCACCCGAACAT
CGTGGGCATCAAGGACAGCGGTGGTGATGTGACCAGGATCGGGCTCATTGTTCACAAGACCAGGAGGCAG
GATTTCCAGGTGTTGGCTGGATCGGCTGGCTTCCTGTTGCCCAGCTATGCCATGGGAGCTGTGGGGGGCA
TATGTGCCCTGGCCAACGTCCTGGGGGCTCAGGTGTGCCAGCTGGAGCGACTCTGCCGCACAGGGCAATG
GGAAGATGCCCAGAAGCTGCAGCATCGCCTCATTGAGCCAAACACTGCGGTGACCCGGCGCTTTGGGATC
CCGGGGCTGAAGAAAACCATGGACTGGTTTGGCTACTATGGAGGCCCCTGCCGTGCCCCCTTGCAGGAGC
TGAGCCCCGCTGAGGAGGAGGCCCTGCGCACGGACTTCACCAGCAATGGCTGGCTCTGAGGCAAGGAGGG
ACATGCCCGACCTGAGCCCATCTCAGCTCCTGCCTTGCACCTGTAGCCTGAAGAGGAACATGGGGGGACA
AGGGTTTGGGGCTCCTTTCCCTCCTCAGTCTCCAGGTAGCCTCCCACCAGGCACTTCTGACCACGCTCCT
TTCCTGTTCTCACAGTCCTATGACTTCTCACATTTTTGTATCCTCAGCTCTGGGTCTCTAGAGACCTTCA
GTCTGGCAAGGAGCAATTGCTGTGCTTTCCTATGCCCCAAGACACGTGAACCAGGGGGAAGGGCAGGAGG
CAACTAGGTGCAGTGAGGCCTGGGATTTTACTAAAGGGAAGACTATTTAGACTTGGGTCTTTGTGCTACC
AGGTCCACAGAACCACTAGATTATACCGGGAGGCAGTCTAGGACAGGATAAGATAGTGTTTAAGAGCATG
GGCCCTAGAGCCAGCTGCCAGTGTTCAGATTCTAACTTGCACATGTTAGCTGGGTGAGCTTACCTAACTT
ACCCTCAGTTTCCTCATCTGGAAAGTGGAAATAATACCTGAGTCTAGTCCAAGCAGTGGAAGCCAGAGCT
ATTCCTAAGAACTCAAGTTCTGATTCCTTCCAGGAGAAGTGGTAGGTTAGGAAACCTGATCAGAAAAGTG
TCACTGGTCTTTGAAAGGCTCCAAAGCTGTATTCCAGCCACAGGGCCCTTTCCTAAGCCCATTTCAATGG
ATCTCACATTCTTGTCTCTAGCCTGATCTCAACCATCACGTGCACAGAGAGAGGCAGTAGTTTGCCAGAA
CTGGTAAATAATGACAACTGGTGGATAAATGTTACATTCTAGAAGACTATTCTAGCCAACCCCAGGTCTG
AAACATTAGCGAAGGGGACTTGGCCTGAGACAGGACCACCTTCTTGCCTATAGGCACTCTGCTTTTATTG
CTAAAAATAATTACTTTGTTATTGCAATAAAGTTAATAAGTAAAACTAGCGTGGCTATGCACAGGATGAC
ACTCCACTGCTATGAGGATCTTGTTTCCTGCCTGGATGTCAAGAACCTTCTGAGAGGAAATTTAGCTCTC
AAGGTCTGCTTTTCCCAGCTCTGACAGAGGCTCTAATGATACTGAGCAAACACAGGTTATTAGCTTAGTG
GCAGCCCAGGGAGAGGCTTAGAGAAGTTTCCGGTGGGACAGGTAAGAGGCAAAAAGGCTCAAGTGAGATA
TTTAGAAACACTTAGTGCATTAAT
>rmCuff_TCONS_00000427 gene=rmCuff_XLOC_000409
ACCCAATGATCCCCATGGTATCCAGAGAGAAGATCTCATCCTGAGTCTTCGAGCTGTGCTGGCTTCTACA
CCACGATTTGCTGAGTTCTTGCTGCCCCTGCTGATTGAGAAAGTGGATTCCGAGATTCTGAGTGCCAAGC
TGGATTCTCTGCAGACTCTGAATGCTTGCTGTTCTGTGTACGGACAGAAGGAACTGAAGGACTTCCTCCC
CAGCCTTTGGGCTTCTGTCCGCAGGGAGGTGTTCCAGACAGCAAGTGAGCGGGTGGAGGCCGAGGGCTTA
GCGGCCCTCCACTCCCTGACTGCCTGTTTGTCTCGCTCTGTGCTGAGGGCTGATGCTGAGGACCTCCTGG
ACTCCTTCCTTAGCAACATTCTACAGGACTGCAGGCACCATCTGTGTGAACCGGACATGAAATTGGTGTG
GCCTAGTGCCAAACTGCTGCAGGCTGCTGCAGGTGCCTCTGCCCGGGCCTGTGACCACATCACCAGCAAC
GTGCTGCCTTTACTGCTGGAACAGTTCCACAAACACAGTCAGGTAAGAGAGCAGGATCTTTTGAGGAAAT
GATGGTGCCTCTTGCTAGGATCCCTTTCTCACAGAGAGAGA
>rmCuff_TCONS_00000428 gene=rmCuff_XLOC_000410
AACCAGCGGCGGACGATTCTTGAAATGATCCTGGGTTTCTTGAAGCTGCAACAGAAATGGAGCTGTGAAG
ACAAGGACGAAAGGCCTCTGAGTGGCTTCAAGGACCAACTGTGCTCACTGGTATTCATGGCCCTGACAGA
CCCCAACACGCAGCTTCAGCTTGTTGGTATCCGTACACTCACAGTCCTGGGTGCCCA
>rmCuff_TCONS_00000430 gene=rmCuff_XLOC_000411
CTCAGCTTAGCTGCCCAGAGTGTCACCCGCATTGTGCCCCTCTTCTTGGATGGCAACATCTCCTTTCTGC
CTGAAAACAGCTTCCCTTGCAGATTCCAGCCATTCCAGGTGAGGGTCT
>rmCuff_TCONS_00002706 gene=rmCuff_XLOC_002544
CACCAATCTTTGCCTCTCTTCTTAGTTCTGTGGCACTTGCCCTGGGTGCCCTAACTGTATGGCACGCTGT
TCTCATCAGTCGAGGTGAAACTAGTATCGAAAGGCTCACCAACAGGAAGGAGAGCTGTCGGCTGCGGGCC
AAGGGCAAAGTTTTTAGGAATCATTACAACTATGGCTGCTTGGACAACTGGAAAGTATTCCTGGGTGTGG
ACACAGGAAGGCACTGGCTTACTCGGGTGCTGTTACCTTCCAGTCACCTGCCCCATGGGAACGGAATGAG
CTGGGACCCCCCTCCCTGGGTGACCGCTCACTCAACCTCTGTGATGGCAGTGTGAGCTGGATTATGTCAG
CCACAACGTGAGCATCACTCTGCTTCCTGTGTTGTCTCAACGGCCTCCAAGGGTAGCTTCTTGGAATCCT
TGAGCATAAAGAACCAGTGGGCCTGCCTTAGGGTACCATGCAGGGACAGCTCAAGGACCCATCTCCTGGC
CACTGCAGAAGCAAGGCACCATGTGGGAAAATCCTAGGACTGATGTCCCTTTACTCAGGCATACAGACGC
TCCAGCCCCAGCCTGGAGATTAGGCAGCTAGCAACCTTGCCAGGTGCTGACCCCCACCCTCCTCCAGGTC
ACAGCACTGGGGTTGGCCACCACCTCTTCCACTTGCTGTCTGAGAAAACACCTGAATGGTAGAGCTGAGA
TCCTGGCTTCTCAACA
>rmCuff_TCONS_00000431 gene=rmCuff_XLOC_000412
AGAGAAACAACTCAGGTGGCTATGGGAGGGAAGACTTATAACTCTTCATTTTCCTTCACCAATCCTATGT
GACTAGATCTCCTTAGGTGATGCACAGTCCAACTACCTCCTGACCACTGCTGAGAATGAGCTGGGGGTCG
TGGTGGCCCACAGTGAATCGGGTGTCCAGATGGTGCCCATCAGCTGGTGTGAGATGCAGTGCCCTAAGAC
CCACACTAAAGAATTCCGGAAAGTGGCTCGAGTACAGCCTGAATTCCTGCAGACCTAAGAAGTCACGTTT
TACCCCGTGGAGGGGGAGAGAGAAGCCCAGCAAACTATAGAAGCAGAACTGAACACTTAAGTTTGAGGAT
GAGGAAGGGATGAGGGTTAAGCGTGGAGAAGTTGCAGAGGGAATGGAAGGAAAGACGAATTATGAGATTT
CACTTCTTGAGATGCTCTTTGAGGAGCCCATATCTTCTTTGTGTAGTGATGGTGGTTGAGGGTGAGCTTG
GGAGTCAGCCCACCTGGGTTTGTATGCTCGAGTTGCTAGC
>rmCuff_TCONS_00002710 gene=rmCuff_XLOC_002548
CAAGCTCTCAGCTGCATTCCCTGGTGAGAGACCTTCACCCATCACTTTGACCCCTGAGGGGATGAGGAAT
GGGCAGAACAGATGCAGCTGCTAATAACTGGTGAGCTTTTGTTGTTTAGGATCGCAGGTATGCAGACCTC
ACTGAAGATCAGCTACCCTCCTGTGAGAGTCTGAAGGACACTATTGCCAGAGCTCTGCCCTTTTGGAATG
AAGAAATAGTTCCCCAGATCAAGGAGGGGAAACGGGTATTGATTGCTGCCCATGGCAACAGCCTCCGGGG
CATCGTCAAGCATCTGGAGGGTCTCTCTGAAGAGGCTATCATGGAGCTGAACCTGCCAACTGGTATTCCC
ATGGTCTATGAATTGGACAAGAACTTGAAGCCCATCAAGCCCATGCAGTTCCTGGGGGATGAAGAGACCG
TGCGTAAAGCCATGGAAGCTGTGGCTGCCCAGGGCAAGGCCAAGAAGTGAAGGCAGGCAGACTTCTTTCC
CAAGGACACCCCCCTGCCCATCCCATTCCTCTGCACCTCTCCTCTGCACATGCCACACTGACCACATCTG
TAGGCATCCTAAGTTGTAGCTGCAGATGGGGACTGGTGGTTCCCAATTTCATTTTAGCCATTTTGTCTCT
TGCACCCACTCCCTTCACACAATCTAGTCAGAATGGCACCTCTGGGGCATGGGTCCTCAGTCCAAGCCGA
GGGAAGACTCTTAGCCAAGGGAGTTGAGAGGTAGTAACTCTGGGGTTTTAGCTAGTGCTTTATAAGGACC
TGCTTAAGTAGGGGATAGGGAGGAACCATGCCAAGGTGTGACCAATGAGGAGAAGCAAGAGAACCGATTT
GTGTTCCCAGGAGCCAGTCCTGTACTATTCTGTAGTCAGGTGCCTACTTGGCNNNNNNNNCTCTAGTCAT
TCCAGTGGAAAATGAATGTAACTTGCATGGTGATTAAAACAAACATTTCCTCCCTGACCCCAGAGGAGCT
GGCTCCAGAAGATTGGGATCAATCCTGAATGTTTCTGTGTTGCATT
>rmCuff_TCONS_00000432 gene=rmCuff_XLOC_000413
TGCAGCCCTCTGGCGCCTTGCACTGACCCTGGGCCCCTGGAGGAGGAAGAGGAGGTCGCTGCGGAGACCC
AACAGCGTCCTGCCCTCACCAACCGTGAGCTGAAGCCTTCGTCGCTGTCCTGGGAGCGACCGCCTAGGCT
GCGGGGAGGCGCGTGGGGAGAGACCTCAAGTCGAGAAGTTATCGGCCCTGGCTAGGCTGTCGGAGGAAAC
TTGAGCGTGGAGAAACGCATCGGCGAGGGTGCATCCGTGCCGCGTGAGAATTTCCCCGGCTACCTCGGGG
CCATGGACCTGGAATAAACTGGGAGAACTATGGCAGCTACTTGCATCCACTTGTACCTGACCTAACCCTT
CGGGGCGTCGTGTGCTTGGATTGTTTAAAGATAGGACTCCAAGGGGCGGGAATCACATGGGCTTTATAAC
AATACTTGAAAACTAATGACACGAATACATTTTCTTTATTTTCCGGTGGAAGAGCTTA
>rmCuff_TCONS_00000433 gene=rmCuff_XLOC_000414
AGGTGGGAGATGTGAACTCCAGTTAGGGGGTCGGAGGGAGGTGGAAAATTTTGAAGGTGGGTAGAATTGG
AGTTCAATGTGGACTTTTAAATGACTTGACCTTGCCACCTGTGGTTCAAGGTCACGGTCTGCTGTCGGTG
GGAGGCTGTGGGGTTCCTGGGAGAGCTAACTCACCCCTGTATCGTTTCCTTCTCTTGTTCTAAGAAGAAC
CGGTCTGTGCTTGGCTACCTCTTGGAGTCTCCCGAGGACAGAGGCGGAGAGGGACGTGTGGGGAGAGTTA
TTTGTTTTTTCTGTGCTTTTCTCTTTCCGGAA
>rmCuff_TCONS_00000434 gene=rmCuff_XLOC_000415
GAAAGTCACAAACCATCCCTTCAGTCTCTCTCCTGTCGTCCCAGCTCGCCTTTCTTATTCCACCCTTTCT
GGTGTCTCCCCTCGATGGATGAGACCCTGGATGTTGTTCTGCTCCCGTTCTGGCCCTCTGCAGCCGTGGT
TCTGAGCCTCAGTGGGTCGTCACCCCTCCTGCTACCAGCTCTTCTTTGTGAGTGACTGAAACCATTTTTA
AAATGTGACTCTCCGGGAGGAGAAACCGCTGGCTTTACCCTTCTGAAACTTGACGGCGCTTTAAGTAAG
>rmCuff_TCONS_00000435 gene=rmCuff_XLOC_000416
CCTTCACTCCGTGCGTCCTTTCTCTGATCGTCGAGCCTTTCATCCGAGTGGTGTGGTCTGTTAACACGTT
CGATGTGCTGTCAGGTAGAGAGGGCCAAGCAGTGACCTGATGCCTCCTTGTCGCTGAGTTCGTTCTGGGA
GGTGGCTGAGATTTAGGAGACTCTTGGCTGAATGGAGTCGCTATCACGGTGGTGTTCTGGGGCTGGG
>rmCuff_TCONS_00000436 gene=rmCuff_XLOC_000417
CCTTTATCATTTGCCACAGAAGGGTACTGTCTCTCTTCTGACATGGTGGGTGGGTATTTTTGAGCCAGTA
TTTAACAATTCTTTTTTAATCTAAAGACATTTTAAAAATCTGTTTTGTTGTGTTTAATTTTCACATTGGA
GCAATCTCTTTGGAAATGCCTCTTCTTGTGGCTTTAAAACTTCATATCTTTCTGGGGCCAGTGTGGTGGG
TTTTGATGTGGTGTCACCATAGGGCAGAGTGTGCTAGAGGCACAAGCATAAAAATGCAGACCACCTCCTC
GATTCAGATCTGCACTGGGTGAGCTACACTGCTTGAGTCAATGAAAACCATGGGCACTGGCGCTTCTAAC
CTTTCACCCGATGGCCCAATGCGTGTGGTTTGAAAAGCTCCACTGCAGGACTGAGAGAAGATTGAGGCAC
TGATTGTGCCTGAGTGCCAAAACCTGTTAAAGCAGCTGGTACTTAATGAGTCGTAACTGAAACCGCAGTT
GATCTCCGCAAGCTCTTCACGCTGAATGTTCTTCCAGAGTCAGTCAGGAATGACAAGGGAGCACCTTG
>rmCuff_TCONS_00002725 gene=rmCuff_XLOC_002556
AAAGCATCTCCAGTCACCACCTCTCCCACGACTGCAACTGCTCAGAACCCTGTGCTCAGCAAACTTCTCA
TGGCTGACCAAGACTCACCTCTGGACCTTACTGTCAGAAAGTCTCAGTCAGAACCTAGCGAACAAGGTGG
TGTACTTGATCTGTCCACTAAGAAAAGTCCATGTGCTGGCAGCACTTCCCTGAGCCATTCTCCAGGCTGC
TCCAGTACTCAAGGGAACGGGCGACCTGGGAGACCCAGCCAGTACCGCCCAGACGGACTTCGGAGTGGTG
ATGGGGTACCTCCAAGAAGCTTACAGGATGGAACCAGGGAAGGTTTTGGACACTCCACATCACTCAAAGT
TCCATTGGCTCGATCCCTGCAGATTAGTGAAGAACTACTGAGCAGAAACCAATTGTCCACAGCTGCCAGC
CTTGGACCATCTGGATTAC
>rmCuff_TCONS_00002727 gene=rmCuff_XLOC_002563
AGTATTCTTGAAGGGCTGTTTGGACCTGCATTATTAAAAGATCTCAGTTTATTTAAAGACTGTGAACCTG
AAAGCATTTCTGATTGGACTTTTGATGCAAATTGTCTGTTTTGTTGCTTGAGAAGAGATAAAGTAAAGGG
ACACTTAGTCGGTCTGGATGAACCAGCTTCGGGAGCTGGGCAAGAAGCTCTGCTTAAACAAGAGCAAGCA
AAAATCATTCGATTCGAGAGACAAGCAGAAGAGTTCCTCAATGCAGTCTTTTATAGAAAAGGTTGGTTCC
AGTGA
>rmCuff_TCONS_00000437 gene=rmCuff_XLOC_000418
ATGTGACATCCTCATCGTCTACAGCCCAGATGCCGAGGAATGGTGCCAGTACCTCCAGGACCTTTTCCTG
TCCAGTCGGCAGGTCCGTAGCCAGAAGACACTGACTTACAGGCTGGGCCCTGAGGCCTCCTTCTCAGCGG
AAGACTTGAGCTTCTTTCTTAGCTCGCGCTGCATCGTGGTGCTGCTGTCTGCGGAGCTGGTGCAGCGCTT
CTGGCAGCCAGCCCTGCTGCCCCTGCTGCAGAGAGCCTTCCATCCTCCGCACCGCATGGTGAGGCTGCTC
TGCGGCGTGCAGGACAGCGAGGCGTTCCTGGACTTCTTTCCAGATTGGGCACACTGGCAGGAGCTCACCT
GTGAAGATGAGCCCGAGACTTATGTGGCAGCTGTGAAGAAGGCCATTTCTGAAGATTCTGGCTGTGACTC
AGTCACTGACACTGAGACCGAGGACGAGAGGGTCCTTCCCTACTCGAAGCAGCAGAGCCTGCCGCCGGAG
ACTTCGCCTGGGAACCTGATGGTGGTGCAGCCGGACCGCATTCGCTGTGGGGCAGAAACCACTGTCTACG
TCATTGTGAGATGTAAGTTGGATGAGAGGGTGACGACAGAAGCAGAATTTTCTCCTGAGGATTCTCCCTC
CATAAGGGTGGAAGCCAAGCTGGAGAATGAGTACACCATTTCCATGAAGGCTCCCAGCCTTTCATCTGGG
AATGTTTCCCTGAAGATATATTCCGGGGATTTAGTGGTGTGTGAAACCGTTATCAGCTATTATACTGACA
TGGAAGAAATTGGGAATTTGTTGTCCAATGCCGCAAATCCTGTGGAGTTCATGTGTCAGGCCTTTAAAAT
TGTGCCCTACAACACAGAGACGCTTGATAAACTGCTAACTGAGTCCCTGAAGAACAACATCCCTGCAAGC
GGACTGCACCTCTTTGGAATCAACCAGTTGGAAGAAGAAGATATGATGACAAATCAGAGGGATGAAGAGC
TGCCCACCTTGTTGCATTTTGCTGCAAAGTATGGACTGAAGAACCTCACTGCCTTGTTGCTCACCTGCCC
GGGAGCCCTACAGGCATACAGTGTGGCTAACAAGCATGGCCACTACCCCAACACCATTGCCGAGAGACAT
GGCTTCCGGGACCTGCGACAGTTCATCGACGAGTATGTGGAAACCGTGGACATGCTGAAGAGTCACATTA
AAGAGGAACTGATGCAAGGGGAGGAGGCCGACGCTGTGTATGAGTCCATGGCCCACCTTTCCACAGACCT
GCTCATGAAATGCTCCCTCAACCCTGGCTGTGATGAGGAGCTGTACGAGTCCATGGCTGCCTTCGTCCCA
GCTGCCACCGAAGATCTCTATGTTGAAATGCTTCAGGCCAGTACATCTAATCCAATCCCTAGAGACGGTT
TCTCTCGGGCCACTAAGGACTCTATGATCCGCAAGTTTTTAGAAGGCAACAGCATGCAAATGCCCAGTTT
GGAGAGGGAGCTGCCCCATCTCGATCAGGAAGAAGATGTTTATCACACGGTGGATGACGACGAGGCCTTT
TCTGTAGACCTGGCCAGCAGGCCCCCTGTCCCAGTGCCCAGGCCGGAGGCCAGTGCTTCTGCTTCTCACC
AGCTGCCCGACAATGAACCATATATTTCTAAAGGTTTTGCAGAAAAAAGTCAAGAGCGGCCTGGGAATAT
CTATATTTCCTCAGAGAGCATCAGGAAAGGGCCTCCCGTCAGACCCTGGAGAGACAGGCCGCAGTCGACT
ATATATGATCCTTTCGCTGGGATGAAAACGCCAGGCCAGCGGCAGCTTATTACCCTCCAGGAGCAGGTGA
AGCTGGGCATCGTCAACGTGGACGAGGCCGTGCTCCACTTCAAAGAGTGGCAGCTCAACCAGAAGAAGCG
GTCTGAGTCCTTTCGCTTCCAGCAGGAAAATCTTAAACGGCTGAGAGAGAGCATCACCCGAAGACAGCGA
GAGAAGCAAAAATCAGGAAAGCAGACAGACTTGGAGATCACGGTCCCAATTCGGCACTCACAGCACCTGC
CTGGGAAAGTGGAGTTTGGAGTCTATGAGAGCGGCCCCAGGAAAAGTGTCTTCCCTCCAAGGACAGAGCT
CAGACGAGGAGACTGGAAAACAGACAGTACCTCCAGCACAGCAAGCAGCGCGAGTAACCGATCCAGCACC
CGGAGCCTCCTCAGCGTGAGCAGCGGGATGGAGGGGGACAATGAGGATAATGAAGTCCCTGAGGTTACCA
GAAGTCGTAGTCCAG
>rmCuff_TCONS_00000439 gene=rmCuff_XLOC_000418
TCTGGTAAATGAAGGAGAGACGGTTCCTTGTCTATGTGAGCTGGAAAAGACTGAGGTTGATGTACAGTAG
ATTCTTGACCCAGAAGCCTCTACCCAGCACTGCAAGTTCACCGATGTGTAGTGAAACCAGGCAGCTTCAG
GAATCTGCAGCTGGCATGGAGCATCTGGATGGCAAAGCAGGTTGGATGTGAAGATTCTGGCTGTGACTCA
GTCACTGACACTGAGACCGAGGACGAGAGGGTCCTTCCCTACTCGAAGCAGCAGAGCCTGCCGCCGGAGA
CTTCGCCTGGGAACCTGATGGTGGTGCAGCCGGACCGCATTCGCTGTGGGGCAGAAACCACTGTCTACGT
CATTGTGAGATGTAAGTTGGATGAGAGGGTGACGACAGAAGCAGAATTTTCTCCTGAGGATTCTCCCTCC
ATAAGGGTGGAAGCCAAGCTGGAGAATGAGTACACCATTTCCATGAAGGCTCCCAGCCTTTCATCTGGGA
ATGTTTCCCTGAAGATATATTCCGGGGATTTAGTGGTGTGTGAAACCGTTATCAGCTATTATACTGACAT
GGAAGAAATTGGGAATTTGTTGTCCAATGCCGCAAATCCTGTGGAGTTCATGTGTCAGGCCTTTAAAATT
GTGCCCTACAACACAGAGACGCTTGATAAACTGCTAACTGAGTCCCTGAAGAACAACATCCCTGCAAGCG
GACTGCACCTCTTTGGAATCAACCAGTTGGAAGAAGAAGATATGATGACAAATCAGAGGGATGAAGAGCT
GCCCACCTTGTTGCATTTTGCTGCAAAGTATGGACTGAAGAACCTCACTGCCTTGTTGCTCACCTGCCCG
GGAGCCCTACAGGCATACAGTGTGGCTAACAAGCATGGCCACTACCCCAACACCATTGCCGAGAGACATG
GCTTCCGGGACCTGCGACAGTTCATCGACGAGTATGTGGAAACCGTGGACATGCTGAAGAGTCACATTAA
AGAGGAACTGATGCAAGGGGAGGAGGCCGACGCTGTGTATGAGTCCATGGCCCACCTTTCCACAGACCTG
CTCATGAAATGCTCCCTCAACCCTGGCTGTGATGAGGAGCTGTACGAGTCCATGGCTGCCTTCGTCCCAG
CTGCCACCGAAGATCTCTATGTTGAAATGCTTCAGGCCAGTACATCTAATCCAATCCCTAGAGACGGTTT
CTCTCGGGCCACTAAGGACTCTATGATCCGCAAGTTTTTAGAAGGCAACAGCATGCAAATGCCCAGTTTG
GAGAGGGAGCTGCCCCATCTCGATCAGGAAGAAGATGTTTATCACACGGTGGATGACGACGAGGCCTTTT
CTGTAGACCTGGCCAGCAGGCCCCCTGTCCCAGTGCCCAGGCCGGAGGCCAGTGCTTCTGCTTCTCACCA
GCTGCCCGACAATGAACCATATATTTCTAAAGGTTTTGCAGAAAAAAGTCAAGAGCGGCCTGGGAATATC
TATATTTCCTCAGAGAGCATCAGGAAAGGGCCTCCCGTCAGACCCTGGAGAGACAGGCCGCAGTCGACTA
TATATGATCCTTTCGCTGGGATGAAAACGCCAGGCCAGCGGCAGCTTATTACCCTCCAGGAGCAGGTGAA
GCTGGGCATCGTCAACGTGGACGAGGCCGTGCTCCACTTCAAAGAGTGGCAGCTCAACCAGAAGAAGCGG
TCTGAGTCCTTTCGCTTCCAGCAGGAAAATCTTAAACGGCTGAGAGAGAGCATCACCCGAAGACAGCGAG
AGAAGCAAAAATCAGGAAAGCAGACAGACTTGGAGATCACGGTCCCAATTCGGCACTCACAGCACCTGCC
TGGGAAAGTGGAGTTTGGAGTCTATGAGAGCGGCCCCAGGAAAAGTGTCTTCCCTCCAAGGACAGAGCTC
AGACGAGGAGACTGGAAAACAGACAGTACCTCCAGCACAGCAAGCAGCGCGAGTAACCGATCCAGCACCC
GGAGCCTCCTCAGCGTGAGCAGCGGGATGGAGGGGGACAATGAGGATAATGAAGTCCCTGAGGTTACCAG
AAGTCGTAGTCCAG
>rmCuff_TCONS_00000444 gene=rmCuff_XLOC_000424
AACAAATCATGGATGCCTAAGAATTAGTTTATCAAATTTGTTTTAAAATAGTTGCTTTTTCTTTCATTTC
AGGCCACCAACCAGGGAGACCTTCCATCCTCCTCCACCTGTTCCACCCAGAGGTCGCTGATTCCGCCTCC
TAAACCCTGCCTACTTCCAGACTTTGAGACTTGCAATTTTCAGCCTGTTAATGATGTCTTCATGTTGCAT
TTTATGGCACAACTGCTGACCTTAAGAACCACTCTCATTACTGTTACTGTTGCAGCCCTGCTGGTTTGGG
CTTTCCTTGAAGAGGATATTATTAAGGCATGAAGAAGTGAAAAACTGAAGACTTGATTCACCATTGCCAA
GTGTATTGATCCATGTCCTCGTTTGCCAAAAGGAAGAAGACTTAGTTGGAATACTTTCCTCTAATTTGGC
ATGTCAGAAGCCTAAAAAGATTGATCAGAAATGTACTTTACAAGTGATTTTACTGAAATTCACTTATATA
AGCACATATATAATAAGGCCTTACTTATTTGCTAGTCCAGCCTAATTTCTAGAAGTGGTTATGATTTAAG
ACATTATTCAAGTGAGAAAATAGGTCCTAACTTTTAAATGATTTTTCAACTTTTCTGTAGATTCAGAAGG
ATGTTTAAATGTCAGGGCTGGTCACATACAACAAACTGAAAAAGACTTTAGGTGGGATTAATCCTAACTC
CTCTTACTTAGAAGGAAAATCTGAGGTTCCAAAGAAGTCTAGAACCAAGAGTATTCAGTAGGTTAGAGGA
AGCGGCGGACCTAGAATCCAGGGCTACTAATTCCATATCACCACACTTTCCGTCTCCAAATAGCCAGGCC
CTCTCCCTTAAGAAATGCCCAGATGTAGAAATTCACTCAGTGACTGACTATTGGCCTTCTAGAAGTTTCC
TTGTTCCATATCTCCCAGGTATGGAACCATCAAGTATTTTTTTCAATTTGAACATTTATACTTCAGTATG
CTTTCAAAACAATGATGCTGCCAAGGAACATCTAAAAATGGTTGGGAACCAGATGTTTGGGATGCCGAGG
ACCCCATTTATTAGGTCTTAGTCCTGGCCATAAGGAAAGAGGAGGAAGCTTGACTTTTTCCTCTGCTGAG
GGGTCATAAGAGGAGGGAACAACCTAAAATAGAAATAGTTATCTATTTCCTTATACACCTGTTATTACCA
CCAGGCTTGGGAAATCTGTTTCTGCAGAGAATGTACAACCTTAAATATGTCATTAATTTTGAGTCCCTGG
CACATAAATCTACCTTCAAAACACAGGCTTTTGATTTGATGCTTAAACATACACTAAAATTAGTATCAGA
TCTATTTCTTTAAAAAACATCAGAAATCTAGTGGTTTTCCAGGAAAGTATTCTCCATCCCACACAGTTAT
ATAAAAGCCACACTATTAGTGATTCATTTAAGTACAATTTTATTGGGTCCTTTTCTAATGATTAAAGGTT
CTTTTTCAATCTTACTCCTCAGTCCAGCAAACAGGGACTCTTACTGAAGTTAATAGCTTCTGTGGTTTTG
GTTTTTTTCTAGTATAAAATACACTATTAGCTGTGGCCATTAAGAGAGTGATTGTGCAAATTACCTCCCA
CAATGCCTGGCACATGGTAGCCACTCTGCAATGCTCCCTTCACTCTCCTTAGTTGGGAGAGATAGGTTAA
TGTGAGATAAAAGGACAACAAGAAATTATAATGGTAGTATGGTTGTCCTCCCTGTTATTTATAGACAGTC
TCCACCTTAAGCACATTTGATTTTGATAAAAGCTACACTTTTTTTATATTCAATATCTCTAAGCCCCTTT
TGGATGCCAAATTTAGATTTTTGTACATTCTCTGATTAACAAGCATTTATATCACTAACACGGCAAAACC
TACTGCCAGCCCATGATGTTAGCGTCTTTGTATGCACATCACTGTTTGTGAAATATTGGAATATTTTATT
TTTATATGAAAATAAGTAGAAAACATAAAATTGAAAGGGCTGATGAGAAACTTGTATCTATAAATGTGAC
AGACTTGAAACATGGATGGAAATGGTCAAGAGTGCCAAGTCAAAAGTGGCGAGTCTTAAACCATCATTAG
ACGTTCCTTGAACATCCAAAATGATTGGTTCTACATAAAAGTAAAAGAAGAAAATGAAAAAATTTGGATG
AAACGTTGGGACCCTGTTAGCAAAGAATGTCTCTAATGATGAGGTGAAATTTTTCATTCTCTAGAAACAG
AATCACTCATTATAACATAAATTTATTCAACCTCCACCTACTCAACTTTTATACACATTTTGTAGGAATA
CATTATGTAACAAAACTGTGGATTTCAATACAATGAAGATCAGAAACTAAACTGTAATTAGGCATCCAAA
GAAACAAAAAGTTTTCTATACAGTGCTTTGGAAGGCAGCTCTGCTGTCACCATCCTTTCCCAAGATTTTA
CAAGCTGGCTTAATACAAAGTGAAGTTATTACTTATATTCACTGCCATTGCCTTTGCCTCTAACTGTACA
AGGTACATCGTCTTCCAGGTCCTAGGCCAGCACTCTTCCTCCATCTTGTATTAGAACCTGTGAGTAGACA
GCCAACTAAATATTTAGCAAAAAAGTATGAAGACTGAGAGACTATGAACAGGAGGTTGGTATTGCAATCA
AATAATTTAACTTGACATATTTAATCATGTGAATAATCCCTAATGCTTTGCCATAATTAAGCAAAGTAAT
AGTATGTAAATGACTTCAATGAATATTTTTCCAAAAAAAGCTAAGTTACCTAACCCCTATCCCCCTTTTT
CTTGCTTTGTTATTAAAAAAGAGAGGTCCTAGTCCATCCTATATCATCTCGGTAGCTAGGAGTTTTAGAT
CCCTCTCTCATATGCCCCAGGAAGTAAGTGGTTTTCTGTGCTCCTTTTGCAAAGAATAGTGTGTGGTTTT
GCAGCTGGTTGGCTGAGGAAGCCTTAGTAACATTTATTTCTAAGAAAGACAAGCGGCTAATTTGGATAAC
TCTAAAAGATTCCTCATAAAAATCAATCCTCAGTTTTGAGGAATCTGCCTGTATAAATATTTTCTTGGGT
TTGATAAATAAATTGTGTTCTATTCATTTCCAAGCAAGTTATTAAGAATATAAAATGGTCTTCCTCACTC
GTTCCTGATGGCCGGATACTACGTTCACCAGGGTGGTGAGGAGATGAGTAGGAGGGGAAAGATGTGTTCT
GAATTCTGAGGCACAACTCAGAATTCATTTTCTCTTAGAAAGTGTAATAAATAAATTCCCAGGCTAGCCC
GCCAAAGCCCATTTAACCCACAATGTAGGAGACAATGTCTTAGCTAGCTATGCAGCAAGAGTTAGCATGG
TGTAGGGAGAGAACGTTGGCTTGGAAGTCAGGAAACCTGGCTTTTATTTTGGTCTGCTACTGACTTGCAG
AGTTCATGTAACTTGACTACCCTGGGTCTGTTTCATCATCTGTGAAGTAAAGAGTTTTGTGTTTACGAAC
ACTCCGGGTCCCTTCAACTCTGTTAAGTCTAAGTCTAAGGCAAAGGGTGGGGAATCCCTCATCCTGAAGA
AGCAGGGAAGCCGCCTTCCTGTAGGCGCCGCCTTCCCGGCAAGGGATCTTCTCTGTGGCAGCTGCTGTTC
CTCGCCCAGTACCATTGTTATAACGGATCAGTTAAAAAATGTGAGAAACAGTAAAATGGAAACTGTACAA
AGAAATTAATAGCCATAGTTGCTCTTCAGTCTAAGAACCAAATGTTTTAAGTGATTGCTTTGTAAAGAAA
GAACTCAGAACAGTTATGAAGTCTTTGGTATCTAGAACATTGTGGCTAGAACAGAAAAGGTAGAGGTGGA
AGGTGGTCAGCAGCAATAGAAGGACTGCCCATCTCAGAAGTAAATAACTAGCAAGACAAACATAACAAAG
TAGAAAGAAAAACAGAATTTCAAAGAAGAGGTAGCTGAGGATGGAAATCGGAAGACATCTTGTCATCTAT
ACACCAAGACTTTGGATGATGATGTTTATCAACAATGAGAATAAAAGATTGAAATTGTAGTTTTCTGGAT
CATTTACTGGTCATAAGCTCTTTAACCAATTGAGTCTTATTAGAACT
>rmCuff_TCONS_00000445 gene=rmCuff_XLOC_000425
AGTTGTCTTATGGATGAATACTGTTGGGCCCTACCATAATCGCCAAGAGACATATAAATACTTTTCACTT
CCATTCTGTGTGGGGTCNNNNNNNNGTATCAGTCATTACCATGAAACTCTGGGAGAAGCACTTCAAGGAG
TTGAATTGGAATTTAGTGGTCTGGATATTAAATTCAAAGATGATGTGATGCCAGCCACTTACTGCGAAAT
TGACTTAGATAAAGAAAAGAGAGATGCATTTGTGTATGCTATCAAAAATCACTACTGGTACCAGATGTAC
ATAGATGACTTACCAATATGGGGTATTGTTGGTGAAGCAGATGAAAATGGAGAAGATTACTATCTGTGGA
CCTACAAAAAACTTGAAATAGGTTTTAATGGAAATCGAATTGTTGATGTTAATCTAACTAGTGAAGGAAA
GGTGAAACTAGTTCCCAATACTAAAATCCAGATGTCGTATTCAGTAAAATGGAAAAAGTCAGATGTAAAA
TTTGAAGATCGATTTGACAAATATCTTGATCCGTCCTTTTTTCAACACAGGGTTCATTGGTTTTCAATTT
TCAACTCCTTCATGATGGTTATCTTCTTGGTGGGCTTAGTTTCAATGATTTTAATGAGAACTTTAAGAAA
GGATTATGCCCGATATAGTAAAGAAGAAGAAATGGACGACATGGATAGAGACCTAGGAGATGAGTATGGC
TGGAAGCAGGTGCATGGAGATGTATTTAGACCGTCAAGTCACCCGCTGATATTTTCCTCTCTCATTGGTT
CTGGATGTCAAATATTTGCTGTGTCTCTCATTGTTATTATTGTTGCAATGATAGAAGATTTATATACAGA
GAGGGGATCGATGCTCAGTACAGCCATATTTGTCTATGCTGCTACGTCTCCAGTGAATGGTTATTTTGGA
GGAAGTCTATATGCTAGACAAGGAGGAAGGAGATGGATAAAGCAGATGTTTATTGGGGCATTCCTTATCC
CTGCTATGGTGTGTGGCACTGCCTTCTTCATCAATTTTATAGCCATTTATTACCATGCTTCAAGAGCCAT
TCCTTTTGGAACAATGGTGGCCGTTTGTTGCATCTGTTTTTTTGTCATTCTTCCTCTAAATTTAGTTGGT
ACGATACTTGGCCGAAATCTGTCAGGTCAGCCCAACTTTCCTTGTCGTGTCAATGCTGTGCCTCGTCCCA
TACCGGAGAAAAAATGGTTCATGGAGCCTGCAGTTATTGTTTGCCTGGGAGGAATTTTACCTTTTGGCTC
AATCTTTATTGAAATGTATTTCATCTTCACCTCTTTCTGGGCATATAAGATCTATTACGTCTATGGCTTC
ATGATGCTGGTGCTGGTCATCCTGTGCATCGTGACTGTCTGTGTGACCATCGTGTGCACATACTTTCTAC
TAAATGCAGAGGATTATAGGTGGCAATGGACAAGTTTTCTCTCTGCTGCATCAACTGCAATCTATGTTTA
CATGTATTCCTTTTACTACTATTTTTTCAAAACAAAGATGTATGGCTTATTTCAGACATCATTTTACTTT
GGATATATGGCGGTATTTAGCACAGCCTTGGGGATAATGTGTGGAGCAATTGGTTACATGGGAACAAGTG
CCTTTGTCCGAAAAATCTATACTAATGTGAAAATTGACTAGAGACCCAAGAAAACCTGGAACTTCGGATC
AACTTCTCTTTCATAGGGGTGGAACTTGCACATCAAACAAAGCGCAAGAAGAGATTTGGGCTTTAACACT
GGGTACTTTGTGGGTCTCTCTTTCGTGGATGACTTAGAGTAACATCTGTTTCCATTGATCCTAGGTTCTT
ACTGACTGCTTTCTCCAACTGTTCACAGCAAATGCTTGGATTTTATGCAGTAGGCATTACTACAGTACAT
GGCTAATCTTCCCAAAAACTAGCTCATTAAAGATGAAATAGACCAGCTCTCTTCAGTGAAGAGGACGAAT
AGTTTATTTAAAGCATTTGTTCTAATAAAATAAATAGAGGGAAACTTGGATGCTAAAATTACATGAATAG
AAATCTTCCTGGCACTTAGTGTTTCTACGTTATTGAAAAATGATGTTCCAGAAAGATTACATTTTTCTCT
TATTTTTACTGCCATCATCACCTATTGTGGGACATTTTTATATATTGAATCTGGGTTCNNNNNNNNNNNN
NNNNNNNNNNNNNNCAATTCAACTGCATCCTTTTTTTAAAAGAGAGAATTAAAAAATATTAAATCCTGCA
TGTAATATATCTGCTGTCATCTTAGTTGGACCAACTTCCCATTTATTTATCTTAAAACTATCCAGTTACA
TCTTAATTCCATCCAAAGAAGATACAGTCTGAAGATAGAGGTGTACTCTCTACAATGCAATTTACTGTAC
AGTTAGAAAGCAAAGTGTTAAATGGAGAAGATATTTGTTTTTATTAAACATTTTGAGATTTAGATAAACT
ACATTTTAACTGAATGTCTAAAGTGATTATCTCTNNNNNNNNACCAAGTTAGTCTTACATCTTTTTTGGG
TTTGAATGAAGGTTTTACATAAGAAATTATTAAAAACAAGGGGGGCGGATAATAAATGTATATACCATTA
AATAATGTAACGTAGGTGTAGATTCCCAAATGCATTTGGATGTACAGATTGACTACGGAGTACTTTTTTC
TGATGATGATTGGTGTAGAAATGTGTGAATTGGGGTGGCTTTTTACACCTTGCCTACCACTGCATGAAAC
TCGGGGGTTTCTTCAAAATGTGTGTGTCATACTTCTTTTGGGAGGGGGGATTCTTTTCTTTTGTTTCTTT
TCTGAGACTCCTACAGGAGCTAAATTTGTAATTTAGAAACATTTAATTTTGTTAATCCTGTGTGGGGCAC
TTAAGTAAC
>rmCuff_TCONS_00000446 gene=rmCuff_XLOC_000425
CACACAGGATTCATTGGTTTTCAATTTTCAACTCCTTCATGATGGTTATCTTCTTGGTGGGCTTAGTTTC
AATGATTTTAATGAGAACTTTAAGAAAGGATTATGCCCGATATAGTAAAGAAGAAGAAATGGACGACATG
GATAGAGACCTAGGAGATGAGTATGGCTGGAAGCAGGTGCATGGAGATGTATTTAGACCGTCAAGTCACC
CGCTGATATTTTCCTCTCTCATTGGTTCTGGATGTCAAATATTTGCTGTGTCTCTCATTGTTATTATTGT
TGCAATGATAGAAGATTTATATACAGAGAGGGGATCGATGCTCAGTACAGCCATATTTGTCTATGCTGCT
ACGTCTCCAGTGAATGGTTATTTTGGAGGAAGTCTATATGCTAGACAAGGAGGAAGGAGATGGATAAAGC
AGATGTTTATTGGGGCATTCCTTATCCCTGCTATGGTGTGTGGCACTGCCTTCTTCATCAATTTTATAGC
CATTTATTACCATGCTTCAAGAGCCATTCCTTTTGGAACAATGGTGGCCGTTTGTTGCATCTGTTTTTTT
GTCATTCTTCCTCTAAATTTAGTTGGTACGATACTTGGCCGAAATCTGTCAGGTCAGCCCAACTTTCCTT
GTCGTGTCAATGCTGTGCCTCGTCCCATACCGGAGAAAAAATGGTTCATGGAGCCTGCAGTTATTGTTTG
CCTGGGAGGAATTTTACCTTTTGGCTCAATCTTTATTGAAATGTATTTCATCTTCACCTCTTTCTGGGCA
TATAAGATCTATTACGTCTATGGCTTCATGATGCTGGTGCTGGTCATCCTGTGCATCGTGACTGTCTGTG
TGACCATCGTGTGCACATACTTTCTACTAAATGCAGAGGATTATAGGTGGCAATGGACAAGTTTTCTCTC
TGCTGCATCAACTGCAATCTATGTTTACATGTATTCCTTTTACTACTATTTTTTCAAAACAAAGATGTAT
GGCTTATTTCAGACATCATTTTACTTTGGATATATGGCGGTATTTAGCACAGCCTTGGGGATAATGTGTG
GAGCAATTGGTTACATGGGAACAAGTGCCTTTGTCCGAAAAATCTATACTAATGTGAAAATTGACTAGAG
ACCCAAGAAAACCTGGAACTTCGGATCAACTTCTCTTTCATAGGGGTGGAACTTGCACATCAAACAAAGC
GCAAGAAGAGATTTGGGCTTTAACACTGGGTACTTTGTGGGTCTCTCTTTCGTGGATGACTTAGAGTAAC
ATCTGTTTCCATTGATCCTAGGTTCTTACTGACTGCTTTCTCCAACTGTTCACAGCAAATGCTTGGATTT
TATGCAGTAGGCATTACTACAGTACATGGCTAATCTTCCCAAAAACTAGCTCATTAAAGATGAAATAGAC
CAGCTCTCTTCAGTGAAGAGGACGAATAGTTTATTTAAAGCATTTGTTCTAATAAAATAAATAGAGGGAA
ACTTGGATGCTAAAATTACATGAATAGAAATCTTCCTGGCACTTAGTGTTTCTACGTTATTGAAAAATGA
TGTTCCAGAAAGATTACATTTTTCTCTTATTTTTACTGCCATCATCACCTATTGTGGGACATTTTTATAT
ATTGAATCTGGGTTCNNNNNNNNNNNNNNNNNNNNNNNNNNCAATTCAACTGCATCCTTTTTTTAAAAGA
GAGAATTAAAAAATATTAAATCCTGCATGTAATATATCTGCTGTCATCTTAGTTGGACCAACTTCCCATT
TATTTATCTTAAAACTATCCAGTTACATCTTAATTCCATCCAAAGAAGATACAGTCTGAAGATAGAGGTG
TACTCTCTACAATGCAATTTACTGTACAGTTAGAAAGCAAAGTGTTAAATGGAGAAGATATTTGTTTTTA
TTAAACATTTTGAGATTTAGATAAACTACATTTTAACTGAATGTCTAAAGTGATTATCTCTNNNNNNNNA
CCAAGTTAGTCTTACATCTTTTTTGGGTTTGAATGAAGGTTTTACATAAGAAATTATTAAAAACAAGGGG
GGCGGATAATAAATGTATATACCATTAAATAATGTAACGTAGGTGTAGATTCCCAAATGCATTTGGATGT
ACAGATTGACTACGGAGTACTTTTTTCTGATGATGATTGGTGTAGAAATGTGTGAATTGGGGTGGCTTTT
TACACCTTGCCTACCACTGCATGAAACTCGGGGGTTTCTTCAAAATGTGTGTGTCATACTTCTTTTGGGA
GGGGGGATTCTTTTCTTTTGTTTCTTTTCTGAGACTCCTACAGGAGCTAAATTTGTAATTTAGAAACATT
TAATTTTGTTAATCCTGTGTGGGGCACTTAAGTAAC
>rmCuff_TCONS_00000449 gene=rmCuff_XLOC_000428
GGGCAATATTACTGAAATACAATTTTTTTAATATGCTATAAACTCTGCTTTTCTAATACATGGACCCACA
CTTTAAAATCCCCAAACTTGCTTACATCTAGATTATCCAGTACAGTCACAGAGGGAATGACAAGCCCTTT
GAATGAGCTTGTGGCACCAAATCTGTTCAGGTTAGTGTACCGTGTAAAGTGGGGATGGGGTAAGGATGAG
CAAATAAAGGTTACAATTTTCTAAGGAAGTGATTTTAATTTTGGATACATCTTTCTGGAACCGTCCATAA
TGTGAAGTTTTCCTAGAACTGTTGAGTTTCTAG
>rmCuff_TCONS_00000451 gene=rmCuff_XLOC_000430
CATGAGCATTTTCTAAAAGCCATCTGATTTGACATTCTCCTTGGAGCTGTAGGCAGAATTGTTCAAAGAC
AAAAGTAAAAATTATTTCACTGTATTAGGAAATGAAAATAAAGAAACTGTTGTGAAGGCTGCTTACATTG
AAGTACTGATGAGCTAGGCTTGCTAATAATTGACTGATAAAGCAGCATTTGGTCTGTTTAC
>rmCuff_TCONS_00000452 gene=rmCuff_XLOC_000431
CAAAGCACCTCCAAGTGTTCCTCAAAGGGATTATGCCTCAGGGAGCCCTGCTGATGAAGAGGAGCAGTGG
TCAGATGACTTTGACAGCGACTATGAAAACCCAGACGAGCACTCGGACTCAGAGATGTACGTGCTGCCCG
CCGAGGAGACTGGGGACGATAGTTATGAGCCGCCGCCCGCTGAGCAGGAGACGAGGACAGTTC
>rmCuff_TCONS_00000453 gene=rmCuff_XLOC_000432
CAAGCTACTGGTCCAAATGTAATTAGGCCTGTCTTGGTAATGCAAAATGGGACTTTGTTTTTAATGCACA
GGAGGTATGGTGTGATTGAAGGCCCATCTCATGCTTAACAATGCTGTTTCATAGGAAGCTGACGTTCACT
GTAAGCCATGGTATGCTGGTGCCTGTGATCGAAAGTCTGCTGAAGAGGCACTATACAGATC
>rmCuff_TCONS_00000454 gene=rmCuff_XLOC_000433
ACTTGTTATTTTCTGGGTTTTTTAAATAGTACCTATCCTAATGGGTGAGAGGTGATATCTCATTGTGGTT
TTGATTTGCATTTCTCTGAGGATTAGTGATGTTGAGCATCTTTTCATACGCTTGTTGGCCATTTGTATGT
TATCTTTGGAGAAATGTCTATTCAAGTCCTTTGCCCATTTTAAAATCAAGTTATTTGATCTT
>rmCuff_TCONS_00000455 gene=rmCuff_XLOC_000434
CATTTCCCCTATTTCTACTTTTGAGAAAAAGTCCCAAAACTTCATATTTTGGATTATGAGCCATCCAGTA
ATAAAACAGAAGATGGAGGCAGCTATTGAGGTGGTCATCCATTTCTTTATAAGAAGCTCAGACGAACTTG
TTCTATTGCCTGACCTGATGAACTGTTAATATCTGGTGAGGTTGACTCATCATGCTACTAATCTC
>rmCuff_TCONS_00002739 gene=rmCuff_XLOC_002575
AAGTAAATGACATAGAACTTTATCTGGCTGAATGCATGGAAAGAGCCAGGGAAGTGGTTCCACAGTCCCA
GCACCAAGAGACACCTGTTTACCTGGGAGCCACGGCAGGCATGCGGTTGCTCAGGATAGAAAACGAACCA
TTGGCAAACAGGGTCCTGAATACGGTGACGAACAGCCTTAGCAGATACCCCTTTGACTTCCAGGGTGCCA
GAATCATCACTGGCCAAGAAGAAGGCGCCTATGGCTGGATTACTATCAACTATCTTCTGGGCAAATTCAC
TCAGAAATTGCGATGGCTCAACCTGATGCCAAAGGGAGACGATACTCAGGGAACCTATGGAGCTTTAGAC
CTTGGGGGAGCCTCTACACAAATCACTTTTGTGCCCCAAAACAAGAGCACTGAGTCTCCAGACAATGCTC
TGCACTTTCGCCTGTATGGCAA
>rmCuff_TCONS_00000457 gene=rmCuff_XLOC_000435
AGGTCTCTCCAGATCACATCGTGTGCAGCCTTCTGCCATTAGACATGTTCGTTCTTGGAGCAACATCCCC
TTTATCACTGTACCCCTCAGTCGTACACACGGCAAGTCTTTCGCGCACCGCAGTGAGCTGAAGCACGCCA
AGAGGATCGTGGTGAAACTTGGAAGTGCTGTGGTGACCCGAGGGGACGAATGTGGCCTGGCACTGGGGCG
CCTGGCATCCATTGTCGAGCAGGTGTCAGTGCTGCAGAATCAAGGCCGAGAGATGATGCTGGTGACCAGT
GGAGCTGTGGCCTTTGGGAAGCAACGCTTGCGCCATGAGATCCTTCTGTCTCAGAGCGTGCGGCAGGCCC
TGCACTCGGGGCAGAACCAGCTGAAAGAGATGGCAATACCGGTCTTAGAAGCCCGAGCCTGCGCAGCTGC
TGGACAGAGTGGCCTGATGGCCTTGTATGAAGCCATGTTTACCCAGTACAGCATCTGTGCTGCCCAGGTT
TTGGTGACCAATTTGGATTTCCACGATGAGCAGAAGCGCCGGAACCTTAATGGGACACTTCATGAGCTCC
TGCGGATGAACATCGTCCCCATTGTCAACACAAATGATGCTGTTGTCCCCCCAGCTGAGCCCAATAGTGA
TCTCCAGGGGGTAAATGTTATTAGTGTTAAAGATAATGATAGCCTGGCTGCCCGTCTGGCCGTGGAGATG
AAAACTGACCTCTTGATTGTTCTTTCAGATGTCGAAGGCCTGTTTGACAGCCCCCCAGGATCAGATGATG
CAAAGCTCATTGATATATTTTATCCTGGAGATCAGCAGTCTGTGACGTTCGGAACCAAGTCGAGAGTAGG
GATGGGTGGCATGGAAGCCAAGGTGAAAGCAGCCCTCTGGGCTTTGCAAGGTGGCACTTCTGTGGTTATT
GCCAACGGAACCCACCCAAAGGTGTCTGGGCACGTCATCACAGACATCGTGGAGGGGAAGAAAGTTGGCA
CCTTCTTTTCCGAAGTAAAGCCTGCAGGTAAGTAGCTCTTCATAGGGTCCCATGGTCTGTAGATAGCATA
GCTGGTGA
>rmCuff_TCONS_00000460 gene=rmCuff_XLOC_000438
GGAGGGCGGATGTTGGCCACTTTGGAACCTGAGCAGAGAGCAGAAATTATCCATCATCTGGCTGATCTGT
TGACAGACCAGCGTGACGAGATCCTGTTAGCCAACAAAAAAGACTTGGAGGAGGCAGAAGGCAGACTTGC
AGCCCCTCTGCTGAAACGGTTGAGCCTCTCCACGTCCAAGTTGAACAGCCTGGCCATCGGTCTGCGGCAG
ATTGCGGCCTCCTCACAGGACAGCGTGGGACGTGTTTTGCGCCGGACCCGAATTGCCAAAAACTTGGAAC
TAGAACAAGTGACTGTCCCAATTGGAGTTCTCCTGGTCATCTTTGAATCTCGCCCTGACTGTCTACCCCA
GGTGGCAGCCTTGGCTATTGCAAGTGGTAATGGCTTGTTACTCAAAGGAGGGAAGGAGGCCACCCACAGC
AACCGGATTCTCCACCTCCTAACCCAGGAGGCCCTCTCGATCCATGGAGTGAAGGAGGCCGTACAACTAG
TGAATACCAGAGAAGAAGTGGAAGATCTTTGCCGCCTAGACAAAATGATAGATCTTATTATTCCACGTGG
CTCTTCCCAGCTGGTCAGAGACATCCAGAAAGCTGCTAAGGGCATTCCAGTGATGGGGCACAGTGAAGGG
ATCTGTCACATGTATGTGGACTCAGAGGCCAGTGTGGATAAAGTCACTAGACTAGTCAGAGACTCGAAAT
GTGAGTATCCAGCTGCCTGTAATGCTTTAGAGACTCTGTTGATCCATCGAGATCTGCTGAGAACACCATT
GTTTGACCAGATCATTGATATGCTGAGAGTGGAACAGGTGAAGATTCACGCAGGCCCCAAGTTCGCCTCC
TATTTGACCTTCAGCCCCTCCGAAGTGAAGTCCCTCCGAACTGAGTATGGGGACCTGGAATTGTGCATTG
AAGTGGTGGACAACGTCCAGGAGGCCATCGACCACATCCACAAGTACGGCAGCTCCCACACAGATGTCAT
CGTCACAGAGAATGAGAAAACAGCAGAGTTCTTCCTCCAGCACGTGGATAGCGCCTGCGTGTTCTGGAAC
GCCAGCACTCGCTTCTCTGATGGCTACCGCTTCGGACTAGGAGCTGAAGTGGGCATCAGTACATCACGAA
TCCACGCCCGGGGACCAGTAGGACTGGAGGGACTCCTTACCACCAAGTGGCTGCTGCGAGGGCAAGACCA
CGTGGTCTCAGATTTCTCAGAGCATGGAAGTTTAAAATATCTTCACGAGACCCTCCCTGTTCCTCAGAGA
AACACCAACTGAAAGCGTTCAGAGAAGAGCCGGAGTGTACCGAGAGGTCTTCACAGTTCACCTTGTCTTA
GGAATCTCAGGGGATGAGCCAGGTCTTGTCTCCCACTTGCTGGAAGGGTCTGCCTGTTGGGAAGCTCACC
TAGATGCTTCTGGGCTCAGTTTGGTAACATCAGTCTCAGCTAATGCGTGTTCCAGGTCACTCTTCTCTCT
CTCNNNNNNNNAAGCTAGAAAATAATTGCTATGGATAGGGACTTTGCTTAATTGCTGCAGCTTTGGACTT
TGCTTCACCCAGTCCAGTTCCTTGCAGTGACAGAAACAGAAAGATGCAGTTCGCCCACATAAAAGGCAAT
GGAAAAATTGTGGCTGCTTTTTACCTTTTATCGCCTCAATGAGGTA
>rmCuff_TCONS_00000461 gene=rmCuff_XLOC_000439
CATTCCAGATGCTTGCAGCGTCCCCAGATGCAGGAGAGTCGGCATTACCCTTGCTGCAGCTGCAACCTGG
AGCTGCAGGCAGGAGGTGTGAGTCTCAGGATGAAGTATGTGCTGCAGCAATTACGCTTGAGACTTTTATA
TAAATTATTTTGTCATCCTATCCTTTCTCTCCAAAACGAAAATTAGAGGATTATTTTAGTACTTTGGATT
CTTCCCCCCTTTTTGAGAAATAAAGTTCTTATGAAAA
>rmCuff_TCONS_00000462 gene=rmCuff_XLOC_000440
CTTTGAAATTCACCAGTGCATGCTTTCTTCAGCCAGACAGAATTTATTACGCTGCTATATAGCTACATAA
AAGCAGAAGGGATCCCACCGAGCGTGGCTCGTTTTATCCAGACCCTGGGTTTTCCCAGCATGTTCTGGC
>rmCuff_TCONS_00000463 gene=rmCuff_XLOC_000441
AAAGGCATGTTGAAGGAGGAGGAATCTAGCCTTGGTGGGTAGAATGGGCATCTGGGGAACTCAGCCTGGG
CTCCTTGTCTTGAGGTGATGGGGACCAGGCAGTGGGCTTGGGAGGTAGGGTCATCTGCAGTCCCTTCTGA
CTGGGGGTTACTGGTCTTGTTGCTAAGAGGGTGAGAGAAATAAGACAAGAGAAGAGCAGAGGTGACTGCA
AGCTCCCGGCCTGGAAGAATGGTGATCCTGAGACAGGAGGGGGACCAGCTGGTGCAGAAGAGGGTGTGGG
CAGAGGCTTGGTGTGTCTAGAGCGCAGAGACTGCTCTTCTAACCCAGCCCTGCCCATGAACTAGCTGAGA
CCTTGGGCCAATTCCTTCGTCTCT
>rmCuff_TCONS_00000464 gene=rmCuff_XLOC_000442
ACTGGGAAAGGAGCAGTGACTCTCCGGGCCTCGTCTTCTTACAGGGAAATCCCGAGCAGTGGCCCCGTGA
GTCCTCAGGAAACCCCGAAACATGAAAGCAAACCAGATGAATGGAGGCTTTCTTCTAACGCTGATGCCAA
TGGAAACGCCCAACCCTCTTCACTTGCTGCCAAGGGCTACAGAAGTGTGCATCCCAACCTTCCTTCCGAC
AAGCCCCAGGTAGGCATGTGCCCAAGGGTGGCATGGGGGCTGGTGAGTGGTGCCTGTTTCTGAGTCTTTT
AGCTTCAATGGGTGATGTCCAGCTTGCTCAGCTGGATAATGGACTAGGTTCAGAGTCGCACGTTTGGCCC
ACTGTGGAAAAGCTCTACAAGGACCAGAGTTAGGGAGAAGTTTGGGTCAAGGGAAGCAGAAGTGTGGGAT
GAGGTTGGTCTGTACCAGGGCACTGGAAATATAGGACTGATGTTTTCTAGGTTTGAAATGCATGTGGCAG
TGTTCTGAAAGAGGGAATCCATTTAGCCTTGAATAAGTGGGAAAAAGTTCTGAGCCTGTTGGTTAAAAAC
TCTTTAGAGTGTAGCATTCAAGAGAAGAGTGTGCTGTTGTGTTTATTCCATTAATTTGCTGCACTTGGGC
TGTACGAGTTCCAGCAACTCTGTCCTTATCAATCAGGTAGCTGTGGCTGGACCCTAATCCCATGGCCCAG
GAGCAGGCAGCTAGAAGTTGGAATGGCAGTACAGCAGAGCTTAAACCACCTTCCTTTACCCTACAAAAGA
AGGTCCCCCCAAGTTGTACAGTTGGAGTCGGGATCCCCCTAGGTTGTTTTCCTGATCCTTCTTCCTTCCC
CTCCCTGTTGCTACTTTGCCATTTTGCTGAAAAGAATAGACCCTGTTTTGATTCAGGCAATCTGGGAAGA
GTATTTTTACGTAGAGGAGCCACATCTGTGGAATGGAGCAGTCTTTTCTTAAAGGAAGCTGTGCTGCTCG
AAATATGTGGCAAAAATGCATTCCTTGTGTGGTCCATTTCCCTGTGCCTGCCTTCTGTGAAAGTGCTCCC
GGAGCTCACGAGGAACCCAGGGATTCCGCATGCCTTCCTGGTTCCCACCCCCCTTCTTTGATGATCGTCT
GGCTGCTGAGGACATAAAATTGTGCTGGCTCCTGAAATGAAACCGAGTCAGATGATGTCTTCTTTCGTCT
CTGCAGACCCTTGTCCTCTCAGGGTTGGAAGTGGTTGCTGAATCATCTGCCTTGTGTGCTGAGCAGCACC
ACTAAGCTTTCCGCCCCTGCCACAGCTTGCCTCCCCTAGGTACAGTCGTGTGCATACAGGGCCACTGATC
AGAACCAGGAGCTACAAGTGTGTCCGGCTTCCTGAAGTCCTCCTTAGATGTGGGGACTTGGGAGGTCAGT
TGTCCAGAAAATGACTTCCCATAGTTTTCCCATTTCTAAGACCTTTCCCAGTGTGCTCGTGCACTGTCTG
TGGCACACTTCCTTCCCAGCCATCTCAAG
>rmCuff_TCONS_00000465 gene=rmCuff_XLOC_000443
CGGCAAGGGAAAGCCACTCTCTGTTCCTCCTCCTGACCCTCCCAAGCTATTCTTTGACATCCGTAAAGAT
GGTGAGAGTCCTTCCCTGGGGACTCGGCCTTCGTTCCCAGACGCAGTGAGACCACCTGTGCTAGGCCCCC
AGGTTACCTCTGATCCCGAAAACCGGAAGAGAAAAGAACCTTACCTTTTC
>rmCuff_TCONS_00000466 gene=rmCuff_XLOC_000444
AGCCCAGCCCAGCCTGAGGTAATAGTTGTCCCTCTCTACCTGGTTAATACTGACAGAGGGCAAGAAGGCA
CTACCAGACCTCCAG
>rmCuff_TCONS_00000467 gene=rmCuff_XLOC_000445
AGGGCACTTTCAGAAAGGTCAGACTGAGCAAGCCAGTGTTTGTAGGAAGCCCCTACTGTGTGTGAGGAGC
TGTCCTGGGTGCTGACAGTCACTGCCTCTCTTTTGATGGGCATATGTTCTCTTGCTACAAAAGTTGTTCA
GAAACACCTTTGGTGGTAGATGGCTCCTGCCATTTATGTGGCATTTACTGAGCCTGCTGTCTGCAGGGCA
TTGTGCAGGTGCAAGGGGAAAGGAGGAAGAGAGGCATAGCCCTTGTCCTGCAGGTGCTTACAGAGCAGTT
GATCCCTGATGGAGCATACTAATTGCTTTGAATCATACTTTTATCT
>rmCuff_TCONS_00000468 gene=rmCuff_XLOC_000446
ATCCCATGTTGGAACTGATTCCCAAACCTTTGCACCAGTTAGCAAGCCAACATCTGCCTACCCCTCCACG
ACAATTGTCAATCCCACTATTGTGCTCTTGCAACACAATCGAGAACAGCAGAAAAGACTCAGTAGCCTTT
CAGGTCCTGTCTCAGAAAGAAGAGTGGGAGAGCAGGCCTCGGTACCAACCCAGGAAAAAGCCACCTCACC
TGGCAGGGCTACTGAAAAAAAGGCAAAGGATGACAGTCGGCGAGTGGTGAAGAGCGCTCAGGACCTGAGC
GATGTTTCCATGGATGAAGTGGGCATTCCACTCCGGAACACCGAGAGATCAAAAGACTGGTACAAGACTA
TGTTTAAACAGATCCACAAACTGAACAGAGGTACTGATTTTCATTTGTAGAAGCTGTGCTGTGCCCGTAC
GTTGACTGTGGTG
>rmCuff_TCONS_00000469 gene=rmCuff_XLOC_000447
AGCCCAGCCATACGTCTTCAGAGCAGAGGAGGGAGGGAGCATTTGTGTGCCTGCCTCACATGTGGGATTT
GAGGTCAGCTCTCAAGTCCTCCCTCCCAGATGTTGTGGGATGCAGCAGGCTGAGCCCAGCACTCTGCCTG
TGCTTCAGCATCTCCCTGCCTGGGATGCGAGCAGCTCCAACTCCCACCTGCTTCCAGCTTTAGATGCATC
TGCCCGTGTCAGCCCATGACTGCCTTGTAGGCAGAGCGAGTTGAGAAAGCACCGAAGTGGGAGTTAAAAA
CTGTTCTCACCTTGGGGACCAAGTACTCACGTGACCTTGGGCCACTTGTGTACCTTTCTGTGTTTGTCCC
ACTTCCGTTCCTCTGAGGGAAGTTGCAGGGTCCAAATGAGAGCAAATCTGCCTTGTGAAGTAGAATGCCA
TGGTGCACCTGTAAGGTGGTGGTAATGTGAAAAATTATCTTCCCCAGCTGGGAGCTAGCACTTGCCAGGT
AGTCCTGAGAGTCAGTCAAGAGCTGACACACCAAAGCCAGTTCAAGATGGAAGAGAAGCACTTCCAAATC
AGG
>rmCuff_TCONS_00000470 gene=rmCuff_XLOC_000448
AGCAGTGCTGTTCCTTTCTTTTTCACTTTGGGGTTTTTCCTGGTGGCTAAGGGCTGTCTCCCAATCATTT
GCTTCCCTCTAACCTCGTGTTTGTGGTGTTGTCTTGCTCCTCGCTGACTGTATAACTGGAGTCTATCTAG
ATGGTATTTTAATCCTATTCCCTTGGGATCTACATGATTAATGGGCTAGTCAGTGTAGCTTAGTTATTAT
CCTCTGAACATGTGGAGTTCTGGGAAAAGCTGCCTGAACCTAGCTACCAAAGGCTTTGTATTTAGGGTGG
TCCCATGGTGCTGGTGGCTGGGCGGTGACTCAGGGAAGCTGAGTCATTATGGCTGATGGGCAAGAGCTAG
ACATTCCAAGCTGTTAACAACAGAAAAATTACCCAGTTCCTATATGTGCAGCTGGCTTATCTCTGGGTCC
CTGTTGTCATGGGCCCTCAGGGTGTATCTCTTTGGTGGGGAATTCCCAAAGAGGTATCCAGGTATGAGAT
TTAGTAATACTGGGGGAGGATATTTCTTTAAAATAAGGG
>rmCuff_TCONS_00000471 gene=rmCuff_XLOC_000449
TGCTGGAGAGACAGCCACATTTGAGAGAGATTCTTTTCTAGGGCAAAAAGTCTAGGTGTCAAAGAAGATT
CCAAAAGCTGAGTTAAGGGCAACAACCTGAGAATGATCCTAGTCCCAGGGATTGTCTGATCTTTGGATGA
GTCACCCTGAGAGAAGGGAGTGGATGGAGTGTGCAAGAGGAAGTTTCATTAAGTGCTCTTCTAGGATGAG
ATGTTGC
>rmCuff_TCONS_00000473 gene=rmCuff_XLOC_000451
AAAGTCACTGTGGCTGAAAGGCAATTATGTGCCTCCTGGCAGTTTTAGGAGAGTAGCTGTCCCCAAATCG
AGCCTCCAAGGACAGAGTGCCAAAGCCCAGAGGGGAACTGTTGGTGTGTAAACATCAGAGCTCAGCAGGG
GCCTTTGGGACCCAAAAGTGAATTGTTCACCCTGAGTAAATCCCGCTTAGTGTTAGAGCTTCCTGGAAGT
CCCTGGCTCAGGAGGTTCTGAGTGTTGCTGCCAAGATTTGGTGTTTGCTGTGCTGGGCTCTGAGGGGCAC
AATCCGCGTGTGGCTCCACCACGAGCAGGAGTCACACGATCTCGGCTCAGCTGAGCCCATTATGGCACAG
TTTTAAAGAACCCTACGAGAATACTGAAGGCAGGATTTCAGACACAATG
>rmCuff_TCONS_00000474 gene=rmCuff_XLOC_000452
TGGCTCCTCCTCTCTCTGCTGGGCTCCCTGGTGTGGCTGGATGCCGGTGCAGGACGGTGGAAGTGGGGGA
CATGTCACTCGGTTCTCTCACTTGAGCTGGATTTCTCCTGATTGCATTTTGTTTTGTTCAATAGATGATG
ATTCAGATCTGTACTCTCCTCGATACTCCTTTTCTGAAGACACAAAATCTCCCCTTTCTGTGCCTCGCTC
AAAAAGTGAGATGAGCTACATTGATGGTGAGAAGGTAGTTAAGAGGTCGGCCACACTTCCCCTCCCGGCC
CGCTCTTCCTCACTAAAATCAAGCCCAGAAAGGTAAGTGCTCCCTT
>rmCuff_TCONS_00000475 gene=rmCuff_XLOC_000453
TGCAGAGCCCAAAAGCATTTATGAATATCAGCCTGGCAAGTCCTCCGTTCTGACCAACGAAAAGATGAGC
TCAGCAGTCAGCCCCACTCCGGAAATTTCTTCAGAGCCTCCTGGATAGATATATTCTTCCAACTTCCACG
CAGTGAAGAGGGAATCAGATGGGGCTCCTGGAGATCTCTCTAGCTTGGAGAACGAGAGGCAGATCTATAA
AAGCGTCCTGGAAGGTGGAGACATCCCTCTCCAGGGCCTGAGTGGGCTCAAGCGACCATCCAGCTCGGCC
TCCACTAAAGATTCAGAATCACCAAGACATTTTATACCAGCTGATTACTTGGAATCCACAGAAGAATTTA
TTCGAAGGCGTCATGATGATAAAGAGAAACTTTTAGCGGACCAGAGACGACTTAAACGAGAGCAAGAAGA
GGCCGATATTGCAGCTCGACGCCACACGGGCGTCATTCCGACGCACCATCAGTTTATCACTAATGAGCGC
TTTGGGGACCTCCTCAATATAGACGATACGGCAAAAAGGAAATCTGGGTCAGAGGTGAGACCCGCCAGAG
CTAAATTTGACTTTAAAGCTCAGACACTAAAGGAGCTTCCTCTGCAGAAGGGAGACATCGTTTACATTTA
CAAGCAGATTGATCAGAACTGGTATGAGGGAGAGCACCACGGCCGCGTGGGCATCTTCCCGCGCACCTAC
ATTGAGCTGCTTCCTCCTGCTGAGAAGGCTCAGCCCAAAAAGTTGACACCAGTGCAGGTTTTGGAATATG
GAGAAGCTGTTGCTAAGTTTAACTTTAACGGTGACACACAAGTAGAAATGTCCTTCAGGAAGGGTGAGAG
GATCATGCTGCTTCGACAGGTGGATGAGAACTGGTACGAAGGGAGGATCCCAGGGACGTCCCGGCAAGGC
ATCTTCCCCATCACCTATGTGGACGTGATCAAAAGGCCACTGGTGAAAAACCCTGTGGATTACATCGACC
TGCCTTTCTCCTCTTCCCCAAGTCGTAGTGCCACTGCAAGCCCACAGCAACCTCAAGCCCAGCAGCGAAG
AGTCACCCCAGACAGGAGTCAAACCTCACAAGATTTACTTAGCTACCAAGCACTGTATAGCTATATACCA
CAGAACGATGATGAATTGGAACTCCGAGATGGAGATATTGTTGATGTGATGGAAAAATGTGATGATGGAT
GGTTTGTTGGTACTTCAAGAAGGACAAGGCAGTTTGGTACTTTTCCAGGCAACTATGTAAAGCCTTTGTA
TCTATAAGAAGACTGAAAACCACAGAGATTATTTTTATTGGAGGATGAAGCATAATTCACAAACCGGTCT
CTTTATTTAAACGTTGAGTCAGTAGGAGAACTAATGGACAAAGTAAGAAGCAAAAGAAAGGACAGAGAAA
TGTTGTGTTTAAATCCTGAGCCTGGCTAAGCTTACTGTGCATCAGACAGGGCTGAACCATGTGCTGAGCA
AAAAGGAATGAGGCAAATCTGTATTTACTTGGCTGCTTCTGGGAGCCACTCCAGCCTTCCCCTCTTCACC
CCTCTTGGGTTATCTGACCTGCAGCACAGTCCAGGAGCAGTCAGCCCAGAAATGCCTCTTACTGCCCCAG
CCTTGACCAGCTCTGGCTCAAAAGGGTCGGTTAGCCTGAAGCAGCCCTCCCAGCACCAGGCAGATCCCCA
GCTATTTTCCAAAGGCTGCACACGCAGACTCCTCCAGCCTCTATCCCCAGCCTCCCCAGAGCCCACTGAA
TCCCCAACACTGCTGGAGATCCATCTGGGCTGCTGAGGCATCCCTAGACAGTGATGGAGGCCCCCAAACT
ACACAAGTCAAGTCCCTCACTGGACCTACCGAGGTACATAGGGAAATAGAGGCAAAATTCAGGCGCCCTG
TGTATTCAGCCTGCATGTGGCATTGCCATTGACGCCCCTGGTGTTCAGACAGAAAAGCACACAAGGTTTG
CCCATGGGAGCTGGGTGACCAGGCAGATAGATTTGTATTTCTGAGTGATTAAGTCAAGAAGCCCGGTAGC
TCTTGAGGTCACTTGCAGTGTGCTCCTTTCCCATATCACTGGCTTTTATAAATGGTCACCTTCAGGGCAG
CACAGTTTCATTGATCAAAACACCATTGCTAATCTTTCTTTTCTGGATTGTTTTTGGCCAGGAAAGTTTG
GGGTTGATAGGCCTCTTCTCACAGAAAACCACGGATGGTGTTCAGTGATTCCTTTAACATACACTGATGT
ACACTGGATGCCGATGAGCAAGATGTGGCTCCAAGCCTTAGAAGACACTCACCGTGTCTCCGTTTTCACT
CCCCAGTGGAGTTGAAGGACCATTCAGAATGTAGTAAACCAGGGTTGTGCATCCTGATGCACCCTCCTGA
GGCTTCTCTTCAGAGCAGAAGGTGCAGATGCAGTGGCCCTAAGTGTGAGGCAGTGATTCTGCCACTCCCA
GGAGATCTGTCCTTTGTGGGGGGCCAGATTGAGGAGGGGAGGCCCCTGTGACGTCTGGGGTGTTCAGTCA
CAACTCTGTCCAGTTCAAGGATGTTTATCAGCCTCTCTGTTAGACCCCTTGGAAAAATAAAGATAGAAAT
GACCCATTCCCTGCCTGCTGGGAACTCAGAGGTGATTGGAGAGACAGACACGCACCAAAAGACTAAATCA
AGAGAGACTGTGATATGTGCTAAGAAGGGTGTGAGAGAGGAAGAGATGAATTTTCCCTGGAAGGATCCTA
GAAAGAATTGTCATACTTATGTCTCTGTTAGGTCACTTTTGAACAAGTAGGGTACTGGAAGAAGCTTTGT
CTGAGAGTAGTTTAGGGCTGGAAATACTTGGAACCATTTCCATAGTCTTCAAACTCTCATCCTCCCCACA
AATACACATCCAAGGTCACAAATAGGAGTAGTAGTTGTAGGTGGTAGGGTGTGTACAGGAACCCTGGCTG
TCTGCACATAGCTCAGAATTGCCCCAGGACAGTTATCCCAAAGTCTGGAGTTTACATAAGTAGGTAAAGT
TTGTCTTCAGTGCCTCTGCCTCAGCTTCTGCTTCCACTACTCATCTTAGGATCCCATCTGCTGCCCAGCC
CCCCTCAGTCAGCTACAGTACCCTCACTCTCCCTGTGTTTCTTTCAAATCCTGCTCTCAGGAAAGAAACT
GCCACTGACTCCTTCACACTAAAGTGTAAATGACTCATAAGAGGAATGTGTTACCTCTTCCCGGAGACAT
TTGTTTTTAACTAGGACAGAGCAAAGCCTTCCTTAATCCCAAGGGGAAAAGGCTGTGGCACTGATGGTGG
GGGTGGGGGTGCAGGTGGGGTGAAGGAGCTTCCTGAGTAGAAAGGGCCTCCTTGATATTCCTTAAATAAG
ACTCATAGCTTTGGAAGGTCCACTCCACCATCCAAGGGCACTGCTTTTTTCTCACTTACTCTCTCTGAGG
GACTATAGTACAAGTGCATTTGCACGTGCATTTTGCACGGCAGCATTTCACCCATTTTGGAATGTAATTC
TTGTGTTGGCTAACGTGTTTCCTGTTTTTCTTAGATGCAAGCTATTAACATGATCTTATCTAATAGTTTT
TTGAGGGGCGCTTCTTGATTAAATAGGTAATTTTGAACACCTCTTTAAATACAGCTAGAAAATAAAACCA
ATTTGTAAAGCCACATTTGCATATGATGCCAGACTCACGTATTTGTATATCTCCAGAAACCCAGGTATGC
CTCACCAATTTGCCCATCTTTAATAAAATATGTTAAAATTTGCATCAAACTTCAGCTTCCTACATATGAC
AAACAGGGAACAAAGGTTTCCAATGGCTCTTTTGTCTTCAGACATTTAGTAATATAAAATACCTATTTTT
ATGCTGAAATGTTTATACAGGTTTATTAATAGCAAGTGCAAGTAACTGGCAGCATGCCTTGCAACACATT
TTGATATATTAGCCATGCTTCTGGGCAAAGGCAGGCCTCAAACTACTTCTCTTTTACAGTCTCTCTGGGA
TCGGTAAAAGAAAAATATCATATGCTTAAGAAGTGGGACTGTAAATATGTATATTTAACTTTGTATAGCC
CATGTACCTACTTTGTATAGAAAAATAATTTTAAAAATTTGAACTGAAGGGGGGTAAAATAAGGAAGTCA
TGAAGTTTTTTGCATTTTTATTTAAATGAAGGAATTCCAAATAACTCACCTGCAGATTTTTAGCACAAAA
ATAGCCATGGAAAAGTGTTAAAATTTTAAATAATCATTCTTTCTGGGAGAGAAGGTAACTATTATCTCAG
TTATAGNNNNNNNNNNNNNNNNNNNNNNNNNNNNNNNNGCAGTCGTATTTATCTGCAGTAATAGTAAGCC
CTATTGCTAGAACAGGTTACTACAAAAAGGATTATATTCTGAAAGAAAAATAACTGACATTCTATATAAC
CAATTAATTTAAAGTATTGCCATTTAAATTACACACCAAGAGCATGTACTATGCAGACACAGATTTTTTT
CTGTTCATTTATT
>rmCuff_TCONS_00000480 gene=rmCuff_XLOC_000458
AGAAATGTGGAAGCAAACCCGGCGTTTCTCCCTCACAGTTTTGCGGAATATGGGGATGGGGAAGAACACT
ATCGAAGACAGAATTCAAGAGGAAGCCTTGTGTCTGGTGGAAGCATTAAGAAAAACCAATGCATCTCCCT
GTGATCCTACTTTTCTTCTGGGCTGTGCTCCCTGCAATGTGATCTGCTCCATTATTTTCCAGAGTCGTTT
TGAGTACAGTGATAAGAAATTGATAACCTTGTTACATTATAGTCATGAAAACCTCAGAATTTCAAGCACT
CCCTGGATAACGGTCTACAACGCTTTCCCCTCTTTAGTACATTATCTCCCTGGAAGTCATAATGAGTTAT
TTAAAAACATTGCTGGCCAACAAAAGTTTATCTTGGAGAAAATAAAAGAACACCAAGAATCCCTGGACCT
CAATAACCCTCGAGACTTTATTGACTACTTCCTGATTAAAATG
>rmCuff_TCONS_00000483 gene=rmCuff_XLOC_000460
AGGAAAAAGAGTTTGTGTTGGAGAAGGCCTGGCCCGCATGGAGCTGTTTTTACTCCTGACCAACATTTTA
CAGCATTTTACCTTGAAACCTCTGGTTGACCCAAAGGACATTGACACTACCCCAATTGCCAGTGGGATAA
CCTCTGTACCACCCTTCTATGAGCTCTGTTTCATTCCAGTCTGAAGAAAGGGCAGGCCGCCTGATCACAG
AGCGAGACTCGCTAGCCTCATCTGAACAAGCCAGATGCTTTCTGTCCTGTTTGTTAGCCATTATCCATTC
CCCCTTAACAGCAGAAATGACGTTCCTGAGCCCTGTCTCTTCTAATTTTCCCCATCCTTTAAGATTCAGT
TCAAATTTCCCTGCATGAAGTAAAGCTCACTGGTTTGTCTCCAATAAACTTCTTATTGTAACACAATTTT
GAGATCTCAAGCTACATCTCATCTGCAGTGTACACAAAGTGGAAGGCACCTTATAGATG
>rmCuff_TCONS_00000484 gene=rmCuff_XLOC_000461
CTGCTGAAGCATCCAGAGGTCACAGGTAAAGTCCAGGAAGAGATTGACCGTGTGATTGGCCGACACCGGA
GCCCATGCATGCAGGACAGGAGCCGCATGCCCTACACGGATGCTGTGGT
>rmCuff_TCONS_00000485 gene=rmCuff_XLOC_000462
GTAGGAAGAGAGAATGGATCTGGTTGTGGTTCTGGGGCTCTGTCTCTCCTGTTTACTTCTCCTTTTACTC
TGGAAAGAGAGCTCCAGGAAAGGGAAGCTCCCACCTGGCCCCACTCCTCTCCCTATTATTGGAAATATCC
TACAGTTAGATGTTAAGAACATCAGCAAATCCTTAAGTAATGTTTCAAAAGTCTATGGCCCTGTGTTTAC
TCTGTATTTTGGCATGAAGCCCACTGTGGTGCTGCATGGATATGAAGCAGTGAAGGAAGCCCTGATTGAT
CTGGGGGAGGAGTTTTCCGGGAGAGGCCGTTTCCCAGTGACTGAAAGAGTTAATAAAGGACATGGAATCA
TTTCCAGCAATGGAAAGAGGTGGAAAGAGATCCGGCGCTTCTCCCTCATGACTCTGCGAAATTTCGGGAT
GGGGAAGAGGAGTATTGAGGACCGAGTTCAAGAGGAAGCCCGTTGCCTTGTGGAGGAGTTGAGAAAAACC
AATGCTTCACCCTGTGACCCCACTTTTATCCTGGGCTGTGCTCCCTGCAATGTGATCTGCTCCATCATAT
TCCAGAATCGTTTTGATTATAAAGATCAGAATTTTCTAAACATAATGAAAGTCTTTGATGAAAATTTCAA
GATTCTGAGCTCTCCAT
>rmCuff_TCONS_00000487 gene=rmCuff_XLOC_000463
CTGCTCTCCTTGAGTATTTCCCAGGGAGTACTGACAAATTATTTAAAAATGTTGCTTATGTAAGAAGTTA
TATTTTGGAGAAAGTAAAGGAACACCAGGCATCTCTGGACATTAACAATCCTCGGGACTTTATTGATTGT
TTCCTGATTAAAATGGAGCAGGTAAAATGTTAACTGCAGCTAAGTTATTTGAATATTTGTGTATTTTGTG
GTTCATTAAATA
>rmCuff_TCONS_00000490 gene=rmCuff_XLOC_000466
CCTGCTTCTGATAAAGCACCCAGAGGTCACAGCCAAAATCCAGGAAGAGATTGACCGCGTGATTGGCAGA
CACCGAAGCCCCTGCATGCAGGACAGGAGCCACATGCCCTACATGGATGCTGTGGTGCACGAGATTCAGA
GA
>rmCuff_TCONS_00000493 gene=rmCuff_XLOC_000468
AAGCACAATCTACATTCTGAGTTTACTATTGAAAATTTGTTATACACTGCAAGTGATTTATTTGCTGCTG
GGATACATACAACAGCAACCACCTTGAGATATGGACTCCTGCTTCTAATAAAGCACCCAGAGGTA
>rmCuff_TCONS_00000494 gene=rmCuff_XLOC_000469
AGGAAGAGATTGACCGTGTGATTGGCAGACACCGAAGCCCCTGCATGCAGGACAGGAGCCACATGCCCTA
CATGGATGCTGTGGTGCATGAGATACAGAGATACATTGACCTCGTTCCCACCAACTTGCCTCATGCAGTG
ACACGTG
>rmCuff_TCONS_00000495 gene=rmCuff_XLOC_000470
AGATTTATTTGGCATATAATATTGTGTAAGTTTAAGATATACAACATGATGATTTGATATATGTATGTAT
TGCAAATAGTTTACCACAATAAGGTTGGTTAACATATCTATCACCTCACATAGTTACCTTTTTTGGGTGG
TGAGAATGTTTAACATCTATTATCAGCAACTTT
>rmCuff_TCONS_00000496 gene=rmCuff_XLOC_000471
CATCAATAGATGATGTCCTTAAGTTGCTTCCACATCTTGACTATTGTGAATAATACTGCAGTGGCATTGG
GATGCAGTTATCTCTTCAGGATAGTGATTTCACATCCTTTTGATATATTCCCAGAGGTGAAATTGATGGA
TTATATGGTAGTTCTATTTTAACTTTTTGAGGAACTTCCATTCTGTTTTCCAAAGTGG
>rmCuff_TCONS_00000497 gene=rmCuff_XLOC_000472
GGTCCTTTGCCTATTTTTAATCATGTTATAGTAGTTCCCTCCTATCTGTGAGTGATATGTTCCAAGACTC
CCCACTGTATGCCTGAAACTGCATATAGTACTAAACCTTATGTATACTATGTTTTTTCCTATACATACCT
ATGATGAAGTTTGATTTATGAATTAGG
>rmCuff_TCONS_00000498 gene=rmCuff_XLOC_000473
AGGAAGCAGTGGTTTCTTTTGTCTGTGAAATCCCAGGGATGTTCTCACTGGGCCCTCACTGTCTGCTCTC
CTAGGATGCCAGCTTGATGAAGACACCCCCATGATAGCTTAGTTGCCTCTGTTATCCACA
>rmCuff_TCONS_00000499 gene=rmCuff_XLOC_000474
TCTCCTGTTTGCTCCTCCTTTCACTCTGGAAACAGAGCTCCAGGAAAGGGAAGCTCCCACCTGGTCCCTC
TCCTCTCCCTGTTATTGGAAATATCCTGCAGATAGACGTTAAGGACATCAGCAAAACCTTAATCAATGTC
TCGAAAGTTTATGGCCCTGTGTTCACCCTATATTTTGGCATGAAGCCCACTGTGGTGCTGCATGGATATG
AAGCAGTGAAGGAAGCCCTGATTGATCTGGGAGAGGAGTTTTCTGGAAGAGGCACTTTCCCAGTGGCTGA
AAGAGCTAATAGAAAATATGGAATAATACTCAGCAACGGGAAGAGATGGAAGGAGATGCGGCGCTTTTCC
CTCATGACCCTGAGGAATTTTGGGTTGGGAAAGAGGAGCATTGAAGACTGTGTTCAAGAGGAAGCCCGCT
GCCTTGTGGAGGAATTGAGAAAAACCAATGGTGAGTGATTCTATACTCTGTGACTCTGACCATAAACTAC
TCTCTTTAATCATGTCTTTGAAAGTATTTCAGGGGCGGCAAAATAGTTCATTATGGGTTGTGGCTACCAG
CCCTCAGGCGGAAGAGGGACCTTTTGTGTATGTCTGCTTGTTGAGTGCGTACACCAATGATTGTGCATAC
AGTGTG
>rmCuff_TCONS_00000500 gene=rmCuff_XLOC_000475
TCCATTATTTTCCAGAATCGTTTTGATTATACAGATCAGAATTTCCTTAACTTGTTGGAACTATTGAATG
AAAATGTCAAGATTCTGAGCTCTCCATGGGTGCAGGTCTGCAATACTTTCCCTATTTTTATGGATTATTT
CCCAGGAAGTCATAATGATTTACTTAAAAATTTTGCTTATATAAAAAATTATCTTTTGGAGAAAGTAAAA
GAACACCAAGAATCTCTAGACATTAACAATCCTCGGGACTTCATTGATCATTTCCTGATCAAAATGGAAC
AGGAAAAGGACAATCAACAGTCTGAATTTACTATTGAAAATTTGATAATTTCTGCATTTGATTTATTTTC
TGCTGGATCAGAGACAACGAGCACCACCTTGAGATATGCAATCCTGCTTCTGATAAAGTACCCAGAGGTC
ACAGGGAAAGTCCAGGAAGAGATTGACCGTGTGATTGGCAGACACCGAAGCCCCTGCATGCAGGACAGGA
GCCACATGCCCTACACGGATGCTGTGGTGCACGAGATCCAGAGATACATTGACATCATCCCCACCAACGT
GCCTCATGCAGTGACACAAGATATTAAGTTCAGAAATTACCTCATCCCTAAGGGCACAACCATATTAACA
TCTCTGACTTCTGTGCTGCATGATGATAAAGAATTCCCCAACCCAAGGGTGTTTGACCCTGGCCACTTTC
TAGATGAGAGTGGCAACTTTAAGAAGAGCGACTACTTCATGGCTTTCTCAGCAGGAAAACGAATTTGTGT
GGGAGAGGGCCTTGCCCGCATGGAACTATTTTTATTCCTGACGAACATTTTACAGAAATTTACCCTGAAA
TCTGTGGTTGATCCAAAGGACATCGACATCACTCCAGTTGCCAATGGGTTTGCTTCTGTGCCACCTTCTT
ACCAGCTCCATTTCATTCCTGTCTGAAGAAGGGCAGATGATCTGGCTACTGATGTGCTATCATTTGCAAC
TCCCCCTCGTTTGGGCTATTGTTCACCTCCTTCCCACTTCATCCCTTTCCCAGGAATGTCTCCTCTTTCC
ATTACCCCTTTATCTCAACATTCAGTGAACATCCAACCTCCATTAAGGAGAATTTCCTTATTTTCACAGC
ATAAATATACGCCTCCTTTTCTTCATAATGTGTAAATTGTATCAACCACCACATACATTAATACTTTCTG
AGTTATTACTATGTTATCAGTATTAAACGGCAAAAACAATTTTAGCCAGCTTTATGGATATTTATTTGCA
TATAATAATGTCTAAGTTTAAGATGCTCAACATGAAGATTTGATATATGTATATGTTGCAAATAGTTTAA
CACACTAAGTTTGGTTAACATATCTATCACCTCACATGGTTACCNNNNNNNNGTGGTGAAAGTGTTTAAG
ATCTACTATCAGCAACTTTCAAGAATACGGTGCAGTATGGTTGACTATAGCTACTTTGCTATACATTAGA
CCCCCGGAAGTTATGCATCTTACAACTTGAAGTTTGTACCCTTTGACCAATATCTCCCCATTTCCTCCAC
CTCCGGTCCCTGGCAACTACCAGTCTAATTTCTGTTTCTGTGAGTTTGGGTTGTTTTTTAGATTCCACAT
TTAAGTGTGAACGTATACGATTTGTCTTTATCTGATTAATTTAACTTAGCATGATGCCTTTAGGGTTCAT
CCACGTGGTTGCAAATGGCAGGATTCCCTTCTCTTTTATGGCTGAACAACATCCCATTGTACGTACATGC
CACGTTTTCTTTATTCATCTATCCATGTATGGACATCGATAGATGATGTCCTTAGGTTGGTTTCTTGTCT
TGACCATTGTGAATACTACTGCAATGACATTGGTGTGCAGATATCTCTTCCAGATAGTGATTTCACTTCC
TTTGGATATAATCCCAGAGGTGAAATTGCTGAATCATATGGTAGTTCTCTTTTTTGGAGGAGCCTCCATT
CTGTTTTCAGAAATGGTTGTACCAATTGACATTCCCACTAACAGTATACAAGAGTTCTCTTTTCTCTACA
ACCTCGCCAGCACTTGTTATCTCTTTTCTTTTTGATAATAGCCACTCTAACTGGTGCGAGGAGATTTCTT
ATTGAGAATTTCATTTATATTTCCCTGATGATCAGTGATATTGAGCACCTTTTCATAGACGTGTTTGCCA
TTTGTATGGCTTCATTAGAAAAATGTCTATTCAGGTCCTTTGCCCATTTTTAATCAGATTACAGTGGTCC
CCTCATATCCATGAGGGATATTTTCCAAGACCCCCAGTGGATGCCTAAAACTGCATATGGTACTGAATCC
TATATATACTTTGTTTTTCTCTATACATGCCTATGATAAAG
>rmCuff_TCONS_00000508 gene=rmCuff_XLOC_000482
TATGACTACACATGATGAACAGCAAGAATAGAAATCTGGCAAGACACTGTAGTGTACTGCATCTTATTTC
TTTTAGAGAAGCTACATTATTGAAATTTCTGTGCCACTAGTTGTAATTTGTCCAAACTTAATGAGGGGAT
AAAAATGAGACAACTTTGCAAAACAGAGGTTGATGACTGAGAGAAGTGAAGGACGGTGTGGGTAGTAGAA
AAGCAAAAAATATTTGGTTCAGTGTCTGGATTCCATTGGGAGGTGATTTGTATCGGGCAACAGCTATCAT
GAATTGGCCTAACATTGCATATTGGTTTTCTTTAGAAGAGGCCACTTTGAATGGTAGATATGTTCGTGCA
GAAATCTTTCCTCATTCTGAAAATACAGTGTTCTAATGCTGGGGTAGGGAAGATGGAAACTCTTTTTATA
GAAGCATAAGTGGAAATTCTAGAAATTTAGTGAGGTAGCCTAGGAAAATTTCTACAGCCTGAGAAGTATT
CTAAAGGTTAAATCATAAGAAAGATGTTGTTATTTAGGCAGAAGACATGCCTAAGGCAATTTTATTATTC
CAGAAGTCTGTTTCCAGGAAACTGGATTCACAAAAATAGGACTTTGGGGGAGTAAATAATTTTATCTTTT
ACGAACATTTTATTTTACAAATCTATCTCAAAGAAGTTCCAGTTGTGCATAGCAGATTAGAAGTATACAC
TACCTTTTCTTGTGTCAGGATCTCATTAAAATGATTATTAAGTAATTACAAATGAGAATTAATTAGTCCT
TTGAAGTTGGAGAAGAGTACAGGAAGCAGCCAAGAAGCGGTCAACAAATTTCTGAAACACAGAGAGCAGA
AAGGAGGGTGATAATTGCCTCAGCAGAGAGAATGAAGTTGTAACTTAAATGTCAGAAGAAGATTTATCAA
CGTGGAAAGGCTAATTTGTGTCCCCCAAATCCCCACAATTGTCACTATTTGGAAGTACCAAGTGTCTAAT
AAGTTAGGGGAGAATGAGGCAGAAGACAGGAGGCACCCTCTGCAACGTCTACAGGTTTGTACAATTGTCC
AGTTTCTCTCTACAGATTTTTCGAGAAGGTAACTATTTTCCTCTCACAAGAAAGAGAGGTTTTCCAAAGG
AAAGACCTACATATTCCACTATCGAGACAGAATATTCTCTCCAAGTGTCCAGCAGAGTAAATGAAATACA
AGCACA
>rmCuff_TCONS_00000511 gene=rmCuff_XLOC_000485
TATGCAGTTTGAGGTACTAGAGCAAAACTAAGACAAATTTCTTTTTCCTTCTTCATAATTTCATGGATGG
AAGATTCATTCTCACCATAGATCTTAGCAACCTGAGCATACACAGTTTTTTCTTTCCTTAAGTTGAGAAC
TTTCACCTTTTCACTTAGAGAAAGTAATTTATGGCTTCTCTTTGGCATATCCAAATTGCCAAATTCACAC
TACTCTTGTGCTTTGGTGCCATTATTTAGTAAAATAAGAGTTCATAAGATTACAAGCACTGCAATATCAC
AACAATCAACATGAAAACCAAGACAGCTATTAATTGAATAATGGGCAGGTTGTGTATACAGAGTGGATAC
ACTGGGCAAAGGGATGATTTACACGTCAGGTGAGACAGTGCGAGATGGCACAAGACTTCATCACGCTACT
CAGAATGGTGTACAATTTAAAATTTATGATTTTTTTATTTCTGGAATTTTCCCCTTAATATTTTTGGACT
GCAATTGATCACAGGTAACTGAAACCAGAGAAAGTGAAACTGTGGATAAGGGGGGGACTACTGTATTTGT
TTTATTGCTATTGAGTTGTATGACTTCCTGATATATTTTGCATATTAACCTCATCAGATATATGGTTTGC
AAATATTTTCTCCCATTTCATAGGTTGCCTTTTCATTTTGTGAATCATTTTCTTTGTTGTGAAGAATCTT
TTTAATTTGATTTATTACTGTTGGGAAAGGTCATCAAGAAGATGTAACCTCCAGTTTGGCCCATGAGTTG
GACCCAGGCAATTGGAGGCTCCTCTCCCTGAGAAGTCCCAATAGTTTGTACAGCAGGCAGGAGTGGCGAT
TGTCTGGGTCTGAGGCAAAGTGTCCTTTCCTTAGAGTTCCCCGACTGATTGTGGTGTGGATGTTGTAAGT
ACCAATGTGTTGTTCCCCTTTATCCCTGCTC
>rmCuff_TCONS_00000512 gene=rmCuff_XLOC_000486
GTAGGAAGACACAATGCATCTGGTTGTGGTCCTGGGGCTCTGTCTCTCCTGTTTGCTTCTCCTTTCACTC
TGGAAACAGAGATCCAGGAAAGGGAAGCTTCCACCTGGCCCCACTCCTCTCCCTATTATTGGAAATATCC
TGCAGCTAGATGTTAAGGACATCAGCAAATCCTTCATCAATCTCTCAAAAGTTTATGGCCCTGTGTTCAC
TCTGTATTTGGGCTTGGAGCCCACTGTGGTGCTGCATGGATATAAAGCAGTGAAGGAAGCCCTGATTGAN
NNNNNNNNNNNNNNNNNNNNNNNNNNNNNNNNCCCACTGGCTGAAAGAGCTAATAAAGGACATGGAATAC
TGTTCAGCAATGGGAAGAGATGGAAGGAGATCCGGCGCTTTTCCCTCATGACCCTGAGGAATTTCGGGAT
GGGAAAGAGGAGCATTGAAGATCGTGTTCAACAGGAAGCCTGCTGTCTTGTGGAGGAGTTGAGGAAAACA
AGTGCCTCACCTTGCAATCCCACTTTTATCCTGGGCTGTGCTCCCTGCAATGTGATCTGCTCCGTTATTT
TCCACAATCGTTTTGATTATACAGATCAGAATGTTCTTAACTTGTTGGAATTATTCAACGAAAATGTCAA
TATTCTGAGCTCCCCATGGGCGCAGGTCTGTAATAATTTCCCTGCTGTTATTGATTATATCCCAGGGAGG
CATAAAAAATTACTTAAAAATGTTGCTGACATAAAAAGTTATCTTTTGGAGAAAATAAAAGAACACCAAG
AATCTCTAGACATTAACAATCCTCGGGACTTCATTGATTGTTTCCTGATCAAAATGGAACAGGAAAAGTA
CAACCAATACTCTGAATTTACTGTTGAAAATTTGGTAACTACTGCATTTGATTTATTTGCTGCTGGGACA
GAGACAACGAGCACCACCTTGAGATATGGACTCCTGCTTCTGTTAAAGCATCCAGAGGTCACAGCTAAAG
TCCATGAAGAGATTGACCGTGTGATTGGCAGAGACCGAAGCCCCTGCATGCAGGACAAGAGCCACATGCC
CTACACTGATGCTGTGGTGCATGAGATACAGAGATACATTAACCTCGTCCCCAACAACCTTCCTCATGCA
GTGACATGTGATATTAAGTTCAGAAACTACCTCATCCCTAAGGGCACAACCATATTAACATCCCTGACTT
CTGTGCTGCATGATGATAAAGAATTCCCCAACCCTGAAGTGTTTGACCCTGGCCACTTCCTGGACAAGAG
TGGCAACTTTAAGAAGAGTGACTACTTCATGGCTTTCTCAGCAGGAAAACGAATGTGTGCAGGAGAGGGG
CTGGCCCGCATGGAGCTGTTTTTATTCCTGACCACCATTTTACAGAAATTTACCCTGAAATCTGTGGTTG
ATCCAAAGGACATCGACACCACTCCGGTTGCCAATGGATTTACTTCTGTGCCACCTTCTTATCAGCTCCA
TTTCATTCCTCTCTGAAGATGGGCAGACCATCTGGTTGCTGATATGCTGCCATCTGCAACTCCCCCTCCT
TTGTGTTCATCTCCTTCCTGCTTCATCCTTTTCCCAGGAATGCTTTCTCTTTCCTCTCCTCTTTCCATTA
CCCCATTCCCTCAATATTCAGTGAAGATCCAGCCTCCATTAAGTAGAGTTTCCTGATTTCACGGCATAGT
ACATGCCTCCTATTCTTCATACTGTGTAACACTTGTATTGGCAACTGCATACATTAATACTAGATTATCC
ATATTAAACAGCAAAATA
>rmCuff_TCONS_00000513 gene=rmCuff_XLOC_000487
TACTGGGTGCATAGCTAGGTGTGTGTCCTGCCAAGTCATCAGGAGAGGTTCTACCATGTCCCTGGGTGGG
TCATTAGGTTGTTCCCTGGGTGGGAAGGACTGGCCTAGACTG
>rmCuff_TCONS_00002740 gene=rmCuff_XLOC_002576
ATAAACAGTCAGAGTTTACTTTTGAAAACTTGACAATCACTGTGTCTGACTTGTTTGGAGCTGGGACAGA
GACAACGAGCACCACCCTGAGATATGGACTTCTCCTCCTGCTGAAGCACCCAGAGGTCACAGCTAAAGTC
CAGGAAGAGATTGATCGTGTGATTGGCAGACACCGAAGCCCCTGCATGCAGGACAGGAGCCACATGCCCT
ATATGGATGCCGTGATACATGAGGTCCAGAGATACATTGACCTCATCCCCACCAACCTGCCCCATGCAGT
GACCCGTGACGTTAAATTCAGAAACTACCTCATCCCCAAGGGCACAAACATATTAATATCACTGACTTCT
GTGTTGCATGATGATAAAGAATTCCCTAACCCAGAGGTGTTTGACCCTGGCCACTTCCTGGACAAGAGTG
GCAACTTTAAGAAGAGTGACTATTTCATGGCTTTCTCA
>rmCuff_TCONS_00002741 gene=rmCuff_XLOC_002577
CGAGGCACGTGTTGTTTTAACAGGGAGTGTTATAAAAGCTTTGGATTTCAGGCTCACAGTTTTCTGAGTA
AGAAGAGACAATGGATCTGGTTGTGGTCCTGGGGCTCTGTCTCTCCTGTTGGCTTCTCCTTTCACTCTGG
AAACAGAGCTCCAGGAAAGGGAAGCTCCCACCTGGCCCCACTCCTCTCCCTATTATTGGAAATATCCTGC
AGTTAGATGTTAAGAACATCAGCAAATCCTTAACCAATCTCTCAAAAGTCTATGGCCCTGTGTTTACTCT
GTATATTGGCATGAAGCCCGCTGTGGTGTTGCATGGATATGAAGCAGTGAAGGAATCCCTGATTGATCTG
GGGGAGGAGTTTTCTGGAAGAGGCAATTCCCCAGGGTCTGAAAGAGCTAATAAAGGACTTGGAATCGTTT
TCAGCAATGGAAAGATATGGAGGGAGATGCGGCGTTTCTCCCTCATGACTCTGCGGAATTTTGGGATGGG
GAAGAGGAGCATTGAGGACCGAGTTCAAGAGGAAGCCCGCTGCCTTGTGGAGGAGTTGAGAAAAACCAAT
GGTGGGTGATTCTATTCTCTGTAACTCTGACCTTAACAGGTTGTTCACCTTTCTGGTGATGTCCTTGGAA
ACA
>rmCuff_TCONS_00002744 gene=rmCuff_XLOC_002580
AAGCCCACTGTGGTGCTGCATGGATATGAAGCAGTGAAGGAAGCCCTGATTGANNNNNNNNNNNNNNNNN
NNNNNNNNNNNNNNNNCCCAGTGGCTGAAAGAGTTAATAAAGGACATGGAATCCTTTTCAGCAATGGAAA
GAGGTGGAAGGAGATCCGTCGTTTCTCCCTCATGACTCTGCGGAACTTTGGGATGGGGAAGAGGAGCATT
GAGGACCGAGTTCAAGAGGAAGCCCGCTGCCTTGTGGAGGAGTTGAGAAAAACCAATGCTTCACCCTGTG
ACCCCACTTTTATCCTGGGCTGTGCTCCCTGCAATGTGATCTGCTCCATTATTTTCCAGAATCGTTTTGA
TTATACAGATCAGACTTTTCTTAACTTGCTGGAAAAATTTAATGAAAACCTCAGGATTATGAGCTCTCCA
TGGATACAGGTCTGCAATAATCTCC
>rmCuff_TCONS_00000514 gene=rmCuff_XLOC_000488
GTAATGTAATTTCCTTAAAGGCATACAAAGGACTGGCAGAAGTGGCTGTGAAGAGCCTCTGTGAGCTGTT
GGTGGCACTACCTCATTTCAACTTTCACAACAACATCATTGTATTGATTGTCCCTCTCATGAATGATGTG
TCAAAATTGATATCTGAAATGTGTTGTGAGGCAGTAAAGAAACTCTTC
>rmCuff_TCONS_00000515 gene=rmCuff_XLOC_000489
AAGTGGGGTTTTCCTTCCTGAGCTGGATGAACCCGAGTACTGTAATGCTCAGAACACTGCTCTTTGGGAA
TTGCATGCACTACGGAGACATTACCATCCCATAGTGCAGAGATTTGCAGCCCACTTGATGGCTGGAGCAC
CTTCTGAGGGTTCTGAAGCACTCAAACCAGAGTTGAGCCGAAGGTCTGCTACAGAACTTTTTGAGACTTA
CAGCATGGCAGCAATGACATTCAATCCTCCTGTTGAATCTTCCAACTCTAAAAGGAAGG
>rmCuff_TCONS_00000516 gene=rmCuff_XLOC_000490
GAGGGAGATGCACATCTGTTATAGAAGTGTCTATTCTGGTAAAATTAACTCTTATCAGTGCT
>rmCuff_TCONS_00000517 gene=rmCuff_XLOC_000491
TATAGAACTGAGAACTTTATGTTGAGTAAATTTCAGAGATAATACCAAATTGTATAGATAAATATTGTCA
CCAACTATCATAGCTAACATTCCTTCCTCTTTTGCAGGCCAGTTTTTCTGTGGAAATAAATGTTGTGATA
A
>rmCuff_TCONS_00000518 gene=rmCuff_XLOC_000492
AGCAATACTGTAAGACCACCTAAACCGGAGAACTGAAAGTTGGCCATGCCTTACTCTAGCCAAGCAGTTT
TAAATGTAAAGGTCTAGGCAGGGTGGTAAATAGATGCCAG
>rmCuff_TCONS_00000519 gene=rmCuff_XLOC_000493
TCAAAGAAATCAGAAAATTCCTTAAACCAAAACTCTGATGAGGAAGAAGGTACTTCAGAATCTGAACTTT
GGAAGGGCCCCGTACCAGAGACAGATGAAAAGTCGCAGGAAGAAGAATTTGATGAGTATTTTCAAGATTT
ATTTCTGTGAGATGGAAGAGAGAAGCCTGCATTCCTTAATGTGAAAGTACACTTCAAAACTCTTCACAAA
AGTTTTATCTCCAAGTTCCAGTTTGAGTGATTTGTCTTTGGAAATAAAAATTTAGCTACTCTCGGGATGT
CAGATGCTTTGGAAGTTTTTTAGTTCTGTTGGAGACACTTTTCCCCATCCCTAACATATCTTTTTAATTG
CTTAGCTACAACTCTGTTCCGTCTGTGGCT
>rmCuff_TCONS_00000520 gene=rmCuff_XLOC_000494
AGAAGGACCCCGAGGGCCTCTTCCTGCAGGACAATATCGTCGCTGAGTTCTCCGTGGACGAGTATGGCCA
GATGAGCGCCACGGCCAAGGGCCGAGTTCGTCTTTTGAATAACTGGGACGTGTGCGCAGACATGGTGGGC
ACCTTCACAGACACGGAGGACCCTGCCAAGTTCAAGATGAAGTACTGGGGCGTAGCGTCCTTTCTCCAGA
AAGGAAACGATGACCACTGGATCATCGACACGGACTATGACACCTATGCCGTGCAGTACTCCTGCCGCCT
CCTAAACCTCGATGGCACCTGTGCTGACAGCTACTCCTTCGTGTTTGCCCGCGACCCGAACGGCTTTCCC
CCAGAAGTGCAGAGAATCGTGAGGCGGAGGCAGGAGGAGCTGTGCCTGGCCAGGCAGTACAGGCTGATCT
CTCACAACGGTTATTGTGATGGTAAATCAGACAGAAACCTTTTGTAGCAACATCGAGGATGTCAAGTTTC
ATTTGAAAACTTCCCACTAACTCTTACTCAGCCTTCAACTCTATTTATCTTAGTTTAGTTTGGCCCTCTC
TTCTCCCCTTCCCTAGGTAAACATAAAACCTTCAGTCACATAAAAATGTATGTGGGAATAAGTGAATCTA
TTTGCCCTCGGATGTATGTCTTTACTGGAGTTTTCTAAGGGACCTTTTGAGGCTTAGGGTTCCAGACTTT
GATTTATTAAAATGTAGTCACCCGTTTCCTATGGTTTGGGTTCTTAGTTGTGTTCCCATGTGTGTCAAAG
TGAGAAGTCCCGACGGTGGTTGGGTAGGGTGTATGTTCATATGCCAGGAGGCGTTCTTCCCTCCCTCCTG
GCTCTTTATGATCTTTGGCCAATTCTGGTGCCTAATCTCCGTTATTAATGACTGTGGCTTCTCCCAACTT
CCTGAAAAAGGGGTTTCCTCATTAACCCAGGAAGACCTTAACTACCAGACTGGCGAAGGCACCAAGGCGA
AAAGAGGAGGTGAGTGTAGGCTAGGCCAGGCCAGCAAGCCCAAGGCCTCGGTCAGCCCTGGGCCCATGAG
GTGGGCAGGATGGCAGGCTCACCCACCGCTGGGTTCGAGGGGCTGAGAGGTATGGGTCTGGATGAGCTCT
AAGAAACACCCCCCAGGCCTACATGGTTGCTACCACTTATTCACTACTTGTTTCAGATGTGCCAAAATGT
TGAGGGAGAGGAGGCCCTTTCCCTTGAGAGGAAGCCAGGTCTGGAGGAAGGTCAGGGTGCCCCCTACCTG
GAGTGTGCAGGAACGGGGGTAGGTGGAGGTGGAAGTAGCTGGGACTGGGGCAGATCAGTGTCCCACACCA
TTAGCAGCACTTGTGAGCATTAGTATATAACCACAAGCAAAGCTGTTTGCCTCAGTTTCCCAGGGGTTCC
CAGGAACCTCAGTTTCTCTTCTTGAAAAAGAATCTGTCTTTGGTACCACAGAGTCTTAGTTTTAAGTCAA
AATCCAGCTCAGATATATATTAGCTGTGTGATGTGGGGCTGGTTACATGGGCTTCTCTGAGCCTCACTCT
TCTCTTGTGGAATATGGGGAGACGGCACTTGCCTGATGGGGCTGCAGTGGGGGATTCGATTAGAGCACTA
AGAGCTGTTGCAGACACCGGGATGCCAGGCTCATGGCTGTGAAGTGTGTTGGGAGGTGGGGAAGGGCACT
GCTCTCCCGTGTGTGAGGAGATCTCTGTCTGGATGCTGGCATATCAAGGGCCCATGGGAGGCTCCTGGGT
CCCCACCCCGTGTGCTTTGTTCTTCCACCAAGGAGGGAGGAGACGGGTGACCGTGCGTGGGAAAGCTCTG
CCTGTCATCACATGGAACAGCAGGCTGTCAGGGCCCGGCTCTTCAGCTTCATATGACAACCCCAGAGACC
CATGAGATAGCCACGCGTCACTTCACAAAACAGCTTTAATTTACTGAATCGATTAACTAAAGATGGACAA
AAGATCTCTGTCCTCTTGCTCGAGCTTGTGATCACCATAAATATTACTTCAGAAGCTACTCAAGAAACTC
CGTGAGTGATGGCAACTACTGGTGTTTATTTACTTGGCAACAGAGATTTGTTGAGTACCTACGACGTGCC
AGGCCCTGAGCTCCTGCATGTTCCTGTCATTGGACCAACCTCCAAGTGATGGCATGTCCCTGAGTTCTCT
GGCTCTGGCTTCTCCCCGACTCTTCTCTGCCAGGGATTCTTCACAAAGCCATAGGTCTATAAACACTATC
TGATGACTCCCAAGCTGTATCTTCAGGCCCAAGCTCCACAGCCCTGCATCCAGCTGCCTGTTCTCTATTT
GGTTCCCACCGGGATTTCAAACTTACATGTCCAACATGAAACTCTTGGCTCTTCCACTCCTATTCTTCTC
CCAGTCTTCCCCATTTTTGTTGCCTGCCCCACCATCCGACCAGTGTCAGGCTAAAAATCTAGGAGTCATC
CTTGAATCCTCTCTTTCCTACACATTCTACATCCTGTCCATCAATAAATCATATTGGCTACACCTTCCCA
AAGTATGTCCCAAGATATTTCTCACAAACGCCATTGGTGCCACCCACCTCCAAGTTCCCCAACTTCTTTT
TCTACTTCAGCAGCTGCCTAACTGGTCTCCATTTTAGT
>rmCuff_TCONS_00000522 gene=rmCuff_XLOC_000496
ACATAACCCCTTCTGAATTGATGGACGAGATCATCAGCATTCGGGTTTATAATTCCCATTCTTTGCGGGC
AGATTGTCTGATGGGGGAGTTTAAGGTTGATGTTGGATTCGTTTATGATGAACCTGGTCACGCTGTCATG
AGAAAATGGCTTCTTCTCAATGACCCCGAAGATGCCAGCTCAGGTGCTAAAGGTTACATGAAAGTCAGCA
TGTTGGTCCTCGGAACCGGAGACGAGCCTCCTCCTGAGGAACAAAATCACGATAATGACAGTGATGACGT
GGAGAGTAATTTGTTGCTCCCTGCTGGCATCGCCCTCCGGTGGGTGACCTTCTTGCTGAAAATCTACCGA
GCGGAGGATATCCCCCAGAGTACGTATTGATATAATCCTGCCCCGGGATTATCAGTTATCTGCATGATTA
GATGTGTTAAAATCATTCTCCGT
>rmCuff_TCONS_00000523 gene=rmCuff_XLOC_000497
TCTCACGGAAGGAAAACCTAATGTCACAATGCTTGATACTCAGATTCGAAAGCTGCGATCCAGATCTCTC
TCCCAGATCCACGAGGCAGCTGTGAGGATGAGGTCTGAGGCCACAGAGGTGCAGGCCACACTGACAGAGA
TTGAGGACTGGCTTGATAAACTAATGCAACTGACTGAGG
>rmCuff_TCONS_00000526 gene=rmCuff_XLOC_000499
AGGATGGCTCCAACCTTCCCATTCTGCCCTCACAACGGGCACCAAATCTATACATGGTCCCACAGGGGAT
CCGGCCTGTTGTTCAGCTCACTGCCATTGAGATTCTAGCTTGGGGCTTAAGAAATATGAAGAACTACCAG
ATGGCGTCTGTCACATCCCCCAGTCTCATTGTGGAGTGTGGAGGGGAAAGGGTAGAATCAGTGGTGATCA
AAAACCTTAAGAAGACACCCAACTTTCCAAGTTCCGTTCTCTACATGAAAGTGTTCTTGCCCAAGGAGGA
GTTGTACA
>rmCuff_TCONS_00000527 gene=rmCuff_XLOC_000500
AGGAAGAAATTGTTGACTGGTGGAGTAAATTTTATGCTTCCACGGGGGAACTTGAAAAATGTGGACAATA
TATTCAGAAAGGCTATTCCAAACTCAAGATATATGATTGTGAACTGGAGGATGTAATGGAATTTGAGGGC
CTGACAGACTTCTCAGATACTTTCAAGCTGTATCGAGGCAAATCAGATGAGAATGAAGATCCTTCTGTGG
TAGGAGAGTTTAAGGGCTCCTTTAGAATCTACTCTCTGCCGGA
>rmCuff_TCONS_00000528 gene=rmCuff_XLOC_000501
AGGCCCTCCTTTCAACATCACACCCCGGAAAGCCAAGAAATACTACCTGCGTGTGATCATCTGGAACACC
AAGGACGTTATCTTGGACGAGAAAAGCATCACAGGAGAGGAAATGAGCGACATCTATGTCAAAGGCTGGA
TTCCTGGCAATGAAGAAAACAAACAGAAAACAGATGTCCATTACAGGTCCTTGGATGGCGAAGGGAATTT
TAACTGGAGATTCGTTTTCCCATTTGACTACCTCCCAGCTGAACAACTCTGCATCGTTGCTAAAAAAGAG
CATTTCTGGAGTATTGACCAAACTGAATTTCGGGTCCCACCCAGACTGGTCATTCAGATATGGGATAATG
ACAAGTTTTCTCTGGATGACTACTTGGGTTTCCTGGAACTTGATTTGCATCATACCATCATTCCAGCAAA
ATCGTCGGAGAAATGCAATTTGGACATGATTCCAGACCTCAAGGCCATGAACCCCCTTAAAGCTAAAACC
GCCTCACTGTTTGAGCAGAAGTCCATGAAAGGATGGTGGCCATGCTATGCAGAGAAAGATGGCTCCCGTG
TGATGGCTGGGAAAGT
>rmCuff_TCONS_00002750 gene=rmCuff_XLOC_002586
TATGCGACATGAGGGAAAAGAGTATATATTGGAATAGTAGATAATCAAAGATGTTAGAACATATATGTAG
ATTTACGAGTGCATAACTTTACATGAAAAGTGAAAATGCTCATTTCTTTTACTTGGCGAACGTATAAAAT
TTGAAAGACTACTTTGAAAAGTTATTTTAATTGGCAGTTAGACTCTTGCTTATTTTTTTAAAATGATAGC
ATTCATAAGCAGTATTTACAGCAGACATTTGAAATCAGATAATCAGTTGTATCCTGCATTGCTGTAATTA
TGCAGAAATACAGTTGCTGGAAGTAGTAATCCTATGTTAAAATATCAAATGTCTTTCTGTACATGTAACC
TGCATGTTACCAGATATATTTTGTATTTTCTAGCTAGTACAAATCATCATAAACACAACACACCTGGAAC
AAGCTTGCAAATACCTTGAGGACTTTATAACTAACATTACGAATATTTCTCAAGAAACTGTTCATACCAC
AAGACTTTATGGACTTTCTACTTTTAAGGATGCACGACATGCAGCAGAAGGAGAAATCTATACCAAACTT
AATCAAAAAATTGATGAATTTGTCCAGCTTGCTGATTATGACTGGACAATGTCTGAGCCAGATGGAAGAG
CTAGTGGTTACTTAATGGATCTTATTAATTTTTTGAGAAGCATCTTTCAAGTGTTTACTCATTTGCCGGG
GAAAGTTGCCCAGACTGCTTGCATGTCAGCCTGCCAACATCTGTCAACATCCTTAATGCAGATGCTACTG
GACAGTGAGTTAAAACAGATAAGCATGGGAGCCGTCCAGCAATTTAACTTAGATGTCATACAATGTGAAG
TGTTTGCCAGCTCTGAGCCTGTGCCAGGATTTCAGGGGGATACCCTGCAGCTAGCATTCATTGACCTCAG
ACAA
>rmCuff_TCONS_00002751 gene=rmCuff_XLOC_002587
AATAGGCACAACAGCAGAAAACCTTCAGTGTTACTCTGCAGATAAAGCAAAATAATGTAAAATTTGGGAA
GAATATGTATATAAATGATAGAATTCCAGAAGAAAGCAGTGAAATTGTCTTGAAACATACATTTGAGGAA
GAGGAGGAGAATGAAGAGGAGGTCTTAACTGTTCAGGATCTTGTTGATTTTTCCCCTGTTTACCGATGTT
TGCATATTTATTCTGTTTTGGGTGATGAGGAGGCATTTGAAAATTATTACCGAAAACAAAGAAAGAAACA
AGCAAGACTGGTATTGCAACCCCAGTCAAATATGCATGAAACAGTTGATGGCTATAGAAGATATTTCACT
CAAATTGTAGGGTTCTTTGTCGTGGAAGATCACATTTTACATGTGACCCAGGGATTAGTAACCAGGGCAT
ACACTGATGAACTTTGGAACATGGCCCTCTCAAAGATAATTGCTGTCCTTAGAGCTCATTCATCTTACTG
CACTGATCCTGATCTTGTTCTGGAGCTGAAGAATCTCATTGTAATATTTGCAGATACTTTGCAGGGTTAT
GGTTTTCCAGTGAACCGACTTTTTGACCTTTTATTTGAAATAAGAGATCAATACAATGAAACACTGCTTA
AGAAATGGGCTGGAGTTTTCAGGGACATTTTTGAAGAAGATAATTATAGCCCCATCCCTATTGTTAATGA
AGAAGAATATAAAATAGTCATCAGTAAATTTCCCTTTCAAGATCCAGACCTTGAAAAGCAGTCTTTCCCA
AAGAAATTCCCCATGTCTCAGTCAGTGCCTCATATTTACATTCAAGTTAAAGAATTTATTTATGCCAGCC
TTAAATTTTCAGAGTCACTACACCGGAGCTCAACAGAAATAGATGATATGCTTAGAAAATCTACAAATCT
GCTG
>rmCuff_TCONS_00002752 gene=rmCuff_XLOC_002588
AGGTCTGTGTATGATGACCAACCAAATGCGCACAAGAAGTTTATGGAAAAGTTAGATGCTTGTATCCGTA
ATCATGACAAGGAAATTGAAAAGATGTGTAATTTTCATCATCAAGGTTTTGTAGATGCTATTACAGAACT
CCTTAAAGTAAGGGCTGATGCAGAAAAACTGAAGGTGCAAGTTACTGATACCAACCGAAGATTTCAAGAT
GCTGGAAAGGAGGTGATAGTCCAAACAGAAGATATTATTCGATGTAGAATTCAGCAGAGGAATATTACAA
CTGTAGTGGAAAAATTACAGTTATGCCTTCCAGTGCTGGAAATGTACAGTAAACTAAAAGAACAGATGAG
TGCAAAAAGGTATTATTCTGCTCTTAAAACTATGGAACAATTAGAGAATGTGTATTTTCCCCGGGTTAGT
CAATACCGGTTTTGCCAGCTAATGGTAGAAAATCTTCCTAAACTCCGTGAGGATATTAAAGAAATCTCCA
TGTCTGATCTCAAAGACTTTTTGGAAAGCATTCGAAAACATTCTGACAAAATAG
>rmCuff_TCONS_00002755 gene=rmCuff_XLOC_002591
TGGATAGCGGAAAGTGCGGGTCACCAAGGGAGAGGTGGAAAAAGTTGTGTATAAATTCGAGAGCGATTTA
GGTTAAAGAGGGCCCTGGTATTTTAAGCTCAGCCTATAGTGGATGTTCCTTTGGAGATCAAAAGATTTGT
ATGTTTGTGTCTAGCTATGGATATGATGGTTGGGGTGTGCGTGTGTGTACGCGAGTGTACAAGGGTAGTC
TATGCGTATGCAGTGTAGGTGTGTGACGTCGGGTATTTCTGTGTCTCTGGGCCTGTGTGTGTATTGGTGG
GAGCGTGTTGGGGTCATGTGTCGGTGGGTGTATGTGAACATGTCTGGTTGGATGTCCTCCTGCGTCCTCT
CCCCCTCTTTGTTCACCCCCTGGGCCAGGGCGCTCCAGGACCTTCACTAATCCCTGCTCTTGCTGCCCGC
AGGCAAACCCCTGCTCTGGAGCCCCTTCTTGCAGAGGCCTCTGCATAAAAGGAAAGGCGGCCAGGTGAGG
TTCTCCAACGACCAGACCATCGAGCTGGAGAAGAAGTTCGAGACCCAGAAATACCTCTCCCCACCCGAGA
GGAAGCGTCTGGCCAAGATGCTGCAGCTTAGCGAGAGACAGGTCAAAACCTGGTTCCAGAATCGACGCGC
TAAGTGGAGAAGACTAAAACAGGAGAACCCTCAAAGCAATAAAAAAGAAGAACTGGAAAGTTTGGACAAT
GCCTGCGACCAGAGGCAAGACTTGCCCAGTGAACAGAATGAAGGTGCTTTGGATAGCTCTCAATGCCCGC
CCTCCCCTCGCTCCCAGGAAGACCTTGAATCAGAGATTTCAGAGGATTCCGATCAGGAAGTGGACATCGA
GGGTGATAAAGGCTATTTTAATGCTGGATGATGACCGCCAACGTTGGCACGTTCAGAAAACTGGACTTGG
GAATAACATTTGCTACAGAAAATCTCCATAGATGAACTGGAAAACCATATGAGAAAGGGAATCAATTTTC
TGCTATTCTGGAAACCGAAAATATTTGGTGCACTGGCTAAATAACAAACTCACATTGAAAGCTGAATTTT
GACTTAAAAAATAGTTTATGTACTGATTTTAGGTTGTATGATAAAGGGACGCCACTGATTAAATTCACCC
CCCTTTTTAAA
>rmCuff_TCONS_00000530 gene=rmCuff_XLOC_000503
AAGATAAGCGAGAATATCGTGGGCTACAACTGGCCAATGGTATCAAAGTACTTCTCATCAGCGATCCCAC
CACGGATAAATCATCAGCAGCCCTTGATGTCCACATAGGTTCATTGTCAGATCCTCCAAATAT
>rmCuff_TCONS_00000531 gene=rmCuff_XLOC_000504
AGACCAAACCAAGAAGGCATTGATGTAAGACAAGAGCTATTGAAATTCCATTCTACTTATTATTCATCCA
ACTTAATGGCTATTTGTGTTTTAGGTCGAGAATCTTTAGATGACCTGACTGATCTGGTGGTAAAGTTATT
TTCTGAAGTAGAGAACAAAAATGTC
>rmCuff_TCONS_00000532 gene=rmCuff_XLOC_000505
CCAGCACGCCATGTACTACCTCCGCTTGCTGATGACTGAAGTGGCCTGGACGAAAGATGAATTAAAGGAA
GCCCTGGAT
>rmCuff_TCONS_00000533 gene=rmCuff_XLOC_000506
GCACCAAGGAGCAGCTGGGCTATATTGTCTTCAGCGGGCCACGGCGAGCCAACGGCATCCAGGGTTTACG
GTTTATTATCCAGTCAGAAAAGCCGCCTCACTACCTGGAAAGCCGAGTGGAAGCTTTCTTAATCACCATG
GAAAAGTCCATAGAGGACATGACAGAAGAGGCCTTCCAGAAACACATTCAGGCGTTAGCGATTCGTCGAC
TAGACAAACCAAAGAAAC
>rmCuff_TCONS_00002763 gene=rmCuff_XLOC_002597
CGGCTGCCGCCGGACTGAGGCCTACTTCGCCGCCTCTCAGTGCTATTGTCCCTGGGCCCGGCCCTGACCG
GGTCCGCTGGGGAGGCGAGTGCGCCGGCTCCGCGGAAGATGCCGGACCAAGCTCTACAGCAGATGTTGGA
CAGAAGTTGCTGGGTGTGTTTTGCCACTGATGAAGATGATAGAACAGCTGAATGGGTGAGACCATGCAGG
TGCAGAGGATCTACAAAATGGGTTCACCAGGCTTGTCTGCAGCGCTGGGTGGATGAAAAGCAAAGAGGAA
ACAGTACAGCCAGAGTGGCGTGTCCTCAATGCAATGCTGAATACTTAATAGTTTTTCCAAAGTTGGGTCC
AGTTGTTTACGTCTTGGATCTTGCAGATAGACTGATCTCAAAAGCCTGTCCATTTGCTGCGGCGGGAATA
ATGGTTGGCTCTATCTATTGGACAGCTGTGACTTATGGAGCAGTGACAGTGATGCAGGTTGTAGGTCATA
AAGAAGGTCTGGATGTTATGGAGAGAGCTGATCCTTTATTCCTTTTAATTGGACTTCCTACTATTCCTGT
CATGCTGATACTAGGCAAGATGATTCGCTGGGAGGACTACGTGCTTAGACTTTGGCGCAAATACTCAAAT
AAACTACAAATTTTGAACAGTATATTTCCAGGAATTGGTTGTCCTGTTCCTCGAATTCCGGCTGAGGCTA
ATCCTTTAGCAGATCATGTGTCTGCCACCCGAATTTTGTGTGGAGCCCTTGTCTTTCCTACTATTGCGAC
AATAGTTGGTAAACTGATGTTCAGTAGTGTTAACTCTAA
>rmCuff_TCONS_00000535 gene=rmCuff_XLOC_000508
AGGACCGGAGTAGGCCCTATGACACTTTTAACTTGCACTCGTTGGAGAACTCCTTAATGGATATGATAAG
GACTGATCATGAGCCTCTGAAAGGACGCATGGGAATAAATTTCCATCATCCAGGAACAGATAATATTATG
GCACTTAACAGTCGATCTTCTCTCTTTCCCTTTGAAGACGCCTTCCTGGACGACAGTCATGGCGATCAGT
CCTTGTCATCTGGCTTAAGTTCTCCCACTCGCTGTCAAAATGGGGAACGAGTAGAACGCTACTCTAGAAA
GGTGTTTGTTGGAGGCCTTCCTCCTGATATTGATGAAGGTACTATGCATTCATTAATGACTTTATAAAGT
AGGCTTTGGA
>rmCuff_TCONS_00002766 gene=rmCuff_XLOC_002600
AGAGTAAAGAAGTACTTCAGGAGTACATTGCAGGTGCAGACACTATCATGGAAGAGCCCACTACAAGGGA
TTTTGTGGTTATGCGGGCCAGAATGATGGCAGCCAAATTGTTAGGAGCACTTTGTTGCTGTATTTGTGAT
CCAGGTGTAAATGTGGTAACCCAAGAAATTAAACCAGCTGAATCCCTTGGCCAGTTACTACTCTTCCATT
TGAACTCCAAATCTGCCTTACAGAGAATTAGTGTTGCTTTGGTAATCTGTGAATGGGCTGCTTTACAAAA
GGTAAGATTTTTCCCAAAAAGTAATGAAGACAAATTGAGTAAACCAATTTCCATTAGCTGTTAGGATTAT
TTTCATT
>rmCuff_TCONS_00002773 gene=rmCuff_XLOC_002607
CATGTGGCATCTGAGAAAGCTCATAATGATGTTGTCGAAGTAGTGGTGAAACACGAAGCAAAGGTTAACG
CTTTGGATAATCTTGGTCAGACTTCTCTGCACAGAGCTGCACATTGTGGTCATCTGCAGACCTGCCGCCT
CCTTCTGAGCTATGGGTGCGACCCTAACATTATATCCCTGCAGGGCTTTACTGCCTTGCAGATGGGAAAT
GAAAATGTGCAGCAACTTCTTCAAGAGGGGATCCCATTAGGTAATTCAGAGGCAGACAGACAATTGCTGG
AAGCTGCAAAGGCTGGAGATGTAGAAACTGTAAAAGTAAGATATGATCTTATATTTTTGTTAACTTTGGG
TTCTTATTTTGATAGTGTTTTAATGAATCTGTAGTAGTGAAATGCCTAGTTATTTATA
>rmCuff_TCONS_00002775 gene=rmCuff_XLOC_002609
TGGAGCGAGTCAAGAGGCTGGTGACGCCCGAGAAGGTGAACAGCCGCGACACGGCGGGCAGGAAGTCCAC
CCCGCTCCACTTCGCCGCAGGTTTTGGGCGAAAAGATGTAGTTGAATACTTGCTTCAGAATGGTGCAAAC
GTCCAAGCACGTGATGATGGGGGGCTTATTCCTCTTCACAACGCATGCTCTTTTGGTCATGCTGAAGTAG
TCAATCTCCTTTTGCGACATGGTGCAGACCCAAATGCTCGTGATAATTGGAATTATACTCCTCTCCATGA
AGCTGCAATTAAAGGAAAGATTGATGTTTGCATCGTGCTCTTACAGCATGGAGCTGAGCCAACCATCCGA
AATACAGATGGAAGGACAGCATTGGATTTAGCAGACCCGTCTGCCAAGGCAGTGCTGACTGGTGAATATA
AGAAAGATGAACTCTTGGAAAGTGCCAGGT
>rmCuff_TCONS_00000536 gene=rmCuff_XLOC_000509
AGAATGATTCAAGTTTTAGATCCACGGCCTTTGACAAGTTCAGTCATGCCAGTGGATGTGGCCGTGAGGC
TCTGCTTGGCTCATTCACCCCCTCTGAAGAGTTTCCTGGGCCCTTACGAAGACTTCCAACGAAGAAATTT
TGTGAACAAATTAAAGCCTCTGAAACCGTGTCTCAATATCAAACAGGAAACCAAATCACAGAACGACTGG
AAGCATTCACATAACCAAGCCAAGAAGCGGGTTGTGTTTGCTGACTCCAAGGGCCTCTCTCTCACCGCCA
TCCATGTCTTCTCTGACCTCCCAGAAGAACCTGCGTGGGATCTACAGTTTGATCTCTTAGATCTTAACGA
TATCTCCTCTGGCTTAAAACTCCATGAGGAGAAAAACTTGATTTTAGATTTCCCTCAGCCTTCAACTGAT
TACTTAAGTTTTCGCAAGCACTTTCAGAAGAACTTTGTCTGTCTGGAGAACTGCTCTTTGCAAGAGCGAA
CAGTGACTGGAACTGTGAAAGTGAAAAACGTGAGCTTTGAGAAGAAGGTTCAGATCCGTATCACTTTTAA
TACTTGGAAAAGCTACACTGATGTGGACTGTGTCTACATGAAAAATGTGTATGGTGGCTCAGATAGTGAC
ACCTTCTCGTTTGCCATTGACTTACCCTCTGTCATTCCAACTGAGGAGAAAATTGAGTTCTGTATTTCTT
ACCATACTAATGGGCAGGTCTTCTGGGATAACAATGAGGGTCAGAATTATAGAATTGTCCATGTGCAATG
GAAACCTGATGGAGTGCAGACGCAGAGGGCATCCCAGGACTGTGCATTCCACCAGGTGCCCCCTAAGACC
GAGTTAGAGTCCACAATCTTTGGCAGTCCGAGGCTGGCCAGTGGGCTCTTCCCAGAATGGCAGTGCTGGG
GTACGGTGGAGAACTTGGCCTCTTATCGATGAATTAAACAACCTCGTGACTGGTCTTGACCTGTCATACT
CCCCATGTAATTCTAGGTCTATGTTGCTCAATATTAGGAAGTCTTTGCTACTTTCCTTCAGTAGGTTTAG
GTTTGAGCTTTTGAGACCTGACTACAAAAAAAGATAGCCACTTGAGAATTTAGTGTTGGGGGTCTGTATG
AATGATGCTGTCCAGTTTTGCTGTGGAGGATCAAGTAATAGCTGGAACCCTATTTTTGTAAAAGTCATAC
CTTTTTCAGTGCCCTTTCTCCTTCCCTCTCAATTCACTAGCTTTCGTGATGGGCCAGGAAAGGTCGAGGA
AGGACAGTTGATGGTGATGGGAAGCTGTGTTAATGGTATGAGGAATGTCTGAAGAGCGTACACAGAGGGC
TCTGCGGCACAAGTCGGAGTGGGAGCGGGAGGTCTGATACTTAACTGTTGGTGAGAAAACGTAAGGTTAT
TTTGTGTTTTTAAGTTGGTTTGACAGTTCTCTCCTGGGGAAATAATTTGTAGAGGGGGGAAATAAGATCC
ATTCTACGTATTCTTGTGGAGAAAAACCAAACAAACTTTAGAGGTGTTGAATGGTATTGGGAAAATGTGA
ATTATAACTCTGGAAAGTCAAGACTTATTGTGAAGCCTTTCTGTTCATATGTGACATCAAAACCCATGAT
TTGAGGAGAGTTTAAGCAAATCTGACTTTGCAGTTCCGATGTTATAAATGACCTTGTTTGTGATCAAGGC
GTCACGCTCGAGTTCTCAGTATAGAGTGCTGCCTAACCAAACAATCATGCCATCATTAATGGCTAACGAC
TCGTAGGGACTCTATGTCATGACAAAGATAGCTTTTTGCAAGTGCCTCGATCAAACCAGAATATTGTAGT
TGCTTAACCCAAATATCTGAAGGGTCATCTGATAACTCATGAGTGTTTGGCCTCAAAAGAAGGTCCATTT
CGTATACTGGCATTCCTCCTGCAATACTGTTGTATCTTTGAGAGTGTTGTCAGTGTACGCAACACACATC
CTTCATATTGAAGGTGACTCATTTTTCCGCCACACTTTTTTGATGTGATGTTGAAAGTGAGGACTGACAC
TGATTCTCAATTCAAGAATCCAGTATCTTGCACATAAAAATAGCGATCTATTTCTTGCCTGTATTTGTCT
TGTTGTTTTAAGTCTTTCTACCAATTTCTTTGAAGTCAAAGCANNNNNNNNAAATGGATGTGAATTGTTT
TGGATATGTTGTAATATACTTGTTTTGAGATGTGCATAAATCCATTCTGTAAGGTCCTAAAGAGAGGAGT
CCCTGAATGTTTGCTTCTGTCATTGTGCACGTCCACTGAGAGGTGTTCAGAGAATGCAGTTAATTTTAAC
ACGTGTGATCTGCCATGCTGGGAAAGTGCTATTGGAATAACCCTGCTGTGACAGTATTTGAGGTTTGGCT
AGCACCCGCAATTTTTCTGCTCTAAATATTTCAGTCTCCTATAGCCTTTGTGAACTTCTCACTTTAA
>rmCuff_TCONS_00000537 gene=rmCuff_XLOC_000510
TCTGGCATTGGAACAAAGCACTGTTTCTTTGGCATTCCCGTGGTTTGGCATGGATATCGGTGGAACGCTG
GTTAAATTGGTTTACTTTGAACCGAAGGATATTACAGCTGAAGAGGAACAAGAGGAAGTGGAGAACCTGA
AGAGCATCAGGAAGTATTTGACTTCTAATACTGCTTATGGGAAAACCGGGATCCGAGATGTCCACCTGGA
ACTGAAAAACTTGACCATGTGTGGGCGCAAAGGGAACCTGCACTTCATCCGCTTTCCCAGCTGTGCTATG
CACAGGTTCATTCAGATGGGCAGCGAGAAGAACTTCTCCAGCCTTCACACCACTCTCTGTGCCACAGGAG
GCGGGGCTTTCAAGTTCGAAGAGGACTTCAGAA
>rmCuff_TCONS_00000538 gene=rmCuff_XLOC_000511
AAGCCGTACTGCCTTGATAACCCATACCCTATGTTGCTGGTGAACATGGGCTCAGGTGTGAGCATTCTAG
CAGTGTACTCCAAGGACAACTACAAAAGAGTTACAGGGACCAGTCTTGGAGGTGGAACATTCCTAGGCCT
ATGTTGCTTGCTGACTGGTTGTGAGACCTTTGAAGAAGCTCTGGAAATGGCAGCTAAAGGCGACAGCACC
AATGTTGATAAGCTGGTGAAGGACATTTACGGAGGAGACTATGAACGATTTGGCCTTCAAGGATCT
>rmCuff_TCONS_00000539 gene=rmCuff_XLOC_000512
GATAGAGTTGTGTTTGTTGGGAATTTTCTCAGAATCAATATGGTTTCCATGAAGCTGCTAGCATATGCCA
TGGATTTTTGGTCCAAAGGACAGCTAAAAGCTCTGTTTTTGGAACATGAGGGTTATTTTGGAGCTGTTGG
GGCACTGCTGGAACTGTTCAAAATGACTGATGACCAGTAGAGATGAGCAGTCGACGAAGAAGAGCCTTCC
ATGAGAACAGGTCCCTGAGAACTGCTGCTGGAGAAGGTGAAAGCCGCTGTGGATGGAAGCCAAGCCATTA
TGGCAGATGACCCTGCTGGATTTGTAAATAATTGAAAATCCTTCTAGTTGATCTTTTACTCTTGGGGTTT
GAGCTTATGATTCAAAACGGGGAATACAGGAATTTTTTCT
>rmCuff_TCONS_00000540 gene=rmCuff_XLOC_000513
ATTGAAGTGTTCCAGGATGAAATGTCCTCATCCGTGCACAGCATATGAATGGCAGCAAATCCCTGTGCAG
GACGTTGGGACTTATGGAGGAAAGTCTCCCAGTAGATTAACTGTTCACGCTGGGAGATTTAGGAGAAGTC
ATGGGTTGAGGTGTCAGGTAGTCACATCTATTTGTTTTGTACATGTATATGCCAA
>rmCuff_TCONS_00000541 gene=rmCuff_XLOC_000514
GATGTCATTGGGACTGCTGGGTAACTTTCAGGTGAGGGTCTTGTACAAATATTGAAATGCATGAGATCTA
ATGATTTAGAACTAATTCATCTTTGAGTTGAACTTATTGTTGAAAGGGATTTTTGAAGGGCAGAATATTT
GCTGTATGATGAATCTTTCCTTCTCTGCCTTCTGAGCACCACCTTTAATTTCCAT
>rmCuff_TCONS_00000542 gene=rmCuff_XLOC_000515
AGATGGTCTAACTAAAATTTCAGATGACATTGAGTAGCTGATGCACCCAGATCGGTATCTCAGCATGCTC
CTGGCACATTCTGCTCTCTTCAGAAATTCTTGCA
>rmCuff_TCONS_00000543 gene=rmCuff_XLOC_000516
TGCCTAGGTTGGTCAAGCCGTTAAAGAGATGTAGGGATACACGAGGTGAACAACCTGAGGAGGGGCATTC
TAGGCAACAGGGGCAATTTGTACCCAGGCACCGTGGCAGGAAAGTGCACCGTGGACTGAAAGCACTGCAC
GGTTCTGCAGGGGAGTTAGGTTGGCTG
>rmCuff_TCONS_00000544 gene=rmCuff_XLOC_000517
CAAAAACCCTAGATTTCAGAAGTGAGGGTTGGCACAGGTGGTGATAGGTTGATTGTGTGGCTTTGGGAGT
ACTTGGCTCAAGTGAATTGGAGGTGAATCTTTGGAACTTGATGAGGTCAACGTTGAGGCTGAGATCAGCA
AAGATGTTGAGTAGATGTGGACTGGAACCTGTCTTTTATTGGAGGATGGTGCCCAGAAGCCCTAAGGACT
GGTCTGGACTTTAGAAAACTGCAACTCAAGTGTA
>rmCuff_TCONS_00000545 gene=rmCuff_XLOC_000518
CCTCTTCCTCTTCCTTCTCCCTGTAGTGTGGAGTGCAACACTCTCTGGGCAGAGAGAGGCAGCTGAAGAT
CATCAGGCTTCCAGATGTAGGGCCTTGTTGTGACTTGTGGAGGTGGGGGTCATGGCAGTGGGGCCGGAAA
CTTCAGTGGGACTCTGTATGGTATCCTCTGCTTCTATAGTTAGCCTTGTGATGGGAACCAGCAATATGTG
TTCCCTTTGTACAGCTGTGCATACCACTGTCTGCTTTTCTCTTCTGCCCTTTTAGGATTTCAAGGAATCA
AAATTACATCTGATGTATGCTTAGAAAGCCCCACATGTGCAAATATGGAGCTACTGCATAGGGATGGAAT
ATGTGTGCTGGGTCTGATATCTAAGTGGCGTGTGTAGATAGTGTATCAGGTAGGATGTTTGGGGGTGAAA
GGAACAGAAACTCCAACTTGGACTGGCTTAACTAGTTAGAAAAGTTATTCCTTCATGTAGTAGGAAGTCC
AGGAGCAGAGTGTCTGGACCCTGGCTTTGCTTCTCTGTGATTCTCTTGGCTTTGTCTCTGCCATGTGTTG
GTTTCATTTTC
>rmCuff_TCONS_00000546 gene=rmCuff_XLOC_000519
TGAAGGAGAAGAGCTAGGCGAGAAGGTTTGAACTTTTTATACGGATTGCCTGATTGGTTCATGGAAGGTT
TTCGAGTGGTGGAAATGACACACTTGTAGTCTTGTTTTGGGAATATGCATTTTCTCATTCTACGGTGCGA
TCGTATGCCTGGGATCATAA
>rmCuff_TCONS_00000547 gene=rmCuff_XLOC_000520
TACAATTTATGTTACTTTAGGATTGTGGGAATATGGTAATAAGTCCCTTAAGGAGTTGTTTGGAGAATAG
ATATGCCTGCCAACCTGTTTGTGAACAGTGAAGTGCTTTATGAATGTAAAAGATCCGGAAACTGCCCAAC
TGTCCCTGTGTGATTATGTCTCAGAGATGCCCAGACTGGAACTTCTTGATTAAAAACGTAGTGACAGTCC
TCTATTGAATAAAGTTGGTGTTCTGGGTTATAAGAATGTATATTTCTAATATCTCCTTCTCCCAGTAGGA
CTCAGTAAGCTATTTTCGTTTTGAATTTTAAAATATGGCTCATAAAGATTTGAATTAGGCCTTGGCGAGA
ACTGTTTGCCTGTCATGGACTGAGAGGATTCCTGGCCCTTATTGG
>rmCuff_TCONS_00000548 gene=rmCuff_XLOC_000521
TGCGAGCAGCTCAGGCAGGGCTTTCTGCAGCTTGACTCTGATGAGGTCACTAAAATAACAAGCCTGGGAG
CTTGGACCTAGGAAACCATGTGCCTTTCTTTGAGCTTCTTGTGGGAAAATGGGGATGAGAAGCATTTGTG
ATTGCACTTATCTTTAGTTTTGAC
>rmCuff_TCONS_00000550 gene=rmCuff_XLOC_000523
AGAGTTGGCCTTCATGGGATTTTCCTGTACCCAATGACCCAGAGAATGTGGACAGGTGGGGCAAGGGGCC
TTTATGTGGATTTCTCTGTGCTGCTGTGAGCTCAACGTTCCTAAGAGAGTGACTCATTCTCTTACTGGGT
GAGGAA
>rmCuff_TCONS_00000551 gene=rmCuff_XLOC_000524
TGTGGACCCTTTGTGAAGGTAGAGAGTCGAACATTTCGTAGAATTCAATGAAAGCATGTGAGGGAGCTAG
TCTTTTCTGGCCCTAGGACTTTGCTTATTGATATTGTAACTTGGCTGCCATGAGAATGCCTGATCTGGAG
AATGCAGATGACCAAGAGTTAGAA
>rmCuff_TCONS_00000552 gene=rmCuff_XLOC_000525
CCAGCAGCTCTTTGTGTCCATTCTATGACTTGGAACCCCATGCAGAGAAGGCACTTCTTCCCAATTGTTC
CAACAAATGTCCCAGGGCTGACTCTTATCACTCTTGCCTGTTTCATAAGTCTCTGAAGGAATCATTGTGT
CTCTAATTGGCCAGGCTTCTCCAGGGCCTGTAGGTTCCCAAGGCACGTGAACTGAGAATGGCTAAGATGC
CCAAAGGAAAACTCAGATGCTGTTGCCTAAAGGAAAGGGCATGGATGCTGGGCAGAAAAGAAACAAGAGA
TGGCCATCCCCCTTCTCTGTTTTCTTCACTAGATGCTGAGGCTTAAATACAGTAATAGTTGTGAA
>rmCuff_TCONS_00000553 gene=rmCuff_XLOC_000526
AGGAGCCCTTTTGAGCACACTGGAGTTTATGCTAATGAGGTAACTTAGGGTGTTCCCCTAGATAGTCTCA
GGATGGGCTGGTCATCAGAAAGACCAAGTGATTAGAGGGTTGGAACTTTCAGCTCTGCTCACTGACATTC
TGGAAGGGGAAAGAAGTGGGATTGGAGATTGAGCTCTATAAAAACTCTTGAACAACCTGGTTCAGAGAGC
TTCTGGGTTGGTGAATGCATCCATGTGCTGCGAGGGTGGCATACCCCAACTCCACAGGGACAGAGGCTGG
AACTCAGGACCCTTCTGGACCTTGCC
>rmCuff_TCONS_00000554 gene=rmCuff_XLOC_000527
AGCAAATGATCAAACCTGAGGAGGAGGTCATGAGCACCCCAAATTCTAGCTGGTCAGTCAGAAGTACAGG
TGGTCTGTACTTCTTTTGATTGGCTTCTGAAGTGGGGGCAGTCTTGTGGGACTAAACTCTTTAACTTGTG
GGATCTGATGCTAACTCCAGATAGATAGTGTCAGAACAGAATTGAGTTGTTGGACATGCAGTTGGTGGAG
GATTGTTGAAGGATTTGAGAATCCTGAACAGAGAAGGCTGTTTTA
>rmCuff_TCONS_00000555 gene=rmCuff_XLOC_000528
GCTCTGTTTCTCTACATGCGTTCTCAACCTCTGTGCCTTTCCACATACTGTTTCTTCTGCTTGAACTGCT
CTTCCCACCATCCTGAGTTGCTCTGCCCTAAACCTGTCTCAGGTATCTTTGGTTGCAGGTAACATAAACT
CATTAAACTGGTGTAAGGACAAGGGGAACTTTTGTGGAATGATACATGGACAGGAAGAACATGGGCTTTA
AGGTAGCTTAGGGGAACCTGGGGCAGGAAGAGCCATTAGACTTCGTGAACAGCTGGAATCAGGACCTGGG
GAGCCACTGG
>rmCuff_TCONS_00000556 gene=rmCuff_XLOC_000529
AGTACTGGTCTTCTAATACTTTTGATGGATTTGTACTCTTCCTTTGTTCGCTTCATCTCCTTCGTCTGTC
TCCCCACACTCAGGAGGTGGCAATGAGATGAAGAGGGGGGGCCCAAGTCTTGAAAGCGAGAGAACCTAAT
GGTCTTTATGGGAATCGCTCTTGTTGCCTTGGCCTCGCTATCTTTGCTCTG
>rmCuff_TCONS_00000557 gene=rmCuff_XLOC_000530
AGTCCTGAGCTGGAGAGGCAGCCGTTCACCAGAGTCATCTGGGAACCCAGACTACTTCTACTCTGTAGTT
CTGCCAGCCTCTGGGGCGATGTCCTGGTCTGTGGCTGAAGCTGTCTCATCTCCACATCCATGTACCAGTC
TGTGGGAAGGAGGATGATGGGAGTCCTGGGAAAGTGCCTTTGCCTTTGAGCTGATGAACCAGAAGTGGCA
CATATT
>rmCuff_TCONS_00000558 gene=rmCuff_XLOC_000531
AGATGGCCAGTAACCCATGTGCCAGGTAGCATTCTATGCCCATCTTGAATGCCAACAGGAAGTCACTGGA
CAGCAAACTCTTCCAAGATCATAACTGGGCTGTTGGAGTAACTTGGAACAGAAGAAAAAAGAATCAAAAC
CATGGCAAAAGCAAAGAGAGCTCGGTCTACCGCTCCTCCGGATGGAGGCTGGGGCTGGATGATTGTTGTT
GGCTGTTTCCTTGTTACCATCTGCACCCGGGCAGTAA
>rmCuff_TCONS_00000559 gene=rmCuff_XLOC_000532
AGAGGAGCTGCTGGAAATCAGAAAAGAGGGTTGTGCCTGGCAGCAAAGGCCTGTTATCAGAGGTTACTTG
GAGAGGCTGAGAGGAAGATTGGCTGTTGTTAGTGCCATCACAGTTGATTCTGACTGTACAGCAGAGCAGA
ACGATGCCCGGTGTTTTTTTGTTCCCCATCCTCTCACTTTCCAATGCTATATCAGACAATGCTATACTGC
TATTCATAGGGTTTTCTTAGCCAATTTTTTCAGAATCGAGTGGCCAGGTCCTTCTTCCTAGTCTGTCTTA
GTCTGGAAGCTCTGCTGAAACCTCTCCACCACGTGTGATCGTGCTGGTATTTGAAATACTGGTGGCATAG
CTTTCAGCATCACAGCAACATGCAGCCGCCACAGTGACAGCTGGCAGATGGGT
>rmCuff_TCONS_00000560 gene=rmCuff_XLOC_000533
GCACACCACTTCTGTCGTTCTGCATTTGCAGCAAGTTTTGGTTTGAAAGGAAAGTGTGGCCTCTGTTGGG
AGGGAGATCCTGCATTACCCCTTCCCCTAGCTTA
>rmCuff_TCONS_00000561 gene=rmCuff_XLOC_000534
AGACATACTTTACTCAGGATTATGCACAAACAGCGTGGATCCATTCCATTGTAGACTGTATGACCATGCT
CTGTGCTCCTCTTGGGAGTGTTGTCAGTAACCATTTATCCTGTCAAGTGGGAATCATGCTGGGTGGCTTG
CTTGCATCTACTGGTCTCATCCTGGGCTCATTTGCCACCAGTCTGAAGCATCTCTACCTCACTCTGGGAG
TTGTTACAGGTCTTGGATTTGCACTTTGTTACTCCCCAGCTATTGCCATGGTTGGCAAGTATTTCAGCAG
ACGGAAAGCCCTTGCTTATGGGATCGCCATGTCGGGAAGTGGCATTGGCACCTTCGTCCTGGCTCCTGTG
GTTCAGCTCCTTATCGAACAGTTTTCCTGGAGGGGAGCATTACTCATTCTTGGGGGGCTTCGTTTTGAAT
CTCTGTGTTTGCGGTGCCTTGATGCGGCCAATTACTCTTAAAGAGGACCATACAACTCCAGAGCAGAACC
ATGTCTGTAGAACTCAGACACGAGACTTTAAGAGAGTGTCTCCTTGTACAACTTTGACCAACAAATGGGT
GCAGACCTGCCTTTGCTGCTCTTTGCAGCAGGAATACAGTTTTTTACTGATGTCAGACTTTGTTGTGTTA
GCCGTCTCTGTTCTGTTTATGGCTTATGGCTGCAGCCCTCTCTTTGTGTACTTGGTGCCTTATGCTTTGA
GTGTTGGAGTGAGTCACCAGCAAGCTGCTTTTCTTATGTCCATTCTTGGGGTGATTGACATTATTGGCAA
TATCACATTTGGATGGCTCACCGACAGAAGGTGTCTGAAGAATTACCGGTATGTTTGCTACCTCTTTGCC
GTGGGACTAGATGGGCTCTGCTATCTTTGCCTCCCAATGCTTCAAAGTCTTCCCCTGCTCGTGCCTTTCT
CTTGTACCTTTGGCTACTTTGATGGTGCCTATGTGACTTTGATCCCAGTAGTGACTGCAGAAATAGTGGG
GACTACATCTTTGTCATCAGCGCTTGGTGTGGTGTACTTCCTTCATGCAGTGCCATACTTGGTGAGCCCA
CCCATCGCAGGCTGGCTTGTAGATGCGACTGGCAGCTACACTGCAGCATTTCTTCTCTGTGGATTTTCAA
TGATATTTAGTTCTGTGTTGCTTGGCTTTGCTAGACTTGTAAAGAAGATGAGAAAAACCCAGCTGCGGTT
CCTTGCCAAAGAATCTGATCCCAAGCTGCAGCTGTGGACCAATGGATCGGTGGCTTATTCTGTAGCAAGA
GGATTAGATCAGAAAGATGAGGGGTCTGTGGCTATGGCAGTGCCTGGTTACAACCCCACATGACCAACAG
CCTTGAGCCTGGGCACCTTCAGGTCTGAGAGAGGTGGGACCACTGGATTGTACAAGTTTTTAAAGCATTT
TATTTTGGCAGAAGCATTGCTTTCCGAGGAAATTATTATTATTGTTTTGTTAACATATTTGTAGGGGAAA
ACAGAAAATAACAAAGCAAATTGGACTGGCTCAGAGTTTTCTCATTTGAGATTTGTACTCAAAATTGAAC
TCACATCTTTCAGGCAATAAGCATCACTCCACAGAGAATGTTAGGCGATAGCTGATATAATTTTCTGTAA
TTAGGGGTAATTTCAAGACATGACCAAAACAGATGCCACTGGGCAGCAGCTTTGTCTCAAACTCTCTGCC
CCTCCATCCTCCCTTCTCAGTTAGAAGGTAAAAAGAAACATTGGTGTGTAGGTTTGCTTATTTTG
>rmCuff_TCONS_00000565 gene=rmCuff_XLOC_000538
CCCTGTTTTTCTTTAGAAATAAAGCTTTTATTTAAATTGCAGACACATTCCTGTTAGGAACAGAAAAATG
TTGGCAGTATTCCAACTGGGCAGAAATTGAATTCTTGAATCAGCAGGTCTCTGATTAGAGTTTTCTTTTC
AGCTCAGATACTTAGGTTCATCATTACCCAAAACAGGACTTGGAGTTTTGCCTGAAAAATATTATTCTAG
AGATGTTCTAAAGGTGAGATTCTTTTCTCCCCGTGTTAATTCTTGTTCCAGGGTCCACTCCTCTTCATCT
CTTTATGAATAATCACTAGAAACTTGGTGAACTTTTTCATCTGAATGAGAAATCTTCATGGGTTAACCTC
AGCATCATAGCACTCTCATAAATTACAGCTTTGGTTAGAGGAGATGGAGGAGAAGGTTAAGAGGACTAGT
GGTGTGATGTTTTACAGTTTATAAAACTTTCACCTACCTAACTCATTGGATTAGACTAGTTTACTCAATC
CCAACTACTCTACTTTGGTAGAGCAGTATGGTTTCAGATAATTTCCCAGTCTTCAGATTGAAGAGGGAGG
GCATGGGGAGAGAAGAGAAAGGCCAGATCCCACAGCCTGT
>rmCuff_TCONS_00000566 gene=rmCuff_XLOC_000539
GGCAAGTTATACAATTGAAAGGAGGGTTTAATTATTCAAAAACTTAAAATCTGAACCTCAAGGAAATATT
TTGACCCTGAAGGCTATTTAATCCACTGTCCCCTGGGAGACTTCACAGATGCCCTGCCAGGGGTCCTGAG
AGAAAAAACACAGCAATGAGGAAGATCCTGGGTTGACTGAGCATGTCAGCAGAATGTTTGCCTATAAATG
GACTATTTCATAAAATTACATAGTCATACATTGCTTTCATTATGAAATACTGACTTGATGTGATGGGAGA
ATACTGTAATATTTACAGTTGTTTTCCAGAGAGAAATTTCAATGTTACCTGTTATCTTTTTACTTAGTTT
GAGAATTTAATTTTGAACCTATTTAC
>rmCuff_TCONS_00000567 gene=rmCuff_XLOC_000540
GCTGTATGTTGATCCAGGCTTCTCTTTGGGAGCATTTGTGTGTATGTGTGAGGGGAAGTTTGGGAAGCAC
ACTTTGTTCCAAAAGGGAGTTCCACCTTCTACATTACCAAAGTCATGCTTTCTCAGTCAGGTGTTGGGTT
CTTTCTGAAGTGCCTGCACCTTT
>rmCuff_TCONS_00000568 gene=rmCuff_XLOC_000541
GTATATACTATATACTGTGTAAGAGTTAGCTATGATTATTCATGTGTCACTAGAGTCTATAGATGTGGCT
AAACTAGCATTCCCTCTTTCTTAGGGCTCTGCTCCAATCTGTGGAGAGTTAGGGACATGTATAGATGGAA
CTGATCTATAGGATCACTTCTGAACTCTCGAGTGTTCATCTTTCTTTACCCTCACCCCCTTCTACCCTCT
GATGTAGGAAGAGAAGCAGCTCACAGAGGAATGGCT
>rmCuff_TCONS_00000569 gene=rmCuff_XLOC_000542
GGTAATCTGCCTCTTAGACTTAATTCAGTAAGGAATAGGGACTGCTTATATTGTCCTTGAAACTCTGGCA
AATAGCATATGATCAACTCTAAGACTAGCTCTGCCTCCAGAGAAGACAGAAAATATGTTCTTATGGAACT
CTTAGCTCTACTACTCTGCAGCTAGTTTTCCTGCTGGGAATTCACTCATTGAAAGGGCTTTTCTCAGC
>rmCuff_TCONS_00002787 gene=rmCuff_XLOC_002621
GCTCGTGCTCCCGGTCCTGAGGAGAAAGCCCGAGGGGCTGCGGCTTCCCTCGCCGACCCCGCCGCCATGA
GTGAAATTCCTGAGGATGCCTTGAAGGCCATTCTGTTGGAGTTGGAATGTCACTTTACGTGGAATTTACT
TAAAGAAGACATTGATCTCTGTGAGGTGGAAGACACAATTGGGCAACAGCTTGAATTTCTTACCACAAAA
TCCAGACTTACTCTTTATAACCTATTGGCGTATGTGAAACACCTGAAAGGCCAAAATAAAGATGCCCTAG
AGTGCTTGGAACA
>rmCuff_TCONS_00002803 gene=rmCuff_XLOC_002637
CATTTATATAGCTTTTGCAGCACTTACTTGAGCCAGACTGGAAAGATTTCCGAAGAGCAAATCAGCTTGG
ATCCCGGCTTTTCAGAAGAGCAGAGAAGCAGATGGCAGTCATGAGTGACGTCAACAGGAATTCTCTGGAG
AAAATCCTTCCACAGCTAAAATGCCATTTCACGTGGAACCTATTTAAGAAAGAAGGCATCTCACATGACC
TAGAAGATAGAGTGTGTAACCAGATTGAATTTTTAAACTCTGAGTTCAAAGCTACAATGTACAACTTGTT
GGCCTACATAAAATATCACAAATGCCAAAATGAGGCAGCCCTGGAATGCTTACGGCAAGCTGAGGAGTTA
ATCCAGCGAGAGCACGCTGACCAAGCAGAAATCAGAAGTCTGGTCACCTGGGGAAACTATGCCTGGGTCT
ACTATCACATGGGCAGACTCTTGGAAGCTCAGATTTACGTAGACAAGGTGAAACAAGTGTGTGAGAAGTT
TTCAAATCCTTATAGTATTGAGTGTCCTGAGCTTGACTGTGAAGAAGGGTGGACACTGCTAAAGTGTGGA
GGAAAGCAAAATGAAAGGGCGAAGGTGTGTTTTGAGAAGGCTCTGGAAGAGAAACCCAACAATCCAGAAT
TCACCTCCGGACTGGCCATCGCGACATACTGTCTAGATGAAAAACCACAGAAGCAATGCTCTGTCAATGT
TCTGAAGGAGGCCATTGAGCTGAGTCCTGACAATCAGTATGTCAAAGTTCTCCTTGCCCTGAAACTGCAG
AAGGGGAATAAAGAAGCTGAAGGGGAGCTGTTGGTTGAAGAGGCCCTAGAGAAAGCTCCTTGCCAAACAG
ATGTCCTTCGCCAGGCAGCCAAATTTTACCNNNNNNNNGGTGATCTAGACAAAGCTATTGAACTGTTTCT
AAAGGCATTAGAATTCATGCCAAACAATGGCTACCTCTATTACCAGATTGCGTGCTGCTATATGGGAAAA
GTCAAACAAATTCAGAAAACAGGAGAATCTGAAGCTAGTGGGAATAGCGAGAAGATTAAAGAACTAAGAG
ATTATGCCATGGACTATTTGATTAAAGCTAAGGAGAAGGGACTAAATTCTCTGTATGCATACTCTGATCT
CACTGAGCTGGAAACAGAAGAATGTTATCTGATACCATTCACTAAGGAGCTCCCTGACACTGGGAGGCAA
CAACTCCATCAGCACTATTGCAACTTTCAGGAGTATCATGGGAAGACTGAAGACACTGCTGATCAACATT
ATTTAGAAGGTTTGCCCATAAGCACAAAATCAGCTGAGAAGGAAAAGATGAAAAACCAACTACAGAATGT
AGCTGAAAATCAACTTCCACAAAATGCACCAAATTCTTGGTATCTACAAGGATTAATTCACAAGTGGAAT
GGAGATCTGCTACAAGCAGCTGAATGTTATGAGAAGGAACTGGGCCGCCTACTAAAGAATAGCCCTTCAG
GCATAAGCAGCTTTTTCCTGCCAGCATCTGAGCTTGAAGAAAGCAGTGAAGAAATGAACCAGGGCACAGA
CAGGTCCATTCTCGGAGAGCTCCCTAATCCCTGAGCTGAAACAGAGAGGGAAAGGAACAGAGAGTCAGGG
AGCCTGAAATGGTGGCCATGATGAGGAGAGGGGTGGGAAGGCAGGAGTTCCCCAATCTGAGTTTTCTGGG
CAAGATGGCCTTGTTTATTGCTTTAAGATACATTTTAGAGAGCTGTTTTCTCATGTTTGTCCACCCTATC
CATACCAACCACACATAGTTCTCTAGTCTGCAGATCTTATAATTACTTACTAGCAGAAACAGTGCTTCAG
GCCCGCATGATGCTCATTAGTTCTCCGTTTGCACTCAGTTCACCAGATATCCCCTACCTCTGTCCTTGAT
GCCAGGAGTCATAATTGGTGACTGCCTACCAACAGAATGTCATCCTCCATCCCATTACTACCTAGCCTTC
TTGGCCTCCTGGAAGACTAGCTTTTGACTAACCCTGGAAAATTCCTTATGACTTGCTCTTGGCTTCAGCC
ATGTATT
>rmCuff_TCONS_00002804 gene=rmCuff_XLOC_002637
TCTGGCCTAAAATCAATTGCAGAGGAAATGAGGCTAAGGAATCAGGTGATGCTTCCATATATAGGTCTCT
GTGGCAATTACTTGAGGCAGAGGAGATTTCTGAAGAGCACAGTAGCCTAAACTGCAGCCTTTCAGAACAG
CTGAGAAGTTCACGGCAATCATGGGTGAGACCACAAAGAACTCCTTGGAGAGCAGCCTGAGGCAACTAAA
ATGCCATTTCACCTGGAACTTGTTAGAAGGAGAAAAGTCCTTGGATAATTTTGAAGACCGAGTGTGTAAC
CAAATTGAGTTTAAGAACAGTGAATTCAAAGCCACGATGTAACAATATATCCGGCCTACATAAAACACCC
ACAGAGGCCCAAAACGAGGCAGCCCTGGAGTGCTTACGGCAAGCTGAGGAGTTAATCCAGCGAGAGCACG
CTGACCAAGCAGAAATCAGAAGTCTGGTCACCTGGGGAAACTATGCCTGGGTCTACTATCACATGGGCAG
ACTCTTGGAAGCTCAGATTTACGTAGACAAGGTGAAACAAGTGTGTGAGAAGTTTTCAAATCCTTATAGT
ATTGAGTGTCCTGAGCTTGACTGTGAAGAAGGGTGGACACTGCTAAAGTGTGGAGGAAAGCAAAATGAAA
GGGCGAAGGTGTGTTTTGAGAAGGCTCTGGAAGAGAAACCCAACAATCCAGAATTCACCTCCGGACTGGC
CATCGCGACATACTGTCTAGATGAAAAACCACAGAAGCAATGCTCTGTCAATGTTCTGAAGGAGGCCATT
GAGCTGAGTCCTGACAATCAGTATGTCAAAGTTCTCCTTGCCCTGAAACTGCAGAAGGGGAATAAAGAAG
CTGAAGGGGAGCTGTTGGTTGAAGAGGCCCTAGAGAAAGCTCCTTGCCAAACAGATGTCCTTCGCCAGGC
AGCCAAATTTTACCNNNNNNNNGGTGATCTAGACAAAGCTATTGAACTGTTTCTAAAGGCATTAGAATTC
ATGCCAAACAATGGCTACCTCTATTACCAGATTGCGTGCTGCTATATGGGAAAAGTCAAACAAATTCAGA
AAACAGGAGAATCTGAAGCTAGTGGGAATAGCGAGAAGATTAAAGAACTAAGAGATTATGCCATGGACTA
TTTGATTAAAGCTAAGGAGAAGGGACTAAATTCTCTGTATGCATACTCTGATCTCACTGAGCTGGAAACA
GAAGAATGTTATCTGATACCATTCACTAAGGAGCTCCCTGACACTGGGAGGCAACAACTCCATCAGCACT
ATTGCAACTTTCAGGAGTATCATGGGAAGACTGAAGACACTGCTGATCAACATTATTTAGAAGGTTTGCC
CATAAGCACAAAATCAGCTGAGAAGGAAAAGATGAAAAACCAACTACAGAATGTAGCTGAAAATCAACTT
CCACAAAATGCACCAAATTCTTGGTATCTACAAGGATTAATTCACAAGTGGAATGGAGATCTGCTACAAG
CAGCTGAATGTTATGAGAAGGAACTGGGCCGCCTACTAAAGAATAGCCCTTCAGGCATAAGCAGCTTTTT
CCTGCCAGCATCTGAGCTTGAAGAAAGCAGTGAAGAAATGAACCAGGGCACAGACAGGTCCATTCTCGGA
GAGCTCCCTAATCCCTGAGCTGAAACAGAGAGGGAAAGGAACAGAGAGTCAGGGAGCCTGAAATGGTGGC
CATGATGAGGAGAGGGGTGGGAAGGCAGGAGTTCCCCAATCTGAGTTTTCTGGGCAAGATGGCCTTGTTT
ATTGCTTTAAGATACATTTTAGAGAGCTGTTTTCTCATGTTTGTCCACCCTATCCATACCAACCACACAT
AGTTCTCTAGTCTGCAGATCTTATAATTACTTACTAGCAGAAACAGTGCTTCAGGCCCGCATGATGCTCA
TTAGTTCTCCGTTTGCACTCAGTTCACCAGATATCCCCTACCTCTGTCCTTGATGCCAGGAGTCATAATT
GGTGACTGCCTACCAACAGAATGTCATCCTCCATCCCATTACTACCTAGCCTTCTTGGCCTCCTGGAAGA
CTAGCTTTTGACTAACCCTGGAAAATTCCTTATGACTTGCTCTTGGCTTCAGCCATGTATT
>rmCuff_TCONS_00000571 gene=rmCuff_XLOC_000543
CCCGCTCCAGCGCGCGGGCACTGCGGCTCTGGACAGCGGCGCGGGAGGACGGCGCCAGACACAATTTGCC
CAACCTCGTGGTGAGGAGAGTGAAAATGCACCATTTGCGGTTGGTGGTCTGTTTGGTCCTTGGGACCCTG
CATTCCCAGGCATCTCGAGGGAAGCTGGCACCTGTGGATCCTGAGACAAATATGAATGTGAGTGAAATTA
TCTCTCACTGGGGATTCCCTAGTGAGGAACACCTGGTCGAGACAGAAGATGGATATATTCTTTGCCTTCA
CCGAATCCCTCACGGGAGGAAGAACCGTTCTGACAAGGGTCCCAGACCGGTTGTGTTCCTGCAGCACGGC
TTGCTGGCAGATTCCAGTAACTGGGTCACAAACCTGCCCAACAGCAGCCTGGGCTTCATTCTGGCAGATG
CTGGCTTTGACGTGTGGATGGGGAACAGCAGGGGAAACACCTGGTCTCGGAAACACAAGACTCTTTCGGT
TTCTCAGGATGAATTCTGGGCCTTCAGTTTTGATGAGATGGCAAATTATGACCTACCAGCTTCAATTAAC
TTCATTCTCAATAAAACTGGCCAAGAACAAGTGTATTATGTGGGTCATTCTCAAGGCACCACCATAGGTT
TTATAGCATTTTCACGGATACCTGAGCTGGCCAAAAAGATTAAAATGTTTTTTGCCCTGGCTCCTGTGGC
TTCACTTGAGTTCTGCACTAGCCCTATGGTTAAATTAGCAAACTTTCCAGATCTTCTCATTAAGGACTTA
TTTGGGGTCAAAGAATTTCTTCCCCAGAGTAAATGTTTGAAGTGGCTGAGTATCCATGTTTGCACTCATG
TCATTCTGAAGGAGCTCTGTGGAAATCTCTTCTTTATTCTGTGTGGATTTAATGAGAGAAATTTAAATAT
GTCTAGAGTGGCTGTGTATACAACACATTCTCCTGCTGGAACTTCTGTGCAAAACATGTTACACTGGGGC
CAGGCTGTTAGACTCCAAAAGTTCCAAGCCTTTGACTGGGGAAGCAGTACCAAGAATTATTTTCATTATA
ACCAGAGTTACCCTCCGACTTACAATGTGAAAGACATGACCGTGCCAACTGCCGTCTGGAGCGGGGGCCA
TGACTGGCTCGCGGACGTCAAGGACGTGAATGTCTTACTGACCCAGATCACCAACTTGGTGTACCACAAG
TGCATTCCTGAATGGGAGCATCTCGACTTTATCTGGGGTTTGGATGCCCCGTGGCGGCTCTATAATGAAA
TGGTGAATCTGATGAGGAAATACCAGGGAAAGCCAGACTGGAGAAAGTTACCATCAAGTCAATGATCAAG
TCATGTTAAAATTTGTTTGCTTCATTTCTCTAAAATACTTTTTTTCTTTCCCAGGCCTTTTGTATTTTTA
TATCCAAGAAAATTATGATGTTGAAGATGCCCAGTTCTCTCCAGTTAGGATTAGAAACACAGTTGCTTTT
TTGTTTAATCATGGCCAAATATGAAGCTAGTATCTGTAGTCTCTAAGTCTTTTGAAAATATCACTGACTT
GTAAAAAGGTCATCATTACCATTCTGTTTATCCTTATAATTTAAAATATGCTATATTGCCTTTTTAGCCC
CCTACAGGACACATTGACATACGTATTGGAGTTTTCAAGCTGTTTTGCTCATTGGTAAATCTGACACTGA
CTTGAAGACTACTCAGTGTATGAGTACCCACTTCTCATTTCTTTGCCTTAACGGGCTCTCCAGTTGAATG
GCCTTGTATTCAGGGATCTCAATGACACTTTCTCATGTTCTCATGAAGCAGGTGCAGAATCAAATCCAGT
GANNNNNNNNNNNNNNNNNNNNNNNNNNNNNAGCTGTGCCAGTTATAAAGATTCTGTAGTGAATTTTATC
AACCTGCGGTAGCCATTATTTAGCAAATGTTTAAATTGCTCAAACCAAAATAATTTGCTGGGGTCTTCAA
CAATAAATTACACTCATTAAAACAACAACAACTATAGTTTAAATAGCTTGAAGACTGATACATTCAGCCA
TCTGTGTTCATGAACTCTTAATTGTGTGGCAGGCCATAAATCCACTTGCTTGAGAAGAAAAGTCCTGTGG
AGAGACAATACCACTGTTTTTCCTGAAATTAATGTAACTCTCAACCAGCTGCTGTAGCTCAGTGATGGCG
TGTGAAGCAGAAGCCCTGAGGCTGCCCATGAGGAGCGAACTAATTCATTTTCACACAAAGGAAATGTGAG
CGTGACTGTTTGCAGATTGAAGCTCAGGGATTCGTTTTGTGTTTTAGTTTTGTGCGTGGCCATATTTTTC
ACACTCCTGATTGTGTCCCTGTGTCAGGAAGGCCACATTTACCTGATTTTCTTGCGGCATGGTGTCCTCA
GACGGACAGAATGACAATTGCTATGCTTTTCCGATATGGTGACTTTAACTGCAATAATAAACCCTACTTG
GTATTGGCTGAAATGTGCAGACAGCATAATACCACTTTGTAG
>rmCuff_TCONS_00000572 gene=rmCuff_XLOC_000544
AAGCCACTCAGTCTATAGTGTTCTATTACAGCAGCCTGAACGGACTAAGGCAGAATGTATTCTAAACCAT
AAGGAAGGGAGGAAGATGTTTGTTAGGATTTGTTTACTGGGGGCAGAAGTTGCTGAAGTGAGAATGCGAT
AGAAAGAACCATGCCTAAGGGTTAGCGTCGCCATCATGGCTGGGTGCCCTCCGGTGTGTACCTCCCTCTC
TGGACTTCTCTGTTCCTTCTAAGTGAGCATTTTGGATTAGTGCTTGATAATTTCCCAACATTCATCCAAC
TGTAAACCTCCGTGAGCTCAAGATGCTGCAACCTGAGGCTGTTTGAA
>rmCuff_TCONS_00000573 gene=rmCuff_XLOC_000545
ATTCTTCCTTTAGAAAAGGGCCCTGGACTTGAGAGAGATGGCGTGAGTCCTCCAAGGTTTCATGTCTAGT
GAGAACCAAGGTCTGTTTCACGTCAATGCCCTCACCCTTGTGATCTTCTCCTTGTTCTTCTTTCAGTTCT
TTGTTGGACCTCAGTTGATTTCTCACAACGTTTTAGAGCATAGCGGAGGCCTGTCTGGACACTGACCTGA
TAGAGAAGGCCAGTGTCTTGGGAAGCAAGAGGAACTTCCCTGGCCGCCCAGCCCTCTT
>rmCuff_TCONS_00002811 gene=rmCuff_XLOC_002644
AGGAAATGGAGCAAAGGAATCTCCCAGACATTGACTTGAGTAAATATATTAGTAGTATTGCTGAACAAAT
GGAACTGAATCAAGTTAAAGAATTTGCTCGGAAGAATGGTATCGAAGAAGCCAAAATTGATGAGATTGAG
AATGACAATCCCAACAACACTGCTGAGAAGAAAGTCCAGTTGCTCCGTTGTTGGTATCAACGTCATGGGA
AGAAAGGTGCATATGACACTTTGATTAAAAGCCTCAAAAAAATCAATCTTTGTGTTCTGGCAGAGAAAAT
TCAAAATATAATCCAGAAGGACAATGCTAGTGAAAATGAAAATGCAAACTTCAATAATGAAAATGAAACA
CACAACTTGGTCTAAAGGGAAAAACAACTCACTCACTTCTGAGTATAGACAAGAAAAAGTAGTATTTGAG
TAAGTTTTTAATAGCTGTAAGCTGTAAATACTGCTTGGCTTTTTACTAGGTGTGTTTTCTTTTTTCATTT
CTTAGGTTTGTAGAGCTAATATATTTACAGGTTTCAAGATCTTGTGTGTGACTCTGCCTTCAAGGATGTT
TAAATAATCTAGTTGGGAAGATGGAAATG
>rmCuff_TCONS_00002812 gene=rmCuff_XLOC_002645
CCCTTGCATTACGTGCAAACATGGGATCATTGAGAATTGCACACCAACTAACGACGCTAAATGCAGAGAA
GGATCCGGATCTAACTTATACTGGTTGTTTTGCCTCCTGTTCCTGTTACTGATTGCAGTATTTTTACTAA
AACGTTACGGGTTGAAAAGAAGGTGCAGGAATGAAGAGGATGATTACCGTGTATGTGGAGACTCAAATAC
TGTAGGTGTTGAAATGTGCATCAGCTTTCTTAAAAAAACACAGAAAGTAGTAATTCATCTTTTTATTT
>rmCuff_TCONS_00000574 gene=rmCuff_XLOC_000546
AAGCAAGTGGGAGGGGAGCAGACCAAGGGGCTATATAACCCTTCAGAATTCAGCTTCCCTGAACACCACC
CAGAGCGGAGAAGCCCAGCAGAGCACTGACAGGGACCCTGTGAAGCTGCTCCAGCCAAGATGTGTGAAGA
AGAGGACAGCACTGCCCTGGTGTGTGACAATGGCTCCGGGCTTTGTAAGGCTGGCTTTGCTGGGGACGAT
GCTCCCAGGGCTGTTTTCCCATCTATCGTGGGACGTCCCAGACATCAGGGGGTGATGGTGGGAATGGGAC
AAAAAGACAGCTATGTGGGTGATGAAGCACAAAGCAAAAGAGGAATCCTGACCTTGAAGTACCCGATAGA
ACATGGCATCATCACCAACTGGGATGACATGGAAAAGATCTGGCACCACTCTTTCTACAATGAGCTTCGT
GTTGCCCCTGAAGAGCATCCAACCCTGCTCACCGAGGCACCCCTGAACCCCAAGGCCAACAGGGAGAAAA
TGACCCAGATTATGTTTGAGACTTTCAACGTCCCGGCCATGTATGTGGCTATTCAGGCGGTGCTGTCCCT
CTACGCCTCTGGACGTACAACTGGCATTGTGCTGGACTCTGGAGATGGTGTCACCCACAACGTGCCCATC
TATGAAGGCTATGCCCTGCCCCACGCCATCATGCGTCTGGACCTGGCTGGCCGAGATCTCACTGACTACC
TCATGAAGATCCTAACTGAGCGTGGCTACTCCTTTGTGACTACCGCTGAGCGTGAGATTGTCCGGGACAT
CAAGGAGAAACTGTGCTATGTAGCTCTGGACTTTGAAAATGAGATGGCCACTGCCGCGTCCTCCTCCTCC
CTGGAGAAGAGCTATGAGCTGCCTGATGGGCAGGTGATCACCATTGGGAACGAGCGCTTCCGATGCCCAG
AGACCCTGTTCCAGCCATCTTTCATCGGGATGGAATCTGCTGGCATCCATGAAACCACCTACAACAGCAT
CATGAAGTGCGATATTGACATCAGGAAGGATCTCTATGCTAACAACGTCCTCTCCGGGGGCACCACCATG
TACCCCGGCATTGCTGACCGCATGCAGAAGGAGATCACGGCCCTTGCGCCCAGCACCATGAAGATCAAGA
TCATTGCCCCACCCGAGCGCAAATACTCTGTCTGGATTGGCGGCTCCATCCTGGCCTCTCTGTCCACCTT
CCAGCAGATGTGGATCAGCAAACAGGAGTACGACGAAGCCGGGCCCTCCATTGTCCACCGCAAATGCTTC
TAAAACACTTCCCCGCTCTCTGTCTCTAGCACGCAACTGTGAATGTTTTGTGGAATAATGCCTTCAGTTC
TTTTCCAAACCATTGCTAGCCAAAGCTCTGACTCGTTACCCATGTGTTTTTTAATAAATCTGAACTATGT
CACCGGTAACCTATAGCCTTGGCCTCTGATCAGCACCCGGCTGATCACGCATTTCTGTTAGGTTGACTTC
ACCCGTTACAGAGTGGCTCCCTCTAGTGGTGCAGCCGAGGACAGGCCACACAAGGATGTGCATGTTTCCC
AGGTGGGGCTGGAATCACATTAACGCGGGAAGCTCAGCTAAATGCTGTAAGTGGGAAGAATTTGAAGATA
CACAGGAGATAAATATAAACATGGATTAAAGTGTATCGATAGGAATAATCCACACTGGCCTAGGACTTCA
TAACATGCCAGTCATTGTTTTACTTTGCTCTCACAACCTCAATACTGGTAGCCT
>rmCuff_TCONS_00000575 gene=rmCuff_XLOC_000547
CAGAGTTTTAAAAATCATTAAGAAACACTGCTCTAAAATCTCATTACACATCTGGATCATCTGTTTCCCT
TCTGATCAATATCTATCTTTCAAAAGGATCCTACAGATAAATTCACATCTGAAGGGATGGGAAAGATAAC
AATACTTTCCAAGGACCAGTGGTGTCGACTATCGTACTGAGGGTTTTAAACATATCCTCTCTCATTTGTT
CTTCAGCACAATGTGGGGAAAGTAGTATTATCATGCCCATTCTATAGATGAAGAAACAGCAGTTGTTCTC
TTAATACCAT
>rmCuff_TCONS_00000576 gene=rmCuff_XLOC_000548
CAGGCTGTTTAGCATCCTTGGCAGCCCCCCGGCTGGGTGCTGCTTGTCCTCCTGTATGTAAAGCTCTGAG
TGAGGTCCGCAGTTACTGGCCATCCTGGGGAGACAGGGGTCTCTATCCATGGCTGCATCTCACTGCGGAG
AACTTGTGGCCCAGGATTTAATGCCTGTTTGGTCCAGAAAATCTAAGCTTCCTCTGGTCTTTTCTGGCCC
TGCAACTTGCAGCTAATTAAGATTAACACTACCAATAATAAGAGTTGGCATGTGCTGGGTGCCTGTCATG
ACCAGATCCTGTACCACGCTGTTTATATTAGGATCTCATCTTATCCTACCCAATGGAGTCAGTATTCTTA
TTGCCTTTTTACAGATGGACGAGCTGAGGCAATGAGTGGTTAAGGAATATACCCAATGCCATACGACTGG
CAGAGGGGGAACTTGAACTTGGTTCCAAGTCCATACTCCTAGCCATCAGACCAGCATTTCCCAAAGAACA
GGCCACACAGGTCACCCTCATTGGGGGCTCGTTTTAAATGGGAGTATTCCTGGGCAGTATCCAAAGCCTG
CTGA
>rmCuff_TCONS_00000577 gene=rmCuff_XLOC_000549
CATTCCTGAGCATTTCTTCTTGAAGGCTAATTAAATTCTTTATCCCCTTTTTAGAAATGCATCTGGGAAA
TGAACGCCCCAAAGCTACCACCTCTCACTCTAATTTATTCCTGATGGCTAGAGCTATTCTAGAATGTTCT
TCTTGTAGTAACTTCATGCCCCTTAAAAGTGAAAGGAATGTAAATGATTACAATTTGCCTGATTGGTTTT
GAAGCAAATATTATCTTCAAAGGAAACCACTGATGAAACAGCTCTGACATGGTGTCGTCAATGACAGTTT
TCCAGAGGCCTAGAGCTCAAGTGTCCTTAAGCAGATTCCTATCCTTGGAGAAAAATATGTGGCATTGTAG
ACACACCAAATCAAAACATCTTCTATTCATATTCTTCTTAGATCATGCCTTTTGTTTTCTTTCTCTCCAC
ATTTAGTTTTGGACTTTATTTCTCTGTCCTTT
>rmCuff_TCONS_00000578 gene=rmCuff_XLOC_000550
TATTTTAGAGAAGAGAAAAGAAAAGAAAAT
>rmCuff_TCONS_00002829 gene=rmCuff_XLOC_002662
GATTCAAAGCATAAAAACCATTACAAGATATACAATCGATGTGCTGAAAGACATTATGATACCGCCAAAT
TTAACTGCAGAGTTGCACAGTATCCTTTTGAAGATCATAATCCACCACAGCTAGAACTTATCAAACCCTT
TTGTGAAGATCTTGACCAATGGCTAAGTGAAGATGACAATCATGTTGCAGCAATTCACTGTAAAGCTGGA
AAGGGACGAACTGGTGTAATGATTTGTGCATATTTGTTACATCGGGGCAAGTTTTTAAAGGCACAGGAGG
CCCTAGATTTCTATGGAGAAGTAAGGACCAGAGATAAAAAGGGAGTAACTATTCCCAGTCAGAGGCGCTA
TGTGTATTATTATAGCTACCTGTTAAAGAATCATCTGGATTATAGACCAGTGGCACTGTTGTTTCACAAG
ATGATGTTTGAAACTATTCCAATGTTCAGTGGCGGAACTTGCAATCCTCAGTTTGTGGTCTGCCAGCTAA
AGGTGAAGATATATTCCTCCAATTCAGGACCCACACGACGGGAAGACAAGTTCATGTACTTTGAGTTCCC
TCAGCCGTTGCCTGTGTGTGGTGACATCAAAGTAGAGTTCTTCCACAAACAGAACAAGATGCTAAAAAAG
GACAAAATGTTTCACTTTTGGGTAAATACATTCTTTATACCAGGACCAGAGGAAACCTCAGAAAAAGTAG
AAAATGGAAGTCTATGTGATCAAGAAATTGATAGTATTTGCAGTATAGAGCGTGCAGATAATGACAAAGA
ATATCTAGTACTCACTTTAACAAAAAATGATCTCGACAAAGCAAATAAAGACAAGGCCAACCGATACTTT
TCTCCAAATTTTAAGGTGAAGCTGTACTTCACAAAAACAGTAGAGGAGCCATCAAATCCAGAGGCTAGCA
GTTCAACTTCTGTAACACCAGATGTTAGTGACAATGAACCTGATCATTATAGATATTCTGACACCACTGA
CTCTGATCCAGAGAATGAACCTTTTGATGAAGATCAGCATACACAAATTACAAAAGTCTGAANNNNNNNN
NNNNATCAAGAGGGATAAAACTCCATGAAAACAAACTTGAATAAACTGAAAATGGACCNNNNNNNNNAAT
GGCAATAGGACATTGTGTCAGATTACCAGTTATAGGAACAATTCTCTTTTCCTGACCAATCTTGTTTTAC
CCTATACATCCACAGGGTTTTGACACTTGTTGTCCAGTTGAAAAAAGGTTGTGTAGCTGTGTTATGTATA
TATCTTTTTGTGTCAAAAGGACATTTAAAATTCAATTAGGATAAATAAAGATGGCACTTTCCCATTTTAT
TCCAGTTTTATAAAAAGTGGAGACAGACTGATGTGTATACGTAGGAATTTTTCATTTTGTATTCTGTCAC
CAACTGAAGTGGCTAAAGAGCTTTGCGATATACAGGTTCACATCCTACCCCTTTGCACTTGTGGCAACAG
ATAAGTTTGCAGTTGGCTAAGAGGAGTTTCTAAGAGATTTTGCTACATTCTAATGCATGTATTCGGGTTA
GGGGAATGGAGAGAATGCTCAGAAAGGAATATATTTTATGCTGGACTCTGGACCATATACCATCTCCAGC
TGTTTACATGCACCTTTCTTTAGCATGCTACAGTTATTAATCTGGACGTTTGAGGAATTGGCCGCTGTCA
CTGCTTGTTGTTTGTGCANNNNNNNNNNNNNAAGCATATTGGTGCTAGAAAAGGCAGCTAGAGGGAGTGA
ATCTGTATTGGGGTACAGGAATGAACCTTCCACAACATCTTAAGAATCCACAAATGAAGGGATATAAAAA
TAATGTGGTCATAGATAGGAAACACAGCAACAATGACTTAACCATATAAATGTGGAGGCTATCAACAAAG
AATGGGCTTGAAACATTATACAAATTGACAATGATTTATTAAATATGTTTTCTCAATTGTAATGACTGCT
CCATCTCCTGTGTAATCAAGGCCAGTGCTAAAAGTCAGATGCTATTAGTACCTACATCAGTCAACAACTT
ACACTTATTAGTTTTCAATCATATACCTGCTGTGGATGCTTCATGTGCTGCCTGCAAGCTTCTTTTTTCT
CAATAAATAT
>rmCuff_TCONS_00000579 gene=rmCuff_XLOC_000551
TACAGCCTTCCATCATCTTTATAGATGAAATAGGCTCCTTTCTACGAAACCGCTCAAGTTCTGACCATGA
AGCTACAGCCATGATGAAAGCTCAGTTTATGAGTCTCTGGGATGGATTGGATACTGATCACAGCTGCCAG
GTTATAGTGATGGGGGCTACTAATCGTCCTCAGGATCTTGACTCAGCTATAATGAGAAGAATGCCTACGA
GATTTCATATCAACCAGCCTGCTCTAAAACAAAGAGAAGCAATCCTGAAACTCATCTTGAAAAATGAAAA
TGTGGATAGGCATGTGGACCTGCTAGAAGTTGCCCAGGAAACTGATGGGTTTTCAGGAAGTGACCTAAAA
GAGATGTGTCGAGATGCTGCCCTCCTCTGTGTCAGGGAATATGTTAATTCTACATCAGAAGAAAGCCATG
ATGAAGATGAAATTCGGCCTGTGCAACAACAAGATCTGCATCGGGCAATAGAAAAGATGAAGAAATCAAA
GGATGCAGCATTTCAGAATGTGTTAACACATGTTTGTTTGGATTAAGAGTACAGATGGTTTGTACAGTTC
AATGTGACCTAGTTTGGTGTGCTCTCTTACCGTTATTGGAAATAGAATGGAAGG
>rmCuff_TCONS_00000580 gene=rmCuff_XLOC_000552
TGAATTCTAAGTTATTAAGACATAGTTGTTATATAAACGGTATTACTACTTGTCAGAAATCATGAGGAGG
AACAATTTAATCCAGCTTGAATGTGGGTGCTTGTGTTTGACCTCTTTAGCCATATGTTGCAGCCTTATA
>rmCuff_TCONS_00000581 gene=rmCuff_XLOC_000553
GTTGTCAGGATAATCAAATAAAAATACTTGTTCACTGATCAGCATTGAATGGTTGTCACGCAGTTGTGTG
ATCAACAGTGATTTCACCTCTTTATGCAAACACACTGAGTAGAGACATTTGTTAAATTGATATATGTAAA
GGTGGATTGAAAGCCTTTCAAAAGAATGGCTTTGAAAAACCTCAGTGCCATTCAATACATGTGTGTGACT
TTCCTTTCTTCATTTAATGTAAC
>rmCuff_TCONS_00000582 gene=rmCuff_XLOC_000554
ATGTGCAGTGCATATGAAACATTTTTTTGTTCAAAATTTCACTAACCAGAATTCTGTTAGAAGCACTTAA
ACACACAGCATGAGGAAAATGGCACAATATGATCTTCAGGTGCCTTCTGAATAATCAGAAAGATTAAATT
ATGCTTCATATTGTTTAATTGTATTTCTTTGAAAACAGTCTTTATTCATGAGTTATTGGATTAATTTCTT
TGATAATAAGTCTTTCACTAGAACCTGTTGGATAGTTTATTCAGTTGTGCTTTGAGTGGGGTAGAGGTTG
CAGGAGAACACTTTGGATAACA
>rmCuff_TCONS_00002877 gene=rmCuff_XLOC_002709
AGAGAAGAAAATATCCGGCGGATTGCCGAGGTGGCCAAGCTGTTTGCTGATGCTGGTCTGATCTGCATTA
CCAGCTTCATTTCTCCTTTCACAAAGGATCGTGAGAAAGCCCGCGAAATCCATGAATCAGCGGGACTGCC
GTTCTTTGAAATATTTGTGGATGCGCCTCTAAACATTTGTGAAAGCAGAGATGTCAAAGGCCTCTACAAA
CGGGCCCGAGCTGGGGAGATCAAAGGGTTTACGGGTATTGATTCTGATTATGAGAAACCTGAAACTCCTG
AGCTTGTGCTTAAAACCAACTTGTCCTCAGTGGATGACTGTGTCCAGCAGGTAGTGGAACTTCTGCAAGA
GCAGAACATTGTACCCCACACTGTAATCAAAGGTATCCATGAACTCTTTGTGCCGGAAAACAACCTC
>rmCuff_TCONS_00002882 gene=rmCuff_XLOC_002714
CCTTGGTGTGATGTTTTTGACATAGATGATGCAAAGGTATTAGAATATTTAAATGATCTGAAGCAATATT
GGAAAAGAGGATATGGGTATACTATTAATAGTCGATCCAGCTGCACCCTGTTTCAGGATATCTTTCAGCA
CTTGGACAAAGCAGTTGAACAGAAACAAAGGTCTCAGCCAGTTTCCTCCCCAGTCATCCTTCAGTTTGGT
CATGCAGAGACACTTCTTCCACTGCTTTCTCTCATGGGCTACTTCAAAGACAAGGAGCCCCTAACAGCTT
ACAATTATAAGGAACAAATGCATCGGAAGTTCCGAAGCGGTCACATTGTACCCTATGCCTCGAACCTAAT
ATTTGTGCTTTACCATTGTAAAAATGCTAAGAATCCTAAAGAAGAATTCCAAGTGCAGATGTTATTGAAT
GAAAAGGTGTTACCATTGGCTCACTCACAAGAAACTGTTTCTTTGTATGAGGATCTGAAGAACCACTATA
AGGACATCCTTCAGAATTGTCATACCAGTAAAGAATGTGAATTACCAAAGGTGAACAACACATCTGATGA
GCTGTAATAACTGGAGAACATTTTTAATTCATCTAGAATCTATAGGGAGTGATTATTCCTATGCTTGGAA
TAGGTGGGCAGTCCCTCGTTATCACATTATTTGGGTATTTCTGTCTTTTCACAGAAAAATGTTCTTTCTT
TTTGAGTCTGGACATGGATGTATAAAAAAAGATTCTTCACTGGAGCAGCTCGCTTGAGGGGAAAAAAATC
TTTTCAAAGAAATAGCTGGCACTGCAAATGTTTACAGAAATTGTATTCCCCCTATTTATCTAAGAAATCT
CACACTGAGATAGAATATGATTTCAAAATGATACTTGAAAATGCTAGAGTAACAAAATAGCATGTGAGTT
GGCCGATCCGTACCTGACGGAACTGAGTCTAGGAAGACCAGGTGTGCGGCAGTTCTGTTCTCCTCAGGTA
GCACGGTTCTAGTTTTGTCTTTTTTAATCAGAAATGTTGTGATGGACTAGGAGTATCACTTTGGAAGAAA
GCTAACATCTCTCTAGTTGAGAATTGGAAACAATGTTAAGAAACAGTCTGATTTAAAAGGACACCTTCAC
TGAAGGAAGACAAAAAGTCTAATAAAATAAATATTTTTGTTAATAGTATTTATAAAGTATTTGAACACTT
TTTCAATAATTCCTTTTAACCTCCTAGTGAGTCTTGCAAGGCCATTCTTTAGTTATTATCATACCTGTTT
TATGGAAGACAGAGGACCATTAGCAACAAGTCAGATGGATAGAATTAAAGTTTCTTAAATCCATTGCTGA
GCA
>rmCuff_TCONS_00002883 gene=rmCuff_XLOC_002715
CGCCGGACATCGCAGACATGGAGTGTGGGACTCCAAGAATTAATGATAAACTAATGAGGTTCTTTGATCA
TTGTGAGAAGCTTTTAACTGAAGTGGAAAGGAATGCTACTGCTCTTTATCATGTAGAAGCCTTCAAAACT
GGACCAGAAATGCAGAACATTGTAAAAAAAGTTG
>rmCuff_TCONS_00000586 gene=rmCuff_XLOC_000558
GCTTCTGGGACAGAATTATAACTTGGTTAAAGGTACTGACATGCTAGTCTGAAAGGGAATTTGTTTGAAG
AAGGATTTAGAGGAGTGGAACTTGGAGACTGGGGTGGGAGGCTGGGTTTGAGAGGCCAGCCTGGCCTGTC
TGCAGGAGAAGGAACCCTGCCCGAGTGTAGCATGCACCGGTCTCCGTAGGGATCTTAGCCTTATGATGGG
GCTATGTGTGGACTTTTGAAGTCAAACTGTTAGGTTCCAAACTTGACCTAGAGCGTGGTCTTGCCCTAGT
CACTGAATATTGTGAGCCTACCTTAACCTCACAGTGCAGTGGCAGGCCACACAGGAAGCCACAAAACGTA
TTTCAGTTCCGCACCCACTGTGCATCCTTCTGATTGTAATTAGGGCTCCTCACGAATTTTGCTTTTGG
>rmCuff_TCONS_00000588 gene=rmCuff_XLOC_000560
TGCTAAATTTTACCCCCCTTATTGAGAGGTTCTCTTCCCCTAGATGAAGTACCTAATTGCTATTCTGAGA
AATGTTTCCAGTTTGATCTCCAGGACTGGTGTTTTGTTCTTTTACAAATTAAATCCGTATTTTCCCTTGC
TTTTGTTTCTCTTTTATGCTGAAATAACCTGTGACATTTGAAAGTTAAATTGTTTGATCTCACAGTTTAC
ATCTTTAGATCCATTTGACAAGATTTTGAAATGCTTTTAATGAGCTATTCCATC
>rmCuff_TCONS_00000589 gene=rmCuff_XLOC_000561
AAGGAAGAATCTTGCTCAAAAATGAGGTGAATGAACGCCCAGGCCCTCAAGAATCCTGGTCAGCTACATG
AGGTGTTTAAAAACTGCCCTGACCATCTTGCCACACAAGTCTCTGTCATGAGGCCTGACAGGATGAACAT
GTTGCAATGGGACAGTGTCCTGCTCTGTAGGAACGGTTGCTGCTGACCTGCCGAGAGCAAGCTGGGGACT
GCATGTTGTCTGCCAGTACAATGAAGGAAGTGGTTTATTGGTCACCCAAGAAGGTGGCAGACTGGCTGCT
GGAGAATGCTATGCCAGAATACTGTGAGCCTCTGGAACGTTTCACAGGCCGGGACTTGATCAACCTAACC
CAAGAGGATTTCACAAAACCCCCCTTGTGCCGAGTCTCCTCCGACAACGGTCAACGGTTATTAGACATGA
TAGAGACCCTGAAAATGGAGCACCACATGGAAGCACACAAGAACGGCCACGCCAACGGGCACCTCAGCAT
TGGCACAGACGTCCTCACTCCCGATGGCAGCTTCAGCATCAAGGTCAAACCCAACGGGATGCCAAATGGG
TTTAGGAAGGAGATGATAAAGATCCCCATGCCGGAACCGGAGCGCTCCCAGTACCCCATGGAGTGGGGCA
AGACTTTTCTGGCCTTTCTTTATGCACTTTCCTGTTTTGTTCTCACCACAGTGATGATCTCAGTCGTCCA
TGAACGAGTGCCTCCTAAGGAGGTGCAGCCACCACTACCGGACACGTTTTTTGACCATTTTAACCGGGTG
CAGTGGGCCTTTTCTATTTGTGAAATTAACGGCATGATCCTTGTAGGACTCTGGCTAATTCAGTGGCTGC
TCTTAAAATATAAGTCTATTATTAGCAGAAGATTTTTCTGCATAGTTGGCACGCTGTACCTGTATCGGTG
TATTACAATGTATGTAACTACACTCCCAGTACCTGGTATGCATTTCAACTGCTCTCCGAAGGTTTTTGGA
GACTGGGAAGCCCAACTGCGGAGAATAATGAAGCTCATTGCTGGCGGCGGCCTGTCCATTACCGGCTC
>rmCuff_TCONS_00000590 gene=rmCuff_XLOC_000562
TACTTATTTATCAAAGAGTATTCCCCTAGACGACTCTGGTGGTATCACTGGATTTGCTGGCTTCTCAGCG
TGGTTGGAATCTTCTGTATTCTCTTAGCGCATGACCACTACACTGTGGACGTGGTGGTGGCGTATTACAT
CACCACGAGACTCTTCTGGTGGTACCACACTATGGCCAATCAGCAAGTGCTAAAAGAAGCTTCGCAGATG
AACCTCCTGGCCAGGGTGTGGTGGTACAGGCCATTTCAGTACTTTGAAAAGAATGTCCAAGGAATCGTAC
CTCGATCTTACCATTGGCCCTTCCCCTGGCCAGTAGTGCACCTTGGTAGGCAAGTTAAATACAGCCGGTT
GGTGAATGACACATAACAGCTGTACAAAGTGGGGGAAAGAGGAACTGTCCCAAGTGCTAAGAACTCCATG
AGAGAAGATGCCATAAAATAAACACCTCCCTAATCCTATTATCTTTCAGCGGTTACCTTGACTTAACCTA
TTGAGTTACCTGGTCAGCACTGTGATCTTTTTTTCTCTCCAAAGGACCTGCGTTGGACAACAATAAAGAA
AATTTAACCTATCATGCACTGTATACATTTCCTGTTCATAAGTTTGGGATTTACATAACCCGCAGCCACC
ATGTTCCTTTGTATATGATGCAACAGCGTAAATGTAAGCTTTTATATCATAAGTTCTGGTCTTTCCAGTC
ACATCTGGAAATAAGCGTATTATTTTCTTGGGAAAACATACTTTTCATATCTCTTGCCCCAAAGATTGGG
CTGTAAGCCATTTTCTAGCAAATGTCTCTATGAAGGTTTCTAAGTACCTGAATGGGGTTCGATTCT
>rmCuff_TCONS_00000592 gene=rmCuff_XLOC_000564
AAATGATCACTTAACTAAAACTTGAAAGCTATAAATTAGTTATCCATACTCTCATGACAATTTTGTTGGT
GAACAACAAAAAGAGATCTATTTCTTTAAAATATATTTGTGCAGAAACTGCATGTAATTCTAAGTTTTAC
TCCTAACATAAGTATGTTTGGGGAAGTATTCTATTCTATACTTGCCAATGTGGAGAACAAAATAGTTTTT
TAAGAATGAAGAAGTATATATATCCATTCTGTATTTTACGTGCAGCAGAATTATCTTCCGTAGGGTTTTT
TTGTGTATTCACAAGGTGATATTTGT
>rmCuff_TCONS_00002896 gene=rmCuff_XLOC_002728
AGTATAAATGTATAAATAAGACTTTTCTCTTTTTCTATTACTTGTAGATTGGTAAAATTTATGAAATGAG
GATGATGATGGATTTTAATGGCAACAATAGAGGATATGCGTTTGTAACATTCTCAAATAAACAGGAAGCC
AAGAATGCGATCAAGCAACTTAATAATTATGAAATTAGAAATGGGCGTCTCTTAGGGGTTTGTGCCAGCG
TGGACAACTGCCGATTATTTGTGGGAGGAATCCCAAAAACCAAAAAGAGAGAAGAAATCTTATTAGAGAT
GAAGAAGGTCACCGAAGGAGTTGTCGACGTCATTGTCTACCCAAGTGCTGCTGACAAAACCAAGAACCGG
GGCTTTGCCTTCGTGGAGTATGAGAGTCACCGGGCAGCGGCTATGGCCAGGAGGAAACTTCTACCAGGAA
GAATTCAGTTATGGGGACATCCTATTGCAGTAGACTGGGCAGAACCGGAAGTAGAAGTTGATGAAGACAC
AATGTCTTCAGTGAAAATCCTTTATGTAAGAAACCTAATGCTGTCTACCTCTGAAGAGATGATTGAGAAA
GAATTCAATAATATCAAACCAG
>rmCuff_TCONS_00002897 gene=rmCuff_XLOC_002729
CCATAATCAAGGAAACCTTTTCCGGGTGGGGATCTCTGAAATCGCTCAGTGAGCAACCCTAATTAACCTG
ATTTTTTGCTGATAATCACTCTCAATGGAATCAAATCACAAATCCGGGGATGGATTGAGCGGCACCCAGA
AGGAAGCAGCCCTCCGCGCACTGGTCCAGCGCACAGGATATAGCTTGGTCCAGGAAAATGGACAGAGAAA
ATATGGTGGCCCTCCACCTGGTTGGGACGCTGCACCTCCAGAAAGGGGCTGTGAAATTTTTATCGGAAAA
CTTCCTCGAGACCTTTTTGAGGATGAACTTATACCATTATGTGAA
>rmCuff_TCONS_00000595 gene=rmCuff_XLOC_000567
AGTTTCCAGTTCCATTGGATTCATGTTTTGTAGAAATCTGTATTTGGGCGCTACGGGAAGAGTGAGACTG
AATATATACTGATTATGGAGAAGCTTGGGTAGCAGATGAAACTA
>rmCuff_TCONS_00000597 gene=rmCuff_XLOC_000569
CTAAGCTGTGCAGATTCAGTTTAAATATTAGTGCAGTCAAGTTCTAACATATCTCATTTTATTGACTCCA
TTAACAATGGTCCAACTGAAAAGAAAAATTGGAAAGTGACTGCTAACTACACCTTGTTATGAAACCAATG
ATGAAAAAGAATCTTGGTGCAGCACTCAACAAAACAGGATGCTTTCTCTGAGTTCTTGTATATGCAAATC
GTGGATGAGGCAAATTTTCAACAGACCTAGAAAGCTAAACATTGAAAGTGTGTTGTTAGTCCTCTTCTCT
AT
>rmCuff_TCONS_00002904 gene=rmCuff_XLOC_002736
GATTGGGCATCTAACTCTTGGAGAAATAGAGCAACATGGATACTGATTCGTGTTTCCTTTGTCCTCCAAC
AGGCCAAGGGCTCAGAGGCTTGCAGGGCCCTCCTGGAAAACTGGGGCCTCCAGGAAGCCCAGGACCCCGT
GGGTTACCAGGAGTACAGGGCCAAAAAGGAGACAATGGAGAATGTCCAGATCATGATCAGAACCTAGCTG
CTTCAGAAAGAGCAGCTCTGC
>rmCuff_TCONS_00000598 gene=rmCuff_XLOC_000570
CCTAGTTCATGTTATACCATAGTTGTCT
>rmCuff_TCONS_00002909 gene=rmCuff_XLOC_002741
CCTCTTCTGAGAAGATTCAGCAACAGGTCAGCAAGTACCCGTTAATGGAAGAGATTGGGTTCTTGGTGCT
TGGCATGAGGGTTTATCATGTTCATTCTGATACCTATGAAACACAAAACCAGCACTATGGAAGAAGCTTA
ACAAAAGAAACTCTAAAGGATGGAGTCTCCAAGTTTTTTCATAATGGATTCTGCTTAAGAAAAGATGCTA
TTGCTGCCAGCATTCAGAAGATTAAGAATATTCTGCAGTGGTTTGAAAGCCAGAAGCAGCTTAACTTTTA
TGCAAGTTCATTACTGTTTGTTTATGAAGGTTCATCTCAGCCATCTACTACAAAATCAAATGACAGAACT
TTGGCAGAGAAGTTTTTGTCCAAAGGACAACTTGCAGACACGGACGTACTGGAGTACAATAATAACTTTC
ATGTGTTAAGTTCCACAGTGAATGGAAAAATAGAGTCGTCAGTAGGCAAAAGCTTGTCCAAGATGTATGC
>rmCuff_TCONS_00000599 gene=rmCuff_XLOC_000571
TAGGCCGCCTGTCGCACCTTGACTCCTGCTGTCCGTGCGAGCCCGTTTGTGGTCTGTGTCCTGTGCACAC
GCCTGGCAAGCGACGGCGCCATGAGTCTGACT
>rmCuff_TCONS_00000600 gene=rmCuff_XLOC_000572
ACACGCTTTTGACATGGAGGATTTGGGAGATAAAGCTGTGTACTGCCGTTGTTGGAGGTCCAAAAAGG
>rmCuff_TCONS_00000601 gene=rmCuff_XLOC_000573
TGATGGATCTCACACAAAACACAATGAAGAGACTGGAGACAACGTGGGACCTCTGATCATTAAGAAAAAA
GACACTTAAATGGACAGTTCTGATGCTGCAAACCAGCTTGTCGTCATGTTACCTGAGTGTTTAACTAGAA
TGACTACCACTTCTGTCTAATTCACCTCCCTTGAATTCTTGATGTGGTGTGTTGCAGACTACAGCGTTCA
TATTCGTGGCATCTGCCTTACTTGTTGAACCATCG
>rmCuff_TCONS_00000602 gene=rmCuff_XLOC_000574
TAGGATACTTAAAAACAGAAACAACCCAGCCCTCTGTGGATGGAGCATCAACTGGGAGAAGAAGATCTGG
TTTCTATTCCTGGCTCTGTGACTTACTGGCTGGGTTCCCTGTCCATACAGTGATGCCGCTGCTAAGTACA
ACCAGCATGTTCTAAGTGCTTGACATGTATTAGTTGATTTCATCCTTGGTGGACCCATGAGGTAGAAATG
ATTATTATCCCCATTTTACAGATGATGAAACTGAGGCACAGAGATGCTAAGTAACGTACTCAGAATCACA
TACCTAGTAAG
>rmCuff_TCONS_00000603 gene=rmCuff_XLOC_000575
GATACTTGTGCTGTCTCCTCTTACCCTTGTGAAATGCTGGAATAAAAGATAGTAGAATATAATAACCCAG
ATTTGCAGGGTTTGGGGATTGGAACCTCAGGCTGCCTCAGAACATCTGTCTGAAGGCAAAACAGGTTCTA
TTTCTGGCCTGTCTTGCTCTAGATGTCCTCTAAGAAGCTGAGGTTTTTCTGTATTTAATTTGGTTCTGGG
ATGTATCTGCGAAGGTTCCATTATACACATTAGACAGCAGTAAGAGGCACCTGTGTTGCAGAAGTTGTCC
TTAGTGTGGGGAGGAAGCTGCTATCCTGAAGCACGCAGTCTGGTGCTGTTCATCTTATCACCATCACGCT
CTGCAGCTTCCTGTGTTGCG
>rmCuff_TCONS_00000604 gene=rmCuff_XLOC_000576
GTAGTTTGTGTCAATCAAGATATTTTATATGAGTTCCTTACTAGATCACACTTCTGGCCTAGGAGAAACT
TTCTTTCTAGGACTCCCTGGAGTGTTCTAAACTTTGACTAACACATTCAGAAGGTGACCCTTGAGACTTA
GAGCTACTCTTATGTGTACTTTCTTGGAGTTTCAGCCACTTTTAAG
>rmCuff_TCONS_00000605 gene=rmCuff_XLOC_000577
GTGCATTTCCCAACAGACTATCCTTTTAAACCACCAAAGGTTGCTTTCACAACAAAAATTTACCATCCAA
ACATAAACAGTAATGGAAGTATTTGTCTTGATATCCTGAGGTCACAGTGGTCGCCAGCTCTGACTGTATC
AAAAGGTTTATTGTCCATATGTTCTCTACTTTGTGATCCTAATCCAGATGACCCCTTAGTACCAGATATT
GCACAAATCTATAA
>rmCuff_TCONS_00000606 gene=rmCuff_XLOC_000578
ATGTTTTTACTATCTCCCTTTTGTATGCCTACAGATACAACAGACACGCAAGAGAATGGACTCAGAAATA
TGCAATGTAGAATCAAAAAGTTTTCGTATATACCAGAGTACTGTAAAATCTAGGTTTTTTTCAACATTAG
CAGTAAATTGAGCACTGTTTACTGTTTCATTGTACCATGAAATCCTTTGATTTTTACCCATTTTAAATGT
ATTTCTGAAGCAAGACAAAACAAACTTCCAAAAATATCCTTAAGACTGTGATGAGAGCATTTATCATTTT
GTATGCATTGAGAAAGACATTTATTATGGTTTTTAAGATACTTGGACATCTGCATCTTCAGCTTACAAGA
TCTACAGTGCATCTGAAAAGCAACCAAATTATTTTTTGCTGAAACTAGATGTTTTTACATGAGAAATACT
GTATGTGTTGTCTAAGATGTTGTCAGTTTTATAAATCTGTATTCAGATTTCATTCTTTGTTAGCTCACTT
TATAATTTGTATTTTTTTACTGTATAGACTAAATATATTCTATTTACATGTATGTCAACTCATTACTTTT
TCCTGTGAACAGTATTGAAAAAACCCCCAACACCTGATAATTAAATGAATTAACTGTCTGTCTGCCTTGT
CTTAGGGTGTTCTGTAGATCGATTGCCGATTTCTTAAACCTGAAATGATCTTTACACTGTAATTCTCAGT
ATACTGATTATGAAGAAACACTTGTTTTGATTTTGTTATACTTGACTTAACTTTATTGCAATGTGAATTA
ATTGCACTGCTAAGTAGGAAGATGTGTAACTTTTATTTGTTGCTATTCACATTTGAATTTTTTTCTGTAT
AGGCAATATTATATTGACACCTTTTACAGATCTTAATGTAGCTTTTTCCATATAAATAAAATGCTTTTTC
TACTATT
>rmCuff_TCONS_00000607 gene=rmCuff_XLOC_000579
AGAAGATTGAGTTATGTTCACAGTAGATAGACATGAGAAACCAATTAGGTCCCAATACGTGAAGGTGCTG
TAAAATTAGAAAGGATAAAGTTGGTAAACATTTTATATTTTAATTTCTTTTTCTTTAGCCCATGGACTTC
TGCCAGTTCAGTACATTTTGTATTAGTATCTTGCTTTGGGAAACCCAGACAGGTGAAAGTTCATGTGAAA
TTTATATTGTGTTTAGGAACTACTGAGCATCAAAATAGTACATGAAATGTAGCTGTGAATTATTTTACCT
TTGATAAAGGCACACCAGACTGTTAAGTTTTTTTATACTTGATGACTATGGAAA
>rmCuff_TCONS_00000608 gene=rmCuff_XLOC_000580
CATGAAAATGAATATGAAATTCTGTGTGCATAAATAAAGTTTTATTGGAACACAGCCATACTCATTCTTT
TACTTATTGTTTATGGCTGCTTTTGTGCTACAATGGCAGAGTTGAGTTATTGCTGCAGAGAGTGTAGCCT
GCAAAGCTGAAAATGTTTGCTGTCTGACCCTTTGCAGAAAAAGTTCACCAACCATGGTCTACAGTACAGT
GTAGCATAACTAGTGTTCCAACATACTCATGTGTTGGGATGGTTTTTTAACTGTTTTAGAGTTTGTTATT
TTAGAATCTTTGTCACCCTTGTCTTAAGAGGAAAGAGGTCAAATCACTAAAGAAGCTAAACAAACTTGCT
ACACAGTGTTAGCAAGGAGAAACAATCTTTAGTTTCAAATTACGTGGCAGTGTAATAAAAAAGATTCATA
TAGTGTGAAATGAGATCTCTCAAATTATTCGCTATGGCTGGGTAAAATGAACCTTAAG
>rmCuff_TCONS_00000610 gene=rmCuff_XLOC_000582
AGTGGCAACTCATATAAAGCCTTACTTTTTAGACGTATTTTAAGTTGACCCAATGAAGTAATTGCTGTAG
GAGCTAAAGAAGAGTGCTAGAAGGAAAGATGCTGAAGGAATGAAACAAAATAGTATTTATGCTGTTCTGA
TCAGTTAGTCATGAAAAGACTTTTATACTTTTGTTGATTGGAATACCAATATTAGATTTTTTGAAATAAT
TTGATGACAGGACAGAGGGTTGTGTGATTATTTTACTTTCTAATGTTTACCTAA
>rmCuff_TCONS_00000611 gene=rmCuff_XLOC_000583
GAGTTTTTGATTAGATGCCCCTAAAATCCCTTCCAGGTCCAATATTCTGAGTCTTTTGTACAGTCTACAA
NNNNNNNNNNNNNNNNNNNNNNNNNNNGTACTTGGTGTGTGGTGTTGGAAGCTGACTTAGCTCTACATAC
ATGAGTAGTTTTGGTAG
>rmCuff_TCONS_00000612 gene=rmCuff_XLOC_000584
AGTGGAATGAGGACCGTTGGAGAGTCTTGGCTCTGGAGGAGCAAGCACTCATGAGAGAGCTAACTCATAA
GCTCTGCTTTCTGACATCTTGGCAGTCAGGTTTGCAGTGCCCTGTCTTCTGTGGGCTAGATGTTAGCTAA
TTTCAGGTTTTCTACTGTAACTGAGCGGCGATAACAGTGCCTAAACCCTAGTTGAGACTTGTTGGTGTTG
ATACTGTGTTAGATG
>rmCuff_TCONS_00000613 gene=rmCuff_XLOC_000585
TGCATAATATCACTCATAAGAAATTAGT
>rmCuff_TCONS_00000614 gene=rmCuff_XLOC_000586
AAAGCAACCAGGTATCTATAGCAGGACAACCAGCAGGAGTAGAATCTGCCCGAGTTAGAATTCGGGAGCT
GCTTCCTTTGGTGCTGATGTTTGAGCTACCAATTGCTGGAATTCT
>rmCuff_TCONS_00000615 gene=rmCuff_XLOC_000587
CAGCTCAACATCATCTCTTTATGATGGGTCGAAATGGAAGCAACATCAAACATATCATGCAGAGAACGGG
TGCTCAGATCCACTTTCCCGACCCCAGTAATCCACAAAAGAAGTCCACCGTCTACCTCCAGGGCACCATT
GAGTCTGTCTGTCTTGCAAGGCAATATCTCATGGGTTGTCTTCCTCTTGTGCTGATGTTTGATATGAAGG
AAGAAATTGAAGTCGATCCACAGTTCATCGCGCAGTTGATGGAACAGCTCGATGTCTTCATCAGTATTAA
ACCAAAGCCAAAGCAACCAAGCAAGTCTGTGATTGTGAAAAGTGTGGAGCGAAATGCCTTAAATATGTAT
GAAGCAAGGAAATGTCTCCTCGGACTTGAAAGCAGCGGGGTTACCATGGCAACCAGTCCATCCCCAGCAT
CGTGCCCTGCTGGCCTGGCATGTCCCAGCCTGGATATCTTAGCTTCAGCAGGCCTCGGACTCACTGGACT
AGGTAT
>rmCuff_TCONS_00000616 gene=rmCuff_XLOC_000588
CAACATTACATGTGACTCATTCAAGATTTCATGGGAAATGGATTCAAAATCAAAGGACCGTATTACACAC
TATTTCATTGACCTCAACAAGAAAGAGAACAAGAACTCCAATAAATTTAAACATAAGGATGTTCCAACAA
AATTGGTTGCAAAAGCTGTTCCCTTGCCGATGACTGTCCGTGGACACTGGTTTTTGAGCCCAAGAACTGA
GTACACAGTAGCAGTGCAGACTGCCTCAAAACAAGTTGATGGGGATTACGTTGTTTCTGAATGGAGTGAA
ATTATAGAATTCTGCACA
>rmCuff_TCONS_00000617 gene=rmCuff_XLOC_000589
AGCTGCAGCACGGAATTCAACACTGGGAAGCCACCCCAGGATTCACCTTATGGAAGATACAGGTTTGAGA
TTGCAGCAGAAAAACTTTTTAACCCCAACACTAACTTATACTTTGGGGACTTCTACTGTATGTACACTGC
TTATCATTATGTGATTCTTGTTATTGCCCCTGTGGGATCACCAGGAGATGAATTTTGTAAGCAGCGCCTT
CCTCAACTAAATTCCAAGGATAATAAATTTTTGACCTGCACAGAAGAAGATGGGGTGCTGGTTTACCACC
ATGCCCAGGATGTCATTTTAGAAGTCATCTACACTGACCCTGTGGATCTTTCTCTGGGCACCGTGGCAGA
GATCACTGGTCATCAGCTCATGAGTTTGTCTACTGCAAATGCAAAAAAAGATCCCAGCTGCAAAACCTGT
AATATCAGTGTTGGACGTTAATGCTCGCTTTTCTTATTCTTACTCAGTCCCTTTTCTTCCCTTAGGAGCA
TTGATCCTCTGTTGTCCATTTTCATCACCAGATGTTTTCCACTGAAGCATGCACATGCCGCTATCACCAA
AAGCAAACTGCCACTTTTCAAATTTCATTCAGAGCCGTTTTAGTGTTTCCTATTCCCTACCCTTCCCACT
GCTTTCAATGATGAAATATCCTAAGTTCTCCTTCTGACACTTTATTGCCTAGATGCTGCAATGTTTTTAT
TTTTCCTTTATGCCAAAC
>rmCuff_TCONS_00000618 gene=rmCuff_XLOC_000590
TCTTTCTTTTCATCTGGTAGCAGGACTCTAACAGCCTCAGTCTCAGAGTAGGTGAGGTGGTTGCCAACGG
AAAGGTGAGATGCTGGATCTGGCAAAGAAGGTTGTTGGCTTCCCTGTGGACAGTCTTCATCAGAGTCCTC
TTCCTCCTGCTTATCACAGGCAGAGT
>rmCuff_TCONS_00002912 gene=rmCuff_XLOC_002744
CATGTGTATTTTTAGAGAACCTCTTTTCTGTTTTAATTTAGGAGGAAATATTTTTCATCCAAAATACTGT
GCCCCACCACACTCTAAATATGCTTTTCTTTTCTGTTTGTTTTTGTTTAGGACCTACAGAGAAACATCTC
CTTGATTTCACCTTACAATGGAATTTAAAAAGTCACCTGATGGTGGATGGGGCTGGATGATCGTGCTTGT
CTCCTTCTTTACTCAGTTTTTGTGTTATGGATCCCCGTTAGCTGTTGGAGTCTTGTACATAGAGTGGCTG
GACGCTTTTGGTGAAGGGAAAGGAAAAACAGCCTGGGTTGGATCCCTTGCAAGTGGAGTTGGCTTGCTTG
CAAGTCCCGTCTGCAGCCTCTGTGTCTCATCTTTTGGAGCAAGACCTGTGACGATCTTCAGTGGCTTCAT
GGTGGCCGGAGGCCTAATGTTGAGCAGTTTTGCTCCCAATATCTACTTTCTGTTTTTTTCCTATGGCATT
GTTGTAGGTCTCGGATGTGGTTTATTATACACTGCAACAGTGACCATTACGTGCCAGTATTTTGACAGCC
GCCGAGGCCTTGCACTTGGCCTGATTTCAACAGGTTCAAGTGTTGGGCTTTTCATATATGCTGCTCTGCA
GAAGCTGCTGATTGAGTCCTATGGACTGGATGGATGCCTGCTGATTGTGGGTGCTTTAGCTTTAAATATA
TTAGCCTGTGGCAGTCTGATGAGACCTCTCCATGCCTCTGCTTGTCCTTTGCCTGAAAAAACAGCTCTGG
AAAATGTACCAGATAGATACTCCATTTACAATGAAAAAGAAAAGAACCTGGAAGAAAACATTCTTGAAAA
GAGTTGCGGTAGAGAGGAAACCTGCCAGAGCACCTTGCCCAGTGGTGACTGGAAACAGGAGAGTTTACTT
CATAAGAACCTGACAACGGCACACACAAGAGAGACTGAAACCTACAAAAAGAAAGTTGCAGAGCAGACAT
ATTTTTGCAAACAGCTTGCCAAGAGGAAGTGGCAATTATATAAAAACTACTGTGGAGAAACTGTGACTCT
CTTTAAAAACAAAGTATTTTTAGCGCTCTTCATTGCTATCTTTCTTTTTGACATCGGAGGGTTTCCACCT
TCATTACTTATGGAAGATGTAGCAAGAAGTTCAAATGTGAAAGAAGAAGAGTTTATTATGCCTCTTATTT
CCATTATTGGCATTATGACAACAGTCGGTAAACTCCTTTTAGGGATACTGGCTGACTTCAGGTGGATTAA
TACCTTATATCTTTATGTAGCTACCTTAATCACCATGGGCCTGGCCTTGTGTGCAATTCCATTTGCCAAA
AGTTATGTCACGTTGGCAATACTTTCTGCGATCGTAGGGTTTCTTACTGGTAATTGGTCAATCTTCCCAT
ATGTGACCACAAAGACTGTGGGAATTGAAAAATTAGCCCATGCCTATGGGATATTAATGTTCTTTGCTGG
GCTTGGAAGTAGTCTTGGACCACCAATTGTTGGTTGGTTTTTTGACTGGACCCAGACCTACGACATAGCA
TTTTATTTTAGTGGCTTCTGCGTCCTGCTGGGAGGTTTTATTCTGCTGCTGGCAGCCTTGTCGCCCTGCG
ATACATGCAACAAGCAACTCCCCAAGCCAGCTCCAGTGACCTTTTTGTACAAAGTTGCCTCTAATGTTTA
GGAGAATATTGGAAGGCACTACAAGACTGTTTTCTTATAGCAAAATTTCACTATGGCTGACTCTGAATGA
ATTTTTTACATATCCTATTCTCTGTGTACTGTATACATAGCCTCTATTGCCTGTANNNNNNNNNNNNNNN
NNNNNNNNCCAAGATGTGGGACTATTCTGTTTTGCTAGTATTCATGAGTTCTTGACATTGTAAAAATTTT
GGCCAGCCTCAGAAGGCTTTCTCTGTGTCAAGAAATATAATTTCTCTGCACACTCCGTTGGTTCCAACGC
AAGGCACCCAGAGGGAACTCTTCTGTTTTATAACTGATGCGGGCAGCCTGATGAGATATGTATGAAGGCC
GCTGGGGACTAACTCATTCTCTTTTCTGTTAGACCAGCTAGTAAATAGAAGACTTCGAGCCAGTCAGGAA
GTGAACATGGTTACTAAAACAGCCTTAAGAATTGCAGTGGAGCAAACTGATCCTTTGAAAAAAGATATTT
TAAATTATAGTCACTGGTTTTCATGATTCTAATTTATTTACCTTGATGAAGCACCCACTTATTTGGTGTC
CACTGAGCATAAATCGTTTCAATTCCGAAGGAGATTGCTGAGATGCAGGCAGTCTCCAAGCAGAGGAGCC
GTCGCTGTAGCCTTTCTTCATGGGTGGCCGCTGTAACCTTGCTCACTTTGTCAGCATCCGCTAAGCTGTT
GTTTCCCAGAAAGTGCTGATTTTACCTGTTTCCAAATTGGAAATGCATATTTAAACCATTCCATTCTTGG
CAAATGGGAAACATCCATTTGCTTCGGGCACAGTGGGGATGAATTGCAAGTCCTTGCATATCTTCTCGAT
GAAGCATTTATTTGCTACTATTAGATTTTACTGCTATCAAACCTTAATTCAAGGACAGAACTAAAAANNN
NNNNNNNNNNNNNNNNNNNNNNNNNATTGTGCTCTGAGTCTGTGTGGGACATGGGAAGGGAAAAGGGCAA
TAGGAAATTGATACCCTAATCCAACTTCATTCAATCTTAAGAAAAATGTTCTAGGAAGAAAATCAATGTT
TAATAAATTGACATTTTTCTAAAGAAATGTTTTTAAAACTTTGCTATGCATCAGAATCCTCTAGATCCTT
TAAAAAATATAGTTGCCTGAGTAGCACTCTTAGAGATTTTAATTCTGTAGGTCTAGGCCGTGGGCTAGGC
GTCCATATTTTTAACGAACTCCTCAAGTGATTCTGATAGTACAGCCTGGGTTGAGAATGGCTGTTCTAAG
ACTGGCAATAGAGAAACATTTATTCTCTTAAATAGAAAACAAAAACCCAATAAACCATTGAGGTAAGGGG
TTTTTAAAAATAGCCAAGTGT
>rmCuff_TCONS_00002939 gene=rmCuff_XLOC_002771
TGGAAATATTTCAGGCACCAGAAGTTTTGCAGATGAGAACAATGTTTTCCATGACCCTGTTGATGGTTAT
CCTTCCCTTCAAGTGGAACTGGAAACTCCCACAGGGTTGCACTACACACCACCCACCCCTTTCCAGCAAG
ATGATTATTTTAGTGATATCTCTAGTATAGAATCTCCCCTTAGAACCCCCAGTAGACTGAGTGATGGGCT
AGTGCCTTCCCAGGGAAACATAGAACATTCAGCAGATGGACCTCCAGTTGTAACTGCAGAAGACACTTCC
TTAGAAGACAGCAAACTTGAAGACTCAATGCCTTTAACAGAAATGCCTGAAGCAGTGGATGTAGATGAGA
GCCAGTTGGAGAATGTATATCTGAGTTGGCAGAACGAGACATCAAGTGGAAACGTAGAGTCCCCGGCTCA
AGCTCGAAGAATAATTGGTGGGTTACTAGATCGAATGGATGACAGCCCTGACCAGTGTAGAGATTCCATT
ACCTCATATCTCAAAGGAGAATCTGGAAAATTT
>rmCuff_TCONS_00002940 gene=rmCuff_XLOC_002772
TTTGGCTTGCAGACTGCCATCAAGTTTTAGAAACTGTGGGGTTAGCTACACAACTGTACAGAGAATTAAT
ATGTGTTCCATATATGGCCAAGTTTGTTGTTTTTGCCAAAATGAATGATCCTGTAGAGTCCTCCCTGCGG
TGCTTCTGCATGACAGATGACAAAGTGGACAAAACTTTAGAGCAGCAGGAGAATTTTGAGGAAGTTGCAA
GAAGCAAAGATATTGAGGTTCTAGAAGGAAAACCTATTTATGTTGATTGTTATGGAAATCTGGCCCCACT
TACCAAAGGAGGACAGCAACTTGTTTTTAACTTTTATGCTTTCAAAGAAAATAGACTGCCATTTTCCATC
AAGATTAGAGACACTAGCCAAGAGCCCTGTGGTCGTCTGTCTTTTCTGAAAGAACCAAAGACAACAAAAG
GACTGCCTCAAACAGCTGTTTGCAACTTAAATATCACTCTGCCAGCACATAAAAAGACCGAGAAAACAGA
TAGACGACAGAGCTTTGCATCTTTAGCTTTACGTAAGCGCTACAGCTACTTGACTGAGCCTGGAATGGGT
CCACAGAGTCCATGTGAACGGACAGATATCAGGATGGCAATAGTAGCCGATCACCTGGGACTTAGTTGGA
CAGAACTGGCAAGGGAACTGAATTTTTCAGTGGATGAAATCAATCAAATACGTGTGGAAAATCCAAATTC
TTTAATTTCTCAAAGCTTCATGTTATTAAAAAA
>rmCuff_TCONS_00002941 gene=rmCuff_XLOC_002773
CAGAAGAGCTGGGGAAGAAGCGTATCTGCAGGATTATCACTAAGGATTTCCCCCAGTATTTTGCGGTGGT
TTCGCGGATTAAGCAGGAGAGCAACCAGATTGGTCCTGAAGGTGGAATTCTAAGCAGCACCACTGTGCCC
CTTGTCCAGGCTTCTTTCCCAGAGGGTGCTTTAACCAAAAGGATTCGAGTGGGCCTCCAGGCCCAGCCTG
TTCCAGATGAAATTGTGAAAAAGATCCTTGGAAACAAAGCAACATTTAGCCCAATTGTCACTGTGGAACC
AAGAAGAAGGAAATTCCATAAACC
>rmCuff_TCONS_00002942 gene=rmCuff_XLOC_002774
TCCGATGAGTAGGAAAAGATGTGTAATCCCTCACTTGCCTGCGAGGAGACGAAGATGCTAAGCGGAGCTC
GGCTGCAGTGGTGGTGAAGACGGTGGATACGAGCCAGGAGTGGTTTGTTTGAGCGGATTTGGAGGTAGAT
TCGAAATCACTGCTTAAGGAATTCCTGGAAACATCAGGAACACATTTGATCAGCCCAGCCTGGTGGAAAT
GGCTTTACCACAGAGTGAAGATGCAATGACAGGGGACACTGACAAATATCTTGGGCCACAGGACCTTAAG
GAGCTGGGCGATGATTCTCTGCCTGCAGAGGGCTACATGGGCTTCAGTCTTGGGGCCCGTTCTGCCAGCC
TCCGCTCCTTCAGTTCGGATAGGTCTTACACCTTGAACAGAAGCTCCTATGCCCGGGACAGCATGATGAT
TGAAGAACTCCTTGTGCCATCCAAAG
>rmCuff_TCONS_00000619 gene=rmCuff_XLOC_000591
AGGTTATATCTCATCTTTGAGTTCCTTTCCATGGATCTCAAGAAATACCTGGATTCTATTCCTCCTGGGC
AGTTCATGGATTCTTCACTTGTTAAGAGTTATTTGTACCAAATCCTACAAGGGATTGTGTTTTGTCACTC
TAGAAGAGTTCTACACAGAGACTTAAAACCTCAGAATCTATTGATTGATGACAAAGGAACAATTAAACTG
GCTGATTTTGGCCTTGCCAGAGCTTTTGGAATACCTATTAGAGTATATA
>rmCuff_TCONS_00000620 gene=rmCuff_XLOC_000592
AGAAGTATTGCTGGGGTCGGCTCGCTACTCGACTCCGGTTGACATTTGGAGTATAGGTACCATATTTGCA
GAATTAGCAACTAAGAAACCACTTTTCCATGGAGACTCAGAAATCGATCAACTCTTCAGAATTTTCAGGG
CTTTGGGCACCCCCAATAATGAAGTGTGGCCAGAAGTGGAATCTTTGCAGGACTATAAGAATACGTTTCC
CAAGTGGAAACCAGGAAGCCTCGCATCCCATGTCAAAAACTTGGATGAAAATGGTTTGGATCTGCTCTCG
AAAATGTTAGTCTATGATCCTGCCAAACGAATTTCTGGCAAAATGGCACTGAATCATCCATATTTTAATG
ATTTGGACAATCAGATTAAGAAGATGTAGGCTTCTAACAGTTTCCACATGTTGTATCAAGAACAGATAGT
TATA
>rmCuff_TCONS_00002955 gene=rmCuff_XLOC_002787
CTTGGGCTTAGTACGAACTTGCAAACTTGTTGCTTCTGCTTGGGCACCTCCAAAGAAGTGCCTGGACAAA
GGGAACACCGGCTGAACCCCTCACATCTTTGATTGCTCTGGAAAGCCAGGGGTCTTTAACGAGTATCCAT
TCGCTTCCAGAGTTTTATAAATGGACACTGACATGGACTACGAAAGACCCAACGTTGAAACCATCAAGTG
TGTGGTCGTGGGAGACAATGCCGTGGGGAAGACACGCTTGATCTGTGCCAGAGCATGTAACACGACGTTA
ACACAGTATCAGCTGCTGGCCACCCATGTACCAACCGTGTGGGCGATTGACCAGTACCGGGTCTGCCAGG
AGGTCTTGGAGCGTTCCCGGGATGTTGTTGATGAAGTGAGCGTTTCTCTCAGGCTTTGGGATACTTTTGG
CGATCATCACAAAGACAGGCGTTTTGCATATGGCAGGTCTGATGTTGTGGTCCTCTGTTTTTCCATCGCT
AATCCCAATTCCCTAAATCATGTGAAAACCATGTGGTATCAAGAAATCAAGCACTTTTGCCCTCGCACAC
CTGTTGTCCTAGTTGGCTGCCAGCTAGATCTCCGCTATGCTGATCTTGAAGCTGTTAATCGAGCCAGACG
CCCTTTAGCGAGGCCCATAAAGAGAGGGGATATCCTGCCCCCAGAGAAAGGCCGAGAGGTGGCAAAGGAA
CTTGGTATACCGTACTATGAAACGAGCGTGTTTGACCAGTTTGGGATCAAGGATGTGTTTGACAACGCAA
TCCGAGCCGCGCTCATTGCCCGCCGGCACCTGCAGTTCTGGAAATCCCACTTAAAGAAAGTTCAGAAACC
TTTACTGCAGGCACCATTCCTACCTCCAAAAGCCCCTCCACCGGTCATCAGAGTTCCAGAATGTCCATCC
ACGGGGACGAACGAAGCTGCCTGTTTACTGGACAGTCCTCTGTGTGCCGATGTCCTGTTCATCCTTCAGG
ACCAGGAGCACATCTTTGCACACCGAATTTACCTCGCTACCTCCTCTTCCAAGTTTTATGATCTTTTTTT
AATGGAATGTGAAGAAACACCAAATGGGAGCAAAGGAGCTTGTGAGAAAGAGAAGCAGAGCAGGGATTTT
GAGGGGCAGGCATTGAGTGTTGACCCAGATGAGGAGAGGGAGGAGGGCACCCCAAGGACACCTCAGGCCA
ATCAGTGGAAGTCCTCGAGCCAGAACCTGTTCCAACAGGAGACTCTGGGGCTGGAAGCCGAGGGCTCGAT
CCCAGAGACGCAGACTTTGTCAGGCTGGAGTAAAGGGTTTGTTGGAATGCACAAGGAAATGCAAGTCAAT
CCCATTTCAAAGCGGGTGGGCCCCATGACTGTGGTCAGGATGGACTCGTCGGTTCAGCCAGGCCCTTTCC
GGACCCTGCTCCAGTTTCTGTATACGGGGCAACTGGATGAAAAGGAAAAGGATTTGGTGGGCCTGGCTCA
GATTGCAGAGGTCCTGGAGATGTTTGATTTGAGGATGATGGTGGAAAACATCATGAACAAGGAAGCCTTC
ATGAACCAGGAGATCACGAAAGCGTTTCACGTCAGGAAGGCCAATCGGATAAAAGAGTGTCTCAGCAAGG
GGACATTTTCAGATGTGACATTTAAGTTGGATGATGGAGCCATCAGTGCCCACAAACCGCTGCTGATCTG
TAGCTGCAAGTGGATGGCTGCCATGTTCGGGGGGTCATTTGTGGAAAGCGCCAACAGCGAGGTATATCTG
CCGAACATAAACAAGATGTCAATGCAGGCGGTGTTGGATTATCTCTATACCAAGCAGTTGTCACCTAACT
TGGACCTGGACCCACTGGAATTAATTGCCTTGGCAAACAGATTTTGCCTGCCACACTTGGTTGCACTTGC
AGAGCAGCACGCCGTTCAGGAGCTGACCAAGTCTGCAATGAATGGCGTGGGCATTGATGGGGAAG
>rmCuff_TCONS_00000621 gene=rmCuff_XLOC_000593
ATACTATCTTCTTTTCTTTCTCCTCTCT
>rmCuff_TCONS_00000622 gene=rmCuff_XLOC_000594
CAGCTTTATATCTGTTGGCTCCTCTGTATTAAGAGTGTGGATGTCTGTGTGTAAATGTGTCTGGGAATAG
ATGTTTGTGCTCTGATGGCTACATTATTTATTTGGTGCTTTTTTTCCCCTGCAGTGGGTCGGCTCACCGT
GTGGCTTGCACGGACCTTACATTTTCTACAAGGCTTTTCAATTCCACCTTGAAGGCAAACCAAGAATTTT
GTCCCTTGGCGACTTTTTCTTTGTAAGATGTACGCCAAAGGATCCGATTTGCATAGCGGAGCTCCAGCTG
TTGTGGGAAGAGAGGACCAGCCGGCAACTTTTATCCAGCTCTAAACTTTATTTCCTCCCAGAAGACACTC
CCCAGGGCAGAAATAGCGACCATGGCGAGGATGAAGTCATTGCTGTTTCCGAAAAGGTGATTGTGAAGCT
TGAAGACCTGGTCAAGTGGGTACATTCTGATTTCTCCAAGTGGAGATGTGGCCTCCAGGCTGGGTCAGTG
AAAACGGAGGCATTGGGAAGAAATGGACAGAAGGAAGCTCTGCTGAAGTACAGGCAGTCAACCCTAAACA
GTGGACTCAACTTCAAAGATGTTCTCAAGGAAAAGGCTGACCTTGGGGAGGACGAGGAAGAAACGAACGT
GATAGTTCTCAGCTACCCTCAGTACTGCCGGTACCGCTCGATGCTGAAACGCATCCAGGATAAGCCGTCT
TCCATTCTAACGGACCAGTTTGCATTAGCCCTGGGGGGCATTGCAGTGGTCAGCAAGAACCCTCAGATCC
TGTACTGTCGGGACACCTTTGACCACCCAACTCTCATAGAGAATGAGAGTATATGCGATGAGTTTGGGCC
AAATCTTAAAGGCAGACCACGCAAGAAGAAGCCATGCCCACAGAGAAGAGATTCTTTCAGTGGGGTTAAA
GATTCCAACAACAATTCC
>rmCuff_TCONS_00000633 gene=rmCuff_XLOC_000604
AATCGCTACAGTAGAGTGACCAGTGTGACGACTGAGCCATGCTGAGTCCCTCGTGAGTACCTGGGTGGAG
AAGAGGTTGAGACCTCTGGTCTAGAGAGAGTACAGGGTCCCTTTGAGCTGGAAAAGTCCTTGATTCTGTT
GGCTAATGTTTTCCTAAGGATCCCTAGTTTGCAGATTATTCAAATTCAGATTATTCTGCTTAACCATTAC
AGGCCTCGGCATGGTTTTGGGGTCCAGTGTGGCCTTTCCAATGTGATTATTCATGATCCCAGCAGCCCTG
TAGCTGCTGTGGGAGGGATATTGTAAGTAGGTGTATGGGCAGAGGAGGGGCAAGGAGGAGAGGCTGGGAT
CTAATGATTCAAGAAGGCAGGGAAGAAAGAGAGGA
>rmCuff_TCONS_00000634 gene=rmCuff_XLOC_000605
GGTTAGAGTTTTGAATTGCAAAGAGACATAAGAAGTTGTGCTTCTAAGTTCTTTGGCAGATGGTTGTGTG
TGTGAGTGTGTTTCTTGACCGAATGAGATGGGTTTAGAGAAAGGATGTGGTAATTTACCTGAGAGGCACA
GAGATGAGATGGACTGTCATCTTGGTGTTTAGTCCATATGTTGAACACAACGAGCTCTAATCTTCGGGGA
GA
>rmCuff_TCONS_00000635 gene=rmCuff_XLOC_000606
CACATAAATGACTTCAGAAAGAGAGAGGATGTTGGCACTCGTTGGTTCTTTTGAGGGTTGTCTTTACACA
TGACAGATCTTTGCTGTGAAGAATGCCTTGGTCCCATTGTTCCTGAGAGAAAGGAAATTGAAATGTGTCA
GGAGTAGAGCAAACAGGCAGTGTTGTGGAGCCCCCATTAAATTGTCTTGCTGACTCTTGGTGCCAATGTC
ATTTGCCTGAGCTGAGGAGGTGGCCTCAGAAACGCAGAGATTGTGGCCTCAGCAATCCCAAC
>rmCuff_TCONS_00000636 gene=rmCuff_XLOC_000607
TGAGGTATTTAGCACTGTGAAGGGTGAAGTGTCACTTCATATTTTTAGACTTATCCTTTTGACTTTTGTG
GGCTTGGGTCAGATTTCCCTGGTTCTCTTTACGGAGTGTTTGCGTACAGGTGTTGTTTCTGTGCCAAAGA
CAGCAATAGCCCCTTTAGGACCTGAATTGAAGACTGCATTTCAACTGACATCACGTTTCCAGATCTAAGG
ACTAAACCTATGAAAATGGGAACATTTTGATTATTGGTGACCTTGGAAGATTCTGATGTAGAAAAACGTG
AATTCAGTTCTATGTTGACCATCTACTGTTTTTCTGCCGCGTGCTCCACTCCTCCTACCAGTGTAATGAA
GCAAATCCTAGACGAGCACATTCTAGAAATCTTCTTTTCAAGGATGATTGCTTCATGGGGAATTTCTGAG
GACTTTTTGATTAGGATTTCTTCATGCTTCTGAGACTGCAAAGGGTT
>rmCuff_TCONS_00000637 gene=rmCuff_XLOC_000608
AGTGCTGCCATTCAGAATCTTTATGAGGAGGAAGATCATCCTCCATCGTTGGTTGCAGTAGTGAATGGAT
GAATGTCAGGCTGCAGTCAGCTGCTGGGGACTGGTCTAAATGCCCAGCTCTTCTCAGAGCCTTGGTTTAT
GGTCCTGCCTTGGCTGCTTCCAGTGGGTCTGGCAAGACCACTTCACCTAGAAGAGAGAGACTGGTAGGTA
TGAAGTATGGTGGGCTTATCTATTGGCACCAACCGACAGGTATAAAATCCCTACAGAATGAACAAGCCAC
ATCTGGGGCGAGGACAACAACTAAAGAGTTTTCTGCCTTAAAGTGGTCTTTTCTCATGGAATGCTACAGT
AGAAATTACAAGCCTGTGACCATCTGATCATTTGCTGAACTAGAAGCAACATTTCAAATGACAGTTTGGC
TT
>rmCuff_TCONS_00000640 gene=rmCuff_XLOC_000611
GATGGAGCCAAGTGAGGGAAGACCTTGGATGCTAGGCCCTGGAGTTATTCAGTAGGCAGCAGGGGCATGG
GGGACACGTGGAAGATTGATAACAAGCTAAGTGCTGTGCTTTGCCACTTATTCTGCCTTCACTTTGTGTG
TAGGTGGAGTGAAGTAGAGAGAGGCTTGGATGGGGGAATATGGAAAACCAGATTGGCATCTGTCTTCTGT
CTGGTTATGAGCTT
>rmCuff_TCONS_00000642 gene=rmCuff_XLOC_000613
TCCGCTCTCAGGTGCCCCTCCGGCCCCTGAAAGGGATCCAGCCCCCATCCCCGGGGCCGGCAAACAGTCA
CTCACCTCTCCCAGCACTCTCATGGACTCAAAACAAGAATCTAAGCCCTGCTGTTTTACAGAGAGCCCTG
AAGATGAACTCCAAGAAGTATCCTTCCCTGGCTTCCCCACCACACAGCCACCGCTGGCAAACCAGAGTGA
GATGGAGGATGACAAACTGCCCGCCATGGCAGATTACATCGCCAACTGCACCGTGAAGGTGGACCAGCTG
GGCAGTGACGACATCCACAATGCACTAAAGCAGACCCCAAAGGTCCTGGTGGTCCAGTCAT
>rmCuff_TCONS_00000643 gene=rmCuff_XLOC_000614
AGGAGAAGGTCCATGTAAATTATCTGGCGTCTCTACACCTTCCAGACAAAAAGTCGGCTGCAGCGGAAGC
CCCCACAGATGATCAGCCAACGGATCTGAGCCTTCCCAAGAACCCGCACAAACCCACCGGCAAGGTCCTG
GGCCTGGCCCACTCAGCTCCAGGACCCCAGGAGAGCAAAGGCATCTCCCAGTTCCAGGTCATAAGCAGCC
AGAGTCGAGACTGTCACCCCAAAGCCTGTCGGGTATCGCCCATGACCATGTCGGCCCCTAAAAAATACCC
TGAGTCACTTTCGAGATCGGGAAAACCTCACCATGTGAGACTGGAGAATTTCAGGAAGATGGAAGGCATG
GTCCACCCTATCCTGCACCGGAAAATGAGCCCTCAGAACATTGGTGCAGCGCGTCCAATAAAGCGCAGCC
TGGAGGATTT
>rmCuff_TCONS_00000644 gene=rmCuff_XLOC_000615
TGCCCAGCATCCTAAATGGCATGGCTGACAGAGCTGCACTCCTTACCCTGGGGGGCGATGGCTTGCAGAG
TTAGAAGTCGGTATTTCTCCTAATCTAGGGGTGAGATCAGTCCCTGCCAAAGGGGCCGAGAGGGGAGGTG
AACATACCTGATTTTTCTGGGACAACTCCAGCCTTGGCTGGTCGGTCTTGAGCCCCTTTTCCAACCCAGA
TGCCCTGGAAGCCCAGATCGTTCACTTTGCACGGGGGTCTTGTGAAGGGATTGTGTGTATCCAGGAAGAA
CTTAGAGGACCCCGCCTGAGTTCTGATGGTCAGGAAACAACCTGGGCAAAAAAGGCGC
>rmCuff_TCONS_00000645 gene=rmCuff_XLOC_000616
AGGAGCCAAAATGATTTACATTGGTGTTGGCACTGATCCCTTTAAACACTCTGGGAAAGGGGGCTGGGAA
GAGGATGGCACTCCACTATCCAGAAGCAGATGAGCAGCAGCAGGTGGCCCCCGCGCCAGACACCTTCCCT
GGGCCGTGGTCTCTTGGGTAATAGGTAGTCACATGGCCTTCATCAAGTTGGTTTCTTGTTGTTCCCAAGA
AGAACCTCCCAGGCCACATCTTTGGGGAAAATTGGCATACTGGATTACCCGTTTCAAGAGAAAGTCATCC
TCTTTGGGTTTCCGGGGCTTGAGTTTTGTGTGCGCGCGCGCACACACACACGGTGGCTTCTGTCATGTTT
TTAACCACCTGGCAATACAGCCCGCTTTATGAGTTCTTTTATTGTTGGAAAGAAATGGTCAAGCTGTTCA
AGCAGTCAAAAGATGTGGAGAATGTCTATTGTCATTCTTGCCACTTTATTTCATTTGCTGCCAAGATGTA
ACATCAAGGTGGATGCGTTTTCTAAGTGTGTTAAAAGTCGATCGATACAGAGAGTGGATTTTCTTTCCAA
GCCCCGTCCCTGCTGCTAAGACTGCTTTGATGAACTCCCCCGCCAGCCCTCCCCTCCCCCAACACTACCA
GTAGACATTAGAACCATAGTTAACCAAGTCTTTTACCTCTGAGATATTTAATTCTATGAAAATTGATGAC
AATTTTCAACTTCTAAATAGCTAACTCGACTGCAAAATAATCAAAACTGGTAAACAATGAAACTGCGGCT
CTTAAACAAAGCCATGCATGCCGTGCATTTGTATTGAAATGTCTCCATGATACGAAGCCAAATATTCAAT
GTAACATACTTAATATCCAAAGGTGGAAACAAAAGAATGTAGAGATCTAGTGTTAAGAGT
>rmCuff_TCONS_00000646 gene=rmCuff_XLOC_000617
GAATTTAGATTATAAATGTGTGAATGCAGATTATCCTGCTATTGCACAAGATAGAAGGGGGNNNNNNNNN
NTCTCAATTCCAGCTGGCAGAATGCTAGCCAGGACACATATAAGAATGTTGCACTAGATTGAATGGTCCC
GGAATCAGAGGCCATGGAAGAACAAGGAGACTCCAGTGGTTCTGCAGCAGACATGGGCTAGATCGTACGT
GGTTACTGTGAGTTGGTTTCTCAAAGAAAACGGGGGCTGTCAGTCCCTGGTGGAGCTC
>rmCuff_TCONS_00000647 gene=rmCuff_XLOC_000618
ATTGTTCGAGTTCAAGGGGCCTTATTATTGAATGGAATTGCACAAGCCTTTCTTTGTGCAAGCAAACCAT
TGTTATTGGTAGTTCTGTAAAGGAAACTGTGGAATCTAATTGGCAATGGAGTCATAAATCTATTTACTGA
GTGTGGCTTCCAAGAAATGTTGCAATTCAAAATGCACTAAGTCCGTGATTTACTGGAGATTTGGAGATTC
TAAATAATATTTTTTAAAAAGCCTTTCCATGCAACTTCTGGTTTAACTTTTGGCAACTCAACATNNNNNN
NNNNNNNNNNNCAGCCCAACTGAGTTTCAGAATTAAGTATTCTCCTAGTAAGTGATTCTAACTTGTAATA
TTTGCCGCAGGACTGACTTATTTATTTACTAGCTAGAAGCTCTTAAGTTCACTTGTTTATCAGGGCATAT
ACAGAAGGGTTTGTTAAAACTCAATGTTGACTTTACAACTTTCTGACCTGGTGCATGAATTCTCAAGTAC
TGTATTTCACTGTGTTGGTGTGTCTGATGGAAATTTCGAGGTGATCCCACAAAAATATTTTATGTAGTGT
GCCTTCAAAGAGAACCATTTCTTTCTCTTCACTTGTTGTCCCACAAAGTCACATTTGGTGGTGGTCAGCC
AAGTCCCATCTGGTCCAGTTTTACTCTTGTCCCAGTTTTAAAAAGAAATGGGAACAAGTTTGCCCTGGTG
AGACCCACACCATTGCAATGATTATCTTGAGCACTTAAATTCCAGTGTTGGCTGTTGATGTATTTGATAT
TCTGCTT
>rmCuff_TCONS_00000650 gene=rmCuff_XLOC_000621
TATGATATTAATCTTTCTATTAGATCAGTGTTTGCCCATTTGTTTTAACTGTGATGCACAATGAGAAATT
TTTACATAGTGACCAGTACACACATACATATGTGTATATTACTGCAGAGCTGCTACATTGTGGATGTGCC
TCCT
>rmCuff_TCONS_00000651 gene=rmCuff_XLOC_000622
TCTTTCTTTTCAGGAACAGGATAGCTCTAGCAGAATTGCTTCTAAGATGGGTTCTCTCTGTCATATGAGG
AGTATTAAACTCTTCTTTGACCCATTAGTTACAAAATGATGATGCTCATGTGGTAATGTGCCTCTCTTTT
TTTACCAGCATATCTTTCTGAAGCCATGAAGCTGACTCAGTCTGAGCAGGCTCATTTATCACTGGAACTG
CAGAGAGACAGCCACATGAAACAGCTTCTCCTCATCCAGGAGAGATGGAAGCGGGCAAAGCGAGAGGAAA
GATTGAAAGCCCAGCAAAGCATAGACAAGGATGCAGCTGCCCAGCTGCAGGCATCTCACAAACCCTCTGC
TGAGGACACAGAGGGACACAGTCCCCTGCTCTCTCAGAAGCACAGCCCTCCCACGGAGAAGCACCTGTCT
GAAATTCAGCGGGTTTTTGACAGGGATCCAGACACTCTCCTATTTTTACTTCAGCAGAAGAGTGAGCCAA
CAGAGCCATGCATTGGAAGCAAAGCCCCAAAAGATGATAAAACAATTATAGAGGAGCAGGCAACCAAAAT
TGCAGATTTGAAGAGGCTTGTGGAATTCCTGGTGGCTGAGAATGAAAGATTAAGGAAAGAAAATAAACAA
CTAAAGGCTGAAAAGGCCAGACTTCTAAAAGGCCCAATAGACAAGGAGCTGGATGTGGATGCTGATTTTG
TAGAAAAGTCAGAGTTATGGAGCTTGCCACCACATTCAGAAACTGCTGCAGCCTCTCCAACCTGGCAGAA
GTTTGCCGCAAATACTGGGAAAGCCAAGGATATTCCGATACCCAATCTTCCTCCCTTGGATTTTCCATCT
CCAGAACTTCCCCTCATGGAGCTCTCTGAGGATATTCTGAAAGGACTTATGAATAATTAAAATGGAAGGT
CACAGAAGAGGCGGGAAGAGGAAATAATGCTGTAATAGTTAATCCGGCNNNNNNNNNNGGGAAAACCACA
CGCAAGGGTAATTCCGGAGACGCCCATCATCGGCTACTGTGGAGAAGAGGCGTTGCCAGGACTTGGAAAC
AGTCACTGTGAAATATGTCGCATATCTGATTTACTGACTCGAGCTAATGATTCCAGACTTGGCAGACACT
AAATTCTTGGAGGTTCACTTTCTCCTGATACAAACCAAATGGCTACCTGGAATAATTTTTTTCAAGCAAC
AATTATTTTTCTTATCTTCAGGGTTAAAATGTATAAAAGTATGTTATTTGTAATTAATTTATAAGGCCAT
AAATGATAATGCAAAACCTAAATAACAGGTGGCCTGAGGCGCTGCCTTGTATTTGAAACA
>rmCuff_TCONS_00002979 gene=rmCuff_XLOC_002809
TTGGTCTTCTGCTTGCGTTATGGCTTACGGTTCTGTAAAACATTTGTCTTAGTAGGAACTTTCCTCCCTG
TGATTGCATCAGAATTAGTTAGAGAATCATTTGTGGGTGAGCATATCAATAAAGCCACCAGAGCACTAGA
ATTGTAACTTGTACTTTCTCCCTGTCTTAGTTATAGCATTTTTCGTTTGTGACAGGTGCAAAGTCAGCTA
CATGTCTAAGATAGTGAGGAAGGCCTTTTCACGTTCGAACTGTTAGACTCCGTTTTGAAGGATCTAACCC
ATCTTCTGTTGTGTGTTCAGGTGAATAAATGACTAGTGCCAGAGTTTTTACCTCTCACTATAAAACGTAG
GGTGCCAGTTTTGTCTGTACTTTAGCAGCATGCTTAATTTTACTTGAATTTTGTAAAATGATTTATTTCA
GAAAACAAAGACCTTGCCCTTGAAAAGCAAATTAAAGAAGAGGGAGAACAAGACAACCCTGATTCTCCGA
ACAGCAGAACGTCACCTCCTGTGTCCCAGAATAATGAACAAGGCTCAACCTTACGGGATTTGCTGACCAC
AACAGCTGGCAAGCTTCGTGTGGGTTCCACAGATGCTGGCATTGCCTTTGCACCAGTGTATTCGATGGGA
ACCCCAAGTGGTAAAACTGGAAGGACTATGCCAAACATTCTTGATGACATAATTGCTTCGGTTGTTGAAA
ACAAAATTCCACCAAATAAAGCCTCTAAGATAAATGTGAAACCAGAGCTTAAAGAAGAGCCTAAAGAGAG
CAGAAAATCTGCCATGGATGAAAACAATAAATTATACAGTGATATACCACATTCTTGGATCTGTGAGAAG
CATATTCTGTGGCTTAAGGACTATAAAAATATTAATAATTGGAAGCTTTTCAGAGAGTTTTGGAAACATG
GACAACCTGCAGTGGTTTCTGGTGTGCATAAGAAAATGAACACTAGCTTGTGGAAGGCGGAATCAATTAG
TCTTGATTTTGGAGACCACCAAGCTGATCTCTTGAACTGCAAAGACAGCATTATTTCAAATGCCAATGTT
AAGGAATTCTGGGATGGTTTTGAAG
>rmCuff_TCONS_00002980 gene=rmCuff_XLOC_002809
TTGGTCTTCTGCTTGCGTTATGGCTTACGGTTCTGTAAAACATTTGTCTTAGTAGGAACTTTCCTCCCTG
TGATTGCATCAGAATTAGTTAGAGAATCATTTGTGGGTGAGCATATCAATAAAGCCACCAGAGCACTAGA
ATTGTAACTTGTACTTTCTCCCTGTCTTAGTTATAGCATTTTTCGTTTGTGACAGGTGCAAAGTCAGCTA
CATGTCTAAGATAGTGAGGAAGGCCTTTTCACGTTCGAACTGTTAGACTCCGTTTTGAAGGATCTAACCC
ATCTTCTGTTGTGTGTTCAGGTGAATAAATGACTAGTGCCAGAGTTTTTACCTCTCACTATAAAACGTAG
GGTGCCAGTTTTGTCTGTACTTTAGCAGCATGCTTAATTTTACTTGAATTTTGTAAAATGATTTATTTCA
GAAAACAAAGACCTTGCCCTTGAAAAGCAAATTAAAGAAGAGGGAGAACAAGACAACCCTGATTCTCCGA
ACAGCAGAACGTCACCTCCTGTGTCCCAGAATAATGAACAAGGCTCAACCTTACGGGATTTGCTGACCAC
AACAGCTGGCAAGCTTCGTGTGGGTTCCACAGATGCTGGCATTGCCTTTGCACCAGTGTATTCGATGGGA
ACCCCAAGTGGTAAAACTGGAAGGACTATGCCAAACATTCTTGATGACATAATTGCTTCGGTTGTTGAAA
ACAAAATTCCACCAAATAAAGCCTCTAAGATAAATGTGAAACCAGAGCTTAAAGAAGAGCCTAAAGAGAG
CAGAAAATCTGCCATGGATGAAAACAATAAATTATACAGTGATATACCACATTCTTGGATCTGTGAGAAG
CATATTCTGTGGCTTAAGGACTATAAAAATATTAATAATTGGAAGCTTTTCAGAGAGTTTTGGAAACATG
GACAATGGTTTCTGGTGTGCATAAGAAAATGAACACTAGCTTGTGGAAGGCGGAATCAATTAGTCTTGAT
TTTGGAGACCACCAAGCTGATCTCTTGAACTGCAAAGACAGCATTATTTCAAATGCCAATGTTAAGGAAT
TCTGGGATGGTTTTGAAG
>rmCuff_TCONS_00002983 gene=rmCuff_XLOC_002811
CATTGTCACTGTACTAACAAACAGAATGTACAAGTTGGAAATTTTCCTACAATGAATGGCGTGTCTCAAG
TTTTACAGAATGTTCTTAATCACAGTAATAAAATTTCTCTGTGCATGCCTGAGTCTCAGCAGCAAAATAC
CCCTCAGAAGTCTGAGAGTAATGGCAACAGCAGCCCAGCGAGTGATATAAGCACAGACAGCAAGTTAACT
CCTCCAGAATCCCAATCACCACTGCACTGGTTAGCAGATCTTGCAGAGCAAAAAGCCAGAGAGG
>rmCuff_TCONS_00002984 gene=rmCuff_XLOC_002812
AGGATGAAAAGAAACTAAATATGAAAAGACTACGAACTGACAATGTTTCAGACTTTTCTGAGAGTAGTGA
CTCAGAAAATTCAAATAAGAGAATAATAAATAATTCCTCAGAGCAGAAGCCAGAGACTGAGTTGAAAAAT
AAAAACACTTCAAAGATAAATGGAGAAGAAGGAAAATCCCAGAATAATGAGAAGGCAGGAGAAGAGACAC
CAATAGATAGCCAGCCTCCCTGGGATCAAATACAGGAAGNNNNNNNNCACGAAGAAGCAGAAAAGCAGAA
GTCTGTTGACTCTCAGCTTCAAGGAAAAATGATTATCCACTCATCAGAACAGGCCACACTTTCTGATCAT
AATCCCAATGATTTACTTCTTCAGGAATGCAATATGGAAAAAACACATACAGTGGAATTGTTACCAAAGG
AGAAGTTCATATCCAGACCACCCACACCAAAATGTGTTATTGATATTACGAATGACACTAATTTGGAAAA
GGTAGCTCAGGAAAACTCAAGCACATTTGGCATTCAGACGCTTCAGAAAATGGATTCTAGTGTTAGTGAT
TCAAAACATTCAATTGCAAATACAAAATACTTAGAAACAGCAAAACGAGATTCTGACCAGAGCTGGGTCA
GTGATGTAGTCAAAGTAGATTTAACCCAATCAAATGTTAGGAATGCTTGTTCAGGAAATGATCACCTGAA
TATGGAAAAAGAGAAAAATCAATATGTCTCTTACATGTCTTCTCTAAACACAGTTTCTGTCATGGAAGAT
AAGCTGCATAAGCGAAGTCCGCCCCCAGAGACTATAAAATCTAAACTTAATACTTCAGTAGATGCTCACA
AGACAAAATCTAATCCATCACCTGAAGCTATTAAACCTAAAATTACCCATTCTCCTGATTCTGTAAAGAC
TAAAGCCACTTATGTGAACAGCCAAGCTGCTGTTGAAAGAAGACTGGCAAGTAAGATAGAACATGAGTTA
TCAAGATGCAGTTTTCATCCAGTTCCTATTCGAGGCACTACATTGGAAACTACAAAGAGCCCTCTTATCA
TTGATAAAAATGAGCATTTCACAGTTTACAGAGATCCTGCGCTTATTGGGTCAGAAACAGGAGGTAATCA
CATTTCACCTTTCTTAAACCAGCATCCTTTTCCTCTTCATTCTTCATCCCATAGAACCTGTTTAAATCCA
GGTACCCATCACCCTGCCTTAAGTCCTGCACCCCACTTACTGGCCGGATCATCCAGTCAAACTCCATTAC
CTACCATTAACACTCACCCTCTGACTAGTGGTCCACACCATTCTGTTCATCACCCTCATTTACTTCCTAC
TGTGTTACCTGGAGTGCCTACTGCCTCCTTACTTGGTGGCCACCCACGACTAGAGACTGCTCATGCCAGC
AGCTTGAGCCACTTAGCACTAGCACACCAGCAACAGCAACAGTTGTTACAGCACCAGTCACCTCATCTTC
TTGGACAAGCCCATCCTTCTGCTTCATATAATCAGCTTGGACTTTATCCAATTATTTGGCAATATCCAAA
TGGAACACATGCGTACTCAGGACTTGGTCTACCTTCTTCTAAGTGGGTTCACCCAGAAAATGCAGTTAAT
GCTGAATCTTCATTAAGGAGGAATTCTCCCAGTCCTTGGTTACATCAACCAACCCCTGTGACCTCAGCAG
ATGGTATTGGATTACTTAGTCACATTCCTGTCAGACCCTCCAGTGCAGAGCCTCATCGGCCTCTTAAAAT
TACAGCGCATTCCAGTCCACCATTGACAAAAACTTTAGTAGATCATCATAAAGGAGAATTGGAGAGGAAA
GCCTTTATTGAACCGTTACGTTCTGTTGCGTCCACATCAGTGAAAAACGACCTGGATCTAAATAGGTCAC
AGACTGGAAAAGATAGTCATTTGCATAGGCATTTTGTGGATCCTGTATTGAATCAATTGCAGAGACCATC
CCAGGAGACTGGAGAGAGAGTAAACAAATATAAGGAGGAACACCGTCGAATTCTTCAAGAAAGTATTGAT
GTTGCTCCCTTTACAACTAAAATCAAGGGCCTTGAGGGTGAGAGAGAGAATTATTCCAGAGTAGCAGCAT
CATCTTCTAGCCCTAAAAGCCATGTCATCAAACAAGACAAAGATGTGGAATGCTCAGTATCAGATCTTTA
TAAAATGAAGCACTCAGTGCCTCAGAGTTTACCCCAAAGTAACTATTTCACAACACTGTCTAATAGTGTG
GTCAATGAACCACCAAGGTCCTACCCATCCAAAGAGGTTTCAAATATTTACACTGAAAAGCAGAGTAATA
CCCTTGCTGCAGCAGCTAATCCTCAAACTCTGACTTCATTTATATCGTCTCTTTCAAAGCCTCCACCTTT
AATTAAACACCAACCAGAAAGTGAAGGTTTAGTAGGCAAGATACCAGAACATCTTTCCCATCAAATTGCT
TCTCACTCAGTAACAACCTTCAGAAATGATTGTAATAGAAGTCCTACCCATTTGTCAGTTTCTTCTACAA
ATACACTCCGGAGCATGCCTGCTTTACATAGAGCACCAGTATTTCACCCACCAATCCATCACAGCCTGGA
AAGAAAGGAAAGCAGCTATAGTAGCCTTTCCCCTCCAACTTTAACTCCAGTGATGCCTGTAAATGCTGGT
GGGAAAGTTCAAGAATCACAAAAGCCTCCAACTCTAATTCCTGAGCCAAAAGACTCTCAGGGAAATTTTA
AGAGTTCTGAAAAGAGTTTGACAGAAATGTGGAAATCTAATAATAACCTCAGCAAAGAGAAAGCTGAATG
GCATGTGGAGAAAAGCAGCGGAAAGTCACAGGCTGCTATGGCATCTGTCATTGTACGTCCACCTTCTAGT
ACAAAAGTTGATGGCATGCCAGCAATGCAGTTAGCTTCCAAAGATCGAGTTAGTGAACGATCTTCAACTG
GGGCAAATCAAACAGATTGCCTGAAACCAGCAGAAGCTGGAGAGGCTGGAAGAATCATTCTGCCAAGTGT
GAATTCAGACAGTGCTCATATAAAATCTGAAAAAAACTTTCAGGCTGTCTCACAGGGCAGTATTCCCAGT
TCAGTCATGTCTGCTGTAAATATAATGTGTAATACTGAAACGGATGTATGCACATCTGCTGCCACTACCA
CCAGTGTTTCCAGCTGGGGTGGTTCAGAAATAATTTACTCTTTATCAAATACTGTTTTGGCCTCTAAATC
TTTAGAATGTACCTCTTCAAAAGCTGTCAGTCATTCAGTGTCTCAAACACAAGAATGCAAGGTCAGCACC
ACAGCTCCAGTTACACCATCCAGTAGTAAGACAGGAAGTGCTGTTCAGCCCAGCTCTGGGTTCTCAGGCA
CAACTGATTTTATCCATTTAAAAAAGCACAAGGCAGCATTGGCTGCAGCTCAGTATAAAAGTAGTAATGT
CAGTGAGACTGAGCCTAATGCTTTGAAAAATCAGACATCTTCAGCCTCCCTTCTCTTGGATAGCACTGTA
GTCTGTAGTACAATAAACAAAGCTAACTCTGTAGGAAATGGGCAAGTGTCCCAGACAAGTCAACCAAACT
ACCATACTAAACTGAAAAAGGCCTGGCTTACTAGACATTCAGAGGAAGATAAAAATACTAATAAAACGGA
AAATTCAGGGAATTCTGTATCAGAAATTATTAAGCCATGTTCTGTCAATTTAATAGCCTCTACATCTAAT
GATATACAAAACAGTGTAGATAGTAAGATCATAGTTGATAAATACATAAAAGATGATAAAATCAATCGGA
GAAAAGCCAAAAGAACTTATGAATCTGGGTCTGAAAGTGGAGACTCGGATGAAAAGTGAAAGCAAGTCAG
AGCAAAGGACTAAAAGGCAACCTAAGCCAACTTACAAAAAGAAGCAAAATGATTTGCAGAAGAGAAAAGC
TGAAATAGAAGAAGATTTAAAACCCAATGGGGTTCTCAGCAGGAGTGCCAAAGAAAAAAGTAAATTGAAG
TTGCAGAGCAATAGTAATAGTGCTGGCATCCCTCGTTCGGTATTAAAAGATTGGCGTAAAGTCAAGAAGC
TGAAGCAAACTGGGGAATCCTTTTTACAGGATGACTCCTGCTGTGAGATAGGGCCTAATTTGCAAAAGTG
CCGGGAATGTAGACTTATCCGGAGTAAAAAAGGAGAAGAACCAAGTCACTCACCAGTATTTTGTAGATTT
TACTACTTTAGACGATTGTCATTTAGTAAAAATGGAGTGGTTAGAATAGATGGTTTCTCTTCTCCTGACC
AATATGATGATGAAGCTATGAGTTTATGGACACATGAAAATTATGAAGATGATGAACTAGACATAGAAAC
TTCAAAATACATCTTGGATATAATAGGTGATAAGTTCTGTCAATTAGTAACATCTGAAAAAACAGCTTTG
TCCTGGGTGAAGAAGGATGCCAAAATTGCCTGGAAAAGAGCAGTAAGAGGAGTCCGGGAGATGTGTGATG
CATGTGAAGCAACGTTGTTTAACATTCATTGGGTCTGCCAAAAATGTGGATTTGTGGTCTGCTTAGATTG
TTACAAGGCAAAGGAAAGAAAGAGTTCTAGAGATAAAGAACTATATGCTTGGATGAAGTGTGTGAAGGGA
CAGCCTCATGATCACAAACATTTAATGCCAA
>rmCuff_TCONS_00003026 gene=rmCuff_XLOC_002852
ACAGGCTGAGTACAATACAACGCTTAGCC
>rmCuff_TCONS_00000653 gene=rmCuff_XLOC_000624
ACTTTCTACTTTTCTATTAGGTGAAATTTTCTTCAGCCGGTAAAAGCATTGTTGTGTTTGATTAGTCTTC
TCATACGTTTTACTTTTAGGTTGCTGTTTGGAATGCTTTATCCTGCATATTATTCATACAAAGCTGTGAA
AACAAAAAACGTGAAGGAATATGTTCGATGGATGATGTACTGGATTGTTTTTGCTCTCTATACTGTGATT
GAAACAGTAGCAGATCAGACAGTTGCTTGGTTCCCCCTGTACTATGAGCTTAAGATTGCTTTTGTCATAT
GGCTGCTCTCTCCCTATACCAAAGGAGCAAGTTTAATATATAGAAAATTCCTTCATCCACTTCTTTCTTC
AAAGGAAAGGGAGATTGATGATTATATTGTACAAGCAAAGGAACGAGGCTATGAGACTATGGTAAACTTT
GGGCGGCAAGGATTAAATTTAGCAGCTACTGCTGCTGTCACCGCAGCTGTAAAGAGCCAAGGAGCAATAA
CTGAACGTTTACGAAGTTTCAGTATGCATGATCTAACGACCATCCAAGGTGATGAACCTGTGGGACAAAG
AACCTACCAAACTCTCCCAGAAACAAAAAAGAAAAGTAAACTCGCCTCCAGTGAATCAGCAGGTTATGGA
ATTCCACTGAGAGACGGAGATGAGAAAACAGATGAGGAAGCGGATGGGCCATATTCAGATGATGAGATGG
TGGCACACAAAGGGCTTCGAAGATCGCAAAGCATGAAATCTGTGAAAACCGTGAGAGGCCGCAAAGAGGT
GCGGTATGGGTCACTAAAATATAAAGTGAAGAAGAGACCACAGGTGTATTTTTAGTCATATACACTTCAA
GT
>rmCuff_TCONS_00000655 gene=rmCuff_XLOC_000626
AATTGTGTTATATGTTTTGAAATTACTCCACAACATTGAGTGCCTGGGATATGAGATGAAACGCAAACCC
ACAGTATACTTGAAAAAGAGTCTTTTTATGGTTAAGATACATCAGCCTTTGCGGTAATGTATTGTGTTTA
CCTCCATTTATGTTATATCTGTCACATGAGGATAGTAATTAAATGGGCCTCTGATCCAGCAATGATAGAA
CAAGGGCATATGTAAGATAAAGTATGTTTTATGTATTCCTGATGTTTTTACTTTTTTAATCCTTTCTAGT
TTTTCCACCATCAATGAAAGTTTTCAAAACAAACATTTGAAAACCAGGTATCCACATAGCACTTTTATTC
CTGATTAGTTTTGCACACTTGAAAATTGTTTACTTATTTTGCAACTGTACATTTATTTTGTTTTATTGAC
GCTATCTTTATCGTTAATTGTCATATTCTAACATGTCAAATTTATGCCTTGAATTGCATCATCTCTTTTC
CTGTGGGTTTTGTTAAATTTATTTGATTTTA
>rmCuff_TCONS_00000656 gene=rmCuff_XLOC_000627
AACAGCCAGTCCATTCACAAGCTTGGCACTGATGTGAGCTGCAGATTTATAAATCTGGCATTGACTAGAA
TCATTTGAACCACTTCGCTTCTGGCGAAGATAATTTCCTGAAGCTAGGTGCCAGTGCAAAATGCAGACAT
TGTTAATCTTACTTATTAGAAGCTGTAAGAATAGATATTAGAAAATTATTATTTTTTCAATCCAAGATAT
TTTGAATTACTGAACTTTAAGGGTTTTTTAGGTTGCATTGATAACTATGCATTATGAATTCCAAGCCCAT
ATATTTCTAGTGATGATTTTAGTGAGCAGAAATCAAATTTGACAATTATACTTGTTCAGATAATTTACTG
TTCTACTTGTTTGTCCAAAAGAAAAAACGAGAGAGATTTGTGAGCTCTTTGACCTTTCTACTTTTTAAGA
AGTGAAGCTGGCTGGCAGTTTATATTTAGGACCTCCTCAGAGTGTTGGCAGAGAACAATGTTTACTGAGG
AGGACCCTAATATAATTCATGTATTTCTCTTGAGATATCTTAAGATGTTTTCTAGATTATCTCACATCCT
TGATATATAAATTAAGTAAAAAATCATTCAACTTCTTTTCTCCCAAAGTTTAATTCTATGAATATCTTCA
TCTACTTTACCTTGACTGATTTTTACCCTCGTAGTTTCTGGAAAGACTCTTTGATTTGTGTTCAAAATTC
CGGTGAATTCTGATTATAAACTCTTGGAAGAGAGTTTTATTTATATTTCCTAATACTAGACATTAATAGA
AATGCTACGCCATACTTGTCTTTCCTACCCGAAGGCAGTGTCATATCAAATTGCCT
>rmCuff_TCONS_00000658 gene=rmCuff_XLOC_000629
AAATTGTAGCCAGTGTTTTATTTTATTCTATATTCATTCAACTTGTTCATTAATATTAACTATTTCCAGA
GTTTGTTTAGAAGTAAGAATTGGTCTGTTCTTTAGTTTACCATATTTTTTTCTGGTATAAAAATGAGGCA
GAAATAACCCTTACTGCTAAGTAATTAATTGTGTAAACCCACCTAGGTCCTGCATAAGATTCCCTCCATG
CACTTCATTATATGCATGTGGATTTGGCTAGAAAATTATACTGCCAGCACTACTAATTATAAATACTTGA
CACAGATTGATGGAACAAAATTATTAAAGTGTTTTCAGGGAACTTAATCCATATGTCACCACCAAAGATT
TCTACAGTGTTATAAAGTATGTAAATATTCCAAATTTCTATAAAACATTGGTTAGATAAATATGTTTTCT
TTCGTTTTTTTGGAATGACACAGTTTGTGCTTCTGGAATGCTTGAAGTTTTGTATTGTTAAAAATAATAC
AATACTATCTTATATAAAACATCATTAATTTGTATTTTTAATTGGAATGGACTAAATTTTTATTTTGATT
TCCTTTTATCAGGAAAATTAAGGCATTAATATGTATTGAAAAGCAATTTCCTGTGTTTTCTCTTGTGTAG
GTTGATTCATTTGCAAAGCAATTAGGTAAATTTTGAGAAGAGCATTGTCACTGGTATGCAGTGTGTATTT
CTTAGTAAGCATCATTTAAGAGTAGACGTTTCTGAAAGGAAAGTACAGCTTTTTTCTCTAAATGTTTCTT
AAGATTTAATCTTCTACTAGTATCCTACAGTTTTAATGTATATTAACTCTTTAAACATTGACCATGAATT
AATATTTTCTCTTCTAAACATTTTAAATCTATGTACTTTAATATTAATAGTTAAGAGAAAGCAGTTTTGT
AATTTTTTAATCCTTTGTAAAGGCTATCTTTAGGCCTAGAATGGGGGT
>rmCuff_TCONS_00000659 gene=rmCuff_XLOC_000630
CAGAGTCTGTGCCCTTTCCCACTATATCATGCTGATTGTCAAGTTGATTGGAAGCTCTAGCTGAGGGCCC
AAGCACCTTGTGATGCCTGTAGATTGATGGTTAGGGATCTGGCCTGTTGGTTAGACTACCCCCAAGTGAA
GTACTGTAAGTCTTTCCTACGGGACTACTCTGTGTATTCTAGAGGTGAGTTCGCCAATCTCCTGCCTAGA
GGTTATAGGCACAGCTATTAGTGTACTCTTTGCCAAGATCCTTGGACGTGATTAGGTC
>rmCuff_TCONS_00000660 gene=rmCuff_XLOC_000631
TGCATTGCCCTACTTATGATACTGGAGCTGGATCTTGTGAACACTTCTCCTTTTGCCAAGTAGCATTATG
TTAAGCTTCGCAAGTAGTAAGCTTCTAATCACCTATTACCAGTGGAAGGACACTGTAGGAGGGAGGAGAT
TCTTTATATGCTTCCATTGTGTTTTCTTTTCTAATTGCTTCTGCAGTGTTTGGGACACTCAGTGGATGTG
GGACACTCAGTGGAGCTCACCCCACACAGTTTCAGTAGCAACTACTCAGGCAGGTTCCAGGTG
>rmCuff_TCONS_00000661 gene=rmCuff_XLOC_000632
GCTTTTATAATTTAAAGAAGCAGATGATAC
>rmCuff_TCONS_00000662 gene=rmCuff_XLOC_000633
TTTCTGAGTACAATAGGAAGCTAGA
>rmCuff_TCONS_00000663 gene=rmCuff_XLOC_000634
AATACAATTGAAGATGCTGTGAAATTACTGCAAGAGTGCAAGAAAATAATAGTTCTAACTGGAGCTGGGG
TTTCTGTTTCTTGTGGAATACCTGACTTCAGGTCAAGAGATGGTATTTATGCTCGCCTTGCAGTAGACTT
CCCAGACCTTCCAGATCCTCAAGCAATGTTTGATATTGAATATTTCAGGAAAGATCCAAGACCATTCTTC
AAGTTTGCAAAGGTACTACGAACTCTTCTATTTGTCTCTTTGGCCTCCACTCATGAAAAAGTATTTTGTT
CACATTCAGGCTTCCA
>rmCuff_TCONS_00000664 gene=rmCuff_XLOC_000635
TGGTGAATATGCCAAACTTTGCTGCAACCCTATAAAGCTTTCAGAAATTACTGAAAAACCTCCACGAACA
CAAAGAGAGTTGGCTCATTTGTCAGAATTGCCACCCACACCTCTTAATATTTCAGAAGACTCAAGTTCAC
CAGAAAGAACTTCACCACCAGATTCGTCCGTGATTGTCACACTTTTAGACCAAGCAACAAAGAGTAATGT
TGATGATCCAGATGTGTCCAAATCAAAAGATTGTATGGAAGAAAAATCACAGGAAGTACAGACATCTACT
AGGAGCTTTCAAAGTGTTACTGAACGGTTGGGAAGTCCGTATTTGAAGAATGTTGGCTCTGATACTGGGG
AGAAAAATGAAAGAACTTCAGTTGCTGAAGCAGTAAGAAAGTGCTG
>rmCuff_TCONS_00000665 gene=rmCuff_XLOC_000636
ACCAAATCGTTACATTTTCCATGGCGCTGAGGTATATTCAGACTCTGAAGAAGATGTCTTATCCTCTAGC
TCTTGTGGCAGTAATAGTGATAGTGGAACATGCCAGAGTCCAAGTTTAGAAGAACCCATGGAGGATGAAA
GTGAGATTGAAGAATTCTACAATGGTTTGGAAGATGATGCTGATGTTAATGAGAGAGCTGGAGGAACTGG
ATTTAGAGCTGATGGAAGTGATCAAGAGGCAGTTAATGAAACTATAT
>rmCuff_TCONS_00000666 gene=rmCuff_XLOC_000637
TCCCCTTAATTTGAGAATATTTGCCATTGTTTAAATACCTGTCACTGTGGTAGAGCATGCACTGATCCTT
TCCCACAAAAGTATTAAACTGCCAAGGTGTGAATATGCAAAGTCTTTATGAATCTATAATAATGGTACTT
CAACTGGGGAGAGTGTAATATTTTGGACTGCTGCTTTTCTTTTCCATTAATGATGAGAGCAACAGGCCCC
TGATTATACAGTTCCAAAGTAATAAGATGTCAATTATAACTCAGCCAGTAAGTACATGTCTCCTGTTGGG
AGGATTTGGTGTAATAAACACCAAACTGTTAGCCTAGTATTATGGAGATGAACATGATGTAGCTTGTAAC
AGCAGAACAGTTAATGAATGAACCTAGTTCCTATAACGTGTCTGTCTTTATTTAAAAGCTTAGCCTGCCT
TAAAACTAGAGATCAACTTTCTCAACTGTGGAAGCTTCTAGCCTTTCAGAAAAGTTCATACTTTATAAAA
TTGCACAGTAAGCATTTCTTTTCCAGACCTTTACCCAGCATTACTCCCAAATTACAAAGTATTCCTATGT
TTAGTATTTATTACAATTAAATAAAAAGTTTGAAACATAGCTGTTCTTTAAGGATAAAATACCCAGCCAG
GACCATTACTGCCAGAGAAAAAAATTTTATTGAATGGACATTTCTCTACCGTAAAAGATGTCTCAATCTG
AATTTATTCGGCTACACTAAAGAATGCAGTATATTTAGTTTACCATTTGCATGATGTGTGTTTGTGCTAT
AGATGATATTTTAAATTGAAGAATTTGTTTTAAATTATTTTTACAGTGAAGACTGTTTTCAGCTCTTTTT
ATATTGTACATAGTCTTTTATGTAATCTTACTGGCATATGTTTTGTAGACTGTTTAATGACTGGATATCT
TCCTCCAACTTTTGAAATACAAAAC
>rmCuff_TCONS_00003028 gene=rmCuff_XLOC_002854
TTAGGATGTCAACCATGGATTAACTGAGTTGGCAGATATCCCTGTTACAATCTGCACATATCCATTTGTA
TTTGATGCCCAAGCAAAAACTACTCTGTTACAAACAGATGCAGTCTTACAGATGCAGATGGCTATTGACC
AGGCCCACAGACAGAATGTCTCCTCTCTTTTTCTCCCAGTGATTGAATCTGTGAATCCCTGCTTAATTCT
AGTGGTGCGCAGAGAAAATATTGTAGGAGATGCAATGGAAGTCCTTAGGAAAACAAAGAATATAGACTAC
AAAAAGCCGCTCAAGGTTATATTTGTTGGAGAAGATGCTGTTGATGCAGGAGGGGTACGCAAAGAATTTT
TCTTGCTCATCATGAGGGAATTACTGGATCCTAAATATGGCATGTTTAGATATTATGAAGATTCAAGACT
CATTTGGTTTTCTGATAAGACATTTGAAGACAGTGATTTGTTCCACTTGATTGGTGTTATCTGTGGATTA
GCAATTTATAATTTTACTATTGTGGACCTCCATTTTCCTTTGGCTTTATATAAGAAACTGCTGAAAAAGA
AGCCATCCCTGGATGATTTGAAAGAACTGGTGCCTGATGTTGGGAGAAGCATGCAACAGTTACTGGATTA
TCCAGAAGACGATGTTGAGGAAACATTTTGTCTTAATTTTACGATCACAGTTGAAAACTTTGGTGCAACA
GAAGTGAAAGAGCTGATTGTAAATGGTGCAGACACAGCTGTTAACAAACAAAATCGAAAGGAGTTTGTTG
ATGCTTATGTGGATTACATATTCAATAAATCAGTGGCTTCCTTGTTTGATGCTTTTCATGCCGGCTTTCA
TAAGGTCTGTGGAGGAAAAGTCCTTCAGCTCTTCCAGCCTAATGAACTACAAGCAATGGTTATTGGAAAT
ACAAATTATGATTGGAAGGAACTGGAACAGAATACAGAATACAAAGGGGAGTACTGGGCAGAACATCCTA
CAATAAAAATTTTTTGGGAAGTATTTCATGAATTACCATTGGAAAAGAAAAAACAATTTCTGTTATTTTT
GACAGGTAGTGATCGCATTCCTATTCTTGGTATGAAGAGTCTAAAACTAGCCATCCAGTCCACAGGAGGT
GGTGAGGAATATCTCCCAGTTTCCCATACCTGTTTTAATCTTCTGGATCTTCCAAAATATACAGAAAAAG
AAACTCTACGCTCTAAACTGATCCAAGCTATTGATCACAATGAAGGCTTCAGTTTAATATAACTTTGGAG
TTGTAACTATTCAGTTTACTGCAAAAGCATTAAACTAATTATTTGTGTTTTTCTTGTGGTGATGAATTCA
GCAAGGTGACAGAGGTACTATTATAATTCTTACTTGCAAAATGTTCAATGCTATGAGTATTGA
>rmCuff_TCONS_00003029 gene=rmCuff_XLOC_002855
[truncated: 17,705,155 more chars]
