# Supplementary material for: Characterisation of the horse transcriptome from immunologically active tissues
Source: PeerJ. 2014 May 6;2:e382. doi: 10.7717/peerj.382 (PMC4017814; doi:10.7717/peerj.382)
Supplement: File S7 [file peerj-02-382-s007.xls]

## Sheet: equCab2_EnsV71_allGeneInfo_RPKM
	Reads per Kb per million (RPKM) values
Ensembl v71 Gene ID	LymphocyteA	Jejunum	Kidney	Liver	LymphNode	LymphocyteB	Spleen	Chromosome Name	Strand	Gene Start (bp)	Gene End (bp)	RefSeq DNA ID	WikiGene name	WikiGene description	Description
ENSECAG00000000001	1.71096	2.80485	2.9387	1.00913	2.12717	2.32386	2.84837	29	-1	7669675	7700806		MTPAP	mitochondrial poly(A) polymerase	mitochondrial poly(A) polymerase [Source:HGNC Symbol;Acc:25532]
ENSECAG00000000002	12.239	12.572	15.0102	7.84625	13.8931	10.1185	9.39566	6	1	746172	754166		LOC100051899	ribulose-phosphate 3-epimerase-like	ribulose-5-phosphate-3-epimerase [Source:HGNC Symbol;Acc:10293]
ENSECAG00000000003	15.9224	4.0305	0	1.17388	1.08258	10.1892	2.81138	Un1863	-1	282	1036				R3H domain containing 4 [Source:HGNC Symbol;Acc:28270]
ENSECAG00000000004	1.05935	5.00562	1.95948	4.99846	1.15242	1.35582	3.1798	27	1	2715989	2737577		LOC100053953	RING finger protein 170-like	ring finger protein 170 [Source:HGNC Symbol;Acc:25358]
ENSECAG00000000005	0	21.1561	1.22821	2.19314	0	0	0	9	-1	11296178	11319764		HNF4G	hepatocyte nuclear factor 4, gamma	hepatocyte nuclear factor 4, gamma [Source:HGNC Symbol;Acc:5026]
ENSECAG00000000006	0	0	0	0	0	0	0.160194	29	-1	10454293	10532795		LOC100055419	glutamate decarboxylase 2-like	glutamate decarboxylase 2 (pancreatic islets and brain, 65kDa) [Source:HGNC Symbol;Acc:4093]
ENSECAG00000000007	29.0987	2.94635	4.37318	0.858121	6.33104	9.57658	4.1103	9	-1	12579566	12584619		LOC100146309	transmembrane protein 70, mitochondrial-like	transmembrane protein 70 [Source:HGNC Symbol;Acc:26050]
ENSECAG00000000008	50.2469	11.8713	15.103	23.7085	81.9921	57.8781	47.9086	Un2742	1	9438	10159	NM_001085436	RPLP2	ribosomal protein, large, P2	60S acidic ribosomal protein P2 [Source:RefSeq peptide;Acc:NP_001078905]
ENSECAG00000000009	0	0.164729	0.564236	0	0.79642	0	0.344707	Un0019	1	66357	232702		GSPT2	G1 to S phase transition 2	G1 to S phase transition 2 [Source:HGNC Symbol;Acc:4622]
ENSECAG00000000010	7.81145	6.02619	7.56843	13.6022	9.71169	4.89676	11.034	Un0662	-1	3817	7341		LOC100070853	leucine-rich repeat-containing protein 58-like	leucine rich repeat containing 58 [Source:HGNC Symbol;Acc:26968]
ENSECAG00000000011	0.0731868	3.55701	2.77516	0.863312	1.35348	0	1.70576	27	-1	7790963	7822669		GPR124	G protein-coupled receptor 124	G protein-coupled receptor 124 [Source:HGNC Symbol;Acc:17849]
ENSECAG00000000012	19.8632	6.54054	2.91238	0.285739	12.1217	26.9279	11.8047	X	-1	942627	993292		LOC100064903	serine/threonine-protein kinase PRKX-like	protein kinase, X-linked [Source:HGNC Symbol;Acc:9441]
ENSECAG00000000013	0	0	0	0	0	0	0	Un0139	1	5372	25237		LOC100069181	protein FAM70B-like	transmembrane protein 255B [Source:HGNC Symbol;Acc:28297]
ENSECAG00000000014	0.145034	7.83214	15.1573	0.342166	1.10444	0.848567	31.3446	Un0139	-1	10151	59894		GAS6	growth arrest-specific 6	growth arrest-specific 6 [Source:HGNC Symbol;Acc:4168]
ENSECAG00000000015	0.248557	1.62988	1.97038	0.963365	1.00432	0.597283	1.78056	29	-1	12035298	12319274		LOC100055669	sickle tail protein homolog	KIAA1217 [Source:HGNC Symbol;Acc:25428]
ENSECAG00000000016	2.57136	2.43002	3.32937	2.12323	3.91618	4.04321	3.35974	1	1	60970263	61036121		LOC100072842	protein FAM149B1-like	family with sequence similarity 149, member B1 [Source:HGNC Symbol;Acc:29162]
ENSECAG00000000017	0.38831	1.57271	2.15477	0.458051	0.422426	0	0.822755	Un0001	1	899984	1429486		LOC100060447	coiled-coil-helix-coiled-coil-helix domain-containing protein 6-like	coiled-coil-helix-coiled-coil-helix domain containing 6 [Source:HGNC Symbol;Acc:28184]
ENSECAG00000000018	4.96793	5.58912	12.6699	4.43953	3.93047	2.53229	8.02747	6	-1	756950	878273		LOC100049987	uncharacterized protein C2orf67-like	KAT8 regulatory NSL complex subunit 1-like [Source:HGNC Symbol;Acc:26310]
ENSECAG00000000019	7.30937	10.8548	16.2242	3.44886	9.54185	11.226	8.0017	Un0428	1	13667	16886		LOC100052891	39S ribosomal protein L52, mitochondrial-like	mitochondrial ribosomal protein L52 [Source:HGNC Symbol;Acc:16655]
ENSECAG00000000020	0.982392	0.994707	0	1.15883	1.60305	0.179618	1.56112	27	1	2751377	2752861		LOC100054001	THAP domain-containing protein 1-like	THAP domain containing, apoptosis associated protein 1 [Source:HGNC Symbol;Acc:20856]
ENSECAG00000000021	0.316966	0.641879	1.0993	0.841261	0.862034	0.695438	0.783522	Un0004	-1	211214	305634		LOC100060446	constitutive coactivator of PPAR-gamma-like protein 2-like	family with sequence similarity 120C [Source:HGNC Symbol;Acc:16949]
ENSECAG00000000022	0.163732	1.93415	2.38498	0.482846	1.51399	0.56879	2.13932	Un0001	1	1139222	1185050		PLXNA1	plexin A1	plexin A1 [Source:HGNC Symbol;Acc:9099]
ENSECAG00000000023	7.32101	12.3546	13.8802	9.49946	23.8926	16.0626	15.2533	Un0004	1	545245	549977		LOC100062035	pre-rRNA-processing protein TSR2 homolog	TSR2, 20S rRNA accumulation, homolog (S. cerevisiae) [Source:HGNC Symbol;Acc:25455]
ENSECAG00000000024	0	0.19181	0.788395	0	0	0	0.401377	27	1	2801126	2813461		CHRNA6	cholinergic receptor, nicotinic, alpha 6 (neuronal)	cholinergic receptor, nicotinic, alpha 6 (neuronal) [Source:HGNC Symbol;Acc:15963]
ENSECAG00000000025	0.14103	2.28478	0.195648	0.0831799	0.0767104	0.257856	0.149408	Un0004	-1	551123	589865		LOC100062071	FYVE, RhoGEF and PH domain-containing protein 1-like	FYVE, RhoGEF and PH domain containing 1 [Source:HGNC Symbol;Acc:3663]
ENSECAG00000000026	25.8445	1.22426	0.419337	2.13938	1.47974	8.95326	0.640461	X	1	312585	341825				Xg blood group [Source:HGNC Symbol;Acc:12806]
ENSECAG00000000027	0	0	0	0	0	0	0	6	1	2640849	2644632
ENSECAG00000000028	0	0	0	0	0	0	0	27	-1	6304070	6304512
ENSECAG00000000029	11.2479	5.37811	11.4862	15.4794	5.86315	8.05479	6.95106	1	-1	36495359	36544238		LOC100061898	e3 ubiquitin-protein ligase MARCH5-like	membrane-associated ring finger (C3HC4) 5 [Source:HGNC Symbol;Acc:26025]
ENSECAG00000000030	3.30287	3.26996	2.03644	2.0779	3.59305	3.0597	2.95477	1	1	35396042	35428835		LOC100061742	protein FRA10AC1-like	fragile site, folic acid type, rare, fra(10)(q23.3) or fra(10)(q24.2) candidate 1 [Source:HGNC Symbol;Acc:1162]
ENSECAG00000000031	5.79799	5.21838	3.07834	1.13989	3.15369	4.16183	5.30826	1	-1	61470837	61524546		CAMK2G	calcium/calmodulin-dependent protein kinase II gamma	calcium/calmodulin-dependent protein kinase II gamma [Source:HGNC Symbol;Acc:1463]
ENSECAG00000000032	0	0	0	0	0	0	0	3	-1	2007639	2008206
ENSECAG00000000033	0	0	0	0	0	0	0	3	1	2046060	2046693
ENSECAG00000000034	0	0	0.306346	0	0	0	0	3	-1	2382629	2565135		LOC100050105	cerebellin-1-like	cerebellin 1 precursor [Source:HGNC Symbol;Acc:1543]
ENSECAG00000000035	4.27623	5.42323	5.393	3.97425	6.9074	5.4019	5.8573	Un0004	1	624954	641825		LOC100060512	guanine nucleotide-binding protein-like 3-like protein-like	guanine nucleotide binding protein-like 3 (nucleolar)-like [Source:HGNC Symbol;Acc:25553]
ENSECAG00000000036	6.77515	15.4051	34.9576	7.57135	12.0254	6.25895	24.0094	Un0004	1	863635	870331		MAGED2	melanoma antigen family D, 2	melanoma antigen family D, 2 [Source:HGNC Symbol;Acc:16353]
ENSECAG00000000037	6.28577	20.6091	38.6175	27.5403	8.3033	6.56728	14.5868	25	-1	1047420	1048254		LOC100067699	uncharacterized LOC100067699	histidine triad nucleotide binding protein 2 [Source:HGNC Symbol;Acc:18344]
ENSECAG00000000038	0	0	0	0	0	0	0	6	1	3266118	3266637
ENSECAG00000000039	0	0	0	8.82545	0	0.965603	0	Un0004	-1	1021603	1091510		PFKFB1	6-phosphofructo-2-kinase/fructose-2,6-biphosphatase 1	6-phosphofructo-2-kinase/fructose-2,6-biphosphatase 1 [Source:HGNC Symbol;Acc:8872]
ENSECAG00000000040	0.578459	1.09333	0.213995	0.409411	2.89469	2.36911	3.51351	6	-1	3530136	3681268		IKZF2	IKAROS family zinc finger 2 (Helios)	IKAROS family zinc finger 2 (Helios) [Source:HGNC Symbol;Acc:13177]
ENSECAG00000000041	0	0	0.419337	0.713127	0	0	0.213487	20	-1	4511737	4530601		LOC100050515	uncharacterized protein C6orf146-like	family with sequence similarity 217, member A [Source:HGNC Symbol;Acc:21362]
ENSECAG00000000042	14.047	7.30121	6.23586	3.97678	13.6766	16.3345	14.7327	5	1	514264	547427		ZC3H11A	zinc finger CCCH-type containing 11A	zinc finger CCCH-type containing 11A [Source:HGNC Symbol;Acc:29093]
ENSECAG00000000043	0	0	0.422112	0	0	0	0	27	-1	2827803	2852221		CHRNB3	cholinergic receptor, nicotinic, beta 3 (neuronal)	cholinergic receptor, nicotinic, beta 3 (neuronal) [Source:HGNC Symbol;Acc:1963]
ENSECAG00000000044	0	0	0	0	0	0	0	1	-1	48857464	48857978
ENSECAG00000000045	0	0	0	0	0	0	0	19	1	2901283	2902918
ENSECAG00000000046	0	0.884184	0	0	0.445292	0	0.115639	1	-1	48895664	48934072		LOC100062666	protein FAM13C-like	family with sequence similarity 13, member C [Source:HGNC Symbol;Acc:19371]
ENSECAG00000000047	9.84074	5.31419	13.8338	10.6795	2.56927	5.46973	5.83818	5	-1	4426554	4456002		LOC100051501	brain protein 44-like	mitochondrial pyruvate carrier 2 [Source:HGNC Symbol;Acc:24515]
ENSECAG00000000048	4.19659	3.14755	3.27746	1.54009	9.23201	8.04804	8.76003	10	1	5498190	5530415		UBA2	ubiquitin-like modifier activating enzyme 2	ubiquitin-like modifier activating enzyme 2 [Source:HGNC Symbol;Acc:30661]
ENSECAG00000000049	0	0	0	0	0	0	0	20	1	13184215	13185121
ENSECAG00000000050	0	2.87931	3.38138	2.15639	2.1544	0	5.48721	17	1	6471478	6511565		WASF3	WAS protein family, member 3	WAS protein family, member 3 [Source:HGNC Symbol;Acc:12734]
ENSECAG00000000051	13.2719	0	0	0.295388	0.272414	10.2558	1.94545	Un0414	-1	2685	6902		IL1B	interleukin 1, beta	Interleukin-1 beta [Source:UniProtKB/TrEMBL;Acc:B1AB80]
ENSECAG00000000052	0.247982	0	0	0	0	0.181362	0	28	1	18262462	18263940		LOC100064227	uncharacterized protein C12orf74-like	chromosome 12 open reading frame 74 [Source:HGNC Symbol;Acc:27887]
ENSECAG00000000053	1.39321	2.25708	3.35012	0.328687	1.21249	1.83406	1.96796	13	1	1501225	1504733		LOC100059133	aminoacyl tRNA synthase complex-interacting multifunctional protein 2-like	aminoacyl tRNA synthetase complex-interacting multifunctional protein 2 [Source:HGNC Symbol;Acc:20609]
ENSECAG00000000054	0	0	0	0	0	0	0	3	1	9650582	9652893		LOC100630824	c-C motif chemokine 17-like	chemokine (C-C motif) ligand 17 [Source:HGNC Symbol;Acc:10615]
ENSECAG00000000055	0	0	0	0	0	0	0	1	1	67389741	67390843
ENSECAG00000000056	0	0	0	0	0	0	0	19	-1	6261723	6270859		SLITRK3	SLIT and NTRK-like family, member 3	SLIT and NTRK-like family, member 3 [Source:HGNC Symbol;Acc:23501]
ENSECAG00000000057	1.70176	0.574365	1.31156	0.50185	0.771363	2.90402	1.60254	24	-1	8313182	8318683		TRMT5	tRNA methyltransferase 5 homolog (S. cerevisiae)	tRNA methyltransferase 5 homolog (S. cerevisiae) [Source:HGNC Symbol;Acc:23141]
ENSECAG00000000058	0	0	0	0	0	0	0	9	-1	36943854	36963995	NM_001163952	CALB1	calbindin 1, 28kDa	calbindin [Source:RefSeq peptide;Acc:NP_001157424]
ENSECAG00000000059	0	0	0	0	0	0	0	9	-1	23044109	23206824		CLVS1	clavesin 1	clavesin 1 [Source:HGNC Symbol;Acc:23139]
ENSECAG00000000060	3.82734	3.22943	4.8671	3.38605	5.20449	2.97407	3.37892	3	-1	9661525	9671112		LOC100062434	anamorsin-like	cytokine induced apoptosis inhibitor 1 [Source:HGNC Symbol;Acc:28050]
ENSECAG00000000061	0	0	0	0	0	0	0	23	-1	775739	776836
ENSECAG00000000062	0	0	0	0	0	0	0	27	1	30060364	30060928
ENSECAG00000000063	0.272477	0.367857	0.336	0.214276	0.395221	0.797103	0.320737	29	1	9786271	9802625		LOC100065129	patched domain-containing protein 3-like	patched domain containing 3 [Source:HGNC Symbol;Acc:24776]
ENSECAG00000000064	31.8157	7.25962	9.94638	8.45743	9.26207	14.7476	14.2418	9	1	12590681	12608488		LOC100060902	transcription elongation factor B polypeptide 1-like	transcription elongation factor B (SIII), polypeptide 1 (15kDa, elongin C) [Source:HGNC Symbol;Acc:11617]
ENSECAG00000000065	0	0	0	0	0	0	0.09412	1	-1	668217	699253		LOC100050642	probable G-protein coupled receptor 123-like	G protein-coupled receptor 123 [Source:HGNC Symbol;Acc:13838]
ENSECAG00000000066	38.7418	12.9601	5.70749	3.84203	42.705	39.9933	46.4915	28	-1	4135306	4157048		NAP1L1	nucleosome assembly protein 1-like 1	nucleosome assembly protein 1-like 1 [Source:HGNC Symbol;Acc:7637]
ENSECAG00000000067	0	0	0.442925	0	0	0.350255	0	19	-1	2929765	2930248
ENSECAG00000000068	0	0	0	0	0	0.177064	1.45343	Un0004	-1	1106228	1125033		ALAS2	aminolevulinate, delta-, synthase 2	aminolevulinate, delta-, synthase 2 [Source:HGNC Symbol;Acc:397]
ENSECAG00000000069	0	0	0	0	0	0	0	1	1	57241033	57241345
ENSECAG00000000070	0	0	0	0	0	0	0.0424463	1	-1	1122194	1126027
ENSECAG00000000071	0	0	0	0	0	0	0	27	-1	6358908	6359430
ENSECAG00000000072	0	1.45294	0	0	0	0	0	X	-1	14804173	14854847				MAP7 domain containing 2 [Source:HGNC Symbol;Acc:25899]
ENSECAG00000000073	0	0	0	0	0	0	0	27	-1	6406164	6538612		ADAM2	ADAM metallopeptidase domain 2	ADAM metallopeptidase domain 2 [Source:HGNC Symbol;Acc:198]
ENSECAG00000000074	7.18374	4.26729	2.12604	0.677916	2.50076	4.20306	3.45009	11	-1	125713	134777		LOC100056359	meteorin-like protein-like	meteorin, glial cell differentiation regulator-like [Source:HGNC Symbol;Acc:27584]
ENSECAG00000000075	0	0	0	0	0	0	0	X	-1	15863786	15864404
ENSECAG00000000076	0.26545	0	0	0	0.288771	0.776546	0.562438	24	1	9330240	9340927		LOC100629135	UPF0730 protein-like	Uncharacterized protein [Source:UniProtKB/TrEMBL;Acc:F7D5A8]
ENSECAG00000000077	0.713358	0.160511	2.14418	1.47259	0.646692	0.347809	0.251912	1	1	36544500	36721941		CPEB3	cytoplasmic polyadenylation element binding protein 3	cytoplasmic polyadenylation element binding protein 3 [Source:HGNC Symbol;Acc:21746]
ENSECAG00000000078	6.19066	6.01753	4.19864	7.30251	4.75908	4.46716	11.776	20	-1	909708	1059920		EXOC2	exocyst complex component 2	exocyst complex component 2 [Source:HGNC Symbol;Acc:24968]
ENSECAG00000000079	0	0	0	0	0	0	0	9	-1	31905339	31905758
ENSECAG00000000080	0	1.05203	1.44138	0.459604	0	0	2.20145	23	1	826245	1022532		LOC100062308	UPF0308 protein C9orf21-like	AhpC/TSA antioxidant enzyme domain containing 1 [Source:HGNC Symbol;Acc:16881]
ENSECAG00000000081	0.274976	0.556846	2.92458	0	0.149567	0.904964	0.485517	29	-1	18818876	18845148		LOC100068537	phosphotriesterase-related protein-like	phosphotriesterase related [Source:HGNC Symbol;Acc:9590]
ENSECAG00000000083	0	0	0	0	0	0	0	X	1	15898020	15898516
ENSECAG00000000084	3.18724	5.19937	5.77261	3.13306	3.32279	5.43896	6.56556	30	1	7381037	7397446		LOC100058044	Golgi resident protein GCP60-like	acyl-CoA binding domain containing 3 [Source:HGNC Symbol;Acc:15453]
ENSECAG00000000085	5.01635	2.06114	8.06846	2.57274	4.74527	3.6687	5.69944	27	1	31372755	31382114		LOC100060636	N(4)-(beta-N-acetylglucosaminyl)-L-asparaginase-like	aspartylglucosaminidase [Source:HGNC Symbol;Acc:318]
ENSECAG00000000086	0	0	0	0	0	0	0	25	-1	10756570	10757519
ENSECAG00000000087	0	0	0	0	0	0	0	9	-1	32460451	32786788		SNTG1	syntrophin, gamma 1	syntrophin, gamma 1 [Source:HGNC Symbol;Acc:13740]
ENSECAG00000000088	0	0	0	0	0	0	0	1	-1	62587242	62606059		LOC100064246	dual specificity protein phosphatase 13 isoform MDSP-like	dual specificity phosphatase 13 [Source:HGNC Symbol;Acc:19681]
ENSECAG00000000089	0	0	0	0	0	0	0	27	1	17070347	17071749
ENSECAG00000000090	11.4322	2.29424	0.857274	0.911177	3.02511	7.90898	6.32843	29	1	7721401	7738272		MAP3K8	mitogen-activated protein kinase kinase kinase 8	mitogen-activated protein kinase kinase kinase 8 [Source:HGNC Symbol;Acc:6860]
ENSECAG00000000091	0.429682	4.64073	30.7978	11.4042	0	0	0.758677	1	-1	56659942	56708232		LOC100063067	phenazine biosynthesis-like domain-containing protein-like	phenazine biosynthesis-like protein domain containing [Source:HGNC Symbol;Acc:23301]
ENSECAG00000000092	0	2.8825	0	0	0	0	1.34041	1	-1	30111923	30114407		LOC100070479	homeobox protein Nkx-2.3-like	NK2 homeobox 3 [Source:HGNC Symbol;Acc:7836]
ENSECAG00000000093	0	0	0.64328	0	0	0	0	X	-1	1234085	1235883				Uncharacterized protein [Source:UniProtKB/TrEMBL;Acc:F7D4Q0]
ENSECAG00000000094	0	0	0	0	0	0	0	25	1	10864511	10865470		LOC100061306	olfactory receptor 13C8-like	Uncharacterized protein [Source:UniProtKB/TrEMBL;Acc:F7D4X7]
ENSECAG00000000095	1.41247	14.5401	28.4125	52.0673	4.41762	5.29417	4.73853	1	1	30198127	30227528		GOT1	glutamic-oxaloacetic transaminase 1, soluble (aspartate aminotransferase 1)	glutamic-oxaloacetic transaminase 1, soluble (aspartate aminotransferase 1) [Source:HGNC Symbol;Acc:4432]
ENSECAG00000000096	1.09609	0.538099	1.10587	1.99819	0.650393	0.510124	0.985261	27	1	2857999	3061479		LOC100054432	sodium-dependent phosphate transporter 2-like	solute carrier family 20 (phosphate transporter), member 2 [Source:HGNC Symbol;Acc:10947]
ENSECAG00000000097	0.125071	5.57209	43.9551	5.16367	0	0	0	8	1	1259667	1270018		GGT1	gamma-glutamyltransferase 1	Uncharacterized protein [Source:UniProtKB/TrEMBL;Acc:F7DXY0]
ENSECAG00000000098	0	0	0	0	0	0	0	20	-1	7967583	7968101
ENSECAG00000000099	0	0.335875	1.38055	0	0.811935	0	0.702844	3	1	10499842	10507216		NDRG4	NDRG family member 4	NDRG family member 4 [Source:HGNC Symbol;Acc:14466]
ENSECAG00000000100	0	0	0	0	0	0	0	27	-1	12977463	12977969				Uncharacterized protein [Source:UniProtKB/TrEMBL;Acc:F7D4P5]
ENSECAG00000000101	1.37561	0.825395	1.83767	1.98326	2.49411	0.894267	2.8067	1	-1	399371	408954		LOC100629322	peroxisomal N(1)-acetyl-spermine/spermidine oxidase-like	polyamine oxidase (exo-N4-amino) [Source:HGNC Symbol;Acc:20837]
ENSECAG00000000102	3.99097	2.65255	2.15784	1.30368	3.87404	5.29872	4.94356	15	-1	9938246	10010753		EIF5B	eukaryotic translation initiation factor 5B	eukaryotic translation initiation factor 5B [Source:HGNC Symbol;Acc:30793]
ENSECAG00000000103	2.24743	2.60069	4.75093	3.02979	3.14341	5.40057	3.62809	15	1	11758708	11762343		LOC100062047	ankyrin repeat domain-containing protein 39-like	ankyrin repeat domain 39 [Source:HGNC Symbol;Acc:28640]
ENSECAG00000000104	0.239084	0.484163	0.884468	0.705061	0.650224	0.699416	0.591003	8	1	25003	38633				zinc finger protein 74 [Source:HGNC Symbol;Acc:13144]
ENSECAG00000000105	0.208887	3.24308	3.3808	1.72482	0.113619	0.381922	1.91789	20	1	10485890	10541014		GCNT2	glucosaminyl (N-acetyl) transferase 2, I-branching enzyme (I blood group)	glucosaminyl (N-acetyl) transferase 2, I-branching enzyme (I blood group) [Source:HGNC Symbol;Acc:4204]
ENSECAG00000000106	3.16501	15.7423	7.24086	10.0214	25.0076	6.82235	16.8239	20	-1	7994271	8015743		TXNDC5	thioredoxin domain containing 5 (endoplasmic reticulum)	thioredoxin domain containing 5 (endoplasmic reticulum) [Source:HGNC Symbol;Acc:21073]
ENSECAG00000000107	1.33457	0	0	0	5.08137	1.46405	2.8277	1	1	114591478	114599328		LOC100049938	bcl-2-related protein A1-like	BCL2-related protein A1 [Source:HGNC Symbol;Acc:991]
ENSECAG00000000108	0	0	0	0	0	0	0	27	-1	17341708	17342262				Uncharacterized protein [Source:UniProtKB/TrEMBL;Acc:F7D4N7]
ENSECAG00000000109	0	0	0	0	0	0	0	27	1	13124651	13125179
ENSECAG00000000110	1.37917	1.19164	1.17348	1.0412	1.44032	1.5735	2.76634	27	-1	13332925	13422774		LOC100062021	Werner syndrome ATP-dependent helicase-like	Werner syndrome, RecQ helicase-like [Source:HGNC Symbol;Acc:12791]
ENSECAG00000000112	0	0	0	0	0	0	0	20	1	20246535	20246920
ENSECAG00000000113	1.0462	2.95326	2.37497	0.336574	0.413862	0.556466	0.134346	2	-1	4967839	4986000		ACOT11	acyl-CoA thioesterase 11	acyl-CoA thioesterase 11 [Source:HGNC Symbol;Acc:18156]
ENSECAG00000000114	0	0	0	0	0	0	0	20	-1	20481551	20491085	NM_001081896	PRL	prolactin	Prolactin [Source:UniProtKB/Swiss-Prot;Acc:P12420]
ENSECAG00000000115	0	0	0	0	0	0	0	24	1	9591235	9592259
ENSECAG00000000116	2.7035	1.54843	0.984979	0.773104	2.31717	2.51644	3.8188	17	-1	15683070	15720184		LOC100062531	protein FAM48A-like	suppressor of Ty 20 homolog (S. cerevisiae) [Source:HGNC Symbol;Acc:20596]
ENSECAG00000000117	0.102993	0.695226	0.476263	0.12149	0.448165	0.0753236	0.581925	25	1	16402663	16411672		ZNF483	zinc finger protein 483	zinc finger protein 483 [Source:HGNC Symbol;Acc:23384]
ENSECAG00000000118	0	0	0	0	0	0	0	9	1	13590676	13590995
ENSECAG00000000119	0	0	0	0	0	0	0.208954	25	-1	1052878	1058438		LOC100067682	uncharacterized protein C9orf128-like	family with sequence similarity 221, member B [Source:HGNC Symbol;Acc:30762]
ENSECAG00000000120	0	0	0	0	0	0	0	27	-1	17547733	17743253		LOC100049909	zeta-sarcoglycan-like	Uncharacterized protein [Source:UniProtKB/TrEMBL;Acc:F7CP28]
ENSECAG00000000121	0.128885	0.243602	0.0715196	0	0.0280417	0	0.819249	28	1	5596372	5944400		NAV3	neuron navigator 3	neuron navigator 3 [Source:HGNC Symbol;Acc:15998]
ENSECAG00000000122	12.7624	15.7591	9.3563	13.5859	8.97361	7.28492	7.91449	23	-1	18836994	18922582		GDA	guanine deaminase	guanine deaminase [Source:HGNC Symbol;Acc:4212]
ENSECAG00000000123	0	0	0	0	0	0	0	6	1	17303171	17303588
ENSECAG00000000124	10.4529	11.129	11.9467	3.50862	7.39596	13.4871	6.5423	16	-1	1465045	1490939		COPG	coatomer protein complex, subunit gamma 1	coatomer protein complex, subunit gamma 1 [Source:HGNC Symbol;Acc:2236]
ENSECAG00000000125	7.43996	3.38227	10.1106	3.67167	1.89952	4.94151	3.69968	1	1	41278780	41317883		SGMS1	sphingomyelin synthase 1	sphingomyelin synthase 1 [Source:HGNC Symbol;Acc:29799]
ENSECAG00000000126	0	0	0	0	0	0	0	31	-1	6217324	6228677		LOC100056561	uncharacterized protein C6orf118-like	chromosome 6 open reading frame 118 [Source:HGNC Symbol;Acc:21233]
ENSECAG00000000127	0.866536	2.00548	2.40425	0.876143	2.55867	1.44855	1.92345	5	-1	2841714	2859403				eukaryotic translation initiation factor 2D [Source:HGNC Symbol;Acc:6583]
ENSECAG00000000128	0	0	0	0	0	0	0	19	-1	15211302	15215108
ENSECAG00000000129	3.12854	4.13186	10.2528	2.32658	6.43687	5.72014	4.51525	21	-1	3525605	3561223		SUGP2	SURP and G patch domain containing 2	SURP and G patch domain containing 2 [Source:HGNC Symbol;Acc:18641]
ENSECAG00000000130	0	0	0	0	0	0	0	8	-1	2633995	2641595				P2X purinoceptor [Source:UniProtKB/TrEMBL;Acc:F7CNP1]
ENSECAG00000000131	0	0.191101	0	0	0	0	0.0999735	17	-1	19992230	20049292		LOC100053842	protein FAM124A-like	family with sequence similarity 124A [Source:HGNC Symbol;Acc:26413]
ENSECAG00000000132	0	9.90475	60.7191	23.1889	1.12555	0	0.199293	X	-1	35458966	35570791	NM_001081833	MAOB	monoamine oxidase B	amine oxidase [Source:RefSeq peptide;Acc:NP_001075302]
ENSECAG00000000133	0	0.642544	0.220087	0	0.258878	0	0.672286	21	1	3221062	3225904		LOC100146655	transmembrane protein 59-like	transmembrane protein 59-like [Source:HGNC Symbol;Acc:13237]
ENSECAG00000000134	6.01243	1.72704	2.95776	0.150899	0.695815	4.39719	5.33059	25	-1	24381465	24458953				multiple EGF-like-domains 9 [Source:HGNC Symbol;Acc:3234]
ENSECAG00000000135	2.33254	1.40582	1.61793	0.638732	2.71871	4.5389	3.53014	25	-1	24185738	24357896				CDK5 regulatory subunit associated protein 2 [Source:HGNC Symbol;Acc:18672]
ENSECAG00000000136	0	0.749273	4.51694	0.26187	0.241503	0	0.783955	22	1	17249620	17284847		FERMT1	fermitin family member 1	fermitin family member 1 [Source:HGNC Symbol;Acc:15889]
ENSECAG00000000137	3.38058	4.56395	1.04218	5.31699	1.22586	1.64826	3.18347	17	-1	19376638	19376843
ENSECAG00000000138	0.325886	3.4317	2.592	2.07584	2.48162	0.667341	1.93337	18	1	30446915	30529890		ACVR2A	activin A receptor, type IIA	activin A receptor, type IIA [Source:HGNC Symbol;Acc:173]
ENSECAG00000000139	0	0	0	0	0	0	0	16	1	4473891	4489334		LOC100056725	EF-hand domain-containing protein C3orf25 homolog	EF-hand calcium binding domain 12 [Source:HGNC Symbol;Acc:28061]
ENSECAG00000000140	10.8896	6.87865	5.26659	3.29972	8.47715	13.1517	12.2773	29	-1	9863131	9907809		YME1L1	YME1-like 1 (S. cerevisiae)	Uncharacterized protein [Source:UniProtKB/TrEMBL;Acc:F7DPJ7]
ENSECAG00000000141	0.393919	1.6714	1.30113	0.199143	0.183654	0.370404	0.476936	23	1	1902502	1940062		PTCH1	patched 1	patched 1 [Source:HGNC Symbol;Acc:9585]
ENSECAG00000000142	0	0	0	0	0	0	0	15	-1	9246046	9246488
ENSECAG00000000143	0	0	0	0	0	0.184345	0	27	1	32406579	32417601		LOC100051422	spermatogenesis-associated protein 4-like	spermatogenesis associated 4 [Source:HGNC Symbol;Acc:17333]
ENSECAG00000000144	0	2.55882	21.5359	69.9475	1.47277	0	0	29	1	28768522	28781414		LOC100057212	prostaglandin F synthase 1-like	Uncharacterized protein [Source:UniProtKB/TrEMBL;Acc:F7CZQ1]
ENSECAG00000000145	0.643921	0	0	0	0.700493	2.35465	0.454781	17	-1	687663	688021
ENSECAG00000000146	0	0	0	0	0	0	0	24	-1	9689846	9690866
ENSECAG00000000147	0	0	0	0	0	0	0	1	-1	67485320	67489152				Uncharacterized protein [Source:UniProtKB/TrEMBL;Acc:F7CNP7]
ENSECAG00000000148	0	0	0	0	0	0	0	X	1	1241401	1241921
ENSECAG00000000149	0	0.474539	0.19505	0	0.229427	0	0.595805	X	1	15923596	16177729		CNKSR2	connector enhancer of kinase suppressor of Ras 2	connector enhancer of kinase suppressor of Ras 2 [Source:HGNC Symbol;Acc:19701]
ENSECAG00000000150	0	0	0	0	0	0	0	24	-1	9693248	9693923
ENSECAG00000000151	0	0	0	0	0	0	0	27	-1	33042424	33045334				Uncharacterized protein [Source:UniProtKB/TrEMBL;Acc:F7CN42]
ENSECAG00000000152	0	3.82203	2.8801	0	1.2319	0	7.79793	28	-1	14702021	14741239	NM_001163962	KITLG	KIT ligand	Kit ligand Soluble KIT ligand Processed kit ligand [Source:UniProtKB/Swiss-Prot;Acc:Q95MD2]
ENSECAG00000000153	0	0.427698	0	0.18685	0.215397	0.0579233	0	X	1	8369298	8554600		FRMPD4	FERM and PDZ domain containing 4	FERM and PDZ domain containing 4 [Source:HGNC Symbol;Acc:29007]
ENSECAG00000000154	1.33264	0	0.616243	0	0.724858	0	1.4118	10	1	7143967	7145393				succinate dehydrogenase complex assembly factor 1 [Source:HGNC Symbol;Acc:33867]
ENSECAG00000000155	0	0	0.351702	0.22429	0.206845	0	0.13429	17	-1	737190	738400
ENSECAG00000000156	0	0	0	0	0	0	0	1	1	7349141	7355692				matrix metallopeptidase 21 [Source:HGNC Symbol;Acc:14357]
ENSECAG00000000157	0	0	0	0	0	0	0	18	1	12196648	12200129		LOC100052304	uncharacterized LOC100052304	engrailed homeobox 1 [Source:HGNC Symbol;Acc:3342]
ENSECAG00000000158	1.25389	0.940451	1.15966	0	1.51561	0.713246	0.393593	2	1	10283236	10404606		LOC100063364	spermatogenesis-associated protein 6-like	spermatogenesis associated 6 [Source:HGNC Symbol;Acc:18309]
ENSECAG00000000159	0	0	0	0	0	0	0	3	1	2469475	2486658				chromosome 16 open reading frame 78 [Source:HGNC Symbol;Acc:28479]
ENSECAG00000000160	23.0636	39.8145	57.6968	12.4879	8.22618	23.2274	9.07917	1	1	118845790	118857700		LOC100051391	cytochrome c oxidase subunit 5A, mitochondrial-like	cytochrome c oxidase subunit Va [Source:HGNC Symbol;Acc:2267]
ENSECAG00000000161	0	0	0	0	0	0	0	18	-1	14709126	14852248		DPP10	dipeptidyl-peptidase 10 (non-functional)	dipeptidyl-peptidase 10 (non-functional) [Source:HGNC Symbol;Acc:20823]
ENSECAG00000000162	19.0155	8.2874	10.5062	5.99263	13.0872	14.552	15.7722	6	-1	17421260	17521260		TRIP12	thyroid hormone receptor interactor 12	thyroid hormone receptor interactor 12 [Source:HGNC Symbol;Acc:12306]
ENSECAG00000000164	0	0	0	0	0	0	0	23	1	267677	272019		LOC100630705	putative FAM75-like protein FLJ44082-like	Uncharacterized protein [Source:UniProtKB/TrEMBL;Acc:F7CN82]
ENSECAG00000000165	0	0	0	0	0	0	0	X	1	28634539	28635429
ENSECAG00000000166	0	0	0	0	0	0	0	6	-1	16032511	16071555		SPHKAP	SPHK1 interactor, AKAP domain containing	SPHK1 interactor, AKAP domain containing [Source:HGNC Symbol;Acc:30619]
ENSECAG00000000167	0	0	0	0	0	0	0	18	1	23436590	23437112
ENSECAG00000000168	1.74031	0	0	0	0	4.9754	0	15	-1	15777448	15782618	NM_001082526	LOC100052414	interleukin-1 beta-like	interleukin-1 beta precursor [Source:RefSeq peptide;Acc:NP_001075995]
ENSECAG00000000169	0	0	0	0	0	0	0	X	-1	2111646	2112742
ENSECAG00000000170	0	0	0	0	0	0	0.409992	22	-1	8460490	8644860				MACRO domain containing 2 [Source:HGNC Symbol;Acc:16126]
ENSECAG00000000171	0	0.511494	0	0.558645	0.309117	0	0.200688	15	-1	8460242	8522216		LOC100059275	neuronal PAS domain-containing protein 2-like	neuronal PAS domain protein 2 [Source:HGNC Symbol;Acc:7895]
ENSECAG00000000172	0	0	0	0	0	0	0	24	1	9827262	9827773
ENSECAG00000000173	23.4265	0.467393	0.426916	0	19.4587	8.18668	6.35735	1	1	119277703	119300251		LOC100062559	semaphorin-7A-like	semaphorin 7A, GPI membrane anchor (John Milton Hagen blood group) [Source:HGNC Symbol;Acc:10741]
ENSECAG00000000174	0	1.21453	0.048942	0	0.172704	0	0.784875	6	1	8970282	8990722				SPEG complex locus [Source:HGNC Symbol;Acc:16901]
ENSECAG00000000175	0	0	0	0	0	0	0	22	1	11821604	11823146
ENSECAG00000000176	3.17204	1.76334	5.34961	2.64123	2.63879	2.31987	2.10853	13	1	1935848	1947933		LOC100061601	probable palmitoyltransferase ZDHHC4-like	zinc finger, DHHC-type containing 4 [Source:HGNC Symbol;Acc:18471]
ENSECAG00000000177	0	0	0	0	0	0	0	9	-1	12629470	12629930
ENSECAG00000000178	0	0.938673	0.562657	0.410081	0.56728	0	0.491061	9	-1	38675405	38810121		RUNX1T1	runt-related transcription factor 1; translocated to, 1 (cyclin D-related)	runt-related transcription factor 1; translocated to, 1 (cyclin D-related) [Source:HGNC Symbol;Acc:1535]
ENSECAG00000000179	0	0.371231	2.03449	0.324362	2.09394	0.201103	0	10	1	6212792	6220617		LOC100050415	sodium channel subunit beta-1-like	sodium channel, voltage-gated, type I, beta subunit [Source:HGNC Symbol;Acc:10586]
ENSECAG00000000180	0	0	0	0	0	0	0	9	-1	12740361	12741423
ENSECAG00000000182	0	0	0	0	0	0	0	X	1	2165874	2175127				Uncharacterized protein [Source:UniProtKB/TrEMBL;Acc:F7CZP0]
ENSECAG00000000183	0	0	0	0	0	0	0	X	1	28911173	28936514				Uncharacterized protein [Source:UniProtKB/TrEMBL;Acc:F7CZQ7]
ENSECAG00000000184	4.69675	7.04537	4.10246	2.46235	7.38022	4.19829	4.2386	25	1	962099	965351		LOC100067794	cyclic AMP-responsive element-binding protein 3-like	cAMP responsive element binding protein 3 [Source:HGNC Symbol;Acc:2347]
ENSECAG00000000185	1.10056	3.5288	0	0	0	0.100612	0	3	-1	18620643	18631790				sphingomyelin phosphodiesterase 3, neutral membrane (neutral sphingomyelinase II) [Source:HGNC Symbol;Acc:14240]
ENSECAG00000000186	25.7066	6.99096	8.20997	2.3997	8.44987	16.2306	6.139	30	-1	9067578	9072526		LOC100055442	sphingolipid delta(4)-desaturase DES1-like	delta(4)-desaturase, sphingolipid 1 [Source:HGNC Symbol;Acc:13709]
ENSECAG00000000187	0.50357	2.71938	3.26008	1.78204	1.91734	5.15599	2.31176	20	1	13196632	13200746		LOC100146898	nucleolar protein 7-like	nucleolar protein 7, 27kDa [Source:HGNC Symbol;Acc:21040]
ENSECAG00000000188	1.58102	3.41512	2.33952	1.11898	5.33174	3.70008	6.36475	19	1	2999020	3033768		NMD3	NMD3 homolog (S. cerevisiae)	NMD3 homolog (S. cerevisiae) [Source:HGNC Symbol;Acc:24250]
ENSECAG00000000189	0	0	0	0	0	0	0	5	-1	6458279	6458661
ENSECAG00000000190	0.185237	0	1.0279	1.31104	0.403023	0.40642	0.130828	10	-1	7150003	7153660		LOC100051801	nesprin-4-like	spectrin repeat containing, nuclear envelope family member 4 [Source:HGNC Symbol;Acc:26703]
ENSECAG00000000191	0	0	0	0	0	0	0	2	1	5006621	5007282
ENSECAG00000000192	0	0	0	0	0	0	0	1	1	60051482	60053613
ENSECAG00000000193	1.85014	1.56111	3.84997	0.545606	2.01268	1.86051	1.63337	2	1	5235588	5281743		LOC100060494	single-stranded DNA-binding protein 3-like	single stranded DNA binding protein 3 [Source:HGNC Symbol;Acc:15674]
ENSECAG00000000194	3.19119	1.69253	0.843248	1.47884	1.85976	2.66728	3.62224	17	-1	754807	774559		LOC100049954	zinc finger MYM-type protein 5-like	zinc finger, MYM-type 5 [Source:HGNC Symbol;Acc:13029]
ENSECAG00000000195	0	0	0.0993012	0	0	0	0	17	1	20201113	20252760		LOC100054420	guanylate cyclase soluble subunit beta-2-like	Uncharacterized protein [Source:UniProtKB/TrEMBL;Acc:F7DXW4]
ENSECAG00000000196	0.133186	6.11347	1.47813	1.25685	1.1591	0.487029	0.564393	3	1	10144054	10151700				matrix metallopeptidase 15 (membrane-inserted) [Source:HGNC Symbol;Acc:7161]
ENSECAG00000000197	0.539443	0.936352	0.498903	1.63627	0	0.563601	0.707556	27	-1	24186771	24201595	NM_001081798	TLR3	toll-like receptor 3	toll-like receptor 3 [Source:RefSeq peptide;Acc:NP_001075267]
ENSECAG00000000199	7.049	0.923932	1.076	0.0807283	1.86124	4.55467	1.45005	25	1	18345282	18464883		RGS3	regulator of G-protein signaling 3	regulator of G-protein signaling 3 [Source:HGNC Symbol;Acc:9999]
ENSECAG00000000200	0	0	0	0	0	0	0	20	1	4515903	4519428				Uncharacterized protein [Source:UniProtKB/TrEMBL;Acc:F7CZF9]
ENSECAG00000000201	0	0	0	0	0	0	0.130617	17	-1	14896199	14934906		LOC100065510	spermatogenesis- and oogenesis-specific basic helix-loop-helix-containing protein 2-like	Uncharacterized protein [Source:UniProtKB/TrEMBL;Acc:F7CCZ3]
ENSECAG00000000202	0	0	0	0	0	0	0	27	1	23843710	23869304		LOC100056423	melatonin receptor type 1A-like	melatonin receptor 1A [Source:HGNC Symbol;Acc:7463]
ENSECAG00000000203	0	0.365224	0	0.0797783	0	0	0.143298	9	1	14102210	14152938		LOC100061564	transient receptor potential cation channel subfamily A member 1-like	transient receptor potential cation channel, subfamily A, member 1 [Source:HGNC Symbol;Acc:497]
ENSECAG00000000204	2.85726	4.73413	4.68449	0.766007	4.23858	5.98401	4.67808	25	1	862136	866034		TESK1	testis-specific kinase 1	testis-specific kinase 1 [Source:HGNC Symbol;Acc:11731]
ENSECAG00000000205	0	0	0	0	0	0	0	27	1	24695834	24708154		LOC100057171	coiled-coil domain-containing protein 110-like	coiled-coil domain containing 110 [Source:HGNC Symbol;Acc:28504]
ENSECAG00000000206	0	0	0	0	0	0	0	20	1	4538634	4560159		LOC100630279	uncharacterized protein C6orf201 homolog	chromosome 6 open reading frame 201 [Source:HGNC Symbol;Acc:21620]
ENSECAG00000000207	2.02132	5.20969	0.509842	0.21676	1.39931	3.76293	3.37433	1	1	68408852	68411553		ACTA1	actin, alpha 1, skeletal muscle	actin, alpha 1, skeletal muscle [Source:HGNC Symbol;Acc:129]
ENSECAG00000000208	0	0	0	0	0	0.373605	0	3	1	10601165	10602075
ENSECAG00000000209	0	0	0	0	0	0	0	30	-1	15983568	15984199
ENSECAG00000000210	0	0	0	0	0	0	0	X	1	29075116	29115622				Uncharacterized protein [Source:UniProtKB/TrEMBL;Acc:F7CZA0]
ENSECAG00000000211	0	0	0	0	0	0	0	8	-1	8265209	8266086
ENSECAG00000000212	6.46667	1.40812	2.99035	1.23034	4.65205	7.39921	5.67218	10	1	3742156	3812611		DPY19L3	dpy-19-like 3 (C. elegans)	dpy-19-like 3 (C. elegans) [Source:HGNC Symbol;Acc:27120]
ENSECAG00000000213	0	0	0	0	0	0	0	1	1	2699563	2700169
ENSECAG00000000214	21.6709	0	0	0.282465	1.17223	3.23986	0.761048	15	-1	7202599	7224729		IL18RAP	interleukin 18 receptor accessory protein	interleukin 18 receptor accessory protein [Source:HGNC Symbol;Acc:5989]
ENSECAG00000000215	0	0	0	0	0	0	0	4	-1	978262	978811
ENSECAG00000000216	18.357	2.25299	3.85851	0.492135	4.53858	21.9688	5.59852	X	1	39612602	39615063		LOC100052104	proteolipid protein 2-like	proteolipid protein 2 (colonic epithelium-enriched) [Source:HGNC Symbol;Acc:9087]
ENSECAG00000000217	0	1.78054	0.731855	0.155575	0.573898	0.385823	1.49037	3	1	23020098	23033372				metastasis suppressor 1-like [Source:HGNC Symbol;Acc:25094]
ENSECAG00000000218	0	0	0	0	0	0	0	5	1	17682207	17724886		LOC100051084	LIM/homeobox protein Lhx4-like	LIM homeobox 4 [Source:HGNC Symbol;Acc:21734]
ENSECAG00000000219	0	0	0	0	0	0	0	15	1	26864755	26866230
ENSECAG00000000220	2.23425	2.34605	2.06635	0	2.16048	4.35738	0.525995	22	-1	20508909	20522583		LOC100067316	serine/threonine-protein kinase 35-like	serine/threonine kinase 35 [Source:HGNC Symbol;Acc:16254]
ENSECAG00000000221	0	0.784204	3.49192	0.171299	1.10583	0	9.74347	19	-1	24183486	24234068		ETV5	ets variant 5	ets variant 5 [Source:HGNC Symbol;Acc:3494]
ENSECAG00000000222	0	0	0	0	0	0	0	17	-1	62385890	62386624
ENSECAG00000000223	15.5526	33.077	99.5042	49.5086	8.80712	10.4395	24.8275	2	-1	12862947	12873227		AKR1A1	aldo-keto reductase family 1, member A1 (aldehyde reductase)	aldo-keto reductase family 1, member A1 (aldehyde reductase) [Source:HGNC Symbol;Acc:380]
ENSECAG00000000224	0.522454	1.17556	2.57702	1.02715	0.189451	0.764192	0.860984	6	1	8262170	8264924		BCS1L	BCS1-like (S. cerevisiae)	BC1 (ubiquinol-cytochrome c reductase) synthesis-like [Source:HGNC Symbol;Acc:1020]
ENSECAG00000000225	0.219875	0	0.508379	0	0.239193	0.0804028	0	10	1	9438500	9454757				catsper channel auxiliary subunit gamma [Source:HGNC Symbol;Acc:25243]
ENSECAG00000000226	1.01002	1.909	2.24187	0	0.659251	0.886409	0.428006	20	1	29690002	29693863		LOC100055557	uncharacterized protein C6orf136 homolog	chromosome 6 open reading frame 136 [Source:HGNC Symbol;Acc:21301]
ENSECAG00000000227	3.64589	3.81889	28.0216	2.0762	2.32502	3.08017	1.28749	X	1	39348030	39366590		LOC100062208	histone deacetylase 6-like	histone deacetylase 6 [Source:HGNC Symbol;Acc:14064]
ENSECAG00000000228	0	0	0	0	0	0	0	21	-1	13898958	13899561
ENSECAG00000000229	2.87903	2.98987	0.614462	3.65735	0.240921	0.485902	4.6924	4	-1	1048304	1124709		LOC100055673	guanine nucleotide-binding protein G(i) subunit alpha-1-like	guanine nucleotide binding protein (G protein), alpha inhibiting activity polypeptide 1 [Source:HGNC Symbol;Acc:4384]
ENSECAG00000000230	0	0	0	0	0	0	0	1	-1	3220690	3221221
ENSECAG00000000231	0	0.132912	0.182102	0	0.214198	0.144002	0	18	-1	33920431	34157839		CACNB4	calcium channel, voltage-dependent, beta 4 subunit	calcium channel, voltage-dependent, beta 4 subunit [Source:HGNC Symbol;Acc:1404]
ENSECAG00000000232	8.77104	2.65104	3.63219	2.31634	2.84825	3.63818	3.42096	17	-1	19522940	19699564		WDFY2	WD repeat and FYVE domain containing 2	WD repeat and FYVE domain containing 2 [Source:HGNC Symbol;Acc:20482]
ENSECAG00000000233	0	0	0	0	0	0	0.100593	26	-1	37901054	37922531		TMPRSS3	transmembrane protease, serine 3	transmembrane protease, serine 3 [Source:HGNC Symbol;Acc:11877]
ENSECAG00000000234	0	0.745433	1.19154	0.868427	1.40155	0	4.67962	17	1	64327708	64431025				glypican 6 [Source:HGNC Symbol;Acc:4454]
ENSECAG00000000235	0.249688	0.561819	0	0	0.724333	0.669567	0.764171	9	1	63327236	63408454		MTBP	Mdm2, transformed 3T3 cell double minute 2, p53 binding protein (mouse) binding protein, 104kDa	Mdm2, transformed 3T3 cell double minute 2, p53 binding protein (mouse) binding protein, 104kDa [Source:HGNC Symbol;Acc:7417]
ENSECAG00000000236	39.6877	20.1796	7.78595	12.9706	41.4924	45.109	41.6207	9	-1	52702461	52751104		EIF3E	eukaryotic translation initiation factor 3, subunit E	eukaryotic translation initiation factor 3, subunit E [Source:HGNC Symbol;Acc:3277]
ENSECAG00000000237	1.6034	1.68363	0.439378	0.280203	0.129205	0.477743	1.09049	17	-1	27976438	28072952		DGKH	diacylglycerol kinase, eta	diacylglycerol kinase, eta [Source:HGNC Symbol;Acc:2854]
ENSECAG00000000238	0	0.749635	9.24365	11.7898	1.81214	0	1.96083	6	1	26835420	26844037		LOC100147141	bcl-2-related ovarian killer protein-like	BCL2-related ovarian killer [Source:HGNC Symbol;Acc:1087]
ENSECAG00000000239	0	0.551535	0.340045	0.0481902	0.933285	0	0.0577064	31	1	1630384	1701438		FNDC1	fibronectin type III domain containing 1	fibronectin type III domain containing 1 [Source:HGNC Symbol;Acc:21184]
ENSECAG00000000240	0	12.5445	14.0088	18.0177	0.276939	0	0.269696	19	-1	6760540	6812004	NM_001081850	BCHE	butyrylcholinesterase	cholinesterase [Source:RefSeq peptide;Acc:NP_001075319]
ENSECAG00000000241	0	0	0	0	0	0	0	20	1	1070045	1073730				Uncharacterized protein [Source:UniProtKB/TrEMBL;Acc:F7CDC4]
ENSECAG00000000242	31.5492	26.1957	66.5757	13.2788	19.9803	30.1147	19.1439	19	1	22508372	22515065		AP2M1	adaptor-related protein complex 2, mu 1 subunit	adaptor-related protein complex 2, mu 1 subunit [Source:HGNC Symbol;Acc:564]
ENSECAG00000000243	0	0	0	0	0	0	0	13	1	1375617	1378542		LOC100062477	oncomodulin-like	Uncharacterized protein [Source:UniProtKB/TrEMBL;Acc:F7C7T7]
ENSECAG00000000244	0	0.345369	1.51421	0.0603531	0.667908	0.0748374	0.542033	3	-1	2577934	2838642		ZNF423	zinc finger protein 423	zinc finger protein 423 [Source:HGNC Symbol;Acc:16762]
ENSECAG00000000245	0	0.308498	0	0	0	0	0.484166	21	-1	13999408	14263410		LOC100051414	ras-related protein Rab-3C-like	RAB3C, member RAS oncogene family [Source:HGNC Symbol;Acc:30269]
ENSECAG00000000246	4.03054	2.62689	3.34202	1.14762	1.81434	6.30204	2.06136	7	-1	3937684	3947313		LOC100065544	general transcription factor IIF subunit 1-like	general transcription factor IIF, polypeptide 1, 74kDa [Source:HGNC Symbol;Acc:4652]
ENSECAG00000000248	8.72961	1.74598	2.39217	0	0.351724	7.56668	0.685051	10	-1	10848190	10848904		LOC100068110	SERTA domain-containing protein 1-like
ENSECAG00000000249	0	0	0	0	0	0	0	9	-1	12741933	12742618
ENSECAG00000000250	0	0	0	0	0	0	0	21	1	3942821	3950738		CILP2	cartilage intermediate layer protein 2	cartilage intermediate layer protein 2 [Source:HGNC Symbol;Acc:24213]
ENSECAG00000000251	0	0	0	0	0	0	0	X	-1	36296276	36300153				Uncharacterized protein [Source:UniProtKB/TrEMBL;Acc:F7CCY0]
ENSECAG00000000252	1.17153	2.4603	4.81549	1.22839	1.41606	2.85598	0.551609	6	-1	26853959	26897063		THAP4	THAP domain containing 4	THAP domain containing 4 [Source:HGNC Symbol;Acc:23187]
ENSECAG00000000253	5.10844	0.530511	0.363426	0	1.70992	5.74777	3.88547	Un2872	1	3978	5858		LOC100147507	uncharacterized LOC100147507	Wiskott-Aldrich syndrome [Source:HGNC Symbol;Acc:12731]
ENSECAG00000000254	0	0	0	0	0	0	0	27	-1	17684574	17685064
ENSECAG00000000255	0	0	0	0	0	0	0	1	-1	33833897	33834634
ENSECAG00000000256	0	0	0	0	0	0	0	16	-1	17197279	17201109
ENSECAG00000000257	0	0.179237	0	0	0	0	0.0937667	1	-1	30232849	30291500		CNNM1	cyclin M1	cyclin M1 [Source:HGNC Symbol;Acc:102]
ENSECAG00000000258	28.235	1.27062	0.435218	0	3.32752	10.4969	0.997075	31	-1	21771531	21803668		LOC100066798	syntaxin-11-like	syntaxin 11 [Source:HGNC Symbol;Acc:11429]
ENSECAG00000000259	0.127498	0	0	0.150397	0.1387	0	0.180096	1	-1	51493308	51562128		RTKN2	rhotekin 2	rhotekin 2 [Source:HGNC Symbol;Acc:19364]
ENSECAG00000000260	4.82687	2.30793	3.34809	0.830343	2.62547	5.29519	4.04827	9	1	12800016	13092436		STAU2	staufen, RNA binding protein, homolog 2 (Drosophila)	staufen, RNA binding protein, homolog 2 (Drosophila) [Source:HGNC Symbol;Acc:11371]
ENSECAG00000000261	2.94495	5.37907	8.97198	7.35643	5.46511	4.56097	6.36214	22	1	20064247	20069078		LOC100052969	isocitrate dehydrogenase [NAD] subunit beta, mitochondrial-like	isocitrate dehydrogenase 3 (NAD+) beta [Source:HGNC Symbol;Acc:5385]
ENSECAG00000000262	0	3.29282	0	21.3984	0	0	0	1	1	33903145	33935339		LOC100061400	cytochrome P450 2C21-like	Uncharacterized protein [Source:UniProtKB/TrEMBL;Acc:F7DTT5]
ENSECAG00000000263	1.71837	1.03106	1.76581	0.225221	0.207704	2.09455	0.269696	X	-1	39406659	39414013		SLC35A2	solute carrier family 35 (UDP-galactose transporter), member A2	solute carrier family 35 (UDP-galactose transporter), member A2 [Source:HGNC Symbol;Acc:11022]
ENSECAG00000000264	0.14103	0	0.521728	0	0.153421	0.515712	0	17	-1	64464257	64496221		DCT	dopachrome tautomerase (dopachrome delta-isomerase, tyrosine-related protein 2)	dopachrome tautomerase [Source:HGNC Symbol;Acc:2709]
ENSECAG00000000265	7.5247	17.2698	17.398	7.98853	13.5066	7.70446	5.31447	3	1	19482136	19511649		LOC100067168	cytochrome b5 type B-like	cytochrome b5 type B (outer mitochondrial membrane) [Source:HGNC Symbol;Acc:24374]
ENSECAG00000000266	10.8434	8.0515	4.26211	4.63669	7.96232	8.22768	7.65835	16	1	17925952	17995521		LOC100062395	RING1 and YY1-binding protein-like	RING1 and YY1 binding protein [Source:HGNC Symbol;Acc:10480]
ENSECAG00000000267	0	45.7584	0.197771	0.882867	0	0	0	8	-1	5087258	5144387	NM_001081872	SLC5A1	solute carrier family 5 (sodium/glucose cotransporter), member 1	sodium/glucose cotransporter 1 [Source:RefSeq peptide;Acc:NP_001075341]
ENSECAG00000000268	4.50744	0.676141	0.463189	0	2.72414	1.8314	5.6595	22	-1	830605	848671				cystatin F (leukocystatin) [Source:HGNC Symbol;Acc:2479]
ENSECAG00000000269	2.04641	1.53486	1.68233	3.21859	1.73149	4.48991	4.33594	23	1	26201755	26219203		LOC100051417	hsp90 co-chaperone Cdc37-like 1-like	cell division cycle 37-like 1 [Source:HGNC Symbol;Acc:17179]
ENSECAG00000000270	0	0	0	0	0	0	0	20	-1	7465682	7508355		CAGE1	cancer antigen 1	cancer antigen 1 [Source:HGNC Symbol;Acc:21622]
ENSECAG00000000271	0.501921	0.813141	0.464201	0	0.32761	0.660742	0.638084	23	1	21206382	21267908				amyloid beta (A4) precursor protein-binding, family A, member 1 [Source:HGNC Symbol;Acc:578]
ENSECAG00000000272	0	0	0	0	0	0	0	19	-1	25539683	25543318		LOC100068300	receptor-transporting protein 2-like	receptor (chemosensory) transporter protein 2 [Source:HGNC Symbol;Acc:32486]
ENSECAG00000000273	5.37306	7.84204	21.3544	4.62507	3.9494	7.32813	5.94864	24	1	20366195	20384145				dihydrolipoamide S-succinyltransferase (E2 component of 2-oxo-glutarate complex) [Source:HGNC Symbol;Acc:2911]
ENSECAG00000000274	0	0.17118	0	0.149568	0	0.0927315	0.358206	6	1	3796222	4460726		LOC100050318	sperm-associated antigen 16 protein-like	sperm associated antigen 16 [Source:HGNC Symbol;Acc:23225]
ENSECAG00000000275	0	0	0	0	0	0	0	17	-1	5014788	5016224				APC membrane recruitment protein 2 [Source:HGNC Symbol;Acc:26360]
ENSECAG00000000276	0	0.651993	0.446647	0	0.52537	0.353198	0.852715	24	1	19363807	19398286		LOC100050368	dynein light chain 1, axonemal-like	dynein, axonemal, light chain 1 [Source:HGNC Symbol;Acc:23247]
ENSECAG00000000277	0	0	0	0	0	0	0	10	1	10136797	10138147		LOC100629870	interleukin-28B-like	Uncharacterized protein [Source:UniProtKB/TrEMBL;Acc:F7C7U4]
ENSECAG00000000278	0	0	0	0	32.4347	0	0.610365	5	-1	3165616	3173462				Fc receptor, IgA, IgM, high affinity [Source:HGNC Symbol;Acc:24692]
ENSECAG00000000279	4.20146	4.65928	9.57551	6.54906	3.10146	4.17013	4.23909	20	1	5721344	6090541		FARS2	phenylalanyl-tRNA synthetase 2, mitochondrial	phenylalanyl-tRNA synthetase 2, mitochondrial [Source:HGNC Symbol;Acc:21062]
ENSECAG00000000280	0	1.89122	0	0.991468	0	0	0	3	1	29001280	29036875		BCMO1	beta-carotene 15,15'-monooxygenase 1	beta-carotene 15,15'-monooxygenase 1 [Source:HGNC Symbol;Acc:13815]
ENSECAG00000000281	1.03783	0.700561	0.0959837	0	4.96765	0.986722	0.513092	3	-1	31468	52357		SHCBP1	SHC SH2-domain binding protein 1	SHC SH2-domain binding protein 1 [Source:HGNC Symbol;Acc:29547]
ENSECAG00000000282	1.38862	3.23812	14.1269	2.97821	2.33459	1.66183	4.72538	24	-1	19898337	19913774		ABCD4	ATP-binding cassette, sub-family D (ALD), member 4	ATP-binding cassette, sub-family D (ALD), member 4 [Source:HGNC Symbol;Acc:68]
ENSECAG00000000283	0	0	0	4.49163	0	0	0	30	1	24558059	24586053				coagulation factor XIII, B polypeptide [Source:HGNC Symbol;Acc:3534]
ENSECAG00000000284	1.08128	1.16782	0.400007	1.53057	1.64678	0.790791	0	6	-1	27098455	27133057		USP18	ubiquitin specific peptidase 18	Uncharacterized protein [Source:UniProtKB/TrEMBL;Acc:F7D469]
ENSECAG00000000285	3.13472	1.41068	1.61064	0	3.78903	1.78311	2.45995	X	-1	39543071	39545365		LOC100062665	PRA1 family protein 2-like
ENSECAG00000000286	4.37634	4.75945	4.94689	1.93588	2.44654	4.93431	2.70452	Un0002	-1	441894	510582		HIRA	HIR histone cell cycle regulation defective homolog A (S. cerevisiae)	HIR histone cell cycle regulation defective homolog A (S. cerevisiae) [Source:HGNC Symbol;Acc:4916]
ENSECAG00000000287	4.68046	4.03992	3.97391	0.905095	4.59085	6.95833	2.11346	X	1	38260910	38287699				RNA binding motif protein 10 [Source:HGNC Symbol;Acc:9896]
ENSECAG00000000288	0.853302	10.1376	0	0.201311	0	0.499249	0.482129	15	-1	7614341	7642168	NM_001081816	IL-1RII	interleukin-1 receptor type II	interleukin-1 receptor type II [Source:RefSeq peptide;Acc:NP_001075285]
ENSECAG00000000289	0	0	0	0	0	0	0	29	-1	7935911	7948922		LOC100055156	lysozyme-like protein 1-like	Uncharacterized protein [Source:UniProtKB/TrEMBL;Acc:F7DXW1]
ENSECAG00000000290	0.299322	0	0	0	0	0	0	20	1	1074715	1075489
ENSECAG00000000291	14.7065	2.03829	7.44709	0.461728	19.5876	13.7001	6.91133	3	1	29443064	29584590		PLCG2	phospholipase C, gamma 2 (phosphatidylinositol-specific)	phospholipase C, gamma 2 (phosphatidylinositol-specific) [Source:HGNC Symbol;Acc:9066]
ENSECAG00000000292	0	0.656381	1.06282	0.104275	0.288494	0	8.02264	4	-1	44471738	44710411		LOC100064843	thrombospondin type-1 domain-containing protein 7A-like	thrombospondin, type I, domain containing 7A [Source:HGNC Symbol;Acc:22207]
ENSECAG00000000293	0	0	0	0	0	0	0.155663	18	1	49680020	50074007				myosin IIIB [Source:HGNC Symbol;Acc:15576]
ENSECAG00000000294	2.11119	2.07288	4.39319	0.792388	2.29667	2.38621	2.71103	X	-1	53106530	53119412				zinc finger, MYM-type 3 [Source:HGNC Symbol;Acc:13054]
ENSECAG00000000295	5.58114	1.42166	1.75303	1.61482	5.04047	5.15996	4.31365	7	-1	5663576	5723038		MRE11A	MRE11 meiotic recombination 11 homolog A (S. cerevisiae)	MRE11 meiotic recombination 11 homolog A (S. cerevisiae) [Source:HGNC Symbol;Acc:7230]
ENSECAG00000000296	0	0	5.83276	0	0.0571733	0	0.111356	25	1	33657672	33703238		LAMC3	laminin, gamma 3	laminin, gamma 3 [Source:HGNC Symbol;Acc:6494]
ENSECAG00000000297	0	0	0	0	0	0	0	22	1	23902836	23910954	NM_001081920	BPIFA2	BPI fold containing family A, member 2	phosphoserine phosphatase precursor [Source:RefSeq peptide;Acc:NP_001075389]
ENSECAG00000000298	8.80152	7.83163	4.36604	3.86976	8.44322	6.08587	8.56146	23	1	38622634	38699432		DENND4C	DENN/MADD domain containing 4C	DENN/MADD domain containing 4C [Source:HGNC Symbol;Acc:26079]
ENSECAG00000000299	0.0966287	0.130453	0	0	0	0.0706693	0	7	1	5224162	5227726		LRRC8E	leucine rich repeat containing 8 family, member E	leucine rich repeat containing 8 family, member E [Source:HGNC Symbol;Acc:26272]
ENSECAG00000000300	2.78642	2.82135	8.69744	3.69772	3.03122	2.54731	4.18192	1	1	27501116	27527548		LOC100059896	ADP-ribosylation factor-like protein 3-like	ADP-ribosylation factor-like 3 [Source:HGNC Symbol;Acc:694]
ENSECAG00000000301	0.624431	0.481721	0.742505	0.105226	0.970415	2.1529	0.567021	22	1	24640930	24690597				zinc finger protein 341 [Source:HGNC Symbol;Acc:15992]
ENSECAG00000000302	6.77593	5.42094	8.35561	1.48017	7.64424	8.07574	3.19042	28	-1	38035857	38045156		LOC100055891	phosphomannomutase 1-like	phosphomannomutase 1 [Source:HGNC Symbol;Acc:9114]
ENSECAG00000000303	0.720626	1.62147	3.66559	0.141675	0.522625	1.05406	0.084826	2	1	15549359	15566067	NM_001163971	SLC2A1	solute carrier family 2 (facilitated glucose transporter), member 1	solute carrier family 2, facilitated glucose transporter member 1 [Source:RefSeq peptide;Acc:NP_001157443]
ENSECAG00000000305	0	0	0	0	0	0	0	X	1	2213357	2214417				Uncharacterized protein [Source:UniProtKB/TrEMBL;Acc:F7CC65]
ENSECAG00000000306	3.57635	8.85178	4.41011	6.09363	7.13268	6.97482	6.87597	1	-1	3424192	3450312		LOC100053051	glutaredoxin-3-like	glutaredoxin 3 [Source:HGNC Symbol;Acc:15987]
ENSECAG00000000307	32.7703	7.11024	5.50227	5.98246	3.60737	11.3413	6.47499	26	1	26412837	26456116				BTB and CNC homology 1, basic leucine zipper transcription factor 1 [Source:HGNC Symbol;Acc:935]
ENSECAG00000000308	11.4047	3.21541	1.39787	1.18862	5.68015	7.16839	7.21371	21	1	26718389	26793239				RPTOR independent companion of MTOR, complex 2 [Source:HGNC Symbol;Acc:28611]
ENSECAG00000000309	0	0	0	0	2.04422	0	5.30868	1	-1	160689934	160690537				T cell receptor delta variable 3 [Source:HGNC Symbol;Acc:12264]
ENSECAG00000000310	0	3.52669	0	0	0.334326	0	0.43411	4	-1	47277853	47478430		DGKB	diacylglycerol kinase, beta 90kDa	diacylglycerol kinase, beta 90kDa [Source:HGNC Symbol;Acc:2850]
ENSECAG00000000311	2.94434	3.27938	2.04231	0.955117	3.20302	3.82218	2.75534	8	1	5617035	5659857		EIF4ENIF1	eukaryotic translation initiation factor 4E nuclear import factor 1	eukaryotic translation initiation factor 4E nuclear import factor 1 [Source:HGNC Symbol;Acc:16687]
ENSECAG00000000312	0	0	0	0	0	0	0	27	1	18125142	18125581
ENSECAG00000000313	1.34658	13.5047	93.4034	76.2443	1.88342	0.422064	2.30968	20	-1	4556035	4576132		LOC100059161	enoyl-CoA delta isomerase 2, mitochondrial-like	enoyl-CoA delta isomerase 2 [Source:HGNC Symbol;Acc:14601]
ENSECAG00000000314	2.33878	2.54635	2.93054	0.97894	3.52913	4.57963	2.82406	8	1	12396450	12430480		SART3	squamous cell carcinoma antigen recognized by T cells 3	squamous cell carcinoma antigen recognized by T cells 3 [Source:HGNC Symbol;Acc:16860]
ENSECAG00000000315	0	0.129636	0.088807	0	0	0	0.0678183	18	-1	23516745	23638097				Uncharacterized protein [Source:UniProtKB/TrEMBL;Acc:F7DU81]
ENSECAG00000000316	0	0	0	0	0	0	0	31	-1	16757976	16759679		LOC100063831	NKG2D ligand 1-like	Uncharacterized protein [Source:UniProtKB/TrEMBL;Acc:F7C7I4]
ENSECAG00000000317	0	0	0	0	0	0	0	24	-1	10011668	10103620		KCNH5	potassium voltage-gated channel, subfamily H (eag-related), member 5	potassium voltage-gated channel, subfamily H (eag-related), member 5 [Source:HGNC Symbol;Acc:6254]
ENSECAG00000000318	0	0	0	0	0	0	0	31	1	18839251	18839977
ENSECAG00000000319	22.2914	23.9815	26.4144	10.2715	35.6169	34.6434	39.3593	1	1	148440009	148443000		LOC100057403	signal recognition particle 14 kDa protein-like	signal recognition particle 14kDa (homologous Alu RNA binding protein) [Source:HGNC Symbol;Acc:11299]
ENSECAG00000000320	0	0.279593	3.8307	0.244294	0.450587	0	0.58507	27	1	18862396	19071874		TUSC3	tumor suppressor candidate 3	tumor suppressor candidate 3 [Source:HGNC Symbol;Acc:30242]
ENSECAG00000000321	0	0	0	0	0	0	0	X	-1	9433289	9445740				Uncharacterized protein [Source:UniProtKB/TrEMBL;Acc:F7DTV9]
ENSECAG00000000322	0	0	0	0	0	0	0	13	1	14370360	14371074				Uncharacterized protein [Source:UniProtKB/TrEMBL;Acc:F7C7H9]
ENSECAG00000000323	1.04153	0.937407	0.321085	2.39867	1.13303	0.362723	1.4712	11	1	11631541	11687826		ABCA10	ATP-binding cassette, sub-family A (ABC1), member 10	ATP-binding cassette, sub-family A (ABC1), member 10 [Source:HGNC Symbol;Acc:30]
ENSECAG00000000324	0.101492	4.2476	0.281595	0.11972	0	0	0.143362	23	1	9235644	9304986		RASEF	RAS and EF-hand domain containing	RAS and EF-hand domain containing [Source:HGNC Symbol;Acc:26464]
ENSECAG00000000325	71.3209	9.71131	1.69857	1.26376	3.82939	39.5121	1.51331	20	1	29161303	29164833		LOC100051586	patr class I histocompatibility antigen, A-126 alpha chain-like	Uncharacterized protein [Source:UniProtKB/TrEMBL;Acc:F6YLT0]
ENSECAG00000000326	1.04112	3.09224	2.31091	0.491243	1.13259	1.37056	1.91181	19	1	22634719	22640517		LOC100146169	protein FAM131A-like	family with sequence similarity 131, member A [Source:HGNC Symbol;Acc:28308]
ENSECAG00000000327	16.2747	9.88722	6.77322	3.83952	11.0653	14.283	7.18394	15	-1	18890227	18892047		LOC100053147	e3 ubiquitin-protein ligase RNF181-like	ring finger protein 181 [Source:HGNC Symbol;Acc:28037]
ENSECAG00000000328	5.34604	2.4058	4.94428	1.05103	0.969287	6.51637	5.66362	21	-1	28080310	28083800				WD repeat domain 70 [Source:HGNC Symbol;Acc:25495]
ENSECAG00000000329	62.5333	11.621	9.59996	10.7511	28.0922	34.6243	52.3905	20	-1	22636556	22647992		LOC100052541	uncharacterized protein C6orf62 homolog	chromosome 6 open reading frame 62 [Source:HGNC Symbol;Acc:20998]
ENSECAG00000000330	0	0	0	0	0	0	0	28	-1	34349386	34361879		LOC100069602	protein EAN57-like	testis expressed 33 [Source:HGNC Symbol;Acc:28568]
ENSECAG00000000331	14.2978	2.75754	1.71732	2.95698	4.848	8.6913	2.3606	20	1	16977368	17019052		KDM1B	lysine (K)-specific demethylase 1B	lysine (K)-specific demethylase 1B [Source:HGNC Symbol;Acc:21577]
ENSECAG00000000332	5.81751	4.99795	5.38032	2.0795	4.21907	8.76711	5.22929	24	1	20464512	20471004		LOC100057247	translation initiation factor eIF-2B subunit beta-like	eukaryotic translation initiation factor 2B, subunit 2 beta, 39kDa [Source:HGNC Symbol;Acc:3258]
ENSECAG00000000333	0	0	0	0	0	0	0	13	-1	14964675	14965417
ENSECAG00000000334	0	0	0	0	0	0	0	1	-1	30553638	30555041
ENSECAG00000000335	0	0	0	0	0	0	0	2	1	3981045	3981696
ENSECAG00000000336	0	0	0	0	0	0	0.0705287	21	-1	3350190	3357766	NM_001081856	COMP	cartilage oligomeric matrix protein	cartilage oligomeric matrix protein [Source:RefSeq peptide;Acc:NP_001075325]
ENSECAG00000000337	0	0	0	0	0	0	0	2	1	3984449	3984918				Uncharacterized protein [Source:UniProtKB/TrEMBL;Acc:F7C6X3]
ENSECAG00000000338	0	0	0	0	0	0	0	X	1	41575747	41576295
ENSECAG00000000339	0	0.365259	0.417034	42.6058	11.9691	0	1.91083	7	-1	4258766	4290260		LOC100060539	complement C3-like	Uncharacterized protein [Source:UniProtKB/TrEMBL;Acc:F7BTW7]
ENSECAG00000000340	0	0	0	0	0	0	0.0464541	7	1	9856605	10716954		CNTN5	contactin 5	contactin 5 [Source:HGNC Symbol;Acc:2175]
ENSECAG00000000341	0	0.522473	0.238613	0	0	0	0.273328	20	-1	3691692	3694885		LOC100050361	tubulin beta-2B chain-like	tubulin, beta 2B class IIb [Source:HGNC Symbol;Acc:30829]
ENSECAG00000000342	0.280683	0.757872	0	0	0	0	0	X	-1	50547182	50548002
ENSECAG00000000343	3.77805	0.39235	0	0	0	1.70035	1.02628	23	-1	40034543	40054982		LOC100064435	3-hydroxyacyl-CoA dehydratase 4-like	protein tyrosine phosphatase-like A domain containing 2 [Source:HGNC Symbol;Acc:20920]
ENSECAG00000000344	0	0	0	81.2036	0	0	0	4	-1	38674493	38697716		LOC100051896	serum paraoxonase/arylesterase 1-like	paraoxonase 1 [Source:HGNC Symbol;Acc:9204]
ENSECAG00000000345	0.158102	0.320167	0.14622	0.55949	0.601971	0	0.725805	10	-1	15118130	15149412		ZFP112	zinc finger protein 112 homolog (mouse)	zinc finger protein 112 [Source:HGNC Symbol;Acc:12892]
ENSECAG00000000346	8.04763	2.73691	2.49989	1.37685	6.01465	4.71749	4.46894	1	-1	7358619	7406599		LOC100056537	erythroid differentiation-related factor 1-like	chromosome 10 open reading frame 137 [Source:HGNC Symbol;Acc:24640]
ENSECAG00000000347	0	0	0	3.88662	0	0	0	25	-1	17906283	17910426	NM_001082497	LOC100034197	Equ c1	Major allergen Equ c 1 [Source:UniProtKB/Swiss-Prot;Acc:Q95182]
ENSECAG00000000348	2.7202	2.92547	3.4965	1.46841	4.51401	7.72162	4.03776	1	-1	148443574	148539722		EIF2AK4	eukaryotic translation initiation factor 2 alpha kinase 4	eukaryotic translation initiation factor 2 alpha kinase 4 [Source:HGNC Symbol;Acc:19687]
ENSECAG00000000349	0	0	0	1.43474	0	0	0	31	-1	18896918	18945916				sterile alpha motif domain containing 5 [Source:HGNC Symbol;Acc:21180]
ENSECAG00000000350	1.24596	2.52316	5.56957	0.734868	1.80723	3.03744	2.49329	25	1	31615025	31623253		LOC100070249	ubiquinone biosynthesis protein COQ4 homolog, mitochondrial-like	coenzyme Q4 homolog (S. cerevisiae) [Source:HGNC Symbol;Acc:19693]
ENSECAG00000000351	3.12598	5.51875	4.89256	5.10564	2.87744	2.46204	5.94403	X	1	50624264	50685209		LOC100066275	protein YIPF6-like	Yip1 domain family, member 6 [Source:HGNC Symbol;Acc:28304]
ENSECAG00000000352	9.4337	1.08135	3.04543	0.629887	4.64717	10.5443	2.95423	5	1	2738080	2761758		IKBKE	inhibitor of kappa light polypeptide gene enhancer in B-cells, kinase epsilon	inhibitor of kappa light polypeptide gene enhancer in B-cells, kinase epsilon [Source:HGNC Symbol;Acc:14552]
ENSECAG00000000353	0	0.518544	0	0.226538	0	0	0	1	1	30713590	30967094		HPSE2	heparanase 2	heparanase 2 [Source:HGNC Symbol;Acc:18374]
ENSECAG00000000354	2.68571	1.47299	3.18246	2.07904	4.19989	4.29666	8.95068	21	1	14348187	14354106		LOC100051484	serine/threonine-protein kinase PLK2-like	polo-like kinase 2 [Source:HGNC Symbol;Acc:19699]
ENSECAG00000000355	0	0	0	0	0	0	0	21	-1	4110402	4117079				Uncharacterized protein [Source:UniProtKB/TrEMBL;Acc:F7DUC7]
ENSECAG00000000356	0	6.84889	8.64767	2.69876	1.9478	0.145497	5.12854	24	1	13594286	13653235		MPP5	membrane protein, palmitoylated 5 (MAGUK p55 subfamily member 5)	membrane protein, palmitoylated 5 (MAGUK p55 subfamily member 5) [Source:HGNC Symbol;Acc:18669]
ENSECAG00000000357	13.3668	2.65379	0.793298	0.505907	13.2192	24.1258	23.8285	6	-1	13402289	13550782		DOCK10	dedicator of cytokinesis 10	dedicator of cytokinesis 10 [Source:HGNC Symbol;Acc:23479]
ENSECAG00000000358	0	2.51294	51.6447	0	1.01245	0	0.657316	3	1	9014948	9041556		LOC100630653	metallothionein-1A-like	Metallothionein [Source:UniProtKB/TrEMBL;Acc:F7DUC3]
ENSECAG00000000359	0.323622	0.29127	0.598603	0.254497	0	0.473362	0.380941	10	1	15852069	15876746		MARK4	MAP/microtubule affinity-regulating kinase 4	MAP/microtubule affinity-regulating kinase 4 [Source:HGNC Symbol;Acc:13538]
ENSECAG00000000360	34.9981	0.679844	0	0.297006	4.9303	9.9437	9.42489	30	1	20831481	20853271		LOC100050843	regulator of G-protein signaling 18-like	regulator of G-protein signaling 18 [Source:HGNC Symbol;Acc:14261]
ENSECAG00000000361	2.73821	2.64052	2.17066	0.769048	2.97878	2.95621	2.21019	3	1	3037765	3078573		HEATR3	HEAT repeat containing 3	HEAT repeat containing 3 [Source:HGNC Symbol;Acc:26087]
ENSECAG00000000362	13.0721	2.74321	1.0649	1.43812	2.79991	5.34979	3.5399	31	-1	19037875	19195863				syntaxin binding protein 5 (tomosyn) [Source:HGNC Symbol;Acc:19665]
ENSECAG00000000363	0	0	0	0	0	0	0	3	1	9031592	9032463		LOC100630645	metallothionein-2-like	Metallothionein [Source:UniProtKB/TrEMBL;Acc:F7DU97]
ENSECAG00000000364	3.66342	1.23645	1.27054	1.62052	0.498159	2.34433	1.6171	X	1	53816788	53825528		LOC100629558	peptidyl-prolyl cis-trans isomerase NIMA-interacting 4-like	protein (peptidylprolyl cis/trans isomerase) NIMA-interacting, 4 (parvulin) [Source:HGNC Symbol;Acc:8992]
ENSECAG00000000365	0.0627743	0.423742	0.696682	0.666438	1.02434	0.4591	2.70447	24	1	7537462	7574975		LOC100059995	pecanex-like protein C14orf135-like	pecanex-like 4 (Drosophila) [Source:HGNC Symbol;Acc:20349]
ENSECAG00000000366	0.767289	0.621526	1.7031	0.362038	2.33716	1.57124	1.51735	11	-1	747692	772098		HEXDC	hexosaminidase (glycosyl hydrolase family 20, catalytic domain) containing	hexosaminidase (glycosyl hydrolase family 20, catalytic domain) containing [Source:HGNC Symbol;Acc:26307]
ENSECAG00000000367	2.14841	1.45023	1.58956	1.77399	4.20689	2.82822	3.03471	13	-1	11730833	11753872		LOC100059980	replication factor C subunit 2-like	replication factor C (activator 1) 2, 40kDa [Source:HGNC Symbol;Acc:9970]
ENSECAG00000000368	0.999477	6.74671	12.9411	3.53695	1.08729	0	0.7059	3	1	9034395	9035911		LOC100630794	metallothionein-1A-like	Metallothionein [Source:UniProtKB/TrEMBL;Acc:F7DTH1]
ENSECAG00000000369	2.36989	1.59974	1.0959	0	1.71874	2.59983	1.5343	7	1	5513628	5520984		LOC100066949	LAG1 longevity assurance homolog 4-like	ceramide synthase 4 [Source:HGNC Symbol;Acc:23747]
ENSECAG00000000370	366.306	147.007	72.54	68.4068	337.217	449.445	245.156	10	1	19326371	19328436		LOC100051978	40S ribosomal protein S11-like	ribosomal protein S11 [Source:HGNC Symbol;Acc:10384]
ENSECAG00000000371	7.71778	3.96929	2.37926	5.20223	2.79861	4.70366	3.63389	15	1	17730269	17734601				lysine-rich coiled-coil 1 [Source:HGNC Symbol;Acc:28039]
ENSECAG00000000372	11.2066	18.233	11.959	7.45708	10.3156	12.6092	16.6416	28	-1	25342998	25352725		LOC100052976	ADP-ribosylation factor-like protein 1-like	ADP-ribosylation factor-like 1 [Source:HGNC Symbol;Acc:692]
ENSECAG00000000373	0	0.392846	0.358825	0	0.527586	0.141875	1.57562	15	1	28571597	28589599		LOXL3	lysyl oxidase-like 3	lysyl oxidase-like 3 [Source:HGNC Symbol;Acc:13869]
ENSECAG00000000374	0	0.821028	0.374963	0	0.220526	0	0	28	1	18286144	18313988		PLEKHG7	pleckstrin homology domain containing, family G (with RhoGef domain) member 7	pleckstrin homology domain containing, family G (with RhoGef domain) member 7 [Source:HGNC Symbol;Acc:33829]
ENSECAG00000000375	8.93114	4.71814	3.23215	9.61908	15.6297	7.66774	10.6958	28	-1	38109584	38115840		LOC100070695	NHP2-like protein 1-like	NHP2 non-histone chromosome protein 2-like 1 (S. cerevisiae) [Source:HGNC Symbol;Acc:7819]
ENSECAG00000000376	1.52962	2.95008	1.21257	2.0621	0.950859	1.11868	1.54332	1	-1	105165602	105169960		LOC100056403	lysM and putative peptidoglycan-binding domain-containing protein 4-like	LysM, putative peptidoglycan-binding, domain containing 4 [Source:HGNC Symbol;Acc:26571]
ENSECAG00000000377	3.05996	3.35652	0.884376	0.676788	3.7449	6.29409	4.86261	21	-1	30176451	30185990		BRIX1	BRX1, biogenesis of ribosomes, homolog (S. cerevisiae)	BRX1, biogenesis of ribosomes, homolog (S. cerevisiae) [Source:HGNC Symbol;Acc:24170]
ENSECAG00000000378	0	0	0	0	0	0	0	3	-1	35356455	35359062		LOC100051357	embryonic polyadenylate-binding protein 2-like	poly(A) binding protein, nuclear 1-like (cytoplasmic) [Source:HGNC Symbol;Acc:37237]
ENSECAG00000000379	0	0	0	0	0	0	0	2	1	21964935	21965565
ENSECAG00000000380	0	0	0	0	0	0	0	15	-1	57394757	57395257
ENSECAG00000000381	3.62094	0.678951	0.534882	0.17797	1.5045	2.17003	1.34972	1	1	138859084	138997629		DMXL2	Dmx-like 2	Dmx-like 2 [Source:HGNC Symbol;Acc:2938]
ENSECAG00000000382	24.6683	0.482657	0	0	3.88921	3.92198	1.2625	6	-1	36846787	36867535		LOC100629907	c-type lectin domain family 2 member B-like	C-type lectin domain family 2, member B [Source:HGNC Symbol;Acc:2053]
ENSECAG00000000383	7.52952	2.12144	1.81661	1.46743	6.4816	6.17709	6.28896	22	1	30820088	30905026		LOC100070532	DNA topoisomerase 1-like	topoisomerase (DNA) I [Source:HGNC Symbol;Acc:11986]
ENSECAG00000000384	8.50638	10.6437	23.2176	31.3261	8.80231	9.71103	11.7225	8	-1	20256779	20264378		LOC100057258	endoplasmic reticulum resident protein 29-like	endoplasmic reticulum protein 29 [Source:HGNC Symbol;Acc:13799]
ENSECAG00000000385	0	29.6896	0	0	0.747611	0	0	5	-1	3722210	3740060		LOC100056610	cell surface A33 antigen-like	glycoprotein A33 (transmembrane) [Source:HGNC Symbol;Acc:4445]
ENSECAG00000000386	1.37888	0.531874	0.18218	0	0.428579	0	0.139123	6	1	34369455	34374801		LOC100052720	leucine-rich repeat-containing protein 23-like	leucine rich repeat containing 23 [Source:HGNC Symbol;Acc:19138]
ENSECAG00000000387	205.787	9.26077	3.86834	0.592066	5.82419	96.7865	22.3329	4	1	3568694	3694293		FGL2	fibrinogen-like 2	fibrinogen-like 2 [Source:HGNC Symbol;Acc:3696]
ENSECAG00000000388	0	0	0	0	0	0	0	X	-1	70443630	70444045
ENSECAG00000000389	0	0	0	0	0	0	0	1	1	166378095	166378509
ENSECAG00000000390	0.572909	0.773455	0	0.168951	1.09067	1.36174	0.606942	9	-1	83277475	83351807				zinc finger protein 250 [Source:HGNC Symbol;Acc:13044]
ENSECAG00000000391	0.668255	0.601451	2.88416	0.788274	0.726965	0.814546	0.157323	24	1	46279758	46286639		LOC100062300	uncharacterized protein C14orf79 homolog	chromosome 14 open reading frame 79 [Source:HGNC Symbol;Acc:20126]
ENSECAG00000000392	4.08329	3.41259	3.68651	1.66289	5.55254	5.72376	3.98254	16	1	36096460	36162201		VPRBP	Vpr (HIV-1) binding protein	Vpr (HIV-1) binding protein [Source:HGNC Symbol;Acc:30911]
ENSECAG00000000393	12.9192	4.84487	7.58623	1.81423	12.9388	15.8224	4.20014	1	1	30983417	31006965		HPS1	Hermansky-Pudlak syndrome 1	Hermansky-Pudlak syndrome 1 [Source:HGNC Symbol;Acc:5163]
ENSECAG00000000394	0	0	0	0	0	0	0	1	-1	110632562	110633262
ENSECAG00000000395	0.949524	1.53828	1.49288	1.23207	7.85038	3.61105	9.65692	4	-1	53922986	54102878		RAPGEF5	Rap guanine nucleotide exchange factor (GEF) 5	Rap guanine nucleotide exchange factor (GEF) 5 [Source:HGNC Symbol;Acc:16862]
ENSECAG00000000396	11.4691	1.00981	1.84472	0.294107	8.13696	15.864	14.6157	11	1	15435454	15450097		LOC100064400	intercellular adhesion molecule 2-like	intercellular adhesion molecule 2 [Source:HGNC Symbol;Acc:5345]
ENSECAG00000000397	29.9595	71.3587	119.155	36.5497	26.8912	28.4092	19.5504	21	-1	57593041	57620148		SDHA	succinate dehydrogenase complex, subunit A, flavoprotein (Fp)	succinate dehydrogenase complex, subunit A, flavoprotein (Fp) [Source:HGNC Symbol;Acc:10680]
ENSECAG00000000398	0.273341	0.553535	2.52799	0.725475	0.371694	0.6497	0.868735	29	1	30786426	30810309		PITRM1	pitrilysin metallopeptidase 1	pitrilysin metallopeptidase 1 [Source:HGNC Symbol;Acc:17663]
ENSECAG00000000399	2.83915	0.370935	0.592919	0.432138	0.797055	2.54528	0.388104	4	-1	5881312	6098665		ATXN7L1	ataxin 7-like 1	ataxin 7-like 1 [Source:HGNC Symbol;Acc:22210]
ENSECAG00000000400	187.144	11.0581	3.29363	2.52052	4.64897	69.02	5.03043	7	-1	26086517	26109690		LOC100062876	junctional adhesion molecule-like	adhesion molecule, interacts with CXADR antigen 1 [Source:HGNC Symbol;Acc:19084]
ENSECAG00000000401	0.10717	0	0	0	0	0	0	9	-1	81563347	81571680				Uncharacterized protein [Source:UniProtKB/TrEMBL;Acc:F7DTK9]
ENSECAG00000000402	5.13889	8.3253	18.0602	5.2536	1.49077	5.0111	2.90355	7	1	397758	404411		LOC100068855	NADH dehydrogenase [ubiquinone] iron-sulfur protein 7, mitochondrial-like	NADH dehydrogenase (ubiquinone) Fe-S protein 7, 20kDa (NADH-coenzyme Q reductase) [Source:HGNC Symbol;Acc:7714]
ENSECAG00000000403	0	0	0	0	0	0	0	5	-1	37878980	37910717				Uncharacterized protein [Source:UniProtKB/TrEMBL;Acc:F7DNU1]
ENSECAG00000000404	1.3833	4.41415	13.1424	1.63175	1.91524	0.275912	6.57244	4	1	62957331	62985278		LOC100070168	peptidyl-prolyl cis-trans isomerase FKBP9-like	FK506 binding protein 9, 63 kDa [Source:HGNC Symbol;Acc:3725]
ENSECAG00000000405	0	0	0	0	0	0	0	X	1	70760872	70761266
ENSECAG00000000406	18.3015	12.9967	21.4267	19.0927	13.0044	16.0153	10.0866	20	-1	34803163	34899430		LOC100053157	uncharacterized protein C6orf106 homolog	chromosome 6 open reading frame 106 [Source:HGNC Symbol;Acc:21215]
ENSECAG00000000407	7.92689	4.01313	2.38263	1.40258	6.03632	5.72485	5.31859	17	-1	5086361	5123060		MTMR6	myotubularin related protein 6	myotubularin related protein 6 [Source:HGNC Symbol;Acc:7453]
ENSECAG00000000408	0	0	0	0	0	0	0	X	1	2275593	2281485				Uncharacterized protein [Source:UniProtKB/TrEMBL;Acc:F7DPI0]
ENSECAG00000000409	0.643921	0.434662	2.08435	0	1.05074	1.17733	0.909563	16	-1	30043743	30045693		LOC100050505	BTB/POZ domain-containing protein KCTD6-like	potassium channel tetramerisation domain containing 6 [Source:HGNC Symbol;Acc:22235]
ENSECAG00000000410	0.663433	0.223917	1.53394	1.56517	2.52602	0.727802	1.75711	16	1	35045945	35052197		LOC100051614	glycosyltransferase 8 domain-containing protein 1-like	glycosyltransferase 8 domain containing 1 [Source:HGNC Symbol;Acc:24870]
ENSECAG00000000411	3.91618	2.64352	5.795	18.4781	1.27807	2.00486	2.76588	15	1	52093072	52096012		LOC100068298	multiple coagulation factor deficiency protein 2-like	multiple coagulation factor deficiency 2 [Source:HGNC Symbol;Acc:18451]
ENSECAG00000000412	6.87491	2.90046	7.15303	2.53427	3.73945	7.85618	4.55206	27	-1	2948172	2955466		LOC100049973	UPF0697 protein C8orf40 homolog	chromosome 8 open reading frame 40 [Source:HGNC Symbol;Acc:25166]
ENSECAG00000000413	8.82318	5.58027	6.17522	5.34457	7.52303	6.85976	7.8596	5	1	4467496	4602947				DDB1 and CUL4 associated factor 6 [Source:HGNC Symbol;Acc:30002]
ENSECAG00000000414	0	1.95907	12.8614	43.9344	0	0	0	19	-1	11261067	11288701	NM_001081879	SLC2A2	solute carrier family 2 (facilitated glucose transporter), member 2	solute carrier family 2, facilitated glucose transporter member 2 [Source:RefSeq peptide;Acc:NP_001075348]
ENSECAG00000000415	0	0	0	0	0	0	0	25	-1	32152526	32152973
ENSECAG00000000416	0	0	0	0	0	0.0779065	0	1	1	145647731	145660224		TGM7	transglutaminase 7	transglutaminase 7 [Source:HGNC Symbol;Acc:30790]
ENSECAG00000000417	0	0.274888	2.07143	0	0.775258	0	0.647127	1	-1	17544252	17579922				von Willebrand factor A domain containing 2 [Source:HGNC Symbol;Acc:24709]
ENSECAG00000000418	0	0	0	56.5228	0	0	0.142794	7	-1	24834459	24836229		LOC100071101	apolipoprotein A-V-like	apolipoprotein A-V [Source:HGNC Symbol;Acc:17288]
ENSECAG00000000419	44.8153	10.0112	3.57819	0.380317	31.9171	98.3268	12.7517	1	1	160724966	160771968				T cell receptor alpha constant [Source:HGNC Symbol;Acc:12029]
ENSECAG00000000420	2.83802	1.61325	1.10515	0.528589	1.94991	1.74786	1.05495	3	1	34555030	34645020		BANP	BTG3 associated nuclear protein	BTG3 associated nuclear protein [Source:HGNC Symbol;Acc:13450]
ENSECAG00000000421	1.73167	1.75338	3.20307	0	0.470953	1.89969	0.305757	24	-1	35969694	36034491		LOC100053408	uncharacterized protein C14orf142 homolog	chromosome 14 open reading frame 142 [Source:HGNC Symbol;Acc:20356]
ENSECAG00000000422	0	0	0	0	0.712467	0.957961	0.462556	1	1	160013789	160014306				Uncharacterized protein [Source:UniProtKB/TrEMBL;Acc:F7DPR7]
ENSECAG00000000423	2.93237	2.27933	1.15054	0.524094	2.41666	3.0544	2.82415	26	1	26164744	26190336		LOC100053798	ubiquitin carboxyl-terminal hydrolase 16-like	ubiquitin specific peptidase 16 [Source:HGNC Symbol;Acc:12614]
ENSECAG00000000424	1.85387	0.834271	0	2.91577	1.34449	3.16359	1.30933	4	1	40250438	40315206				ACN9 homolog (S. cerevisiae) [Source:HGNC Symbol;Acc:21752]
ENSECAG00000000425	0	0	0	0	0	0	0	18	1	32968862	32970158
ENSECAG00000000426	0.170281	0.229888	0	0	1.11145	0.24907	0.120264	5	-1	9483627	9498073		CENPL	centromere protein L	centromere protein L [Source:HGNC Symbol;Acc:17879]
ENSECAG00000000427	0	0	0	0	0	0	0	9	1	55411661	55411985
ENSECAG00000000428	9.44341	16.0274	4.2421	5.09233	6.45736	9.07702	7.62239	2	-1	11178714	11185785		LOC100063738	UMP-CMP kinase-like	cytidine monophosphate (UMP-CMP) kinase 1, cytosolic [Source:HGNC Symbol;Acc:18170]
ENSECAG00000000429	0	0	1.82649	1.39776	0.429684	2.31096	0.836892	Un0231	1	31959	34760				polymerase (RNA) mitochondrial (DNA directed) [Source:HGNC Symbol;Acc:9200]
ENSECAG00000000430	0	52.2369	8.41996	1.39213	0	0	0.0595368	X	-1	11035176	11078727		LOC100055952	angiotensin-converting enzyme 2-like	angiotensin I converting enzyme (peptidyl-dipeptidase A) 2 [Source:HGNC Symbol;Acc:13557]
ENSECAG00000000431	0.0754694	0	0	0	0.0820998	0	6.92922	5	1	27270911	27636075		KCNH1	potassium voltage-gated channel, subfamily H (eag-related), member 1	potassium voltage-gated channel, subfamily H (eag-related), member 1 [Source:HGNC Symbol;Acc:6250]
ENSECAG00000000432	0	0	0	0	0	0.287388	0	13	-1	18873030	18877190		LOC100065094	cardiotrophin-1-like	cardiotrophin 1 [Source:HGNC Symbol;Acc:2499]
ENSECAG00000000433	0	0	0	0	0	0	0	9	1	55435972	55436382
ENSECAG00000000434	0	0	0	0	0	0	0	24	-1	38249150	38249772				T-cell leukemia/lymphoma 1A [Source:HGNC Symbol;Acc:11648]
ENSECAG00000000435	0	0.378855	165.262	0.233663	0.0179575	0.0362176	0.0466342	18	-1	48782680	48943011		LRP2	low density lipoprotein receptor-related protein 2	low density lipoprotein receptor-related protein 2 [Source:HGNC Symbol;Acc:6694]
ENSECAG00000000436	138.628	0	0.215842	0.550592	1.77719	121.014	3.29659	25	-1	36817496	36825451		LOC100069029	ficolin-1-like	Uncharacterized protein [Source:UniProtKB/TrEMBL;Acc:F7D1W9]
ENSECAG00000000437	1.66178	1.12174	0.512299	0.816766	2.25972	0.607671	1.07586	X	1	16360251	16393218				membrane-bound transcription factor peptidase, site 2 [Source:HGNC Symbol;Acc:15455]
ENSECAG00000000438	7.10197	17.6621	9.33383	14.1095	11.9955	7.79103	12.8038	27	-1	3070919	3081019		LOC100050036	voltage-dependent anion-selective channel protein 3-like	voltage-dependent anion channel 3 [Source:HGNC Symbol;Acc:12674]
ENSECAG00000000439	0	0	0	0	0	0	0	17	1	7516029	7517118				GS homeobox 1 [Source:HGNC Symbol;Acc:20374]
ENSECAG00000000440	0.0926561	0.37527	0.428464	0.109297	0	0	0.0654401	25	1	1061487	1088934				transmembrane protein 8B [Source:HGNC Symbol;Acc:21427]
ENSECAG00000000441	0	0	0	0	0	0	0	20	-1	1539826	1541363
ENSECAG00000000442	2.68473	2.71838	3.10371	0.395863	2.19045	3.43607	7.34754	22	1	34458427	34461999				dysbindin (dystrobrevin binding protein 1) domain containing 2 [Source:HGNC Symbol;Acc:15881]
ENSECAG00000000443	0	0	0	0	0	0	0	5	1	16362151	16362663
ENSECAG00000000444	1.36833	0	0	0	0	3.50255	0	1	1	160024493	160024950				Uncharacterized protein [Source:UniProtKB/TrEMBL;Acc:F7DP79]
ENSECAG00000000445	0	0	0	0	0	0	0	9	1	81599043	81608820		LOC100630161	glycosyl-phosphatidylinositol-anchored molecule-like protein-like	glycosylphosphatidylinositol anchored molecule like [Source:HGNC Symbol;Acc:4375]
ENSECAG00000000446	1.89931	1.36755	1.40526	1.41894	2.54828	2.454	5.00798	19	-1	48225548	48304261		DZIP3	DAZ interacting protein 3, zinc finger	DAZ interacting protein 3, zinc finger [Source:HGNC Symbol;Acc:30938]
ENSECAG00000000447	0	0	0	0	0	0	0	1	-1	15103373	15105514
ENSECAG00000000448	0	0	0	0	0	0	0	5	-1	35730093	35730800				Uncharacterized protein [Source:UniProtKB/TrEMBL;Acc:F7DP57]
ENSECAG00000000449	2.56689	4.62058	22.1572	6.22404	1.55134	1.66871	0.90646	5	1	35806307	35808944		LOC100066646	nitrilase homolog 1-like	nitrilase 1 [Source:HGNC Symbol;Acc:7828]
ENSECAG00000000450	24.086	12.4331	13.7587	27.9941	12.7157	15.8019	14.0092	5	1	31833288	31900200		LOC100058551	transmembrane and coiled-coil domain-containing protein 1-like	transmembrane and coiled-coil domains 1 [Source:HGNC Symbol;Acc:18188]
ENSECAG00000000451	0	0	0.239689	0	0	0	0	4	-1	58130515	58132932		LOC100054296	homeobox protein Hox-A2-like	homeobox A2 [Source:HGNC Symbol;Acc:5103]
ENSECAG00000000452	0	0	0	0	0	0	0	18	-1	51274790	51275856		LOC100063859	homeobox protein DLX-2-like	distal-less homeobox 2 [Source:HGNC Symbol;Acc:2915]
ENSECAG00000000453	0.665767	0.385207	0.0879619	0.224383	1.24159	1.53028	0.940421	15	1	27539603	27583803		LOC100068759	GC-rich sequence DNA-binding factor-like	GC-rich sequence DNA-binding factor 2 [Source:HGNC Symbol;Acc:1317]
ENSECAG00000000454	10.5227	33.8761	4.49163	0.954811	339.011	48.5423	209.806	Un0011	1	237627	237994				Uncharacterized protein [Source:UniProtKB/TrEMBL;Acc:H9GZN6]
ENSECAG00000000455	0.373181	0	0.690273	0.88041	0.811935	1.91048	1.05427	19	1	32992951	33016268		LOC100060215	UPF0709 protein C3orf34 homolog	centrosomal protein 19kDa [Source:HGNC Symbol;Acc:28209]
ENSECAG00000000456	0	0	0	0	0	0.659303	0	20	1	1843321	1843577
ENSECAG00000000457	0	0	0	0	0	0	0	6	1	36857787	36858888
ENSECAG00000000458	7.20105	6.97973	8.53831	13.5039	1.20519	3.78106	3.6514	6	1	33940005	33945687		LOC100059650	tumor necrosis factor receptor superfamily member 3-like	lymphotoxin beta receptor (TNFR superfamily, member 3) [Source:HGNC Symbol;Acc:6718]
ENSECAG00000000459	0	0	0	0	0	0	0	Un0611	1	9806	10588
ENSECAG00000000460	0.989155	0	2.0126	1.16681	0.645635	0.434051	0.978054	4	1	3614463	3664050				family with sequence similarity 185, member A [Source:HGNC Symbol;Acc:22412]
ENSECAG00000000461	0	0	0.97413	0	0	0.38516	0.185976	4	-1	58171578	58173434		LOC100054486	homeobox protein Hox-A5-like	homeobox A5 [Source:HGNC Symbol;Acc:5106]
ENSECAG00000000462	3.61233	1.28017	0.835215	0.319583	0.638575	1.48605	2.26426	7	1	18931778	18962747		ZC3H12C	zinc finger CCCH-type containing 12C	zinc finger CCCH-type containing 12C [Source:HGNC Symbol;Acc:29362]
ENSECAG00000000463	0.20766	4.48562	0.576163	0.489912	0.677713	1.21498	0.293328	25	1	32162132	32169858		LOC100070077	dolichyldiphosphatase 1-like	dolichyl pyrophosphate phosphatase 1 [Source:HGNC Symbol;Acc:29565]
ENSECAG00000000464	1.1032	1.21012	1.0203	0.406668	1.35014	2.52133	0.779158	13	1	10984014	11008243		LOC100061320	nuclear envelope pore membrane protein POM 121C-like	Uncharacterized protein [Source:UniProtKB/TrEMBL;Acc:F7C0T8]
ENSECAG00000000465	54.1401	2.49744	2.05304	0.727378	15.831	22.8192	12.5426	6	1	34410281	34420057		PTPN6	protein tyrosine phosphatase, non-receptor type 6	protein tyrosine phosphatase, non-receptor type 6 [Source:HGNC Symbol;Acc:9658]
ENSECAG00000000466	19.4951	1.64496	1.87813	0.958185	4.56558	14.1587	3.4422	21	-1	3095485	3121049		ELL	elongation factor RNA polymerase II	elongation factor RNA polymerase II [Source:HGNC Symbol;Acc:23114]
ENSECAG00000000467	2.1321	1.57006	2.15114	0.914558	1.89771	1.55931	2.05342	28	1	42217519	42234239		LOC100053410	mitochondrial tRNA-specific 2-thiouridylase 1-like	tRNA 5-methylaminomethyl-2-thiouridylate methyltransferase [Source:HGNC Symbol;Acc:25481]
ENSECAG00000000468	0	0.738925	0	0	0	0	0	20	1	1916975	1920823				forkhead box F2 [Source:HGNC Symbol;Acc:3810]
ENSECAG00000000469	4.45557	7.33107	7.5976	3.94185	3.9382	4.48054	6.09699	29	1	19323552	19407307		LOC100056170	protein FAM188A-like	family with sequence similarity 188, member A [Source:HGNC Symbol;Acc:23578]
ENSECAG00000000470	9.17152	0.399419	1.36811	0.581652	4.72044	9.66468	3.83082	19	-1	33049194	33072988		LOC100069731	leucine-rich repeat-containing protein 33-like	leucine rich repeat containing 33 [Source:HGNC Symbol;Acc:24613]
ENSECAG00000000471	1.10874	1.99581	2.05084	1.74384	2.81436	1.44156	3.04528	1	1	57243328	57281391		LOC100063227	KIF1-binding protein-like	KIAA1279 [Source:HGNC Symbol;Acc:23419]
ENSECAG00000000472	0	0	0	0	0	0	0	21	1	36739409	36740179
ENSECAG00000000473	3.75175	8.7487	3.31208	2.61511	3.71033	5.73711	6.02214	1	1	40644604	40691886				ATPase family, AAA domain containing 1 [Source:HGNC Symbol;Acc:25903]
ENSECAG00000000474	11.8688	13.0718	25.7089	7.73708	8.15465	22.8427	15.8827	3	1	24388111	24398382		LOC100055295	gamma-aminobutyric acid receptor-associated protein-like 2-like	GABA(A) receptor-associated protein-like 2 [Source:HGNC Symbol;Acc:13291]
ENSECAG00000000475	0.140492	0.0711265	0.113692	0.0207155	0.13373	0.488055	0.111628	16	-1	35318225	35391941				dynein, axonemal, heavy chain 1 [Source:HGNC Symbol;Acc:2940]
ENSECAG00000000476	0	0	0	0	0	0	0	3	-1	44299154	44300547
ENSECAG00000000477	1.05099	5.03059	1.59055	2.25408	6.85994	1.81678	8.09761	18	1	52077713	52230724				Uncharacterized protein [Source:UniProtKB/TrEMBL;Acc:F7C6D7]
ENSECAG00000000478	3.21061	0	0	0	0	2.34808	0.755852	X	1	11216326	11242487		LOC100051095	carbonic anhydrase 5B, mitochondrial-like	carbonic anhydrase VB, mitochondrial [Source:HGNC Symbol;Acc:1378]
ENSECAG00000000479	5.51711	3.56901	6.59072	3.38958	3.00091	3.36244	3.97775	24	-1	41464448	41523171		LOC100049970	histone-lysine N-methyltransferase setd3-like	SET domain containing 3 [Source:HGNC Symbol;Acc:20493]
ENSECAG00000000480	0	2.77795	0.297348	0.0758507	1.74878	0	0.363316	19	1	54367804	54604925				ABI family, member 3 (NESH) binding protein [Source:HGNC Symbol;Acc:17265]
ENSECAG00000000481	0.196143	0.397204	0.272104	0	0	0.143449	0.346325	X	-1	41655235	41657646		USP51	ubiquitin specific peptidase 51	ubiquitin specific peptidase 51 [Source:HGNC Symbol;Acc:23086]
ENSECAG00000000482	9.86608	2.66394	7.29971	0.775869	6.43972	15.1526	6.96811	13	1	18880048	18883728		LOC100063618	b-cell CLL/lymphoma 7 protein family member C-like	B-cell CLL/lymphoma 7C [Source:HGNC Symbol;Acc:1006]
ENSECAG00000000483	3.70774	9.29616	0.979742	0	97.956	5.03592	38.1576	Un0011	1	254202	505325		LOC100067997	putative V-set and immunoglobulin domain-containing protein 6-like	Uncharacterized protein [Source:UniProtKB/TrEMBL;Acc:H9GZN7]
ENSECAG00000000484	0.9854	5.70145	35.0217	21.0889	0.765695	0.823624	2.1873	28	1	42093244	42113011		PPARA	peroxisome proliferator-activated receptor alpha	peroxisome proliferator-activated receptor alpha [Source:HGNC Symbol;Acc:9232]
ENSECAG00000000485	5.47869	4.6608	6.24693	1.06236	3.83727	6.58657	4.29348	25	-1	31565520	31582103		GOLGA2	golgin A2	Uncharacterized protein [Source:UniProtKB/TrEMBL;Acc:F6TF79]
ENSECAG00000000486	0	0	0	0	0	0	0	24	-1	4655361	4662805				Uncharacterized protein [Source:UniProtKB/TrEMBL;Acc:F7D3F0]
ENSECAG00000000487	0.0729082	118.805	1.68573	0.0860027	0.237941	0	10.4016	1	1	104547025	104571094				synemin, intermediate filament protein [Source:HGNC Symbol;Acc:24466]
ENSECAG00000000488	0	0	0.298601	0	0	0	0	17	-1	24921484	24935767		LOC100050820	spermatid-associated protein-like	spermatid associated [Source:HGNC Symbol;Acc:30720]
ENSECAG00000000489	147.446	21.2079	12.2269	8.98995	39.9309	108.404	48.5533	16	-1	36993627	36999682		GNAI2	guanine nucleotide binding protein (G protein), alpha inhibiting activity polypeptide 2	guanine nucleotide binding protein (G protein), alpha inhibiting activity polypeptide 2 [Source:HGNC Symbol;Acc:4385]
ENSECAG00000000490	0	0	0	0	0	0	0	X	1	81941849	81942756
ENSECAG00000000491	0	0	0	0	0	0	0	X	1	56039563	56040103
ENSECAG00000000492	0	0	0	0	0	0	0	1	-1	178082494	178083819				Uncharacterized protein [Source:UniProtKB/TrEMBL;Acc:F7D4F8]
ENSECAG00000000493	0.078672	0	0	0	0	0.0575367	0	20	-1	35958531	36021014		SLC26A8	solute carrier family 26, member 8	solute carrier family 26, member 8 [Source:HGNC Symbol;Acc:14468]
ENSECAG00000000494	4.18655	0.513822	0	0	3.31226	3.61853	0.806409	6	-1	51619688	51621564				basic helix-loop-helix family, member e41 [Source:HGNC Symbol;Acc:16617]
ENSECAG00000000495	0	2.97127	7.83653	0.454324	1.43653	0	4.50776	14	1	12058897	12261447		SLIT3	slit homolog 3 (Drosophila)	slit homolog 3 (Drosophila) [Source:HGNC Symbol;Acc:11087]
ENSECAG00000000496	2.47715	1.50492	1.71824	0.292205	1.75161	4.25741	2.09944	13	-1	19089569	19093613		PRR14	proline rich 14	proline rich 14 [Source:HGNC Symbol;Acc:28458]
ENSECAG00000000497	8.79786	7.27978	5.24948	7.03024	8.02713	3.11337	6.61454	16	1	25421419	25427367		LOC100056004	THO complex subunit 7 homolog	THO complex 7 homolog (Drosophila) [Source:HGNC Symbol;Acc:29874]
ENSECAG00000000498	1.24259	2.23675	3.44763	1.46576	1.35176	2.42338	1.75521	14	-1	5742300	5747435		LOC100068932	ADP-ribosylation factor-like protein 10-like	ADP-ribosylation factor-like 10 [Source:HGNC Symbol;Acc:22042]
ENSECAG00000000500	11.4338	21.9356	74.0218	78.7944	15.0569	14.5236	17.4257	2	1	28164666	28166559		LOC100070860	interferon alpha-inducible protein 6-like	Uncharacterized protein [Source:UniProtKB/TrEMBL;Acc:F7D3C1]
ENSECAG00000000501	0	21.5271	0	0.522479	0	0	0	20	-1	40430778	40436853		UNC5CL	unc-5 homolog C (C. elegans)-like	unc-5 homolog C (C. elegans)-like [Source:HGNC Symbol;Acc:21203]
ENSECAG00000000502	0	0	0.914426	0.583153	0	0.361553	0.349155	13	-1	27389977	27495659		LOC100052174	IQ domain-containing protein K-like	IQ motif containing K [Source:HGNC Symbol;Acc:28556]
ENSECAG00000000503	0	0	0	0	0	0	0	1	-1	178359357	178359895
ENSECAG00000000504	0	0	0	0	0	0	0	7	-1	32514010	32514478
ENSECAG00000000505	3.61659	0.15258	0	0.133317	0.245896	1.3225	0.239465	10	-1	21306626	21337161				Uncharacterized protein [Source:UniProtKB/TrEMBL;Acc:F7CBV6]
ENSECAG00000000506	4.7276	7.97812	3.82578	0	2.57148	3.45753	0.83474	5	-1	35741283	35742477		LOC100066696	thiosulfate sulfurtransferase/rhodanese-like domain-containing protein 1-like	thiosulfate sulfurtransferase (rhodanese)-like domain containing 1 [Source:HGNC Symbol;Acc:35410]
ENSECAG00000000507	2.17975	1.13183	2.53285	1.25265	2.67526	2.65693	3.1974	20	-1	42474502	42528739		XPO5	exportin 5	exportin 5 [Source:HGNC Symbol;Acc:17675]
ENSECAG00000000508	0.424916	0.191219	0.654972	0	0.924495	0.310762	0.40014	10	1	27546301	27549643				Uncharacterized protein [Source:UniProtKB/TrEMBL;Acc:F7D3P3]
ENSECAG00000000509	0	6.09566	122.188	22.6937	0	0	0.138648	11	-1	20206507	20213705		LOC100052233	glucose-6-phosphatase-like	glucose-6-phosphatase, catalytic subunit [Source:HGNC Symbol;Acc:4056]
ENSECAG00000000510	0	0	0	0	0	0	0	3	-1	68345873	68346390
ENSECAG00000000511	1.01213	7.68613	1.63812	1.49239	2.33973	0.925274	6.79094	1	-1	171548587	171550609		LOC100050494	cofilin-2-like	cofilin 2 (muscle) [Source:HGNC Symbol;Acc:1875]
ENSECAG00000000512	31.8072	21.4707	10.6971	1.70545	43.2521	38.0654	57.6929	15	-1	66430712	66453680		LOC100070844	protein LBH-like	limb bud and heart development [Source:HGNC Symbol;Acc:29532]
ENSECAG00000000513	1.91566	5.17248	2.65755	0.75324	3.8206	2.56853	2.93145	22	-1	45427833	45471770		LOC100056734	protein slowmo homolog 2-like	slowmo homolog 2 (Drosophila) [Source:HGNC Symbol;Acc:15892]
ENSECAG00000000514	0	0	0	0	0	0	0	7	-1	33310985	33315897		LOC100072260	v-set and immunoglobulin domain-containing protein 2-like	V-set and immunoglobulin domain containing 2 [Source:HGNC Symbol;Acc:17149]
ENSECAG00000000515	0	0	44.9789	0	0	0.103396	0	25	1	38779172	38782937				solute carrier family 34 (sodium phosphate), member 3 [Source:HGNC Symbol;Acc:20305]
ENSECAG00000000516	0.816262	2.61723	4.90697	2.52752	3.10791	1.26857	2.8825	6	-1	9033747	9037832		LOC100059511	chondroitin sulfate synthase 2-like	chondroitin polymerizing factor [Source:HGNC Symbol;Acc:24291]
ENSECAG00000000517	6.34049	4.97673	8.45506	3.47872	4.97265	5.93119	3.02011	15	-1	28590041	28593126		LOC100053688	serine protease HTRA2, mitochondrial-like	HtrA serine peptidase 2 [Source:HGNC Symbol;Acc:14348]
ENSECAG00000000518	3.55916	2.59095	3.67894	0.823213	3.03675	4.54246	2.1687	31	-1	10692603	11057100				AT rich interactive domain 1B (SWI1-like) [Source:HGNC Symbol;Acc:18040]
ENSECAG00000000519	1.90245	0	0.097749	0	0.574887	0.231893	0.597175	20	1	36596254	36609997				RAB44, member RAS oncogene family [Source:HGNC Symbol;Acc:21068]
ENSECAG00000000520	95.5545	6.25329	1.11062	1.01181	33.219	46.2963	27.3826	18	-1	71601563	71625560		STK17B	serine/threonine kinase 17b	serine/threonine kinase 17b [Source:HGNC Symbol;Acc:11396]
ENSECAG00000000521	5.27389	0	0	0	4.72478	8.84854	0.876421	5	-1	39240850	39242519		CD1A7	CD1a7 molecule	Uncharacterized protein [Source:UniProtKB/TrEMBL;Acc:F7D476]
ENSECAG00000000522	0	0	0	0	0	0	0	20	-1	38846603	38853886		LOC100054147	potassium channel subfamily K member 16-like	potassium channel, subfamily K, member 16 [Source:HGNC Symbol;Acc:14464]
ENSECAG00000000523	0	0	0	0	0	0	0	3	1	68679604	68680126
ENSECAG00000000524	0	0	0	0	0	0	0	7	-1	32515651	32516451
ENSECAG00000000525	0	0	0	0.121382	0	0	0	29	-1	17525482	17603793		SLC39A12	solute carrier family 39 (zinc transporter), member 12	solute carrier family 39 (zinc transporter), member 12 [Source:HGNC Symbol;Acc:20860]
ENSECAG00000000526	2.35051	1.18999	1.6304	0.831799	2.04561	3.69594	2.07511	3	-1	21822002	21838049		LOC100054293	pre-mRNA-splicing factor ATP-dependent RNA helicase PRP16-like	DEAH (Asp-Glu-Ala-His) box polypeptide 38 [Source:HGNC Symbol;Acc:17211]
ENSECAG00000000527	0	0	3.28226	0.0789882	0	0.489724	1.41879	11	1	19267587	19284118	NM_001081788	SLC4A1	solute carrier family 4, anion exchanger, member 1 (erythrocyte membrane protein band 3, Diego blood group)	band 3 anion transport protein [Source:RefSeq peptide;Acc:NP_001075257]
ENSECAG00000000528	0	0	0	0	0	0	0	Un0011	1	344891	345090
ENSECAG00000000529	6.12813	1.21072	2.07351	0.0881555	1.30079	4.70043	0.84451	21	1	2584724	2598291		LOC100070399	microtubule-associated protein 1S-like	microtubule-associated protein 1S [Source:HGNC Symbol;Acc:15715]
ENSECAG00000000530	0	0.0918463	0.251677	0	0.296035	0	1.77781	3	1	68911940	69237154		EPHA5	EPH receptor A5	EPH receptor A5 [Source:HGNC Symbol;Acc:3389]
ENSECAG00000000531	0	1.55954	1.42448	0	0	0	0.181303	8	-1	33668760	33756901				SOGA family member 2 [Source:HGNC Symbol;Acc:29121]
ENSECAG00000000532	0	0	0.245643	0.156653	0	0.194249	0	10	1	24317479	24324146				EPS8-like 1 [Source:HGNC Symbol;Acc:21295]
ENSECAG00000000533	0	0	0	0	0	0	0	Un0011	1	370930	371212
ENSECAG00000000534	0	0	0	0	0	0	0	1	-1	142213887	142214314
ENSECAG00000000535	0	0	0	0	0	0	0	22	1	23782913	23794945		BPIL3	BPI fold containing family B, member 6	BPI fold containing family B, member 6 [Source:HGNC Symbol;Acc:16504]
ENSECAG00000000536	5.91965	3.68853	4.98345	2.14856	5.28388	5.66143	5.78889	1	-1	12627279	12663771		LOC100058564	SEC23-interacting protein-like	SEC23 interacting protein [Source:HGNC Symbol;Acc:17018]
ENSECAG00000000537	39.1746	13.3266	5.64012	5.79155	8.54576	17.7269	15.586	15	1	65116134	65174763		LOC100054688	xanthine dehydrogenase/oxidase-like	Uncharacterized protein [Source:UniProtKB/TrEMBL;Acc:F7D8I6]
ENSECAG00000000538	0	0.925033	2.21793	0.606184	0	0.125277	0	18	-1	57423671	57504393		ZNF385B	zinc finger protein 385B	zinc finger protein 385B [Source:HGNC Symbol;Acc:26332]
ENSECAG00000000539	43.4536	13.4665	11.3459	6.62701	28.8117	35.9723	30.285	7	-1	26536662	26565217		DDX6	DEAD (Asp-Glu-Ala-Asp) box helicase 6	DEAD (Asp-Glu-Ala-Asp) box helicase 6 [Source:HGNC Symbol;Acc:2747]
ENSECAG00000000540	4.10206	1.32912	2.57978	0.387104	3.56996	6.24008	2.66539	16	1	3460253	3482106		LOC100055882	uncharacterized protein C3orf19-like	coiled-coil domain containing 174 [Source:HGNC Symbol;Acc:28033]
ENSECAG00000000541	0	0.170101	0.815691	0	0.342664	0.184294	0.311455	2	1	13580463	13594872		PTCH2	patched 2	patched 2 [Source:HGNC Symbol;Acc:9586]
ENSECAG00000000542	0	0	0	0	0	0	0	29	-1	5753987	5754542
ENSECAG00000000543	2.15416	10.3865	1.13844	0.726014	4.01728	1.35038	9.34585	18	1	50789752	50805503		LOC100063657	uncharacterized LOC100063657	cytochrome b reductase 1 [Source:HGNC Symbol;Acc:20797]
ENSECAG00000000544	0.169728	0.50411	1.19299	0.480507	0.406207	0.12413	0.91104	18	-1	71659145	71879252		HECW2	HECT, C2 and WW domain containing E3 ubiquitin protein ligase 2	HECT, C2 and WW domain containing E3 ubiquitin protein ligase 2 [Source:HGNC Symbol;Acc:29853]
ENSECAG00000000545	2.52615	3.19727	3.65048	2.79361	5.49617	4.15687	3.67979	16	-1	732964	769502		RUVBL1	RuvB-like 1 (E. coli)	RuvB-like 1 (E. coli) [Source:HGNC Symbol;Acc:10474]
ENSECAG00000000546	0.213444	1.00856	0.690914	0.12589	1.39318	0.936614	2.18586	8	1	22873973	22908917		CCDC62	coiled-coil domain containing 62	coiled-coil domain containing 62 [Source:HGNC Symbol;Acc:30723]
ENSECAG00000000547	4.00896	5.01627	13.5647	3.69091	5.21213	5.07728	3.79823	22	1	23099938	23122828		LOC100068573	transmembrane 9 superfamily member 4-like	transmembrane 9 superfamily protein member 4 [Source:HGNC Symbol;Acc:30797]
ENSECAG00000000548	29.1087	50.1316	3.92903	2.22724	809.965	87.6859	497.85	Un0011	1	514993	517025				immunoglobulin heavy constant mu [Source:HGNC Symbol;Acc:5541]
ENSECAG00000000550	1.87733	0.887073	1.56263	0.553627	2.34861	2.54003	4.30919	17	1	35816567	35929412		TDRD3	tudor domain containing 3	tudor domain containing 3 [Source:HGNC Symbol;Acc:20612]
ENSECAG00000000551	1.74703	0	0	0	10.928	3.72659	0.822581	25	-1	2009451	2190332		PAX5	paired box 5	paired box 5 [Source:HGNC Symbol;Acc:8619]
ENSECAG00000000552	0	0	0	0	0	0	0.119205	21	-1	4695955	4707427		LOC100055620	tripartite motif-containing protein 58-like	tripartite motif containing 58 [Source:HGNC Symbol;Acc:24150]
ENSECAG00000000553	0	0	0	0	0	0	0	1	1	113015169	113016582
ENSECAG00000000554	0	0	0	0	0	0	0	13	1	359235	383721		KPNA7	karyopherin alpha 7 (importin alpha 8)	karyopherin alpha 7 (importin alpha 8) [Source:HGNC Symbol;Acc:21839]
ENSECAG00000000555	4.32893	4.09701	1.93989	2.47424	6.31137	6.00553	5.83111	16	1	35064240	35178722		PBRM1	polybromo 1	polybromo 1 [Source:HGNC Symbol;Acc:30064]
ENSECAG00000000556	10.2169	4.24408	5.45138	6.02592	15.3893	6.03516	7.77093	18	1	2967433	2975797		LOC100069214	DNA-directed RNA polymerase II subunit RPB4-like	polymerase (RNA) II (DNA directed) polypeptide D [Source:HGNC Symbol;Acc:9191]
ENSECAG00000000557	1.75183	1.05114	2.16024	1.14804	2.11749	2.27769	2.61201	7	-1	34951880	35037258		LOC100072435	RNA pseudouridylate synthase domain-containing protein 4-like	RNA pseudouridylate synthase domain containing 4 [Source:HGNC Symbol;Acc:25898]
ENSECAG00000000558	13.367	19.9398	5.57074	3.9906	9.96354	13.0346	17.8325	29	1	5890239	5920004		KIF5B	kinesin family member 5B	kinesin family member 5B [Source:HGNC Symbol;Acc:6324]
ENSECAG00000000559	0	3.97687	0.628696	0	0	0	0	13	-1	22841280	22885866		SLC5A11	solute carrier family 5 (sodium/glucose cotransporter), member 11	solute carrier family 5 (sodium/glucose cotransporter), member 11 [Source:HGNC Symbol;Acc:23091]
ENSECAG00000000560	0	0	0	0	0.465691	0.313077	0	31	-1	16780999	16789536		LOC100063966	NKG2D ligand 4-like	Uncharacterized protein [Source:UniProtKB/TrEMBL;Acc:F7D3C5]
ENSECAG00000000561	0	0	0	0	0	0	0	15	1	9255736	9256177
ENSECAG00000000562	0.663023	0.511494	0.963594	0	0.927352	0.900531	0.535169	Un0002	1	1151784	1166316		ZDHHC8	zinc finger, DHHC-type containing 8	zinc finger, DHHC-type containing 8 [Source:HGNC Symbol;Acc:18474]
ENSECAG00000000563	0	0	0	0	0	0	0	1	1	178518357	178519908
ENSECAG00000000564	1.17887	3.18306	0.363426	0.231766	1.0687	2.01172	0.693833	6	-1	31520884	31559085		LOC100057792	EF-hand calcium-binding domain-containing protein 4B-like	EF-hand calcium binding domain 4B [Source:HGNC Symbol;Acc:28657]
ENSECAG00000000565	3.80673	2.41231	0.934049	0.824771	6.25401	4.14766	3.73108	9	1	25483381	25526261		LOC100066888	protein FAN-like	neutral sphingomyelinase (N-SMase) activation associated factor [Source:HGNC Symbol;Acc:8017]
ENSECAG00000000566	1.96478	1.59153	0.545138	0.463532	3.41984	2.5865	3.05287	18	-1	33400202	33415978		LOC100057565	RNA-binding protein 43-like	RNA binding motif protein 43 [Source:HGNC Symbol;Acc:24790]
ENSECAG00000000567	0	0.315395	0.216061	0.551151	0.254142	0.170856	0.824985	1	1	113934089	113978045				non imprinted in Prader-Willi/Angelman syndrome 1 [Source:HGNC Symbol;Acc:17043]
ENSECAG00000000568	2.0835	0.937609	1.28462	1.63847	2.26655	2.87823	4.08754	9	1	27786112	27816226		TMEM68	transmembrane protein 68	transmembrane protein 68 [Source:HGNC Symbol;Acc:26510]
ENSECAG00000000569	0	0	0	0	0	0	0	1	-1	178967228	178970995
ENSECAG00000000570	0	0	0	0	0	0	0	24	-1	18815087	18818883
ENSECAG00000000571	0	0	0	0	0	0	0	3	-1	64402546	64415583		LOC100054100	amelotin-like	amelotin [Source:HGNC Symbol;Acc:33188]
ENSECAG00000000572	0	0.986128	1.73712	0	0.908129	0.686836	0.147396	20	1	40903704	40935396		FOXP4	forkhead box P4	forkhead box P4 [Source:HGNC Symbol;Acc:20842]
ENSECAG00000000573	0	0	0	0	0	0	0	28	1	38122750	38123648
ENSECAG00000000574	0	0.579009	0	0	0	0	0.100968	14	-1	21773767	21786243		LOC100071209	magnesium transporter NIPA4-like	NIPA-like domain containing 4 [Source:HGNC Symbol;Acc:28018]
ENSECAG00000000575	0	0	1.34389	0	0	0	0	4	-1	58175390	58177556		HOXA6	homeobox A6	homeobox A6 [Source:HGNC Symbol;Acc:5107]
ENSECAG00000000576	1.76661	1.1925	2.04231	0.520973	1.20113	1.29201	0.935775	1	-1	27734659	27736657		LOC100069952	f-box only protein 37-like	F-box and leucine-rich repeat protein 15 [Source:HGNC Symbol;Acc:28155]
ENSECAG00000000577	10.0229	16.5869	29.9021	20.5949	13.0138	11.1136	14.8428	1	-1	160783206	160801735		LOC100053042	dolichyl-diphosphooligosaccharide--protein glycosyltransferase subunit DAD1-like	defender against cell death 1 [Source:HGNC Symbol;Acc:2664]
ENSECAG00000000578	11.7727	2.38021	3.36632	1.20757	7.79554	14.0587	5.30211	1	-1	184521103	184574323		NIN	ninein (GSK3B interacting protein)	ninein (GSK3B interacting protein) [Source:HGNC Symbol;Acc:14906]
ENSECAG00000000579	0	0.46923	0.192867	0.573984	0.15124	0	0.19638	1	-1	105238087	105572574		LOC100056538	A disintegrin and metalloproteinase with thrombospondin motifs 17-like	ADAM metallopeptidase with thrombospondin type 1 motif, 17 [Source:HGNC Symbol;Acc:17109]
ENSECAG00000000580	11.1562	12.834	17.6564	5.74584	11.538	14.2496	7.93474	25	-1	965852	976466		GBA2	glucosidase, beta (bile acid) 2	glucosidase, beta (bile acid) 2 [Source:HGNC Symbol;Acc:18986]
ENSECAG00000000581	0	0	0	0	0	0	0	3	-1	94662162	94663248
ENSECAG00000000582	0	0	0	0	0	0	0	23	-1	414557	415079
ENSECAG00000000583	3.16348	0	0	0	0	1.54241	0	4	1	18135536	18153729		LOC100066158	uncharacterized protein C7orf57 homolog	chromosome 7 open reading frame 57 [Source:HGNC Symbol;Acc:22247]
ENSECAG00000000584	21.4134	14.8797	24.7553	8.91506	21.5819	10.3637	11.7876	15	1	55984563	55995172		LOC100053736	cytochrome c oxidase subunit 7A-related protein, mitochondrial-like	cytochrome c oxidase subunit VIIa polypeptide 2 like [Source:HGNC Symbol;Acc:2289]
ENSECAG00000000585	0	0	0	0	0	0	0	6	1	66140865	66143331				Uncharacterized protein [Source:UniProtKB/TrEMBL;Acc:F7CYK4]
ENSECAG00000000586	0	0	1.52027	0.149156	0	0.184953	0.0893053	9	1	82996766	83002676				kinesin family member C2 [Source:HGNC Symbol;Acc:29530]
ENSECAG00000000587	0	0	0.491002	0	0	0.194137	0.187479	X	1	120419172	120420417		LOC100629762	transmembrane gamma-carboxyglutamic acid protein 3-like	proline rich Gla (G-carboxyglutamic acid) 3 (transmembrane) [Source:HGNC Symbol;Acc:30798]
ENSECAG00000000588	0	0.376484	0.60179	0.219302	0.40449	0.135966	0.262607	5	1	46092012	46100416				sema domain, transmembrane domain (TM), and cytoplasmic domain, (semaphorin) 6C [Source:HGNC Symbol;Acc:10740]
ENSECAG00000000589	0	0	0	54.7181	0	0	0	5	1	49872838	49888754		HMGCS2	3-hydroxy-3-methylglutaryl-CoA synthase 2 (mitochondrial)	3-hydroxy-3-methylglutaryl-CoA synthase 2 (mitochondrial) [Source:HGNC Symbol;Acc:5008]
ENSECAG00000000590	9.77117	1.85145	5.70749	8.49291	5.96751	5.76706	7.86965	11	-1	23696398	23711958		LOC100055317	39S ribosomal protein L45, mitochondrial-like	mitochondrial ribosomal protein L45 [Source:HGNC Symbol;Acc:16651]
ENSECAG00000000591	3.34664	3.11595	0.533645	0.136128	1.63202	2.86956	0.89655	10	-1	60907457	60935599		TRAF3IP2	TRAF3 interacting protein 2	TRAF3 interacting protein 2 [Source:HGNC Symbol;Acc:1343]
ENSECAG00000000592	4.28589	4.20812	8.28795	10.1113	2.54315	2.27962	4.12772	16	-1	43521993	43524883		LOC100055056	SS18-like protein 2-like	synovial sarcoma translocation gene on chromosome 18-like 2 [Source:HGNC Symbol;Acc:15593]
ENSECAG00000000593	0	1.8149	1.86495	0	5.48412	0	0.949456	4	-1	91009732	91110377		LOC100064880	pleiotrophin-like	pleiotrophin [Source:HGNC Symbol;Acc:9630]
ENSECAG00000000594	1.04681	5.37033	97.5887	15.0648	1.13878	2.7561	3.99238	2	1	34700133	34703855		LOC100071914	aflatoxin B1 aldehyde reductase member 2-like	aldo-keto reductase family 7, member A2 (aflatoxin aldehyde reductase) [Source:HGNC Symbol;Acc:389]
ENSECAG00000000595	4.26467	3.5288	4.32587	1.4605	3.74141	4.12508	8.25873	3	-1	85670706	85752678		SLC30A9	solute carrier family 30 (zinc transporter), member 9	solute carrier family 30 (zinc transporter), member 9 [Source:HGNC Symbol;Acc:1329]
ENSECAG00000000596	1.37777	6.8766	3.66825	2.26547	2.22552	2.16794	5.63207	20	-1	16647542	16833319		KIF13A	kinesin family member 13A	kinesin family member 13A [Source:HGNC Symbol;Acc:14566]
ENSECAG00000000597	0	0.0801935	0.329619	0	0	0	0	28	1	38130898	38200452		MEI1	meiosis inhibitor 1	meiosis inhibitor 1 [Source:HGNC Symbol;Acc:28613]
ENSECAG00000000598	0	0	0	0	0	0	0	10	-1	27565049	27574139				chromosome 19 open reading frame 18 [Source:HGNC Symbol;Acc:28642]
ENSECAG00000000599	0	2.42539	1.52305	0.088299	0.814314	0	2.06184	3	-1	95004565	95082919		PCDH7	protocadherin 7	protocadherin 7 [Source:HGNC Symbol;Acc:8659]
ENSECAG00000000600	0	0	0	0	0	0	0	7	-1	32619325	32619975
ENSECAG00000000601	0	0	0	0	0	0	0	19	-1	22805365	22809116
ENSECAG00000000602	1.33264	0	0	0	2.17457	3.41118	0.9412	1	1	159302426	159302879		LOC100072770	uncharacterized LOC100072770	Uncharacterized protein [Source:UniProtKB/TrEMBL;Acc:F7CBW3]
ENSECAG00000000603	1.42672	1.4446	5.11305	1.68296	2.13409	1.56514	1.51147	3	-1	21874920	21888942		LOC100067925	dihydroorotate dehydrogenase (quinone), mitochondrial-like	dihydroorotate dehydrogenase (quinone) [Source:HGNC Symbol;Acc:2867]
ENSECAG00000000604	0	0	0	0	0.266322	0	0	6	1	66269992	66282538				Uncharacterized protein [Source:UniProtKB/TrEMBL;Acc:F7CXV4]
ENSECAG00000000605	0.529677	1.43018	2.12277	2.49923	0.960353	1.16214	1.74577	16	1	43542980	43559388				SEC22 vesicle trafficking protein homolog C (S. cerevisiae) [Source:HGNC Symbol;Acc:16828]
ENSECAG00000000606	2.46593	1.47961	2.02721	1.93921	4.47096	2.60499	3.28971	2	-1	27669636	27676168		LOC100056505	mediator of RNA polymerase II transcription subunit 18-like	mediator complex subunit 18 [Source:HGNC Symbol;Acc:25944]
ENSECAG00000000607	0	0	0	0.350344	0.323096	0.217212	0.419527	22	-1	21971696	21975477		LOC100053353	tribbles homolog 3-like	tribbles homolog 3 (Drosophila) [Source:HGNC Symbol;Acc:16228]
ENSECAG00000000608	2.63248	0.192107	0.263205	0.671412	1.16098	1.61306	1.30649	6	-1	55400208	55440073		CAPRIN2	caprin family member 2	caprin family member 2 [Source:HGNC Symbol;Acc:21259]
ENSECAG00000000609	9.68988	3.95897	1.88667	4.06073	4.2997	9.32458	8.10434	7	1	12326288	12345570		BIRC2	baculoviral IAP repeat containing 2	baculoviral IAP repeat containing 2 [Source:HGNC Symbol;Acc:590]
ENSECAG00000000610	0	0	0	0	0	0	0	3	1	10604008	10605103
ENSECAG00000000611	0	0	0	0	0	0	0	X	1	107589313	107590253
ENSECAG00000000612	0.3284	6.65033	113.591	108.079	4.28702	1.20087	0.463877	8	-1	1481290	1484569				Uncharacterized protein [Source:UniProtKB/TrEMBL;Acc:F7CBR0]
ENSECAG00000000613	0	0	0	0	0	0	0	15	1	57463915	57464483
ENSECAG00000000614	6.52927	1.16422	2.27871	0.435959	1.20615	2.97322	1.91418	5	-1	45614912	45651481		LOC100059977	sorting nexin-27-like	sorting nexin family member 27 [Source:HGNC Symbol;Acc:20073]
ENSECAG00000000615	0	0	0	0	0	0	0	8	-1	37367686	37368068
ENSECAG00000000616	0	0.498552	0.512299	0.217804	0	0	0	7	1	38020741	38088004		LOC100072628	homeobox protein BarH-like 2-like	BARX homeobox 2 [Source:HGNC Symbol;Acc:956]
ENSECAG00000000617	0	0	0	0	0	0	0	1	1	46269170	46269741
ENSECAG00000000618	0	0	0	0	0	0	5.8507	1	-1	108175644	108175760
ENSECAG00000000619	3.6512	1.77455	1.75594	1.55051	3.01871	3.20436	2.68188	X	1	107667301	107676477		ZNF75D	zinc finger protein 75D	zinc finger protein 75D [Source:HGNC Symbol;Acc:13145]
ENSECAG00000000620	0	0	0	0	0	0	0	15	-1	57620016	57620530				Uncharacterized protein [Source:UniProtKB/TrEMBL;Acc:F7C6N3]
ENSECAG00000000621	5.23445	6.87046	4.84108	2.05819	3.63804	7.8691	4.31309	9	1	82826182	82846764				heat shock transcription factor 1 [Source:HGNC Symbol;Acc:5224]
ENSECAG00000000622	0	2.58086	3.24136	0.563755	0.866514	0	0.562568	5	1	1966230	1973994		LOC100050250	cyclin-dependent kinase 18-like	cyclin-dependent kinase 18 [Source:HGNC Symbol;Acc:8751]
ENSECAG00000000623	2.02537	1.36717	1.59219	0	3.63547	4.14751	2.28873	7	-1	570797	604779		TCF3	transcription factor 3 (E2A immunoglobulin enhancer binding factors E12/E47)	transcription factor 3 (E2A immunoglobulin enhancer binding factors E12/E47) [Source:HGNC Symbol;Acc:11633]
ENSECAG00000000624	6.32573	3.27065	0.871328	0.63505	2.34263	3.83886	6.27375	8	1	37376091	37433300		LOC100057795	tyrosine-protein phosphatase non-receptor type 2-like	protein tyrosine phosphatase, non-receptor type 2 [Source:HGNC Symbol;Acc:9650]
ENSECAG00000000625	0	0.510862	0	0	0.205824	0	0.267254	X	-1	91162356	91264899		LRCH2	leucine-rich repeats and calponin homology (CH) domain containing 2	leucine-rich repeats and calponin homology (CH) domain containing 2 [Source:HGNC Symbol;Acc:29292]
ENSECAG00000000626	6.94081	2.43631	3.59475	1.80123	3.47328	4.06092	2.84321	13	-1	40207479	40255035				3-phosphoinositide dependent protein kinase-1 [Source:HGNC Symbol;Acc:8816]
ENSECAG00000000627	0	2.73569	0.347052	0	0.0816441	0	1.69619	6	1	60341630	60470264		PDZRN4	PDZ domain containing ring finger 4	PDZ domain containing ring finger 4 [Source:HGNC Symbol;Acc:30552]
ENSECAG00000000628	0	0	0	0	0.731216	2.45793	0	4	1	95114388	95114829				Uncharacterized protein [Source:UniProtKB/TrEMBL;Acc:F7CTB0]
ENSECAG00000000629	4.18859	2.99372	3.1902	0.290639	3.21641	6.84742	5.22048	21	-1	53310367	53311301
ENSECAG00000000630	0	0	0	0	0	0	0	8	-1	41575183	41575616
ENSECAG00000000631	6.75532	3.95648	2.0213	3.80852	6.59232	7.55606	7.26186	17	1	71163865	71239036		TPP2	tripeptidyl peptidase II	tripeptidyl peptidase II [Source:HGNC Symbol;Acc:12016]
ENSECAG00000000632	1.52599	2.35447	2.21777	1.28576	2.49009	0.717449	2.00156	16	1	42671907	42882999		ANO10	anoctamin 10	anoctamin 10 [Source:HGNC Symbol;Acc:25519]
ENSECAG00000000633	1.09467	1.10839	0	0	1.78626	0.200146	0.386564	1	-1	46418493	46421253		LOC100072070	ZW10 interactor-like	ZW10 interactor, kinetochore protein [Source:HGNC Symbol;Acc:13195]
ENSECAG00000000634	0.541743	6.09483	0.668041	0	0	0.264135	0.127539	2	-1	27966122	27987701				sphingomyelin phosphodiesterase, acid-like 3B [Source:HGNC Symbol;Acc:21416]
ENSECAG00000000635	0	0	0	0	0	0	0	4	-1	75384034	75385425
ENSECAG00000000636	0	0	0	0	0	0	0	7	1	48449294	48452383				Uncharacterized protein [Source:UniProtKB/TrEMBL;Acc:F7C5X8]
ENSECAG00000000637	1.17186	0.527355	0.90316	0.806357	0.849876	1.85692	0.551765	11	1	23073961	23090428		LOC100055054	voltage-dependent L-type calcium channel subunit beta-1-like	calcium channel, voltage-dependent, beta 1 subunit [Source:HGNC Symbol;Acc:1401]
ENSECAG00000000638	8.76314	7.42856	3.45544	2.96488	9.68084	13.9108	7.91634	3	1	99152848	99236749		SEL1L3	sel-1 suppressor of lin-12-like 3 (C. elegans)	sel-1 suppressor of lin-12-like 3 (C. elegans) [Source:HGNC Symbol;Acc:29108]
ENSECAG00000000639	0.441459	0.216724	0.11135	0	0	0	0.141722	X	1	122211445	122224297		PLXNB3	plexin B3	plexin B3 [Source:HGNC Symbol;Acc:9105]
ENSECAG00000000640	2.30842	1.29853	0.177911	0	3.3483	4.22064	1.4945	19	-1	45860434	45905553		LOC100071591	PI-PLC X domain-containing protein 2-like	phosphatidylinositol-specific phospholipase C, X domain containing 2 [Source:HGNC Symbol;Acc:26462]
ENSECAG00000000641	0.650848	0.702942	0.842711	0	0.566423	1.33279	1.56289	31	1	21988301	21995020		LOC100066909	zinc finger protein PLAGL1-like	pleiomorphic adenoma gene-like 1 [Source:HGNC Symbol;Acc:9046]
ENSECAG00000000642	31.8185	17.3757	18.3507	6.95839	38.5031	53.6004	36.4861	2	1	22060245	22066333		LOC100069588	splicing factor, proline- and glutamine-rich-like	splicing factor proline/glutamine-rich [Source:HGNC Symbol;Acc:10774]
ENSECAG00000000643	2.82768	4.24167	3.19632	2.22369	3.87361	3.52329	3.62437	X	-1	56062543	56127388		ABCB7	ATP-binding cassette, sub-family B (MDR/TAP), member 7	ATP-binding cassette, sub-family B (MDR/TAP), member 7 [Source:HGNC Symbol;Acc:48]
ENSECAG00000000644	2.39133	1.12293	0.288472	0.122644	1.69658	2.35721	2.27638	X	-1	108333281	108353967				MAP7 domain containing 3 [Source:HGNC Symbol;Acc:25742]
ENSECAG00000000645	1.06377	1.00529	1.27897	0.878373	1.73583	1.40037	3.00522	28	-1	20158784	20205409		NR2C1	nuclear receptor subfamily 2, group C, member 1	nuclear receptor subfamily 2, group C, member 1 [Source:HGNC Symbol;Acc:7971]
ENSECAG00000000646	0	0	0	0	0	0	0	15	1	9257185	9257797
ENSECAG00000000647	0	0	0	0	0	0	0	4	1	95129897	95130337				Uncharacterized protein [Source:UniProtKB/TrEMBL;Acc:F7CBP4]
ENSECAG00000000648	1.98474	2.6795	0.755829	1.23946	1.9051	1.19538	2.96844	3	1	105646547	105758011		LCORL	ligand dependent nuclear receptor corepressor-like	ligand dependent nuclear receptor corepressor-like [Source:HGNC Symbol;Acc:30776]
ENSECAG00000000649	0.393967	0	0	0	0	0	0	10	-1	31865792	31866966
ENSECAG00000000650	28.9224	0.578469	17.8326	0.758154	0.93225	18.1754	3.48016	5	1	19857161	19897093		LOC100051658	n-acetylneuraminate lyase-like	N-acetylneuraminate pyruvate lyase (dihydrodipicolinate synthase) [Source:HGNC Symbol;Acc:16781]
ENSECAG00000000651	0	0	0	0	0	0	0	14	-1	29915672	29966850		SPINK5	serine peptidase inhibitor, Kazal type 5	serine peptidase inhibitor, Kazal type 5 [Source:HGNC Symbol;Acc:15464]
ENSECAG00000000653	0	0	0	0	0	0	0	6	-1	36911316	36912014				Uncharacterized protein [Source:UniProtKB/TrEMBL;Acc:F7CBR5]
ENSECAG00000000654	0	0	0	0	0	0	0	9	-1	55609610	55610132
ENSECAG00000000655	1.84748	0.356313	6.34639	2.80195	1.14845	1.93022	1.11842	4	1	88553448	88569653		LOC100065115	bisphosphoglycerate mutase-like	2,3-bisphosphoglycerate mutase [Source:HGNC Symbol;Acc:1093]
ENSECAG00000000656	0	0	0	0	0	0	0	21	1	4165442	4166844
ENSECAG00000000657	0	0	0	0	0	0	0	2	1	5341864	5353622				CUB domain containing protein 2 [Source:HGNC Symbol;Acc:27297]
ENSECAG00000000658	0.127569	27.7282	1.06184	4.36394	16.2369	0.279893	54.5094	4	1	54828594	54853962		GPNMB	glycoprotein (transmembrane) nmb	glycoprotein (transmembrane) nmb [Source:HGNC Symbol;Acc:4462]
ENSECAG00000000659	0	0.204446	0	0	0	0	0	1	-1	116236454	116252509				cholinergic receptor, nicotinic, beta 4 (neuronal) [Source:HGNC Symbol;Acc:1964]
ENSECAG00000000660	2.17278	0	0	0	0	2.22468	1.84148	16	1	18505112	18514447		LOC100629137	prokineticin-2-like	prokineticin 2 [Source:HGNC Symbol;Acc:18455]
ENSECAG00000000661	0	0	0	0	0	0	0	5	-1	31228258	31232719				Uncharacterized protein [Source:UniProtKB/TrEMBL;Acc:F7D1N7]
ENSECAG00000000662	0	0.287626	0	0	0.231766	0	0	20	-1	52648058	52791552		LOC100069697	probable 3-hydroxymethyl-3-methylglutaryl-CoA lyase 2-like	3-hydroxymethyl-3-methylglutaryl-CoA lyase-like 1 [Source:HGNC Symbol;Acc:21359]
ENSECAG00000000663	0	0	0	0	0	0	0	5	1	16461740	16462661
ENSECAG00000000664	0	0	0	0	0	0	0	4	-1	75385960	75386846
ENSECAG00000000665	3.11997	3.03272	3.80887	0.588852	2.44374	4.28976	2.02726	10	1	19620720	19631813		TBC1D17	TBC1 domain family, member 17	TBC1 domain family, member 17 [Source:HGNC Symbol;Acc:25699]
ENSECAG00000000666	0	0	0	0	0	0	0.0467888	7	1	11941149	12011213		LOC100068783	uncharacterized protein KIAA1377-like	KIAA1377 [Source:HGNC Symbol;Acc:29264]
ENSECAG00000000667	0	0	0	0	0	0	0	17	1	7542045	7542508
ENSECAG00000000668	0.0380155	2.20688	6.08244	0.538117	0.413554	0	1.04712	X	1	85767122	85991997		LOC100054545	collagen alpha-5(IV) chain-like	collagen, type IV, alpha 5 [Source:HGNC Symbol;Acc:2207]
ENSECAG00000000669	49.7279	12.0602	14.0451	13.3476	14.253	22.213	20.1895	14	-1	8462864	8497839		LOC100069785	v-type proton ATPase subunit e 1-like	ATPase, H+ transporting, lysosomal 9kDa, V0 subunit e1 [Source:HGNC Symbol;Acc:863]
ENSECAG00000000670	0	0	0	0	0	0	0.0476819	28	-1	29941617	29945499				Uncharacterized protein [Source:UniProtKB/TrEMBL;Acc:F7C133]
ENSECAG00000000671	0	0.198179	1.35762	0.519476	0.479073	0.107358	0	1	-1	1439220	1480487				leucine rich repeat containing 27 [Source:HGNC Symbol;Acc:29346]
ENSECAG00000000673	0	0	0	0	0	0	0	16	1	17362621	17363345				Uncharacterized protein [Source:UniProtKB/TrEMBL;Acc:F7CBL7]
ENSECAG00000000674	0	0.260141	0	0	0.209619	0	0	1	1	94326612	94341356		LOC100069760	hyaluronan and proteoglycan link protein 3-like	hyaluronan and proteoglycan link protein 3 [Source:HGNC Symbol;Acc:21446]
ENSECAG00000000675	9.39369	4.06779	8.52383	1.4635	6.9412	10.6292	4.1309	14	-1	4406050	4417967		LOC100058137	protein RMD5 homolog B-like	required for meiotic nuclear division 5 homolog B (S. cerevisiae) [Source:HGNC Symbol;Acc:26181]
ENSECAG00000000676	0	0	0	0	0	0	0	9	-1	37921835	37922548
ENSECAG00000000677	0	0	0	0	0	0	0	4	-1	75728653	75730048
ENSECAG00000000678	3.15224	1.41856	5.50676	0.688589	4.44523	3.92769	2.39124	2	-1	17420471	17484440		NFYC	nuclear transcription factor Y, gamma	nuclear transcription factor Y, gamma [Source:HGNC Symbol;Acc:7806]
ENSECAG00000000679	0	0	0	0	0	0	0	17	1	7630350	7635059		LOC100051336	pancreas/duodenum homeobox protein 1-like	pancreatic and duodenal homeobox 1 [Source:HGNC Symbol;Acc:6107]
ENSECAG00000000680	3.68397	0.994707	5.45138	0	1.60305	3.23312	3.64262	14	-1	36302891	36305116				Uncharacterized protein [Source:UniProtKB/TrEMBL;Acc:F7CBJ5]
ENSECAG00000000681	0	0	0	0	0	0.301294	0	16	-1	45978775	45983053				Uncharacterized protein [Source:UniProtKB/TrEMBL;Acc:F7CBE0]
ENSECAG00000000682	3.23268	5.33412	5.64729	5.93176	3.90744	2.62691	5.8347	19	1	18656535	18671021		LOC100058402	NADH dehydrogenase [ubiquinone] 1 beta subcomplex subunit 5, mitochondrial-like	NADH dehydrogenase (ubiquinone) 1 beta subcomplex, 5, 16kDa [Source:HGNC Symbol;Acc:7700]
ENSECAG00000000683	1.22114	0.824299	0.423514	0.180057	0.996319	1.45125	1.29368	10	-1	11337912	11339593				Uncharacterized protein [Source:UniProtKB/TrEMBL;Acc:F7C6D4]
ENSECAG00000000684	1.10519	1.74074	2.89605	0.869123	2.2042	4.58025	1.43103	13	-1	20905733	20917544		JMJD5	lysine (K)-specific demethylase 8	lysine (K)-specific demethylase 8 [Source:HGNC Symbol;Acc:25840]
ENSECAG00000000685	1769.31	1324.15	263.275	303.706	735.223	1816.56	548.225	1	-1	144492381	144497809	NM_001082502	B2M	beta-2-microglobulin	Beta-2-microglobulin [Source:UniProtKB/Swiss-Prot;Acc:P30441]
ENSECAG00000000686	178.263	18.659	7.56505	0.665439	67.1983	213.711	51.7949	2	1	25725094	25747437		LOC100056331	lysosomal-associated transmembrane protein 5-like	lysosomal protein transmembrane 5 [Source:HGNC Symbol;Acc:29612]
ENSECAG00000000687	0	0	0	0	0	0	0	21	1	2085423	2086063
ENSECAG00000000688	0	0	0	0	0	0	0	31	1	12570479	12570899
ENSECAG00000000689	9.05632	7.13211	1.95434	2.67071	8.04578	5.85061	8.10186	16	-1	17404324	17450056		PPP4R2	protein phosphatase 4, regulatory subunit 2	protein phosphatase 4, regulatory subunit 2 [Source:HGNC Symbol;Acc:18296]
ENSECAG00000000690	1.01512	0.872116	1.79233	1.19744	2.30901	1.41733	1.75979	16	-1	48047436	48088022		MLH1	mutL homolog 1, colon cancer, nonpolyposis type 2 (E. coli)	mutL homolog 1, colon cancer, nonpolyposis type 2 (E. coli) [Source:HGNC Symbol;Acc:7127]
ENSECAG00000000691	5.94562	2.34413	2.53042	2.60677	5.38044	7.42678	5.1654	18	1	2995767	3091726		WDR33	WD repeat domain 33
ENSECAG00000000692	28.9203	12.5141	4.57213	1.3121	12.1004	26.303	12.1331	11	1	3775814	3786211		LGALS3BP	lectin, galactoside-binding, soluble, 3 binding protein	lectin, galactoside-binding, soluble, 3 binding protein [Source:HGNC Symbol;Acc:6564]
ENSECAG00000000693	0	0	0	0	0	0	0	9	-1	18739338	18755224		LOC100052211	uncharacterized protein C8orf46 homolog	chromosome 8 open reading frame 46 [Source:HGNC Symbol;Acc:28498]
ENSECAG00000000694	0	0	0	0	0	0	0	6	1	42239864	42241995
ENSECAG00000000696	0	0.499756	0.684715	0	0.402699	0.541456	0	20	1	42582474	42592961		LOC100067560	radial spoke head protein 9 homolog	radial spoke head 9 homolog (Chlamydomonas) [Source:HGNC Symbol;Acc:21057]
ENSECAG00000000697	19.7952	7.32768	13.583	72.6877	5.90457	10.2741	26.834	10	-1	10862831	10874148		LOC100068145	flavin reductase-like	biliverdin reductase B (flavin reductase (NADPH)) [Source:HGNC Symbol;Acc:1063]
ENSECAG00000000698	11.9729	5.388	11.0731	0	1.73664	1.16752	2.25496	7	-1	25781047	25783939		LOC100062824	FXYD domain-containing ion transport regulator 6-like
ENSECAG00000000699	0	0	0	0	0	0	0	16	-1	5829755	6005831		SLC6A1	solute carrier family 6 (neurotransmitter transporter, GABA), member 1	solute carrier family 6 (neurotransmitter transporter, GABA), member 1 [Source:HGNC Symbol;Acc:11042]
ENSECAG00000000700	6.36089	7.32268	4.10432	5.75836	8.6899	8.87132	8.46262	30	1	12514886	12586156		EPRS	glutamyl-prolyl-tRNA synthetase	glutamyl-prolyl-tRNA synthetase [Source:HGNC Symbol;Acc:3418]
ENSECAG00000000701	2.50057	18.6644	5.18352	116.834	2.03238	0.945924	3.16675	6	-1	5486218	5551290		FN1	fibronectin 1	fibronectin 1 [Source:HGNC Symbol;Acc:3778]
ENSECAG00000000702	0	0	0	0	0	0	0	X	1	120436603	120443610		LOC100629779	fetal and adult testis-expressed transcript protein-like	fetal and adult testis expressed 1 [Source:HGNC Symbol;Acc:24683]
ENSECAG00000000703	3.22865	3.05118	5.67342	4.76065	1.58054	0.826444	3.19241	16	-1	57284461	57287585		OXSM	3-oxoacyl-ACP synthase, mitochondrial	3-oxoacyl-ACP synthase, mitochondrial [Source:HGNC Symbol;Acc:26063]
ENSECAG00000000705	0	0	0.162915	0	0	0	0	11	1	16304463	16476378		2010-03-01	membrane-associated ring finger (C3HC4) 10, E3 ubiquitin protein ligase	membrane-associated ring finger (C3HC4) 10, E3 ubiquitin protein ligase [Source:HGNC Symbol;Acc:26655]
ENSECAG00000000706	0	0	0	0	0.0798455	0	0.103676	1	1	126342719	126562120		LOC100066094	multiple epidermal growth factor-like domains protein 11-like	multiple EGF-like-domains 11 [Source:HGNC Symbol;Acc:29635]
ENSECAG00000000707	0	2.34049	0	0	0	0	0	17	-1	7667712	7672956				caudal type homeobox 2 [Source:HGNC Symbol;Acc:1806]
ENSECAG00000000708	15.4282	14.1636	9.98811	7.27963	18.462	16.0224	12.204	6	-1	73541302	73582480		LOC100058867	SAP domain-containing ribonucleoprotein-like	SAP domain containing ribonucleoprotein [Source:HGNC Symbol;Acc:24432]
ENSECAG00000000709	0	0.124189	0.0850756	0.21702	0	0	0.584719	X	-1	2814668	3107576		NLGN4X	neuroligin 4, X-linked	Uncharacterized protein [Source:UniProtKB/TrEMBL;Acc:F7CXJ0]
ENSECAG00000000710	0	0.41215	0	0	0.332106	0	0.215614	20	1	43040784	43142521				transmembrane protein 151B [Source:HGNC Symbol;Acc:21315]
ENSECAG00000000711	1.3017	0.527206	1.9262	1.07484	2.97372	2.95118	1.8387	11	-1	31388306	31403610		COIL	coilin	coilin [Source:HGNC Symbol;Acc:2184]
ENSECAG00000000712	4.3141	4.16017	5.69984	9.45084	3.35222	3.15511	6.09383	24	1	23005199	23011352		LOC100052429	SRA stem-loop-interacting RNA-binding protein, mitochondrial-like	SRA stem-loop interacting RNA binding protein [Source:HGNC Symbol;Acc:20495]
ENSECAG00000000713	12.8784	1.44887	1.38957	0.126595	1.75123	2.90407	2.72869	6	-1	83474485	83503839		LOC100051965	nuclear protein MDM1-like	Mdm1 nuclear protein homolog (mouse) [Source:HGNC Symbol;Acc:29917]
ENSECAG00000000714	0	0	0	0	0	0	0	10	1	65053741	65058211		LOC100072689	protein FAM26D-like	family with sequence similarity 26, member D [Source:HGNC Symbol;Acc:21094]
ENSECAG00000000715	8.1134	4.86821	1.50073	1.0634	21.379	14.3728	15.026	12	-1	18833527	18866285		LPXN	leupaxin	leupaxin [Source:HGNC Symbol;Acc:14061]
ENSECAG00000000716	6.22348	2.62562	7.19472	0	5.50082	8.53412	4.67017	7	-1	52960759	52969170		LOC100146180	ras-related protein Rab-11B-like	RAB11B, member RAS oncogene family [Source:HGNC Symbol;Acc:9761]
ENSECAG00000000718	1.87785	1.26759	3.32872	0.73837	3.06424	5.26455	1.65783	11	-1	37367576	37384583		TAF15	TAF15 RNA polymerase II, TATA box binding protein (TBP)-associated factor, 68kDa	TAF15 RNA polymerase II, TATA box binding protein (TBP)-associated factor, 68kDa [Source:HGNC Symbol;Acc:11547]
ENSECAG00000000719	0	0	0.221693	0	0	0	0	2	-1	42076909	42097908	NM_001143949	CA6	carbonic anhydrase VI	carbonic anhydrase 6 [Source:RefSeq peptide;Acc:NP_001137421]
ENSECAG00000000720	0	0	0	0	0	0	0	10	1	74307724	74321063				chromosome 6 open reading frame 58 [Source:HGNC Symbol;Acc:20960]
ENSECAG00000000721	0	0.109355	0.0749133	0	0.176234	0	0.0572082	11	1	26164813	26182512		MYCBPAP	MYCBP associated protein	MYCBP associated protein [Source:HGNC Symbol;Acc:19677]
ENSECAG00000000722	0.635027	13.0312	7.16511	2.09742	3.31592	1.57905	3.7674	22	-1	12128624	12134887		BTBD3	BTB (POZ) domain containing 3	BTB (POZ) domain containing 3 [Source:HGNC Symbol;Acc:15854]
ENSECAG00000000723	0.900312	2.02577	5.82857	5.31005	1.63235	0.877923	0.635863	8	1	11652968	11667991		LOC100066641	cob(I)yrinic acid a,c-diamide adenosyltransferase, mitochondrial-like	methylmalonic aciduria (cobalamin deficiency) cblB type [Source:HGNC Symbol;Acc:19331]
ENSECAG00000000724	0	0	0	0	0	0	0	8	-1	56135232	56135673
ENSECAG00000000725	4.18462	5.3716	2.85502	1.13289	5.7463	6.8734	9.39936	29	-1	33513248	33589514		ZMYND11	zinc finger, MYND-type containing 11	Uncharacterized protein [Source:UniProtKB/TrEMBL;Acc:F6WC24]
ENSECAG00000000726	0	0	0.652159	0	0	0	0	6	1	70865117	70867507				homeobox C9 [Source:HGNC Symbol;Acc:5130]
ENSECAG00000000727	0	0.229888	0.314969	0	0	0	0	3	1	115939901	115975692		LOC100070406	probable serine protease HTRA3-like	HtrA serine peptidase 3 [Source:HGNC Symbol;Acc:30406]
ENSECAG00000000728	0.897012	1.10092	1.81004	1.44289	0.709687	0.656029	2.24616	8	-1	78517759	78626204		PIGN	phosphatidylinositol glycan anchor biosynthesis, class N	phosphatidylinositol glycan anchor biosynthesis, class N [Source:HGNC Symbol;Acc:8967]
ENSECAG00000000730	0	11.5586	11.8773	3.02979	3.72553	0	4.53511	5	1	43924932	43925769		LOC100056268	protein S100-A16-like	S100 calcium binding protein A16 [Source:HGNC Symbol;Acc:20441]
ENSECAG00000000731	0	0.402006	0.275394	0	0	0	0.210307	1	1	15467311	15472418		LOC100067708	uncharacterized protein C10orf82-like	chromosome 10 open reading frame 82 [Source:HGNC Symbol;Acc:28500]
ENSECAG00000000732	6.36786	2.57908	0.981551	0.500769	1.15455	2.32856	1.49914	20	-1	30950844	30953761		LOC100057688	uncharacterized LOC100057688	Uncharacterized protein [Source:UniProtKB/TrEMBL;Acc:F6PSQ2]
ENSECAG00000000733	1.94265	2.62267	0.898327	2.29155	3.16998	2.8415	3.65875	8	1	56185025	56190003		LOC100067413	UPF0711 protein C18orf21 homolog	chromosome 18 open reading frame 21 [Source:HGNC Symbol;Acc:28802]
ENSECAG00000000734	0.908615	30.6669	6.72266	0	9.88443	15.2838	2.56691	20	1	34510295	34598691		LOC100629238	high mobility group protein HMG-I/HMG-Y-like	high mobility group AT-hook 1 [Source:HGNC Symbol;Acc:5010]
ENSECAG00000000735	21.3617	2.23272	1.01968	2.43855	1.79911	8.265	3.60144	2	1	11955202	11979082				MAP kinase interacting serine/threonine kinase 1 [Source:HGNC Symbol;Acc:7110]
ENSECAG00000000736	0	0	0	0	0	0	0	1	-1	52902274	52902658
ENSECAG00000000737	47.3058	34.6257	50.779	21.7381	43.6083	42.239	43.0716	11	-1	12176554	12192408		LOC100053143	cAMP-dependent protein kinase type I-alpha regulatory subunit-like	protein kinase, cAMP-dependent, regulatory, type I, alpha [Source:HGNC Symbol;Acc:9388]
ENSECAG00000000738	1.26889	0	0	0.498926	1.84049	1.23733	1.04554	21	-1	8504544	8725167		LOC100050754	peptidyl-prolyl cis-trans isomerase CWC27 homolog	CWC27 spliceosome-associated protein homolog (S. cerevisiae) [Source:HGNC Symbol;Acc:10664]
ENSECAG00000000739	0	0	0	0.193414	0	0	0	X	1	59947746	59959215		LOC100072545	protein FAM46D-like	family with sequence similarity 46, member D [Source:HGNC Symbol;Acc:28399]
ENSECAG00000000740	0	0	0	0	0	0	0	10	-1	74365502	74384294				Uncharacterized protein [Source:UniProtKB/TrEMBL;Acc:F7C5K2]
ENSECAG00000000741	8.37097	0	0	0	3.50246	2.35465	0	4	1	95139453	95139914				Uncharacterized protein [Source:UniProtKB/TrEMBL;Acc:F7C5X2]
ENSECAG00000000742	0	0	0	0	0	0	0	4	-1	40352294	40352976
ENSECAG00000000743	4.66761	3.54459	4.04703	1.7206	3.17355	5.54718	3.39961	5	-1	46163483	46179899		PRUNE	prune homolog (Drosophila)	prune homolog (Drosophila) [Source:HGNC Symbol;Acc:13420]
ENSECAG00000000744	0.837449	0.565298	1.39412	0.493928	0.273307	1.77615	0.473172	25	-1	5092873	5139881		LOC100064026	TBC1 domain family member 2A-like	TBC1 domain family, member 2 [Source:HGNC Symbol;Acc:18026]
ENSECAG00000000745	0	12.0915	5097.89	0	6.49548	0	2.10853	14	-1	27073654	27074756				glutathione peroxidase 3 (plasma) [Source:HGNC Symbol;Acc:4555]
ENSECAG00000000746	0.254926	0.172081	0.117884	0.150356	0.277323	0.55932	0.27007	15	1	70095985	70129572		KIF3C	kinesin family member 3C	kinesin family member 3C [Source:HGNC Symbol;Acc:6321]
ENSECAG00000000747	0	0	0	0	0	0	0	2	1	48051226	48052324
ENSECAG00000000748	0	0	0	0	0	0	0	16	-1	83440578	83476582		LOC100050427	clarin-1-like	clarin 1 [Source:HGNC Symbol;Acc:12605]
ENSECAG00000000749	7.24142	11.5015	18.5158	13.7342	7.5687	7.99593	10.7302	4	1	7821101	7848289		DLD	dihydrolipoamide dehydrogenase	dihydrolipoamide dehydrogenase [Source:HGNC Symbol;Acc:2898]
ENSECAG00000000750	0	0.174158	0	0	0	0	0	7	-1	12715581	12723268	NM_001082495	MMP3	matrix metallopeptidase 3 (stromelysin 1, progelatinase)	Stromelysin-1 [Source:UniProtKB/Swiss-Prot;Acc:Q28397]
ENSECAG00000000751	0.864209	4.78357	5.83462	4.5874	1.69224	0.316019	3.35701	8	1	75540170	75620215		NEDD4L	neural precursor cell expressed, developmentally down-regulated 4-like, E3 ubiquitin protein ligase	neural precursor cell expressed, developmentally down-regulated 4-like, E3 ubiquitin protein ligase [Source:HGNC Symbol;Acc:7728]
ENSECAG00000000752	0.170914	1.6152	0.15807	0	0	0	0.120712	12	1	1409439	1446462		LOC100059218	ETS homologous factor-like	ets homologous factor [Source:HGNC Symbol;Acc:3246]
ENSECAG00000000753	6.16228	2.89369	2.66374	2.21231	4.51769	5.48651	3.59532	12	1	8345345	8459397		TTC17	tetratricopeptide repeat domain 17	tetratricopeptide repeat domain 17 [Source:HGNC Symbol;Acc:25596]
ENSECAG00000000755	2.46908	0.988518	0.393711	0.341469	2.66748	4.18438	2.20084	17	-1	3957135	3994157		SACS	spastic ataxia of Charlevoix-Saguenay (sacsin)	spastic ataxia of Charlevoix-Saguenay (sacsin) [Source:HGNC Symbol;Acc:10519]
ENSECAG00000000756	0	0	0	0	0	0	0	21	-1	21077515	21077957
ENSECAG00000000757	1.38601	0.534623	0.183121	0	1.29238	0.579233	0.839054	1	-1	180152005	180178616		MIS18BP1	MIS18 binding protein 1	Uncharacterized protein [Source:UniProtKB/TrEMBL;Acc:F7C0V1]
ENSECAG00000000758	0	0.581177	0.0995337	0	0	0	0	20	1	43061354	43072508		CAPN11	calpain 11	calpain 11 [Source:HGNC Symbol;Acc:1478]
ENSECAG00000000759	5.16369	3.09832	1.76875	1.57917	6.44955	4.75554	7.69912	8	-1	56201284	56287253		LOC100052887	regulation of nuclear pre-mRNA domain-containing protein 1A-like	regulation of nuclear pre-mRNA domain containing 1A [Source:HGNC Symbol;Acc:25560]
ENSECAG00000000760	0.390952	0.527804	0	0	0	0	0.276117	21	-1	23608534	23609123
ENSECAG00000000761	0	0	0	0.456509	0	0	0	X	-1	80084932	80101759		LOC100060010	nuclear RNA export factor 2-like	Uncharacterized protein [Source:UniProtKB/TrEMBL;Acc:F6RAK1]
ENSECAG00000000762	11.2543	10.9733	8.86653	10.5713	8.16204	11.889	5.74064	2	-1	37270029	37291599		DDI2	DNA-damage inducible 1 homolog 2 (S. cerevisiae)	DNA-damage inducible 1 homolog 2 (S. cerevisiae) [Source:HGNC Symbol;Acc:24578]
ENSECAG00000000763	15.9086	2.5057	1.71653	0.78191	2.45173	36.5525	2.80894	16	1	46193139	46197357		LOC100068414	cysteine/serine-rich nuclear protein 1-like	cysteine-serine-rich nuclear protein 1 [Source:HGNC Symbol;Acc:14300]
ENSECAG00000000764	0	0	0	0	0	0	0	5	-1	78652892	78722397		WDR63	WD repeat domain 63	WD repeat domain 63 [Source:HGNC Symbol;Acc:30711]
ENSECAG00000000765	0	0	0	0	0	0	0	28	1	35566838	35610098				Uncharacterized protein [Source:UniProtKB/TrEMBL;Acc:F7C152]
ENSECAG00000000766	0	0	0	0	0	0	0	22	-1	8632027	8633810				Uncharacterized protein [Source:UniProtKB/TrEMBL;Acc:F7C182]
ENSECAG00000000767	6.4082	4.24704	0.700419	0.755912	11.9778	11.7592	11.6028	16	1	56026372	56098304		SLC4A7	solute carrier family 4, sodium bicarbonate cotransporter, member 7	solute carrier family 4, sodium bicarbonate cotransporter, member 7 [Source:HGNC Symbol;Acc:11033]
ENSECAG00000000768	0	0	0	0	0	0	0	10	-1	13990685	13991383				Uncharacterized protein [Source:UniProtKB/TrEMBL;Acc:F7C5J1]
ENSECAG00000000769	0	0	0	0	0	0	0	12	1	20368338	20377023		LOC100629471	membrane-spanning 4-domains subfamily A member 13-like	membrane-spanning 4-domains, subfamily A, member 13 [Source:HGNC Symbol;Acc:16674]
ENSECAG00000000770	0.594516	2.67542	0.733117	0.233764	0.431165	1.59426	0.419889	12	1	10444372	10448837		SLC35C1	solute carrier family 35, member C1	solute carrier family 35, member C1 [Source:HGNC Symbol;Acc:20197]
ENSECAG00000000771	0	0	0	0	0	0	0	2	-1	46386866	46393944		TP73	tumor protein p73	tumor protein p73 [Source:HGNC Symbol;Acc:12003]
ENSECAG00000000773	0.440551	0.118953	0.651909	0.103935	1.43777	0.902151	1.0579	22	-1	25687189	25709346		GGT7	gamma-glutamyltransferase 7	gamma-glutamyltransferase 7 [Source:HGNC Symbol;Acc:4259]
ENSECAG00000000774	0	0	0	0	0	0	0	8	1	80196883	80204118				Uncharacterized protein [Source:UniProtKB/TrEMBL;Acc:F7C0V8]
ENSECAG00000000775	15.1471	3.60871	1.37341	0.350344	10.6622	13.6844	27.2693	15	1	17759330	17775026		LOC100052855	t-cell surface glycoprotein CD8 beta chain-like	CD8b molecule [Source:HGNC Symbol;Acc:1707]
ENSECAG00000000776	0	0	0	0	0	0	0	21	-1	36848140	36848954
ENSECAG00000000777	0	0	0	0	0	0	0	21	-1	23636583	23637694				Uncharacterized protein [Source:UniProtKB/TrEMBL;Acc:F7C139]
ENSECAG00000000778	0	0	0	0	0	0	0	22	1	24259132	24277437		LOC100069028	uncharacterized LOC100069028	Uncharacterized protein [Source:UniProtKB/TrEMBL;Acc:F7D7M7]
ENSECAG00000000779	0	0	0	0	0.205317	0	0	8	1	79841521	79852873		SERPINB12	serpin peptidase inhibitor, clade B (ovalbumin), member 12	serpin peptidase inhibitor, clade B (ovalbumin), member 12 [Source:HGNC Symbol;Acc:14220]
ENSECAG00000000780	1.14543	1.66534	3.34104	5.30068	1.24607	1.73986	4.16938	30	-1	16520716	16564397		LOC100057376	BTB/POZ domain-containing protein KCTD3-like	potassium channel tetramerisation domain containing 3 [Source:HGNC Symbol;Acc:21305]
ENSECAG00000000781	0.829142	1.39923	0.766831	0	2.48046	0.909588	0.439198	21	1	2286140	2288504		ANKLE1	ankyrin repeat and LEM domain containing 1	ankyrin repeat and LEM domain containing 1 [Source:HGNC Symbol;Acc:26812]
ENSECAG00000000782	110.216	82.1928	67.7614	19.5636	105.968	153.536	84.3663	4	-1	57369340	57374341		HNRNPA2B1	heterogeneous nuclear ribonucleoprotein A2/B1	heterogeneous nuclear ribonucleoprotein A2/B1 [Source:HGNC Symbol;Acc:5033]
ENSECAG00000000783	0	0.260724	0	0	0	0	0	5	1	3769680	3782916		DUSP27	dual specificity phosphatase 27 (putative)	dual specificity phosphatase 27 (putative) [Source:HGNC Symbol;Acc:25034]
ENSECAG00000000784	0	0.778141	0.355376	0	0	0	0	9	1	41130755	41183834		ESRP1	epithelial splicing regulatory protein 1	epithelial splicing regulatory protein 1 [Source:HGNC Symbol;Acc:25966]
ENSECAG00000000785	0	0	0.243115	0.155041	0.142982	0.19225	0.464142	7	1	46603984	46606643				Uncharacterized protein [Source:UniProtKB/TrEMBL;Acc:F7CWS3]
ENSECAG00000000786	0	0	0	0	0	0	0	7	-1	6564525	6565042
ENSECAG00000000787	0	0.0850038	0.931707	0	0	0	0	21	-1	53445237	53598175		ADAMTS16	ADAM metallopeptidase with thrombospondin type 1 motif, 16	ADAM metallopeptidase with thrombospondin type 1 motif, 16 [Source:HGNC Symbol;Acc:17108]
ENSECAG00000000788	0	8.92506	0	0	0	0	0	12	1	20526491	20538862		LOC100061747	membrane-spanning 4-domains subfamily A member 8A-like	membrane-spanning 4-domains, subfamily A, member 8B [Source:HGNC Symbol;Acc:13380]
ENSECAG00000000789	3.14738	1.47085	1.90325	0.571177	1.71195	1.85917	1.88091	21	-1	4444484	4463253		SH3BP5L	SH3-binding domain protein 5-like	SH3-binding domain protein 5-like [Source:HGNC Symbol;Acc:29360]
ENSECAG00000000790	2.13842	0	0	0	0	0	0	10	-1	13992967	14003154		LOC100630749	VEGF co-regulated chemokine 1-like	chemokine (C-X-C motif) ligand 17 [Source:HGNC Symbol;Acc:19232]
ENSECAG00000000791	0	0	7.34927	0	0	0	0	2	1	50980089	50989223		EPB49	erythrocyte membrane protein band 4.9 (dematin)	erythrocyte membrane protein band 4.9 (dematin) [Source:HGNC Symbol;Acc:3382]
ENSECAG00000000792	3.17453	4.13798	4.65704	1.67865	3.81068	6.56477	3.32445	13	1	42386272	42414762		LUC7L	LUC7-like (S. cerevisiae)	LUC7-like (S. cerevisiae) [Source:HGNC Symbol;Acc:6723]
ENSECAG00000000793	0	0	0	0	0	0	0	1	1	180172007	180173531
ENSECAG00000000794	16.5646	0	0.170219	0.434214	7.20795	9.69159	3.63971	21	1	21083873	21110884		LOC100064199	embigin-like	embigin [Source:HGNC Symbol;Acc:30465]
ENSECAG00000000795	0	0.590765	16.7277	3.95738	0.317355	0.853412	1.23622	9	-1	18779918	18806246		LOC100063782	hydroxyacid-oxoacid transhydrogenase, mitochondrial-like	alcohol dehydrogenase, iron containing, 1 [Source:HGNC Symbol;Acc:16354]
ENSECAG00000000796	3.33159	2.99854	2.73886	1.74664	6.44318	6.22675	3.66022	X	-1	121314512	121317254		LOC100063613	centrin-2-like	centrin, EF-hand protein, 2 [Source:HGNC Symbol;Acc:1867]
ENSECAG00000000797	45.4775	5.7472	9.12257	11.023	24.3977	72.1392	12.7598	28	-1	35741739	35756017		LOC100070178	SUN domain-containing protein 2-like	Sad1 and UNC84 domain containing 2 [Source:HGNC Symbol;Acc:14210]
ENSECAG00000000798	0.93447	0.420527	0.144041	2.02089	0.169428	0.113904	0.659988	4	-1	86671289	86693889				Uncharacterized protein [Source:UniProtKB/TrEMBL;Acc:F7DWW1]
ENSECAG00000000799	0	0	0.760658	0	0.149121	0	0	10	-1	24374034	24379289
ENSECAG00000000800	3.56043	1.8809	2.72019	0.913018	3.36803	2.15106	6.55988	5	-1	76959579	77123440		HS2ST1	heparan sulfate 2-O-sulfotransferase 1	Uncharacterized protein [Source:UniProtKB/TrEMBL;Acc:F6UYS8]
ENSECAG00000000801	0	0	0	0	0	0	0	8	-1	42743003	42746814
ENSECAG00000000802	0	0	0	0	0	0	0	5	-1	97101069	97101971
ENSECAG00000000803	0	0	0	0	0	0	0	1	-1	157045350	157046294		LOC100072555	olfactory receptor 11H6-like	Uncharacterized protein [Source:UniProtKB/TrEMBL;Acc:F7C4P0]
ENSECAG00000000804	0	0	0	0	0	0	0	2	1	113438819	113439236
ENSECAG00000000805	0	0	0	0	0	0	0	2	1	118123978	118215427		LOC100064408	dickkopf-related protein 2-like	dickkopf 2 homolog (Xenopus laevis) [Source:HGNC Symbol;Acc:2892]
ENSECAG00000000806	0	2.46308	4.21833	3.22817	0	2.66861	3.22137	8	1	8014083	8014334				Uncharacterized protein [Source:UniProtKB/TrEMBL;Acc:F7DX81]
ENSECAG00000000807	0	0	0	0	0	0	0	20	1	2091141	2091746
ENSECAG00000000808	0	0.695849	0	0	0	0	1.45612	5	-1	94151128	94155845		LOC100069321	tctex1 domain-containing protein 1-like	Tctex1 domain containing 1 [Source:HGNC Symbol;Acc:26882]
ENSECAG00000000809	25.0657	12.2235	17.6289	4.15968	16.0704	28.8568	12.2508	16	1	37941434	37948199		LOC100053641	glutaminyl-tRNA synthetase-like	glutaminyl-tRNA synthetase [Source:HGNC Symbol;Acc:9751]
ENSECAG00000000810	0	0	0	0	0	0	0	3	1	23808633	23809457				Uncharacterized protein [Source:UniProtKB/TrEMBL;Acc:F7DX85]
ENSECAG00000000811	8.54924	8.33581	8.78529	4.48209	15.5006	5.55776	5.70262	7	1	75464481	75465352		LOC100069994	mitochondrial import inner membrane translocase subunit Tim9 B-like	Uncharacterized protein [Source:UniProtKB/TrEMBL;Acc:F7DSJ6]
ENSECAG00000000812	0	0	0	0	0	0	0	2	-1	71873440	71873956
ENSECAG00000000813	0	0.0506278	0	0	0	0	0	16	1	46633909	46714899	NM_001163895	SCN5A	sodium channel, voltage-gated, type V, alpha subunit	sodium channel protein type 5 subunit alpha [Source:RefSeq peptide;Acc:NP_001157367]
ENSECAG00000000814	0	0	0	0	0	0	0	1	1	49251015	49254884				Uncharacterized protein [Source:UniProtKB/TrEMBL;Acc:F7DX10]
ENSECAG00000000815	0	0	0	0	0	0	0	17	1	80307891	80319356		LOC100069151	rhodopsin kinase-like	G protein-coupled receptor kinase 1 [Source:HGNC Symbol;Acc:10013]
ENSECAG00000000816	2.70333	0.391032	1.69655	0	2.31066	1.27098	1.09102	7	1	79553881	79588010		AMPD3	adenosine monophosphate deaminase 3	adenosine monophosphate deaminase 3 [Source:HGNC Symbol;Acc:470]
ENSECAG00000000817	6.20772	2.88087	3.05001	2.74599	8.44138	7.94502	10.0017	12	-1	31292086	31318151		LOC100060043	nucleosome assembly protein 1-like 4-like	nucleosome assembly protein 1-like 4 [Source:HGNC Symbol;Acc:7640]
ENSECAG00000000818	0	0	0	0	0	0	0	15	1	57466892	57467311
ENSECAG00000000820	0	0	0	0	0	0	0	1	1	156462372	156463313		LOC100072386	olfactory receptor 11H6-like	Uncharacterized protein [Source:UniProtKB/TrEMBL;Acc:F7DX47]
ENSECAG00000000822	0	0	0	0	0	0	0	7	1	75220698	75221656				Uncharacterized protein [Source:UniProtKB/TrEMBL;Acc:F7DWW7]
ENSECAG00000000823	1.6558	1.49027	1.40375	3.09253	2.85201	3.53198	2.63124	5	-1	97403128	97473268		ATG4C	autophagy related 4C, cysteine peptidase	autophagy related 4C, cysteine peptidase [Source:HGNC Symbol;Acc:16040]
ENSECAG00000000824	0	0	0	0	0	0	0	20	-1	24823606	24824511		LOC100065521	olfactory receptor 2M3-like	Uncharacterized protein [Source:UniProtKB/TrEMBL;Acc:F7DX35]
ENSECAG00000000825	0	0.227362	0	0.794627	0	0	0	6	1	70566285	70567649		LOC100062268	keratin, type I cytoskeletal 18-like	Uncharacterized protein [Source:UniProtKB/TrEMBL;Acc:F7DNA3]
ENSECAG00000000826	0	0	0.853831	0	0	1.35038	0.652036	20	-1	31249495	31249743		LOC100049899	mitotic-spindle organizing protein 1-like	mitotic spindle organizing protein 1 [Source:HGNC Symbol;Acc:33830]
ENSECAG00000000827	0	0	0	0	0	0	0	6	1	18874788	18875927		LOC100064263	uncharacterized protein C2orf57-like	chromosome 2 open reading frame 57 [Source:HGNC Symbol;Acc:28563]
ENSECAG00000000828	6.82673	1.50472	1.03081	0.657373	3.94059	4.48326	2.95195	15	1	9356672	9762152		AFF3	AF4/FMR2 family, member 3	Uncharacterized protein [Source:UniProtKB/TrEMBL;Acc:F7DSL4]
ENSECAG00000000829	0	0	0	0	0	0	0	3	1	26035412	26036320				Uncharacterized protein [Source:UniProtKB/TrEMBL;Acc:F7DX41]
ENSECAG00000000830	0	0	0	0	0	0	0	21	-1	1125990	1126940		LOC100070775	olfactory receptor 10H4-like	Uncharacterized protein [Source:UniProtKB/TrEMBL;Acc:F7D2C4]
ENSECAG00000000831	0	0	0	0	0	0	0	30	-1	588381	589922
ENSECAG00000000832	0	0	0	0	0	0	0	9	-1	81619991	81626195				Uncharacterized protein [Source:UniProtKB/TrEMBL;Acc:F6Y9F5]
ENSECAG00000000833	1.76153	0	0	0.692634	0	0.429431	0.207352	2	-1	71951945	71952729		LOC100063333	interferon gamma receptor 2-like
ENSECAG00000000834	4.38795	2.96197	0.789092	0.575114	3.44749	3.65483	3.70167	2	-1	113619636	113638053		LARP7	La ribonucleoprotein domain family, member 7	La ribonucleoprotein domain family, member 7 [Source:HGNC Symbol;Acc:24912]
ENSECAG00000000835	0	0	0	0	0	0	0	21	-1	23763601	23799997		LOC100065665	coiled-coil domain-containing protein 152-like	coiled-coil domain containing 152 [Source:HGNC Symbol;Acc:34438]
ENSECAG00000000836	14.162	1.47948	1.32536	1.19325	4.12667	6.71996	6.31091	1	1	93037647	93047041				feline sarcoma oncogene [Source:HGNC Symbol;Acc:3657]
ENSECAG00000000837	0	0	1.22186	0	0	0	0	3	1	27321516	27321689				Uncharacterized protein [Source:UniProtKB/TrEMBL;Acc:F7DX17]
ENSECAG00000000838	0	0	0	0	0	0	0	1	-1	156475981	156476865		LOC100072392	olfactory receptor 11G2-like	Uncharacterized protein [Source:UniProtKB/TrEMBL;Acc:F7DSV2]
ENSECAG00000000839	0	0	0	0	0	0	0	20	-1	6681170	6682255
ENSECAG00000000840	0	0	0	0	0	0	0	6	-1	19115313	19115612		LOC100057178	uncharacterized LOC100057178	natriuretic peptide C [Source:HGNC Symbol;Acc:7941]
ENSECAG00000000841	0	0	0	0	0	0	0.168595	20	-1	31550871	31552796		LOC100050904	heat shock 70 kDa protein 1-like	heat shock 70kDa protein 1-like [Source:HGNC Symbol;Acc:5234]
ENSECAG00000000842	0	0	0	0	0	0	0	5	1	38148867	38149793		LOC100057265	olfactory receptor 10J1-like	Uncharacterized protein [Source:UniProtKB/TrEMBL;Acc:F7DWZ3]
ENSECAG00000000843	0	0	0.249535	0	0	0	0.57168	3	1	33415148	33415999	NM_001083597	FOXC2	forkhead box C2 (MFH-1, mesenchyme forkhead 1)	forkhead box protein C2 [Source:RefSeq peptide;Acc:NP_001077066]
ENSECAG00000000844	1.34433	0	1.2433	1.58577	0	0.983171	0	X	1	118659151	118659321				Uncharacterized protein [Source:UniProtKB/TrEMBL;Acc:F7DWX3]
ENSECAG00000000845	0	0	0	0	0	0	0	20	-1	7882497	7883582
ENSECAG00000000846	0	0	0	0	0	0	0	7	-1	32197293	32198204		LOC100072044	olfactory receptor 8B3-like	Uncharacterized protein [Source:UniProtKB/TrEMBL;Acc:F7DSK2]
ENSECAG00000000847	0	14.2054	73.5261	0	0.15898	0	2.47716	1	-1	49260726	49292564		SLC16A9	solute carrier family 16, member 9 (monocarboxylic acid transporter 9)	solute carrier family 16, member 9 (monocarboxylic acid transporter 9) [Source:HGNC Symbol;Acc:23520]
ENSECAG00000000848	0	0	0	0	0	0	0	20	-1	24841994	24842914		LOC100065498	olfactory receptor 2M2-like	Uncharacterized protein [Source:UniProtKB/TrEMBL;Acc:F7DT50]
ENSECAG00000000849	0	0	0	0	0	0	0	6	-1	19748246	19749070				Uncharacterized protein [Source:UniProtKB/TrEMBL;Acc:F7DWU5]
ENSECAG00000000850	0	0	0	0	0	0	0	3	1	65068414	65068865
ENSECAG00000000851	0	0	0	0	0	0	0	1	-1	162420224	162421932				Uncharacterized protein [Source:UniProtKB/TrEMBL;Acc:F7DSA4]
ENSECAG00000000852	0	0.0871277	0.119373	0	0.0702066	0	0.182321	5	-1	94181673	94293493		SGIP1	SH3-domain GRB2-like (endophilin) interacting protein 1	SH3-domain GRB2-like (endophilin) interacting protein 1 [Source:HGNC Symbol;Acc:25412]
ENSECAG00000000854	0	0	0	0	0	0	0	X	-1	118758468	118759574		LOC100070037	melanoma-associated antigen 10-like	Uncharacterized protein [Source:UniProtKB/TrEMBL;Acc:F7DT56]
ENSECAG00000000855	11.9319	1.71369	4.81323	4.94119	5.66158	6.21987	6.09623	21	1	7967563	7998569		TRIM23	tripartite motif containing 23	tripartite motif containing 23 [Source:HGNC Symbol;Acc:660]
ENSECAG00000000856	0	0	0	0	0	0	0	2	-1	72040804	72042206
ENSECAG00000000857	0	1.52132	1.04218	4.65236	3.67759	1.23619	1.59174	7	-1	75331596	75332003		LOC100069918	protein kinase C delta-binding protein-like	protein kinase C, delta binding protein [Source:HGNC Symbol;Acc:9400]
ENSECAG00000000858	0	0	0	0	0	0	0	6	1	19859382	19859453				Uncharacterized protein [Source:UniProtKB/TrEMBL;Acc:F7DT67]
ENSECAG00000000859	8.08836	3.44832	3.5434	1.2554	1.15776	9.49579	3.00661	11	-1	18574513	18575592		LOC100050208	protein HEXIM1-like	hexamethylene bis-acetamide inducible 1 [Source:HGNC Symbol;Acc:24953]
ENSECAG00000000860	44.469	4.68714	2.25448	1.2199	7.23227	19.5026	26.503	14	1	27896715	27925728	NM_001242447	CSF1R	colony stimulating factor 1 receptor	macrophage colony-stimulating factor 1 receptor [Source:RefSeq peptide;Acc:NP_001229376]
ENSECAG00000000861	4.78916	9.85234	6.53842	3.7662	9.92365	6.17115	6.92594	4	-1	86938001	87207374		LOC100068361	coiled-coil-helix-coiled-coil-helix domain-containing protein 3, mitochondrial-like	coiled-coil-helix-coiled-coil-helix domain containing 3 [Source:HGNC Symbol;Acc:21906]
ENSECAG00000000862	0	0	3.98788	0	0	0	0	13	1	40859970	40865922				heparan sulfate (glucosamine) 3-O-sulfotransferase 6 [Source:HGNC Symbol;Acc:14178]
ENSECAG00000000863	0	36.4493	7.77061	18.5006	0	0.0819309	0	3	1	65156192	65256666				sulfotransferase family, cytosolic, 1B, member 1 [Source:HGNC Symbol;Acc:17845]
ENSECAG00000000864	0	0	0.272046	0.173491	0.159997	0	0	13	-1	38274472	38285283		LOC100066170	uncharacterized protein C16orf71-like	chromosome 16 open reading frame 71 [Source:HGNC Symbol;Acc:25081]
ENSECAG00000000865	0	0	0	0	0	0	0	20	1	26521097	26522039
ENSECAG00000000866	0	0	0	0	0	0	0	25	-1	38177356	38181142	NM_001082509	P19	P19 lipocalin	uterocalin precursor [Source:RefSeq peptide;Acc:NP_001075978]
ENSECAG00000000867	0.317953	0	0	0	0	0.232534	0	6	-1	20526497	20527219		LOC100146238	dnaJ homolog subfamily B member 3-like	Uncharacterized protein [Source:UniProtKB/TrEMBL;Acc:F7DSN5]
ENSECAG00000000868	0	0	0	0	0	0	0	8	1	8614679	8615488				Uncharacterized protein [Source:UniProtKB/TrEMBL;Acc:F7DSZ0]
ENSECAG00000000869	8.51406	5.7472	4.5933	3.7662	7.71839	3.37282	6.51432	14	-1	8504199	8511308		LOC100059037	60S ribosomal protein L26-like 1-like	ribosomal protein L26-like 1 [Source:HGNC Symbol;Acc:17050]
ENSECAG00000000870	5.04803	9.43628	8.61908	5.95467	4.22426	5.9638	11.2443	11	-1	57397637	57415098		LOC100073135	protein FAM18B1-like	Uncharacterized protein [Source:UniProtKB/TrEMBL;Acc:F7CWU9]
ENSECAG00000000871	0.123458	4.33355	0.342541	134.564	0.134305	0.0902912	0	1	1	33990550	34032723	NM_001101652	CYP2C92	cytochrome P450 2C92	cytochrome P450 2C92 [Source:RefSeq peptide;Acc:NP_001095122]
ENSECAG00000000872	33.6893	5.35084	7.0868	3.2727	17.1029	19.0345	11.2903	5	1	17363920	17397208				torsin A interacting protein 1 [Source:HGNC Symbol;Acc:29456]
ENSECAG00000000873	0	0	0	0	0	0	0	X	1	118932231	118933133		LOC100069829	melanoma-associated antigen 11-like	Uncharacterized protein [Source:UniProtKB/TrEMBL;Acc:F7DSD2]
ENSECAG00000000874	0	0.69663	0	0	2.24535	0	0.182219	5	-1	38202416	38203306		LOC100057225	Duffy antigen/chemokine receptor-like	Duffy blood group, chemokine receptor [Source:HGNC Symbol;Acc:4035]
ENSECAG00000000875	0	0	0	0	0	0	0	3	1	33426576	33427109		LOC100147110	forkhead box protein L1-like	forkhead box L1 [Source:HGNC Symbol;Acc:3817]
ENSECAG00000000876	0	0	0	0	0	0	0	7	1	75793223	75794134		LOC100070120	olfactory receptor 2D3-like	Uncharacterized protein [Source:UniProtKB/TrEMBL;Acc:F7DNB7]
ENSECAG00000000877	7.4326	7.16741	21.1131	8.7675	9.81822	3.49446	5.24942	4	1	93707402	93715528		LOC100064695	NADH dehydrogenase [ubiquinone] 1 beta subcomplex subunit 2, mitochondrial-like	NADH dehydrogenase (ubiquinone) 1 beta subcomplex, 2, 8kDa [Source:HGNC Symbol;Acc:7697]
ENSECAG00000000878	0	0	0	0	0	0	0	7	-1	70099637	70113077				Uncharacterized protein [Source:UniProtKB/TrEMBL;Acc:F7DNJ0]
ENSECAG00000000879	0.909214	3.88703	0.981033	0	1.48364	0.443302	9.4182	17	1	21719935	21817311		CAB39L	calcium binding protein 39-like	calcium binding protein 39-like [Source:HGNC Symbol;Acc:20290]
ENSECAG00000000880	1.09467	0	1.0124	0	0	0	0	3	1	36065950	36066159				chromosome 16 open reading frame 55 [Source:HGNC Symbol;Acc:26463]
ENSECAG00000000881	0	0	0	0	0	0	0	30	-1	645050	645652
ENSECAG00000000882	0	0	0	0	0	0	0	12	-1	15802169	15803077		LOC100065549	olfactory receptor 1038-like	olfactory receptor, family 5, subfamily R, member 1 [Source:HGNC Symbol;Acc:14841]
ENSECAG00000000883	3.01267	2.65255	1.93827	0.849809	2.20865	3.97554	4.48679	14	-1	31466202	31521680		RBM27	RNA binding motif protein 27	RNA binding motif protein 27 [Source:HGNC Symbol;Acc:29243]
ENSECAG00000000884	0	0	0	0	0	0	0	2	1	72129411	72130153
ENSECAG00000000885	0	0	0	0	0	0	0	20	1	28348502	28352337
ENSECAG00000000886	0	0	0	0	0	0	0	7	1	72412024	72413043		LOC100066932	olfactory receptor 52I2-like	Uncharacterized protein [Source:UniProtKB/TrEMBL;Acc:F7DNM0]
ENSECAG00000000887	13.499	0	1.10157	0.468336	6.91056	20.9064	4.48655	6	-1	21109042	21109620		LOC100057460	ADP-ribosylation factor-like protein 4C-like	ADP-ribosylation factor-like 4C [Source:HGNC Symbol;Acc:698]
ENSECAG00000000889	1.71126	1.54019	0.527553	1.57003	1.86161	1.66871	2.55152	20	-1	24876394	24877602		ZNF322A	zinc finger protein 322	zinc finger protein 322 [Source:HGNC Symbol;Acc:23640]
ENSECAG00000000890	0	0	0	0	0	0	0	12	1	13069724	13070656		LOC100053427	olfactory receptor 5D13-like	Uncharacterized protein [Source:UniProtKB/TrEMBL;Acc:F7DNC6]
ENSECAG00000000891	2.88529	1.57309	1.48818	0.654517	2.35408	2.59711	2.93912	31	1	17101429	17126328		LATS1	LATS, large tumor suppressor, homolog 1 (Drosophila)	LATS, large tumor suppressor, homolog 1 (Drosophila) [Source:HGNC Symbol;Acc:6514]
ENSECAG00000000892	0	0	0	0	0	0	0	12	1	32930231	32930847
ENSECAG00000000893	1.16764	0.59114	0.539947	1.37735	0.158778	0.320233	0.412335	10	-1	14042583	14057219		LOC100065387	carcinoembryonic antigen-related cell adhesion molecule 1-like	Uncharacterized protein [Source:UniProtKB/TrEMBL;Acc:F6VCS1]
ENSECAG00000000894	0	0	0	0	0	0	0	18	-1	55761385	55761943
ENSECAG00000000895	1.58995	1.07325	4.1663	0.468876	3.17099	1.84111	0.561465	26	1	32756543	32775676		CHAF1B	chromatin assembly factor 1, subunit B (p60)	chromatin assembly factor 1, subunit B (p60) [Source:HGNC Symbol;Acc:1911]
ENSECAG00000000896	0	0	0	0.18923	0	0	0.113299	12	-1	27344032	27348173				aldehyde dehydrogenase 3 family, member B2 [Source:HGNC Symbol;Acc:411]
ENSECAG00000000897	0.516874	2.70399	0.896307	0.152426	0.843427	0.661527	0.684473	11	-1	47266961	47311099		ITGAE	integrin, alpha E (antigen CD103, human mucosal lymphocyte antigen 1; alpha polypeptide)	integrin, alpha E (antigen CD103, human mucosal lymphocyte antigen 1; alpha polypeptide) [Source:HGNC Symbol;Acc:6147]
ENSECAG00000000898	0	1.73865	4.76423	0	0.700493	2.59012	1.13695	12	1	24305210	24309993		LOC100054687	n-alpha-acetyltransferase 40, NatD catalytic subunit-like	N(alpha)-acetyltransferase 40, NatD catalytic subunit, homolog (S. cerevisiae) [Source:HGNC Symbol;Acc:25845]
ENSECAG00000000899	0	0	0	0	0	0	0	20	1	8193911	8194327
ENSECAG00000000900	0	0	0	0	0	0	0	3	1	36259276	36260354	NM_001114534	MC1R	melanocortin 1 receptor (alpha melanocyte stimulating hormone receptor)	Melanocyte-stimulating hormone receptor [Source:UniProtKB/Swiss-Prot;Acc:P79166]
ENSECAG00000000901	0.790706	6.79312	5.65082	0.847925	1.25116	1.05142	2.03073	2	1	31724999	31728196		LUZP1	leucine zipper protein 1	leucine zipper protein 1 [Source:HGNC Symbol;Acc:14985]
ENSECAG00000000902	0.226482	0.458643	0.209462	0.133579	0.862331	0.579732	0.719809	7	1	75477638	75497279				Uncharacterized protein [Source:UniProtKB/TrEMBL;Acc:F7CFA3]
ENSECAG00000000903	0.0650296	3.8629	0.360855	0	0.778171	0.0951187	0.275571	14	-1	84754693	84910772		RASGRF2	Ras protein-specific guanine nucleotide-releasing factor 2	Ras protein-specific guanine nucleotide-releasing factor 2 [Source:HGNC Symbol;Acc:9876]
ENSECAG00000000904	0.244813	0	0	0	0	0	0	7	-1	73784342	73785280		LOC100068750	olfactory receptor 52A1-like	Uncharacterized protein [Source:UniProtKB/TrEMBL;Acc:F7DNK5]
ENSECAG00000000905	0	0	0	0	0	0	0	X	-1	119120409	119120768				Uncharacterized protein [Source:UniProtKB/TrEMBL;Acc:F7DNL4]
ENSECAG00000000906	6.40749	4.14746	6.90009	2.69199	4.39232	9.43641	4.40143	20	-1	33719412	33726269		LOC100052864	ral guanine nucleotide dissociation stimulator-like 2-like	ral guanine nucleotide dissociation stimulator-like 2 [Source:HGNC Symbol;Acc:9769]
ENSECAG00000000907	0	0.6703	0	1.17134	0	0	0.175332	2	-1	100795679	100843502				Uncharacterized protein [Source:UniProtKB/TrEMBL;Acc:F7CF51]
ENSECAG00000000908	0	0	0	0	0	0	0	18	-1	55763749	55765152
ENSECAG00000000909	1.65	0.954674	0.762998	0.903656	1.0898	1.5084	1.33182	9	-1	18123139	18267218		CSPP1	centrosome and spindle pole associated protein 1	centrosome and spindle pole associated protein 1 [Source:HGNC Symbol;Acc:26193]
ENSECAG00000000910	9.0742	1.75009	0.799263	0	11.2816	16.117	2.13628	12	1	32956829	32957933		LOC100054725	interferon-induced transmembrane protein 1-like	Uncharacterized protein [Source:UniProtKB/TrEMBL;Acc:F7D7Q9]
ENSECAG00000000911	0	0	0	0	0	0	0	7	1	72431493	72432464				Uncharacterized protein [Source:UniProtKB/TrEMBL;Acc:F7DNB2]
ENSECAG00000000913	0	0	0	0	0	0	0	X	1	123570103	123582529				Uncharacterized protein [Source:UniProtKB/TrEMBL;Acc:F7D317]
ENSECAG00000000915	0	0	0	0	0	0	0	12	1	20557515	20566949		LOC100061777	membrane-spanning 4-domains subfamily A member 15-like	membrane-spanning 4-domains, subfamily A, member 15 [Source:HGNC Symbol;Acc:28573]
ENSECAG00000000916	1.81508	0.857655	2.85374	0.32116	1.77709	2.65491	1.28193	1	-1	148061665	148068584		BAHD1	bromo adjacent homology domain containing 1	bromo adjacent homology domain containing 1 [Source:HGNC Symbol;Acc:29153]
ENSECAG00000000917	0.163732	0	0	0	0	0	0	30	1	2127570	2128973
ENSECAG00000000918	0	1.59974	10.1918	13.6981	0.25781	1.12659	0.251067	5	1	45498360	45521492		RORC	RAR-related orphan receptor C	RAR-related orphan receptor C [Source:HGNC Symbol;Acc:10260]
ENSECAG00000000919	0	0	0	0	0	0	0	X	-1	120541453	120542277				Uncharacterized protein [Source:UniProtKB/TrEMBL;Acc:F6WFK5]
ENSECAG00000000920	0	0	0	0	0	0	0	5	1	38473686	38474510				Uncharacterized protein [Source:UniProtKB/TrEMBL;Acc:F6WFK5]
ENSECAG00000000921	0	0	0	0	0	0	0	7	-1	73803355	73804290		LOC100068769	olfactory receptor 52A1-like	Uncharacterized protein [Source:UniProtKB/TrEMBL;Acc:F7DN40]
ENSECAG00000000922	0	0	0	0	0	0	0	11	1	39400216	39656871				Uncharacterized protein [Source:UniProtKB/TrEMBL;Acc:F7D740]
ENSECAG00000000924	0	0	0.122964	0	0	0	1.12683	3	1	82248315	82374678		GABRA2	gamma-aminobutyric acid (GABA) A receptor, alpha 2	gamma-aminobutyric acid (GABA) A receptor, alpha 2 [Source:HGNC Symbol;Acc:4076]
ENSECAG00000000925	1.22168	0.274888	3.2013	1.20091	1.55052	2.23369	1.15045	1	-1	118584529	118587308		NEIL1	nei endonuclease VIII-like 1 (E. coli)	nei endonuclease VIII-like 1 (E. coli) [Source:HGNC Symbol;Acc:18448]
ENSECAG00000000926	0	0	0	0	0	0	0	7	-1	38355198	38355663
ENSECAG00000000927	0.230803	0.467393	1.38748	0.544511	0	0.843987	0.978054	18	-1	55867898	55869890
ENSECAG00000000928	0.235774	0	0	0	0	0	0	7	1	72460967	72461941				Uncharacterized protein [Source:UniProtKB/TrEMBL;Acc:F7D7P5]
ENSECAG00000000929	0	0	0	0	0	0	0	X	1	120643407	120644414		LOC100146341	melanoma-associated antigen 10-like	Uncharacterized protein [Source:UniProtKB/TrEMBL;Acc:F7D7Z3]
ENSECAG00000000930	0	0	0	0	0	0	0	7	-1	32237032	32237598				Uncharacterized protein [Source:UniProtKB/TrEMBL;Acc:F7D7Y0]
ENSECAG00000000931	0	1.12445	1.28384	0	5.13441	0.203046	1.1765	8	1	12368189	12369016		LOC100066847	transmembrane protein 119-like	transmembrane protein 119 [Source:HGNC Symbol;Acc:27884]
ENSECAG00000000932	0	0	0	0.338113	0.311815	0	0	6	1	70875914	70876715		LOC100147365	homeobox protein Hox-C8-like	homeobox C8 [Source:HGNC Symbol;Acc:5129]
ENSECAG00000000933	2.67302	5.77393	9.88856	5.36027	1.16314	4.69178	3.77574	2	1	21023516	21029794		LOC100054878	28S ribosomal protein S15, mitochondrial-like	mitochondrial ribosomal protein S15 [Source:HGNC Symbol;Acc:14504]
ENSECAG00000000934	4.78438	6.1937	4.54606	2.12604	3.06579	5.22461	4.25854	24	1	17029391	17162701		PCNX	pecanex homolog (Drosophila)	pecanex homolog (Drosophila) [Source:HGNC Symbol;Acc:19740]
ENSECAG00000000935	0	0	0	0	0	0	0	5	1	38589608	38590552				Uncharacterized protein [Source:UniProtKB/TrEMBL;Acc:F7D7H0]
ENSECAG00000000936	0	0	0	0	0	0	0	6	-1	76632140	76632478
ENSECAG00000000937	0	0	0	0	0	0	0	7	-1	73845246	73845920				Uncharacterized protein [Source:UniProtKB/TrEMBL;Acc:F7D7U8]
ENSECAG00000000938	0	0	0	0	0	0	0	2	1	32641160	32642011		LOC100630426	uncharacterized LOC100630426	Uncharacterized protein [Source:UniProtKB/TrEMBL;Acc:F7D7W0]
ENSECAG00000000939	1.55558	1.16672	52.9112	22.2234	1.31619	0.126408	1.95317	1	-1	114393790	114429016		FAH	fumarylacetoacetate hydrolase (fumarylacetoacetase)	fumarylacetoacetate hydrolase (fumarylacetoacetase) [Source:HGNC Symbol;Acc:3579]
ENSECAG00000000940	2.98158	3.62275	4.96352	0.879268	0.810882	4.79726	2.1058	12	1	10481174	10495474		LOC100056637	cryptochrome-2-like	cryptochrome 2 (photolyase-like) [Source:HGNC Symbol;Acc:2385]
ENSECAG00000000941	0	0	0	0.658171	0	0	0.131357	11	-1	18761332	18762567		LOC100064281	ig-like V-type domain-containing protein FAM187A-like	family with sequence similarity 187, member A [Source:HGNC Symbol;Acc:35153]
ENSECAG00000000942	0.393293	2.9203	3.09176	0.927858	2.35315	0.431451	2.77771	6	1	22797400	22798568		CXCR7	chemokine (C-X-C motif) receptor 7	chemokine (C-X-C motif) receptor 7 [Source:HGNC Symbol;Acc:23692]
ENSECAG00000000943	0	1.77978	1.06683	0.194384	0	0	0.349155	25	-1	32634064	32645087	NM_001081935	PTGES	prostaglandin E synthase	prostaglandin E synthase [Source:RefSeq peptide;Acc:NP_001075404]
ENSECAG00000000944	0	0	0	0	0	0	0	X	1	121260644	121261750		LOC100065268	melanoma-associated antigen 10-like	Uncharacterized protein [Source:UniProtKB/TrEMBL;Acc:F7D7R6]
ENSECAG00000000945	0	0	0	0	0	0	0	12	1	13106924	13107802		LOC100069180	olfactory receptor 5D18-like	Uncharacterized protein [Source:UniProtKB/TrEMBL;Acc:F7D7U0]
ENSECAG00000000946	2.97002	1.87118	0.183121	0.467126	1.72318	1.59289	0.839054	8	1	12622821	12623981		LOC100059916	chemokine-like receptor 1-like	chemokine-like receptor 1 [Source:HGNC Symbol;Acc:2121]
ENSECAG00000000947	0.428081	0	0	0.504965	1.86276	2.50461	1.20936	6	-1	77912656	77913192
ENSECAG00000000949	0.387983	0	0	0	0	0.567501	0.41103	6	-1	71169300	71170484		GPR84	G protein-coupled receptor 84	G protein-coupled receptor 84 [Source:HGNC Symbol;Acc:4535]
ENSECAG00000000950	0	0	0	0	0	0	0	X	-1	50654999	50659008				Uncharacterized protein [Source:UniProtKB/TrEMBL;Acc:F7C5B4]
ENSECAG00000000951	0	1.41527	8.86427	0.176656	0.081458	0	0.74039	28	-1	39581619	39713335		SCUBE1	signal peptide, CUB domain, EGF-like 1	signal peptide, CUB domain, EGF-like 1 [Source:HGNC Symbol;Acc:13441]
ENSECAG00000000952	0	0	0	0	0	0	0	2	-1	32752499	32752597				Uncharacterized protein [Source:UniProtKB/TrEMBL;Acc:F7D7L4]
ENSECAG00000000953	0	6.75029	8.12068	1.00698	2.25533	0	2.15328	3	1	7657421	7679523		MMP2	matrix metallopeptidase 2 (gelatinase A, 72kDa gelatinase, 72kDa type IV collagenase)	matrix metallopeptidase 2 (gelatinase A, 72kDa gelatinase, 72kDa type IV collagenase) [Source:HGNC Symbol;Acc:7166]
ENSECAG00000000954	0	1.66854	7.86675	3.60183	2.05629	0	1.07827	5	-1	43854483	43866658		NPR1	natriuretic peptide receptor A/guanylate cyclase A (atrionatriuretic peptide receptor A)	natriuretic peptide receptor A/guanylate cyclase A (atrionatriuretic peptide receptor A) [Source:HGNC Symbol;Acc:7943]
ENSECAG00000000955	0	0	0	0	0	0	0	7	-1	73858306	73859244		LOC100068820	olfactory receptor 52A1-like	Uncharacterized protein [Source:UniProtKB/TrEMBL;Acc:F7D1Y2]
ENSECAG00000000956	0	0	0	0	0	0	0	20	-1	8322713	8323015
ENSECAG00000000957	0	0	0	0	0	0	0	7	1	72492906	72493880		LOC100053560	olfactory receptor 51D1-like	olfactory receptor, family 51, subfamily D, member 1 [Source:HGNC Symbol;Acc:15193]
ENSECAG00000000958	0	0	0	0	0	0	0	7	1	32271981	32272889		LOC100072065	olfactory receptor 8G2-like	Uncharacterized protein [Source:UniProtKB/TrEMBL;Acc:F7D2P6]
ENSECAG00000000959	0	0	0	0	0	0	0	16	1	76168728	76169552				Uncharacterized protein [Source:UniProtKB/TrEMBL;Acc:F6VN00]
ENSECAG00000000960	0	0	0	0.203121	0	0	0.486463	X	1	121455387	121456721		LOC100146340	paraneoplastic antigen-like protein 5-like	paraneoplastic Ma antigen family member 5 [Source:HGNC Symbol;Acc:18743]
ENSECAG00000000961	0	0	0	0	0	0	0	6	-1	25628453	25629388		LOC100057739	olfactory receptor 6B2-like	Uncharacterized protein [Source:UniProtKB/TrEMBL;Acc:F7D2S0]
ENSECAG00000000962	0.152037	0	0.984278	0.179343	0.165394	0.444768	0.107379	10	-1	13469716	13478376				transmembrane protein 145 [Source:HGNC Symbol;Acc:26912]
ENSECAG00000000963	5.35382	1.80698	3.71361	3.5524	3.64012	4.64967	4.25389	3	-1	28784415	28800683		LOC100630087	uncharacterized protein C16orf61 homolog	COX assembly mitochondrial protein 2 homolog (S. cerevisiae) [Source:HGNC Symbol;Acc:24447]
ENSECAG00000000964	6.38555	4.3104	2.95283	0	0	2.33503	2.25496	2	1	33750325	33750396				Uncharacterized protein [Source:UniProtKB/TrEMBL;Acc:F7D335]
ENSECAG00000000965	4.45928	4.94884	8.00367	5.17102	3.57662	6.13565	5.73841	24	-1	38735628	38793341		ATG2B	autophagy related 2B	autophagy related 2B [Source:HGNC Symbol;Acc:20187]
ENSECAG00000000966	0	0.184074	0.252199	0	0.29665	0.0997166	0.192594	16	1	1778422	1839275				Uncharacterized protein [Source:UniProtKB/TrEMBL;Acc:F7D208]
ENSECAG00000000967	0	0.428658	0	0	1.72704	0.696639	0	20	1	31355402	31356736		LOC100058321	lymphotoxin-alpha-like	lymphotoxin alpha (TNF superfamily, member 1) [Source:HGNC Symbol;Acc:6709]
ENSECAG00000000968	2.85818	0.551241	1.51051	0	1.33255	0.298619	1.15351	12	-1	32961741	32963760		LOC100050719	interferon-induced transmembrane protein 3-like	Uncharacterized protein [Source:UniProtKB/TrEMBL;Acc:F6UGQ4]
ENSECAG00000000969	0	0	0	0	0	0	0	20	-1	25014455	25015300	NM_001167531	EQUCABV1R911	vomeronasal 1 receptor equCabV1R911	vomeronasal 1 receptor equCabV1R911 [Source:RefSeq peptide;Acc:NP_001161003]
ENSECAG00000000970	0	0	0	0	0	0	0	7	-1	77303477	77304397				Uncharacterized protein [Source:UniProtKB/TrEMBL;Acc:F7CXG2]
ENSECAG00000000971	4.04285	2.41812	1.32523	0.845131	3.897	3.92984	4.15651	5	1	8478245	8533183		LOC100060398	protein osteopotentia homolog	SUN domain containing ossification factor [Source:HGNC Symbol;Acc:1240]
ENSECAG00000000972	0.052281	0.399964	0.0483521	0.0411138	0.0568742	0.0127452	0.0984653	9	1	53782588	53933100		PKHD1L1	polycystic kidney and hepatic disease 1 (autosomal recessive)-like 1	polycystic kidney and hepatic disease 1 (autosomal recessive)-like 1 [Source:HGNC Symbol;Acc:20313]
ENSECAG00000000973	0	0.379748	0	0	0	0	0.496656	2	1	72462318	72935365		FSTL5	follistatin-like 5	follistatin-like 5 [Source:HGNC Symbol;Acc:21386]
ENSECAG00000000974	18.4558	4.33668	6.42781	1.1712	5.97234	9.22622	6.43488	5	1	43193342	43211899				adenosine deaminase, RNA-specific [Source:HGNC Symbol;Acc:225]
ENSECAG00000000975	0	0	0	0	0	0	0	3	-1	74273654	74274160				Uncharacterized protein [Source:UniProtKB/TrEMBL;Acc:F7D2R5]
ENSECAG00000000976	0	0	0	0	0	0	0	23	1	40240965	40241560		LOC100052971	interferon omega-2-like	Uncharacterized protein [Source:UniProtKB/TrEMBL;Acc:F7CXH4]
ENSECAG00000000977	0	0	0	0	0	0	0	14	-1	88172721	88174938		LOC100073276	protein S100-Z-like	S100 calcium binding protein Z [Source:HGNC Symbol;Acc:30367]
ENSECAG00000000978	0	0	0	0	0	0	0	6	-1	81717060	81717848
ENSECAG00000000979	0	0	0	0	0	0	0	2	-1	45384500	45385324				Uncharacterized protein [Source:UniProtKB/TrEMBL;Acc:F7D306]
ENSECAG00000000980	0	0	0	0	0	0	0	7	1	72507281	72508481		LOC100067037	olfactory receptor 51E1-like	olfactory receptor, family 51, subfamily E, member 1 [Source:HGNC Symbol;Acc:15194]
ENSECAG00000000981	0	0	0	0	0	0	0	20	-1	8323739	8324545
ENSECAG00000000982	2.71725	0	1.34029	1.70948	3.35011	5.43185	7.93233	16	1	76764443	76956556				carbohydrate (N-acetylglucosamine-6-O) sulfotransferase 2 [Source:HGNC Symbol;Acc:1970]
ENSECAG00000000983	0	0	0	0	0	0	0	16	-1	38098256	38099080				Uncharacterized protein [Source:UniProtKB/TrEMBL;Acc:F7D2D1]
ENSECAG00000000984	4.39192	1.44617	0.0990699	0	3.02981	6.73742	9.3813	10	-1	74465373	74641267		THEMIS	thymocyte selection associated	thymocyte selection associated [Source:HGNC Symbol;Acc:21569]
ENSECAG00000000985	3.27464	0	0.605709	0.772554	4.98727	10.0586	0.462556	4	1	95156623	95157069				Uncharacterized protein [Source:UniProtKB/TrEMBL;Acc:F7CF84]
ENSECAG00000000986	0	0	0	0	0	0	0	15	1	13230708	13231532				Uncharacterized protein [Source:UniProtKB/TrEMBL;Acc:F7D2P0]
ENSECAG00000000987	54.0893	35.1073	24.3709	25.7669	41.1135	28.6543	21.5496	11	-1	23353441	23361106		LOC100068477	proteasome subunit beta type-3-like	proteasome (prosome, macropain) subunit, beta type, 3 [Source:HGNC Symbol;Acc:9540]
ENSECAG00000000988	0	0	0	0	0	0	0	10	1	42274709	42276158		GJA10	gap junction protein, alpha 10, 62kDa	gap junction protein, alpha 10, 62kDa [Source:HGNC Symbol;Acc:16995]
ENSECAG00000000989	0	0	0	0	0	0	0	7	-1	31060153	31061052				olfactory receptor, family 6, subfamily T, member 1 [Source:HGNC Symbol;Acc:14848]
ENSECAG00000000991	0	0.217483	0	3.04041	0	0	0	X	1	121597676	121599102		PNMA3	paraneoplastic Ma antigen 3	paraneoplastic Ma antigen 3 [Source:HGNC Symbol;Acc:18742]
ENSECAG00000000992	0	0	0	0	0	0	0	10	1	22177600	22178424				Uncharacterized protein [Source:UniProtKB/TrEMBL;Acc:F7D2Q4]
ENSECAG00000000993	0	0	0	0	0	0	0	10	-1	78845177	78846196		LOC100073124	trace amine-associated receptor 1-like	trace amine associated receptor 1 [Source:HGNC Symbol;Acc:17734]
ENSECAG00000000994	0	0	0	0	0	0	0	19	1	5992486	5993160				Uncharacterized protein [Source:UniProtKB/TrEMBL;Acc:F7D223]
ENSECAG00000000995	0	0	0	0	0	0	0	1	-1	45063014	45063907				Uncharacterized protein [Source:UniProtKB/TrEMBL;Acc:F7D296]
ENSECAG00000000996	0	0	0	0	0	0	0	18	1	29462026	29462388				Uncharacterized protein [Source:UniProtKB/TrEMBL;Acc:F7D2B0]
ENSECAG00000000997	0	0	0	0	0	0	0	2	-1	12974568	12975392				Uncharacterized protein [Source:UniProtKB/TrEMBL;Acc:F7AI90]
ENSECAG00000000998	0	0	0	0	0	0	0	11	-1	47032707	47033648		LOC100072658	olfactory receptor-like protein DTMT-like	Uncharacterized protein [Source:UniProtKB/TrEMBL;Acc:F7CAS2]
ENSECAG00000000999	0	0	0	0	0	0	0	28	1	37312874	37313277				Uncharacterized protein [Source:UniProtKB/TrEMBL;Acc:F7C9N2]
ENSECAG00000001000	0	0	0	0	0	0	0	30	1	3588877	3589236
ENSECAG00000001001	0	0	0	0	0	0	0	6	1	81975484	81976584
ENSECAG00000001002	0	0	0	0	0	0	0	6	1	71615544	71616539		LOC100053133	neurogenic differentiation factor 4-like	neuronal differentiation 4 [Source:HGNC Symbol;Acc:13802]
ENSECAG00000001003	0	0.217331	0	0.189892	0	0.235465	0.454781	2	1	45732464	45733891		LOC100052422	DNA-directed RNA polymerase III subunit RPC4-like	Uncharacterized protein [Source:UniProtKB/TrEMBL;Acc:F7C9T8]
ENSECAG00000001004	0	0	0	0	0	0	0.215614	22	1	21332122	21332874		LOC100067734	transmembrane protein C20orf46-like	transmembrane protein 74B [Source:HGNC Symbol;Acc:15893]
ENSECAG00000001005	0	0	0.725611	0	0	0	0	13	1	40931417	40955654		LOC100067958	uncharacterized protein C16orf73-like	meiosis specific with OB domains [Source:HGNC Symbol;Acc:28569]
ENSECAG00000001007	0	0	0	0	0	0	0	6	-1	25639821	25640729		LOC100067104	olfactory receptor 6B2-like	Uncharacterized protein [Source:UniProtKB/TrEMBL;Acc:F7C4A0]
ENSECAG00000001009	0	0	0	0	0	0	0	12	1	13144300	13145232		LOC100053672	olfactory receptor 5L1-like	Uncharacterized protein [Source:UniProtKB/TrEMBL;Acc:F7CEW6]
ENSECAG00000001010	8.06595	0	26.1093	0	0	20.6466	0	3	1	76049817	76049930				serine peptidase inhibitor, Kazal type 2 (acrosin-trypsin inhibitor) [Source:HGNC Symbol;Acc:11245]
ENSECAG00000001011	0	0	0	0	0	0	0	10	1	22189837	22190739	NM_001167170	EQUCABV1R921	vomeronasal 1 receptor equCabV1R921	vomeronasal 1 receptor equCabV1R921 [Source:RefSeq peptide;Acc:NP_001160642]
ENSECAG00000001012	0	0	6.21649	0	0	0.983171	0	15	-1	13741104	13741274				Uncharacterized protein [Source:UniProtKB/TrEMBL;Acc:F7D205]
ENSECAG00000001013	0.540575	2.37186	2.12479	1.59416	0.588068	0.691861	1.81351	1	-1	135640856	135665340		LOC100069185	GPI mannosyltransferase 3-like	phosphatidylinositol glycan anchor biosynthesis, class B [Source:HGNC Symbol;Acc:8959]
ENSECAG00000001014	0	0.873465	1.7951	0.117413	0.595548	0.036398	0.773296	11	1	26281727	26327118				ATP-binding cassette, sub-family C (CFTR/MRP), member 3 [Source:HGNC Symbol;Acc:54]
ENSECAG00000001015	0	0	0	0	0	0	0	5	1	38598061	38599005				Uncharacterized protein [Source:UniProtKB/TrEMBL;Acc:F7CF41]
ENSECAG00000001016	0	0	0	0	0	0	0	3	1	293734	297492
ENSECAG00000001017	0	0	0	0	0	0	0	15	1	58395339	58395902
ENSECAG00000001018	0.684166	0	2.531	0	0	1.00073	0	22	-1	22016377	22016712				Uncharacterized protein [Source:UniProtKB/TrEMBL;Acc:F7CXJ7]
ENSECAG00000001019	0	0	0	0	0	0	0	7	1	31086757	31087689		LOC100071811	olfactory receptor 8B3-like	Uncharacterized protein [Source:UniProtKB/TrEMBL;Acc:F7DWM8]
ENSECAG00000001020	0	0	0	0	0	0	0	7	1	75805229	75806158		LOC100070134	olfactory receptor 2AG2-like	Uncharacterized protein [Source:UniProtKB/TrEMBL;Acc:F7CF57]
ENSECAG00000001021	0	1.53638	4.20998	4.92216	1.238	0.277429	1.33958	11	-1	19928348	19928953		LOC100051867	ADP-ribosylation factor-like protein 4D-like	ADP-ribosylation factor-like 4D [Source:HGNC Symbol;Acc:656]
ENSECAG00000001022	0.678111	0	0	0	0	0	0	16	1	38407396	38407734		LOC100630156	urocortin-2-like	urocortin 2 [Source:HGNC Symbol;Acc:18414]
ENSECAG00000001023	0	0	0	0	0	0	0	15	-1	16560247	16560558				immunoglobulin kappa variable 4-1 [Source:HGNC Symbol;Acc:5834]
ENSECAG00000001024	0	0	0	0	0	0	0	7	-1	73872631	73873581		LOC100054056	olfactory receptor 52A5-like	Uncharacterized protein [Source:UniProtKB/TrEMBL;Acc:F7CX23]
ENSECAG00000001025	0	0	0.517285	0	0	0	0.395029	3	-1	76356134	76356544				Uncharacterized protein [Source:UniProtKB/TrEMBL;Acc:F7CXI7]
ENSECAG00000001026	0	0	0	0	0	0	0	X	-1	121642761	121643669				Uncharacterized protein [Source:UniProtKB/TrEMBL;Acc:F7CX63]
ENSECAG00000001027	0	0	0	0	0	0	0	4	-1	96622044	96622946		LOC100056780	olfactory receptor 2F1-like	Uncharacterized protein [Source:UniProtKB/TrEMBL;Acc:F7C9Q5]
ENSECAG00000001028	0	0	0	0	0	0	0	1	1	45222415	45223323				Uncharacterized protein [Source:UniProtKB/TrEMBL;Acc:F7CX38]
ENSECAG00000001029	0	0	0	0	0	0	0	3	1	40131588	40131962				Uncharacterized protein [Source:UniProtKB/TrEMBL;Acc:F7CWV5]
ENSECAG00000001030	0	0	0	0	0	0	0	18	-1	30156766	30157590				Uncharacterized protein [Source:UniProtKB/TrEMBL;Acc:F7CX69]
ENSECAG00000001031	0	0	0	0	0	0	0	2	-1	13092851	13093966		LOC100065467	4-hydroxyphenylpyruvate dioxygenase-like protein-like	4-hydroxyphenylpyruvate dioxygenase-like [Source:HGNC Symbol;Acc:28242]
ENSECAG00000001032	0	0	0	0	0	0	0	13	1	8154237	8195022				Uncharacterized protein [Source:UniProtKB/TrEMBL;Acc:F7CAE7]
ENSECAG00000001033	0	0	0	0	0	0	0	20	1	23542796	23587139		LOC100067986	secretagogin-like	secretagogin, EF-hand calcium binding protein [Source:HGNC Symbol;Acc:16941]
ENSECAG00000001034	0	0	0	0	0.0875923	0	0	11	-1	37792883	37820177		UNC45B	unc-45 homolog B (C. elegans)	unc-45 homolog B (C. elegans) [Source:HGNC Symbol;Acc:14304]
ENSECAG00000001035	4.8123	2.99854	2.73886	0.436661	4.83239	6.22675	4.18311	22	-1	22037622	22038242		LOC100068090	zinc finger CCHC domain-containing protein 3-like	zinc finger, CCHC domain containing 3 [Source:HGNC Symbol;Acc:16230]
ENSECAG00000001036	0	0	0	0	0	0	0	20	1	16165550	16166953
ENSECAG00000001037	0.595852	5.14835	3.7473	2.24918	3.88921	1.30733	5.80748	20	1	31564653	31566581		HSPA1A	heat shock 70kDa protein 1A	Uncharacterized protein [Source:UniProtKB/TrEMBL;Acc:F7DW69]
ENSECAG00000001038	0	0	0	0	0	0	0	1	-1	60981007	60981375
ENSECAG00000001039	4.73393	1.53385	1.40101	0.893464	0.411987	4.15459	1.60485	18	-1	75255793	75285585		LOC100070939	BTB/POZ domain-containing protein KCTD18-like	potassium channel tetramerisation domain containing 18 [Source:HGNC Symbol;Acc:26446]
ENSECAG00000001040	0	0	0	0	0	0	0	28	-1	9755781	9757184
ENSECAG00000001041	0.225372	0	0	0	0.245173	0.329651	0.159174	3	1	28804529	28825492		LOC100069767	centromere protein N-like	centromere protein N [Source:HGNC Symbol;Acc:30873]
ENSECAG00000001042	9.41798	4.64839	7.02436	1.79185	7.71159	10.8131	5.36422	20	1	33805933	33811063		PHF1	PHD finger protein 1	PHD finger protein 1 [Source:HGNC Symbol;Acc:8919]
ENSECAG00000001043	8.28138	4.24079	6.3385	6.4002	18.3285	8.98044	6.45394	3	-1	8860567	8875914		LOC100051355	cleavage and polyadenylation specificity factor subunit 5-like	nudix (nucleoside diphosphate linked moiety X)-type motif 21 [Source:HGNC Symbol;Acc:13870]
ENSECAG00000001044	0	0	0	0	0	0	0	X	1	46211562	46212011
ENSECAG00000001045	0	0	0	0	0	0	0	10	1	22202085	22202996	NM_001166864	EQUCABV1R920	vomeronasal 1 receptor equCabV1R920	vomeronasal 1 receptor equCabV1R920 [Source:RefSeq peptide;Acc:NP_001160336]
ENSECAG00000001046	0	0	0.233118	0	0	0	0	14	-1	92773288	92774199		LOC100073312	olfactory receptor 2G2-like	Uncharacterized protein [Source:UniProtKB/TrEMBL;Acc:F7CAR0]
ENSECAG00000001047	0	0	0	0	0	0	0	16	-1	39361571	39362395				Uncharacterized protein [Source:UniProtKB/TrEMBL;Acc:F7CWP8]
ENSECAG00000001048	0.1655	1.11717	0.306125	0.390448	1.44032	1.08934	0.935101	18	-1	34530153	34531541		LOC100050433	elongation factor 1-alpha 1-like
ENSECAG00000001049	0	0	0	0	0	0	0	2	1	13607787	13608080		LOC100630644	tctex1 domain-containing protein 4-like	Uncharacterized protein [Source:UniProtKB/TrEMBL;Acc:F7CF97]
ENSECAG00000001050	0	0	0	0	0	0	0	X	1	121719565	121720851		LOC100064632	PWWP domain-containing protein MUM1L1-like	Uncharacterized protein [Source:UniProtKB/TrEMBL;Acc:F7CF64]
ENSECAG00000001051	0	0	0	0	0	0	0	6	1	71668228	71669163				Uncharacterized protein [Source:UniProtKB/TrEMBL;Acc:F7C5D1]
ENSECAG00000001052	0	0	0	0	0	0	0	8	1	70493304	70494128				Uncharacterized protein [Source:UniProtKB/TrEMBL;Acc:F7CWQ3]
ENSECAG00000001053	0	0	0	0	0	0	0	10	1	79749683	79750507				Uncharacterized protein [Source:UniProtKB/TrEMBL;Acc:F7CWR2]
ENSECAG00000001054	0	0	0	0	0	0	0	25	1	27004948	27005868		LOC100071212	olfactory receptor 1L6-like	Uncharacterized protein [Source:UniProtKB/TrEMBL;Acc:F7CA18]
ENSECAG00000001056	0	0	0	0	0	0	0	2	1	4160195	4164011
ENSECAG00000001057	0.32607	0.440211	0	0.384633	0.354718	0	1.15147	8	1	23255114	23257498		LOC100060743	probable peptide chain release factor C12orf65, mitochondrial-like	chromosome 12 open reading frame 65 [Source:HGNC Symbol;Acc:26784]
ENSECAG00000001058	25.2772	9.65815	18.9667	1.68776	6.57184	18.8353	8.98241	1	-1	161031461	161079223				solute carrier family 7 (amino acid transporter light chain, y+L system), member 7 [Source:HGNC Symbol;Acc:11065]
ENSECAG00000001059	0	0	0	0	0	0	0	7	-1	73887081	73888016		LOC100068835	olfactory receptor 52A1-like	Uncharacterized protein [Source:UniProtKB/TrEMBL;Acc:F7CF46]
ENSECAG00000001060	0	0	0	0	0	0	0	19	-1	7977259	7977780				Uncharacterized protein [Source:UniProtKB/TrEMBL;Acc:F7CF77]
ENSECAG00000001061	0	0	0	0	0	0	0	1	-1	48188588	48189412				Uncharacterized protein [Source:UniProtKB/TrEMBL;Acc:F7CEX2]
ENSECAG00000001062	0	0	0	0	0	0	0	28	-1	10308679	10312509
ENSECAG00000001063	0	0	0	0	0	0	0	22	1	22440848	22440976
ENSECAG00000001064	0.625239	0.656525	18.6968	0	0	0.355653	0.392522	1	-1	71056785	71084086				ret proto-oncogene [Source:HGNC Symbol;Acc:9967]
ENSECAG00000001065	2.14396	0.64321	2.20315	0.843004	0.777438	0.69688	0.504737	10	1	80690193	80691157		LOC100073156	spindlin-1-like	Uncharacterized protein [Source:UniProtKB/TrEMBL;Acc:F7CEZ4]
ENSECAG00000001066	6.2031	0.738925	1.5186	0	1.19084	4.00291	0.773128	13	-1	4744725	4745984		LOC100059762	carbohydrate sulfotransferase 12-like	carbohydrate (chondroitin 4) sulfotransferase 12 [Source:HGNC Symbol;Acc:17423]
ENSECAG00000001067	0	0	0	0	0	0	0	30	-1	4590012	4591097
ENSECAG00000001068	0	3.7618	2.57702	0	0	0	0	2	-1	14965199	14965858		LOC100066588	transmembrane protein 125-like	transmembrane protein 125 [Source:HGNC Symbol;Acc:28275]
ENSECAG00000001069	105.139	1.50363	1.44208	0.525516	0.969287	41.7047	1.73055	16	-1	40348736	40349767		LOC100054419	chemokine C-C motif receptor-like 2-like	chemokine (C-C motif) receptor-like 2 [Source:HGNC Symbol;Acc:1612]
ENSECAG00000001070	0	0	0	0	0	0	0	31	-1	10375912	10376826		LOC100051498	olfactory receptor 2T4-like	Uncharacterized protein [Source:UniProtKB/TrEMBL;Acc:F7DRB4]
ENSECAG00000001071	0	0	0	0	0	0	0	8	-1	65722970	65723648
ENSECAG00000001072	5.6911	11.2505	8.27107	3.59637	3.31666	4.45948	3.44524	28	-1	45979757	45982925		LOC100146854	thymidine phosphorylase-like	thymidine phosphorylase [Source:HGNC Symbol;Acc:3148]
ENSECAG00000001073	0	0	2.76253	7.04694	0	0	0	27	-1	24009616	24030826		F11	coagulation factor XI	coagulation factor XI [Source:HGNC Symbol;Acc:3529]
ENSECAG00000001074	0	0.302779	0.103709	1.58732	0.121988	0	1.58397	5	-1	66248402	66294287		LOC100050774	palmdelphin-like	palmdelphin [Source:HGNC Symbol;Acc:15846]
ENSECAG00000001075	9.70468	6.96033	27.2066	5.00835	5.60856	13.5296	3.42706	12	1	23020527	23021771		LOC100063952	transmembrane protein 179B-like	transmembrane protein 179B [Source:HGNC Symbol;Acc:33744]
ENSECAG00000001076	0	1.34869	2.6691	0.26187	0.181127	0.121769	0.0391977	11	-1	57421715	57487616				Uncharacterized protein [Source:UniProtKB/TrEMBL;Acc:F6TWN2]
ENSECAG00000001077	0	0	0	0	0	0	0	10	1	22219511	22220452	NM_001166863	EQUCABV1R919	vomeronasal 1 receptor equCabV1R919	vomeronasal 1 receptor equCabV1R919 [Source:RefSeq peptide;Acc:NP_001160335]
ENSECAG00000001078	0	0	0	0	0	0	0	3	1	42876249	42876872				Uncharacterized protein [Source:UniProtKB/TrEMBL;Acc:F7CF03]
ENSECAG00000001079	0.812296	0	0	0	0	0.198024	0.28685	24	1	33520573	33608459		LOC100062498	potassium channel subfamily K member 13-like	potassium channel, subfamily K, member 13 [Source:HGNC Symbol;Acc:6275]
ENSECAG00000001080	2.87709	0	6.12001	5.43011	2.50389	2.73541	4.47041	27	1	7493277	7497632		LOC100059204	phosphatidate phosphatase PPAPDC1B-like	phosphatidic acid phosphatase type 2 domain containing 1B [Source:HGNC Symbol;Acc:25026]
ENSECAG00000001081	0	0	0	0	0	0	0	11	1	21359493	21363060		LOC100066856	keratin, type I cuticular Ha4-like	Uncharacterized protein [Source:UniProtKB/TrEMBL;Acc:F6YSL6]
ENSECAG00000001082	0	0	0	0	0	0	0	7	-1	73899404	73900285		LOC100068867	olfactory receptor 52Z1-like	Uncharacterized protein [Source:UniProtKB/TrEMBL;Acc:F7C4C7]
ENSECAG00000001083	0	0	0	0	0.636326	0	0	20	-1	58501276	58501668				Uncharacterized protein [Source:UniProtKB/TrEMBL;Acc:F7CEV4]
ENSECAG00000001084	0	0	0	0	0	0	0	8	1	17649971	17650222				Uncharacterized protein [Source:UniProtKB/TrEMBL;Acc:F7CAS7]
ENSECAG00000001085	0	0	0	0	0	0	0	20	1	25147709	25148611	NM_001167530	EQUCABV1R910	vomeronasal 1 receptor equCabV1R910	vomeronasal 1 receptor equCabV1R910 [Source:RefSeq peptide;Acc:NP_001161002]
ENSECAG00000001086	0.549294	0	0.254007	0	0.89633	0	0	X	1	122424576	122425412		LOC100059186	transmembrane protein 187-like	transmembrane protein 187 [Source:HGNC Symbol;Acc:13705]
ENSECAG00000001087	0	0	0	0	0	0	0	15	1	68961972	68963195		LOC100055320	urocortin-like	urocortin [Source:HGNC Symbol;Acc:12516]
ENSECAG00000001088	0	3.71162	0.195588	2.24517	0.230061	0.773331	0.448087	2	-1	100915406	100933966		LARP1B	La ribonucleoprotein domain family, member 1B	Uncharacterized protein [Source:UniProtKB/TrEMBL;Acc:F6UA15]
ENSECAG00000001089	0	0	0	0	0	0	0	3	-1	354440	355843
ENSECAG00000001090	0	0.257551	0	0	0.415064	0.558082	0	11	1	20371520	20372724		LOC100065946	c-C chemokine receptor type 10-like	chemokine (C-C motif) receptor 10 [Source:HGNC Symbol;Acc:4474]
ENSECAG00000001091	0	0	0	0	0	0	0	10	-1	82348883	82349485				Uncharacterized protein [Source:UniProtKB/TrEMBL;Acc:F7CAH8]
ENSECAG00000001092	0	0	0	0	0	0	0	19	-1	9140917	9141741				Uncharacterized protein [Source:UniProtKB/TrEMBL;Acc:F7CAH4]
ENSECAG00000001093	0	0	0	0	0	0	0	22	1	22504563	22505387				Uncharacterized protein [Source:UniProtKB/TrEMBL;Acc:F7C504]
ENSECAG00000001094	0	0	0	0	0	0.184953	0	1	1	293601	294509		LOC100066391	olfactory receptor 226-like	Uncharacterized protein [Source:UniProtKB/TrEMBL;Acc:F7DVU6]
ENSECAG00000001095	0	0	0	0	0.281617	0	0	1	1	48293100	48293987				Uncharacterized protein [Source:UniProtKB/TrEMBL;Acc:F7CAD5]
ENSECAG00000001096	0	0	0	0	0	0	0	15	1	16599658	16599975				Uncharacterized protein [Source:UniProtKB/TrEMBL;Acc:F7CAG8]
ENSECAG00000001097	0	0	0	0	0	0	0	7	1	32288745	32289680		LOC100063972	olfactory receptor 8G1-like	Uncharacterized protein [Source:UniProtKB/TrEMBL;Acc:F7E063]
ENSECAG00000001098	0	0.866412	0	0	0	0	0.0453258	10	1	19016696	19033268		LOC100054955	liprin-alpha-3-like	protein tyrosine phosphatase, receptor type, f polypeptide (PTPRF), interacting protein (liprin), alpha 3 [Source:HGNC Symbol;Acc:9247]
ENSECAG00000001099	2.32202	0	0	0	0.229638	0.926293	0.596353	X	1	82092554	82093648
ENSECAG00000001100	1.84928	2.11252	2.63124	1.17461	0.46425	1.87265	3.21499	18	-1	39961459	40014654		WDSUB1	WD repeat, sterile alpha motif and U-box domain containing 1	WD repeat, sterile alpha motif and U-box domain containing 1 [Source:HGNC Symbol;Acc:26697]
ENSECAG00000001101	4.42076	6.09799	4.17742	3.62764	11.3956	5.83367	23.4169	10	-1	58780483	58884718		LOC100066585	sestrin-1-like	sestrin 1 [Source:HGNC Symbol;Acc:21595]
ENSECAG00000001102	0	0	0	0	0	0	0	2	-1	15117845	15118669				Uncharacterized protein [Source:UniProtKB/TrEMBL;Acc:F7C9E4]
ENSECAG00000001103	0	0	0	0	0	0	0	8	-1	20289771	20290595				Uncharacterized protein [Source:UniProtKB/TrEMBL;Acc:F7CAE0]
ENSECAG00000001104	0	0	0	0	0	0	0	1	1	60098206	60098764
ENSECAG00000001105	0	0	0	0	0	0	0	16	1	72440124	72441014				Uncharacterized protein [Source:UniProtKB/TrEMBL;Acc:F7C9F1]
ENSECAG00000001106	0	0	0	0	0	0	0	X	1	20017304	20018341		LOC100061469	melanoma-associated antigen B18-like	melanoma antigen family B, 18 [Source:HGNC Symbol;Acc:28515]
ENSECAG00000001107	0	0	0	0	0	0	0	13	1	11748405	11749229				Uncharacterized protein [Source:UniProtKB/TrEMBL;Acc:F7CA67]
ENSECAG00000001108	0	0	0	0	0	0	0	28	1	23601393	23601833
ENSECAG00000001109	0.951883	0	0	0	0	1.04424	0.336143	19	-1	45835567	45836049		LOC100061551	60S ribosomal protein L21-like	Uncharacterized protein [Source:UniProtKB/TrEMBL;Acc:F7DWK2]
ENSECAG00000001110	0	0	0	0	0	0	0	21	1	53922754	53924220		LOC100054696	dnaJ homolog subfamily A member 1-like	DnaJ (Hsp40) homolog, subfamily A, member 1 [Source:HGNC Symbol;Acc:5229]
ENSECAG00000001111	0	0	0	0	0	0	0	11	-1	1340340	1340501				Uncharacterized protein [Source:UniProtKB/TrEMBL;Acc:F7C9T1]
ENSECAG00000001112	0	0	0	0	0	0	0	1	-1	135549303	135553109
ENSECAG00000001113	0	0	0	0	0	0	0	7	-1	72518958	72519632				Uncharacterized protein [Source:UniProtKB/TrEMBL;Acc:F7C517]
ENSECAG00000001114	3.23774	0	0	0	0.234813	1.10503	1.21958	16	-1	40394906	40395970	NM_001104533	100065333		chemokine (C-C motif) receptor 5 (gene/pseudogene) [Source:HGNC Symbol;Acc:1606]
ENSECAG00000001115	0	0	0	0	0	0	0	3	-1	992348	994489
ENSECAG00000001116	0	0	0	0	0	0	0	3	1	42928416	42928805				Uncharacterized protein [Source:UniProtKB/TrEMBL;Acc:F7CA38]
ENSECAG00000001117	1.26655	0.854955	2.34274	1.12052	1.37783	2.08416	1.11816	18	1	2573684	2574409		LOC100068973	heparan-sulfate 6-O-sulfotransferase 1-like	heparan sulfate 6-O-sulfotransferase 1 [Source:HGNC Symbol;Acc:5201]
ENSECAG00000001118	0	0	0	0	0	0	0	14	1	92828044	92828958		LOC100073315	olfactory receptor 2C3-like	Uncharacterized protein [Source:UniProtKB/TrEMBL;Acc:F7DW63]
ENSECAG00000001119	2.46589	2.13657	3.0975	0.955117	5.96563	6.16394	3.7431	20	-1	42326098	42342941		ZNF318	zinc finger protein 318	zinc finger protein 318 [Source:HGNC Symbol;Acc:13578]
ENSECAG00000001120	0	0	0	0	0	0	0	5	1	73642188	73643591
ENSECAG00000001121	0	0	0	0	0	0	0	15	1	68681886	68685667				Uncharacterized protein [Source:UniProtKB/TrEMBL;Acc:F7D624]
ENSECAG00000001122	0	0	0	0	0	0	0	26	1	40927643	40928467				Uncharacterized protein [Source:UniProtKB/TrEMBL;Acc:F7C9S4]
ENSECAG00000001123	0	0	0	0	0	0	0	12	1	18944497	18944871				Uncharacterized protein [Source:UniProtKB/TrEMBL;Acc:F7C524]
ENSECAG00000001124	0	0	0	0	0	0	0	X	1	106316634	106317098
ENSECAG00000001125	0	0	0	0	0	0	0	1	1	48531753	48532127				Uncharacterized protein [Source:UniProtKB/TrEMBL;Acc:F7C9F7]
ENSECAG00000001126	0	0	0	0	0	0	0	7	-1	75826142	75827065		LOC100070156	olfactory receptor 2D3-like	Uncharacterized protein [Source:UniProtKB/TrEMBL;Acc:F7DRV6]
ENSECAG00000001127	0	0	0	0	0	0	0	8	-1	85665150	85665974				Uncharacterized protein [Source:UniProtKB/TrEMBL;Acc:F7C9P5]
ENSECAG00000001128	0	0.56633	0.99762	0	2.02095	0	1.9046	25	-1	20887845	21589955		LOC100066934	astrotactin-2-like	astrotactin 2 [Source:HGNC Symbol;Acc:17021]
ENSECAG00000001129	21.1765	31.6893	8.02279	1.80577	3.88575	10.4493	163.258	28	1	32969651	32974348		LOC100069058	heme oxygenase 1-like	heme oxygenase (decycling) 1 [Source:HGNC Symbol;Acc:5013]
ENSECAG00000001130	2.40513	1.59504	1.71707	1.29411	2.34102	1.72813	2.05628	23	1	39788295	40026792		LOC100064410	uncharacterized protein KIAA1797-like	focadhesin [Source:HGNC Symbol;Acc:23377]
ENSECAG00000001131	0	0	0	0	0	0	0	18	-1	3142507	3143523				G protein-coupled receptor 17 [Source:HGNC Symbol;Acc:4471]
ENSECAG00000001132	0	0	0	0	0	0	0	24	1	5472782	5476588
ENSECAG00000001133	0	0	0	0	0	0	0	7	-1	77322492	77323436				Uncharacterized protein [Source:UniProtKB/TrEMBL;Acc:F7C4X5]
ENSECAG00000001135	0	0	0	0	0	0	0	5	1	74941868	74942683
ENSECAG00000001136	0	0	0	0	0	0	0	23	1	40250929	40251483		IFNA1	interferon-alpha-1	Interferon alpha-1 [Source:UniProtKB/Swiss-Prot;Acc:P05003]
ENSECAG00000001137	0	0	0	0	0	0	0	2	-1	47037436	47038569		LOC100061240	actin-related protein T2-like	actin-related protein T2 [Source:HGNC Symbol;Acc:24026]
ENSECAG00000001138	0	0	3.66559	0	0	0	0.933086	19	-1	9887245	9887592				Uncharacterized protein [Source:UniProtKB/TrEMBL;Acc:F7C5A7]
ENSECAG00000001139	0	0	0	0	0	0	0	5	1	38609640	38610593		LOC100056866	olfactory receptor 6N2-like	olfactory receptor, family 6, subfamily N, member 2 [Source:HGNC Symbol;Acc:15035]
ENSECAG00000001140	0	0	3.8307	0	6.75881	0	0	11	-1	1348414	1348524		LOC100055053	anaphase-promoting complex subunit 11-like	anaphase promoting complex subunit 11 [Source:HGNC Symbol;Acc:14452]
ENSECAG00000001141	15.3108	0.514918	0.352744	0.128545	0.355643	4.82171	2.96314	14	-1	92504184	92530909		NAIP	NLR family, apoptosis inhibitory protein	NLR family, apoptosis inhibitory protein [Source:HGNC Symbol;Acc:7634]
ENSECAG00000001142	0	0.148138	0	0	0	0.0802493	0.0774974	22	-1	7244148	7503670		PCSK2	proprotein convertase subtilisin/kexin type 2	proprotein convertase subtilisin/kexin type 2 [Source:HGNC Symbol;Acc:8744]
ENSECAG00000001143	0	0	0	0	0	0	0	3	1	3366464	3366928
ENSECAG00000001144	0	0	0	0	0	0	0	13	-1	12389169	12390011				Uncharacterized protein [Source:UniProtKB/TrEMBL;Acc:F7C4Z9]
ENSECAG00000001145	0	0	0	0	0	0	0	10	-1	22335489	22336925		ZNF677	zinc finger protein 677	Uncharacterized protein [Source:UniProtKB/TrEMBL;Acc:F7C4B5]
ENSECAG00000001146	0	0	0	0	0	0	0	1	1	156509949	156510869		LOC100072402	olfactory receptor 11G2-like	Uncharacterized protein [Source:UniProtKB/TrEMBL;Acc:F7DW49]
ENSECAG00000001147	0	0	0	0	0	0	0	2	1	15168003	15168905		LOC100066777	olfactory receptor 2G3-like	Uncharacterized protein [Source:UniProtKB/TrEMBL;Acc:F7DRM5]
ENSECAG00000001148	0	0	0	0	0	0	0	1	1	48770313	48770708				Uncharacterized protein [Source:UniProtKB/TrEMBL;Acc:F7C4Y8]
ENSECAG00000001149	0	0	0	0	0	0	0	6	1	71698542	71699471		LOC100053235	olfactory receptor 9K2-like	Uncharacterized protein [Source:UniProtKB/TrEMBL;Acc:F7E075]
ENSECAG00000001150	0	0	0	0	0	0	0	2	-1	73398149	73398592
ENSECAG00000001151	0	0	0	0	0	0	0	X	-1	107110848	107111312
ENSECAG00000001152	0	0	0	0	0	0	0	X	1	54938345	54938929
ENSECAG00000001153	0	3.63561	4.52831	0	0	0	0	28	-1	37442141	37443079		LOC100629166	dnaJ homolog subfamily B member 7-like	DnaJ (Hsp40) homolog, subfamily B, member 7 [Source:HGNC Symbol;Acc:24986]
ENSECAG00000001154	0	0	0	0	0	0	0	7	-1	32740054	32741002
ENSECAG00000001155	3.78544	3.12545	2.71976	2.50943	3.84575	3.63792	4.77261	1	1	144524588	144601587		LOC100070629	spatacsin-like	spastic paraplegia 11 (autosomal recessive) [Source:HGNC Symbol;Acc:11226]
ENSECAG00000001156	0	1.14309	0.939686	0	0.184218	0	0.1196	16	1	36891971	36911288				calcium channel, voltage-dependent, alpha 2/delta subunit 2 [Source:HGNC Symbol;Acc:1400]
ENSECAG00000001158	0	0	0	0	0	0	0	3	-1	42997463	42998629				pyruvate dehydrogenase (lipoamide) alpha 2 [Source:HGNC Symbol;Acc:8807]
ENSECAG00000001159	0.926001	0.937609	0.428205	0	1.25919	0.507922	0.817507	22	-1	22852117	22853109		LOC100068461	forkhead box protein S1-like	forkhead box S1 [Source:HGNC Symbol;Acc:3735]
ENSECAG00000001160	0	0	0	0	0	0	0	7	-1	72529300	72530226		LOC100067079	olfactory receptor 51I2-like	Uncharacterized protein [Source:UniProtKB/TrEMBL;Acc:F7DR29]
ENSECAG00000001161	0	0	0	0	0	0	0	5	1	74973172	74973759
ENSECAG00000001162	0	0	0	0	0	0	0	11	1	2483030	2483938				Uncharacterized protein [Source:UniProtKB/TrEMBL;Acc:F7C4Q7]
ENSECAG00000001163	0	0	0	0	0	0	0	5	1	16426805	16427719		LOC100068584	olfactory receptor 2T33-like	Uncharacterized protein [Source:UniProtKB/TrEMBL;Acc:F7D6U7]
ENSECAG00000001164	0.616386	1.22633	1.47017	0.535751	0.91758	0.996491	1.42057	8	1	8301515	8579203		TTC28	tetratricopeptide repeat domain 28	tetratricopeptide repeat domain 28 [Source:HGNC Symbol;Acc:29179]
ENSECAG00000001165	0.166579	0.22489	0.154061	0	0	0	0	5	-1	41920973	41927725		TMEM79	transmembrane protein 79	transmembrane protein 79 [Source:HGNC Symbol;Acc:28196]
ENSECAG00000001166	1.77807	0.685853	0.391536	0.299631	2.30273	2.60079	0.897	31	-1	15899034	16074557		MTHFD1L	methylenetetrahydrofolate dehydrogenase (NADP+ dependent) 1-like	methylenetetrahydrofolate dehydrogenase (NADP+ dependent) 1-like [Source:HGNC Symbol;Acc:21055]
ENSECAG00000001167	0	0.636613	0	0	0	0	0	9	-1	81396241	81397219
ENSECAG00000001168	0	0	0	0	0	0	0	3	-1	5605477	5606880
ENSECAG00000001169	0	0	0	0	0	0	0	7	-1	50617975	50618913		LOC100055475	olfactory receptor 7D4-like	Uncharacterized protein [Source:UniProtKB/TrEMBL;Acc:F7DVT4]
ENSECAG00000001170	0	0	0	0	0	0	0	X	-1	107333578	107333952
ENSECAG00000001171	0	0	0	0	0	0	0	1	-1	53139726	53140535				Uncharacterized protein [Source:UniProtKB/TrEMBL;Acc:F7C4L2]
ENSECAG00000001172	0	0	0	0	0	0	0	7	1	81495619	81496527				Uncharacterized protein [Source:UniProtKB/TrEMBL;Acc:F7C4A5]
ENSECAG00000001173	0	0	0	0	0	0	0	28	1	350029	350709				Uncharacterized protein [Source:UniProtKB/TrEMBL;Acc:F7C486]
ENSECAG00000001174	7.26548	0	0	0	0	1.06272	1.43679	20	1	31358747	31360636	NM_001081819	TNF	tumor necrosis factor	Tumor necrosis factor Tumor necrosis factor, membrane form Intracellular domain 1 Intracellular domain 2 C-domain 1 C-domain 2 Tumor necrosis factor, soluble form [Source:UniProtKB/Swiss-Prot;Acc:P29553]
ENSECAG00000001175	0	0	0	0	0	0	0	31	-1	13179240	13180512				Uncharacterized protein [Source:UniProtKB/TrEMBL;Acc:F7E087]
ENSECAG00000001176	0	0	0	0	0	0	0	22	1	24169589	24170497				Uncharacterized protein [Source:UniProtKB/TrEMBL;Acc:F7E057]
ENSECAG00000001177	0	0	0	0	0	0	0.307494	13	-1	5960510	5961565				G protein-coupled estrogen receptor 1 [Source:HGNC Symbol;Acc:4485]
ENSECAG00000001178	0	0	0	0	0	0	0	18	1	5304547	5305140				Uncharacterized protein [Source:UniProtKB/TrEMBL;Acc:F7C493]
ENSECAG00000001179	0	0	0	0	0	0	0	1	1	157062431	157063408		LOC100072560	olfactory receptor 11H4-like	olfactory receptor, family 11, subfamily H, member 4 [Source:HGNC Symbol;Acc:15347]
ENSECAG00000001180	0	0	0	0	0	0	0	19	1	10430348	10430569		LOC100629865	DNA-directed RNA polymerases I, II, and III subunit RPABC5-like	polymerase (RNA) II (DNA directed) polypeptide L, 7.6kDa [Source:HGNC Symbol;Acc:9199]
ENSECAG00000001181	1.60595	3.71675	0.636539	0.54125	1.49746	6.04032	1.29626	11	1	3063802	3064803		LOC100146225	e3 SUMO-protein ligase CBX4-like	chromobox homolog 4 [Source:HGNC Symbol;Acc:1554]
ENSECAG00000001182	0	0	0	0	0	0	0	1	1	30498786	30499697
ENSECAG00000001183	0	0	0	0	0	0	0	X	1	108676358	108676951
ENSECAG00000001184	0	0	0	0	0	0	0	7	-1	73913385	73914344		LOC100068878	olfactory receptor 51V1-like	olfactory receptor, family 51, subfamily V, member 1 [Source:HGNC Symbol;Acc:19597]
ENSECAG00000001185	0	0	0	0	0	0	0	1	1	24872587	24873195
ENSECAG00000001186	0	0	0	0	0	0	0	5	1	74996128	74996505
ENSECAG00000001187	2.77571	1.87367	3.50061	0.297658	1.50979	2.95275	1.9604	5	-1	41509459	41532259				papillary renal cell carcinoma (translocation-associated) [Source:HGNC Symbol;Acc:9343]
ENSECAG00000001188	0	0	0	0	0	0	0	X	-1	16630921	16631697
ENSECAG00000001189	0	2.20976	0	0	0.197845	0.133008	0	31	-1	2840444	2963756		LOC100050454	1-acyl-sn-glycerol-3-phosphate acyltransferase delta-like	1-acylglycerol-3-phosphate O-acyltransferase 4 [Source:HGNC Symbol;Acc:20885]
ENSECAG00000001190	0	0	0	0	0	0	0	18	-1	34730468	34730749				Uncharacterized protein [Source:UniProtKB/TrEMBL;Acc:F7DWM3]
ENSECAG00000001191	0	0	0	0	0	0	0	3	-1	8250025	8251566
ENSECAG00000001192	11.7376	17.3413	30.5183	4.17983	8.19131	12.3095	8.75914	28	-1	37920035	37921072		LOC100055713	protein Tob2-like	transducer of ERBB2, 2 [Source:HGNC Symbol;Acc:11980]
ENSECAG00000001193	0	0	0	0	0	0	0	10	-1	22442606	22443493	NM_001166862	EQUCABV1R918	vomeronasal 1 receptor equCabV1R918	vomeronasal 1 receptor equCabV1R918 [Source:RefSeq peptide;Acc:NP_001160334]
ENSECAG00000001194	0.985839	2.78285	1.32618	2.53723	2.82737	1.31089	2.02551	8	1	85670800	85673364		SOCS6	suppressor of cytokine signaling 6	suppressor of cytokine signaling 6 [Source:HGNC Symbol;Acc:16833]
ENSECAG00000001195	0	0	0	0	0	0	0	6	1	25679570	25680442		LOC100067126	olfactory receptor 12-like	Uncharacterized protein [Source:UniProtKB/TrEMBL;Acc:F7DWG1]
ENSECAG00000001196	0	0	0	0	0	0	0	10	-1	20423937	20428301		LOC100067301	kallikrein-8-like	kallikrein-related peptidase 8 [Source:HGNC Symbol;Acc:6369]
ENSECAG00000001197	0.177788	0.720067	0.328854	0	0.193408	0.78015	2.13462	17	1	4217458	4293703		TNFRSF19	tumor necrosis factor receptor superfamily, member 19	tumor necrosis factor receptor superfamily, member 19 [Source:HGNC Symbol;Acc:11915]
ENSECAG00000001198	0	0	0	0	0	0	0	X	-1	20040240	20040926				Uncharacterized protein [Source:UniProtKB/TrEMBL;Acc:F7DWG7]
ENSECAG00000001199	0	0	0	0	0	0	0	5	1	74998774	74999133
ENSECAG00000001200	0	0	0	0	0	0	0	X	-1	108980160	108980984
ENSECAG00000001201	0	0	0	0	0	0	0	18	1	6005699	6006586				Uncharacterized protein [Source:UniProtKB/TrEMBL;Acc:F7DWI2]
ENSECAG00000001202	0	0	0	0	0	0	0	2	-1	74040432	74040896
ENSECAG00000001204	0	0	0	0	0	0	0	3	1	64535035	64535413
ENSECAG00000001205	0	0	6.58189	0	0	0	0	11	-1	17585276	17628465		MAPT	microtubule-associated protein tau	microtubule-associated protein tau [Source:HGNC Symbol;Acc:6893]
ENSECAG00000001206	0	0	0	0	0	0	0	1	-1	32437551	32438018
ENSECAG00000001207	0	0	0	0	0	0	0	7	-1	31107260	31108228		LOC100071816	olfactory receptor 10S1-like	olfactory receptor, family 10, subfamily S, member 1 [Source:HGNC Symbol;Acc:14807]
ENSECAG00000001208	0	0	0	0	0	0	0	22	1	24580310	24580435				chromosome 20 open reading frame 144 [Source:HGNC Symbol;Acc:16137]
ENSECAG00000001209	0	0	0	0	0	0	0	1	-1	113023338	113024741
ENSECAG00000001210	0	0	0	0	0	0	0	6	-1	71739589	71740524		LOC100053381	olfactory receptor 9K2-like	Uncharacterized protein [Source:UniProtKB/TrEMBL;Acc:F7DRY4]
ENSECAG00000001211	1.05874	0.178669	0.611986	0	0.71985	0.483944	0.373879	11	1	3840809	3842545		LOC100629722	protein KIAA1731-like	Uncharacterized protein [Source:UniProtKB/TrEMBL;Acc:F7DWE3]
ENSECAG00000001212	0	0	0	0	0	0	0	12	-1	13159350	13160288		LOC100053768	olfactory receptor 5W2-like	Uncharacterized protein [Source:UniProtKB/TrEMBL;Acc:F7DR15]
ENSECAG00000001213	0	2.6153	0	0	0	0	0	3	-1	44741290	44742357		LOC100064944	protein atonal homolog 1-like	atonal homolog 1 (Drosophila) [Source:HGNC Symbol;Acc:797]
ENSECAG00000001214	17.3217	1.18908	1.90067	0	2.55505	9.01805	1.65882	16	-1	40406388	40407170	NM_001097606	CCR2	chemokine (C-C motif) receptor 2	C-C chemokine receptor type 2 [Source:RefSeq peptide;Acc:NP_001091075]
ENSECAG00000001215	2.55422	3.44832	3.93711	7.03024	6.02035	5.60407	6.01322	28	-1	27436590	27444030		LOC100630833	uncharacterized protein C12orf73-like	chromosome 12 open reading frame 73 [Source:HGNC Symbol;Acc:34450]
ENSECAG00000001216	0	0	0	0	0	0	0	18	-1	34803067	34803405				Uncharacterized protein [Source:UniProtKB/TrEMBL;Acc:F7DWE9]
ENSECAG00000001217	0	0	0	0	0	0	0	3	1	8309220	8310758
ENSECAG00000001218	7.09248	3.6611	3.27973	1.4764	6.80788	9.0011	4.71454	19	1	45841145	45842246		LOC100071582	eukaryotic translation initiation factor 3 subunit F-like	eukaryotic translation initiation factor 3, subunit F [Source:HGNC Symbol;Acc:3275]
ENSECAG00000001219	0	0	0	0	0	0	0	7	-1	74011389	74012042				olfactory receptor, family 51, subfamily B, member 4 [Source:HGNC Symbol;Acc:14708]
ENSECAG00000001220	0	0	0	0	0	0	0	3	1	76764007	76764831				Uncharacterized protein [Source:UniProtKB/TrEMBL;Acc:F6Q0C1]
ENSECAG00000001221	0	0	0	0	0	0	0	28	1	399940	400314				Uncharacterized protein [Source:UniProtKB/TrEMBL;Acc:F7DW80]
ENSECAG00000001222	5.70623	1.10053	4.52349	6.73108	4.43397	2.98089	1.7272	21	1	56398975	56399256		LOC100071885	39S ribosomal protein L36, mitochondrial-like	mitochondrial ribosomal protein L36 [Source:HGNC Symbol;Acc:14490]
ENSECAG00000001223	0	0	0	0	0	0	0	7	1	45558224	45560637				retbindin [Source:HGNC Symbol;Acc:30310]
ENSECAG00000001224	2.25372	0	0	0	0	0	1.59174	9	-1	81483159	81483260		LOC100066475	ly-6/neurotoxin-like protein 1-like	Ly6/neurotoxin 1 [Source:HGNC Symbol;Acc:29604]
ENSECAG00000001225	0	0	0	0	0	0	0	9	-1	37940196	37941730
ENSECAG00000001226	0.140599	0.569447	0.130033	0	0	0.616962	0.397204	6	1	25682701	25684335		LOC100072355	s-adenosylmethionine decarboxylase proenzyme-like	Uncharacterized protein [Source:UniProtKB/TrEMBL;Acc:F7DVV7]
ENSECAG00000001227	0.23011	0	0	0	0.250326	0.336581	0	13	-1	5970375	5971373				Uncharacterized protein [Source:UniProtKB/TrEMBL;Acc:F7DVM2]
ENSECAG00000001228	0	0	0	0	0	0	0	31	-1	16819502	16820140
ENSECAG00000001229	0	0	0	0	0	0	0	5	-1	75084082	75084441
ENSECAG00000001230	0	0	0.309918	0	0	0	0	7	-1	26881350	26884941		LOC100071394	coiled-coil domain-containing protein 153-like	coiled-coil domain containing 153 [Source:HGNC Symbol;Acc:27446]
ENSECAG00000001231	0	0	0	0.263781	0	0	0	X	1	20050141	20051168		LOC100061501	melanoma-associated antigen B4-like	melanoma antigen family B, 6 [Source:HGNC Symbol;Acc:23796]
ENSECAG00000001232	0	0	0	0	0	0	0	22	1	24584582	24585655				actin-like 10 [Source:HGNC Symbol;Acc:16127]
ENSECAG00000001233	0	0	0	0	0	0	0	X	-1	109420248	109421021
ENSECAG00000001234	1.41901	3.592	2.46069	0.836933	2.31552	1.94586	1.75386	15	1	12849542	12874492		LOC100063102	28S ribosomal protein S5, mitochondrial-like	mitochondrial ribosomal protein S5 [Source:HGNC Symbol;Acc:14498]
ENSECAG00000001235	2.63298	1.91404	10.3024	12.4235	3.5253	3.25876	2.43178	10	1	10312221	10319100		LOC100067604	mitochondrial import inner membrane translocase subunit TIM50-like	translocase of inner mitochondrial membrane 50 homolog (S. cerevisiae) [Source:HGNC Symbol;Acc:23656]
ENSECAG00000001236	0	0	0	0	0	0	0	X	1	67609600	67610049
ENSECAG00000001237	0	0	0	0	0	0	0	9	1	33668321	33668944				Uncharacterized protein [Source:UniProtKB/TrEMBL;Acc:F7DVM8]
ENSECAG00000001238	0	0	0	0	0	0	0	16	-1	79843257	79843622				Uncharacterized protein [Source:UniProtKB/TrEMBL;Acc:F7DVL2]
ENSECAG00000001240	0	0	0	0	0	0	0	3	1	8546697	8547053
ENSECAG00000001241	0	0	0	0	0	0	0	10	-1	22480049	22480948	NM_001166861	EQUCABV1R917	vomeronasal 1 receptor equCabV1R917	vomeronasal 1 receptor equCabV1R917 [Source:RefSeq peptide;Acc:NP_001160333]
ENSECAG00000001242	0	0	0	0	0	0	0	3	1	44983462	44984355				Uncharacterized protein [Source:UniProtKB/TrEMBL;Acc:F7DRC4]
ENSECAG00000001243	0	0	1.62915	1.03895	0.958145	0.644147	0	16	-1	73422267	73422527		LOC100629512	bolA-like protein 2-like	Uncharacterized protein [Source:UniProtKB/TrEMBL;Acc:F7DRV1]
ENSECAG00000001244	0	0	0	0	0	0	0	21	1	1271223	1272172		LOC100070661	olfactory receptor 10H4-like	Uncharacterized protein [Source:UniProtKB/TrEMBL;Acc:F7DRX4]
ENSECAG00000001245	0	0	0	0	0	0	0	3	-1	81991191	81991535				Uncharacterized protein [Source:UniProtKB/TrEMBL;Acc:F7DRX9]
ENSECAG00000001246	0	0	0	0	0	0	0	18	-1	35235849	35236082		LOC100058360	protein reprimo-like	reprimo, TP53 dependent G2 arrest mediator candidate [Source:HGNC Symbol;Acc:24201]
ENSECAG00000001247	4.25703	1.64206	0	0	0	1.3343	0.429516	7	1	513965	514342		LOC100060547	microtubule-associated proteins 1A/1B light chain 3B-like
ENSECAG00000001248	0	0	0	0	0	0	0	17	-1	26048655	26048729				Uncharacterized protein [Source:UniProtKB/TrEMBL;Acc:F7DS42]
ENSECAG00000001249	7.07963	0	0.770304	0.491243	0	1.82742	0	11	1	4215263	4215814	NM_001123379	SOCS3	suppressor of cytokine signaling 3	suppressor of cytokine signaling 3 [Source:RefSeq peptide;Acc:NP_001116851]
ENSECAG00000001250	0	0	0	0	0	0	0	7	1	31142920	31143854		LOC100071827	olfactory receptor 10G9-like	Uncharacterized protein [Source:UniProtKB/TrEMBL;Acc:F6TV01]
ENSECAG00000001251	0	0	0	0	0	0	0	1	1	33426640	33426999
ENSECAG00000001252	0	0.129474	0.177392	0	0.104329	0	0.270934	14	-1	35727351	35729747		LOC100061546	protocadherin beta-14-like	protocadherin beta 14 [Source:HGNC Symbol;Acc:8685]
ENSECAG00000001253	0	0	0	0	0	0	0	1	1	156526519	156527454		LOC100072408	olfactory receptor 11G2-like	Uncharacterized protein [Source:UniProtKB/TrEMBL;Acc:F7D758]
ENSECAG00000001254	0	0	0	0	0	0	0	14	1	3644417	3645220
ENSECAG00000001255	0	0	0	0	0	0	0	X	1	111781336	111781752
ENSECAG00000001256	0	0	0	0	0	0	0	31	1	17023953	17025050
ENSECAG00000001257	0	0	0	0	0	0	0	5	-1	75086793	75087152
ENSECAG00000001258	2.2988	3.10349	1.06302	0.903888	0.416793	3.92285	0.54119	2	-1	48391334	48391933		LOC100146417	beta-1,3-galactosyltransferase 6-like	UDP-Gal:betaGal beta 1,3-galactosyltransferase polypeptide 6 [Source:HGNC Symbol;Acc:17978]
ENSECAG00000001259	0	0	0	0	0	0	0	6	1	25695091	25695948		LOC100067149	olfactory receptor 12-like	Uncharacterized protein [Source:UniProtKB/TrEMBL;Acc:F7DRA8]
ENSECAG00000001260	0	0	0	0	0	0	0	7	1	74041348	74042286		LOC100068986	olfactory receptor 51B6-like	olfactory receptor, family 51, subfamily B, member 6 [Source:HGNC Symbol;Acc:19600]
ENSECAG00000001261	0	0.772012	0.176289	0	0	0	0	13	-1	41891164	41894384		LOC100067178	mesothelin-like	mesothelin [Source:HGNC Symbol;Acc:7371]
ENSECAG00000001262	2.35372	1.21053	1.03659	1.32212	1.34122	1.14759	2.69144	1	-1	79116578	79253278		DISC1	disrupted in schizophrenia 1	disrupted in schizophrenia 1 [Source:HGNC Symbol;Acc:2888]
ENSECAG00000001263	0	0	0	0	0	0	0	7	1	33196810	33203242		LOC100064156	pannexin-3-like	pannexin 3 [Source:HGNC Symbol;Acc:20573]
ENSECAG00000001264	0	0	0	0	0	0	0	20	-1	17826551	17827015
ENSECAG00000001265	0.338058	0.91279	2.50122	1.99387	1.10328	0.494477	0.716281	12	-1	23021955	23023049		LOC100063983	transmembrane protein 223-like	transmembrane protein 223 [Source:HGNC Symbol;Acc:28464]
ENSECAG00000001266	0	0	0	0	0	0	0	1	1	71067226	71068351
ENSECAG00000001267	0	38.0168	1.25208	1.91637	0	0	0	7	1	38375913	38381284		LOC100072644	transmembrane protein 45B-like	transmembrane protein 45B [Source:HGNC Symbol;Acc:25194]
ENSECAG00000001268	0.103736	0	0.287821	0.122367	0.2257	0	0.219797	3	-1	17652320	17657063		LOC100053074	exocyst complex component 3-like protein-like	exocyst complex component 3-like 1 [Source:HGNC Symbol;Acc:27540]
ENSECAG00000001269	0	0	0	0	0	0	0	X	1	55553752	55554345
ENSECAG00000001270	0	0	0	0	0	0	0	28	1	12227093	12228496
ENSECAG00000001271	2.63796	0.508768	1.04559	0.444535	2.45976	2.20488	0.798477	1	1	157071032	157071641		LOC100058565	enhancer of rudimentary homolog	enhancer of rudimentary homolog (Drosophila) [Source:HGNC Symbol;Acc:3447]
ENSECAG00000001272	3.06506	1.37933	0	6.02592	4.44579	2.98884	0	1	-1	135571327	135571551
ENSECAG00000001273	0	0	0	0	0	0	0	22	-1	24663202	24664110				Uncharacterized protein [Source:UniProtKB/TrEMBL;Acc:F7DQZ3]
ENSECAG00000001274	0	0	0	0	0	0	0	10	-1	22514525	22515385		EQUCABV1R916	vomeronasal 1 receptor equCabV1R916	vomeronasal 1 receptor 2 [Source:HGNC Symbol;Acc:19872]
ENSECAG00000001275	0	0	0	0	0	0	0	3	-1	10807172	10808272
ENSECAG00000001276	0	1.06102	0	0	0	0	0.277533	18	1	36302837	36303421				Uncharacterized protein [Source:UniProtKB/TrEMBL;Acc:F7DRM0]
ENSECAG00000001277	0	0	0	0	0	0	0	24	-1	6995837	6996256
ENSECAG00000001278	0	0	0	0	0	0	0	7	-1	77346530	77347423		LOC100070780	olfactory receptor 5P3-like	Uncharacterized protein [Source:UniProtKB/TrEMBL;Acc:F7DRN2]
ENSECAG00000001279	0	0	0.789615	1.2589	0.464394	0	2.11049	16	1	81591236	81592312		LOC100059005	type-1 angiotensin II receptor-like	angiotensin II receptor, type 1 [Source:HGNC Symbol;Acc:336]
ENSECAG00000001280	0	0	0	0	0	0	0	14	-1	44317227	44317619				Uncharacterized protein [Source:UniProtKB/TrEMBL;Acc:F7DRU6]
ENSECAG00000001281	0	0	0	0	0	0	0	1	-1	106117904	106118728				Uncharacterized protein [Source:UniProtKB/TrEMBL;Acc:F6WFK5]
ENSECAG00000001282	2.34137	0	0	0.25108	0	0	0	16	-1	40489968	40491047		LOC100065437	c-C chemokine receptor type 3-like	chemokine (C-C motif) receptor 3 [Source:HGNC Symbol;Acc:1604]
ENSECAG00000001283	0	0	0	0	0	0	0	1	-1	35225599	35226024
ENSECAG00000001284	0	0	0	0	0	0	0	30	1	8426296	8428428
ENSECAG00000001285	0	0	0	0	0	0	0	6	-1	71750600	71751541		LOC100053477	olfactory receptor 9K2-like	Uncharacterized protein [Source:UniProtKB/TrEMBL;Acc:F6VN07]
ENSECAG00000001287	0	0	0	0	0	0	0	5	-1	78953691	78954119
ENSECAG00000001288	0	0	0	0	0	0	0	3	1	81994419	81994661		LOC100629332	cytochrome c oxidase subunit 7B2, mitochondrial-like	cytochrome c oxidase subunit VIIb2 [Source:HGNC Symbol;Acc:24381]
ENSECAG00000001289	0	0	0	0	0	0	0	15	-1	71907134	71908231
ENSECAG00000001290	0	0.789691	3.42619	0	0	0	0	8	-1	13542816	13556668		LOC100050122	calcium-binding protein 1-like	calcium binding protein 1 [Source:HGNC Symbol;Acc:1384]
ENSECAG00000001291	0	0	0	0	0	0	0	4	1	64720941	64723082
ENSECAG00000001292	0	0	0	0	0	0	0	9	-1	34365818	34366159				Uncharacterized protein [Source:UniProtKB/TrEMBL;Acc:F7DR99]
ENSECAG00000001293	0	0	0	0	0	0	0	11	-1	47053431	47054375		LOC100072662	olfactory receptor-like protein DTMT-like	Uncharacterized protein [Source:UniProtKB/TrEMBL;Acc:F6UGR9]
ENSECAG00000001294	0	0	1.18113	0	0	0.934012	1.35297	28	-1	40642984	40643703		LOC100051281	protein LDOC1L-like	leucine zipper, down-regulated in cancer 1-like [Source:HGNC Symbol;Acc:13343]
ENSECAG00000001295	0	0	0	0	0	0	0	31	1	17039958	17040401
ENSECAG00000001296	0	0	0	0	0	0	0	X	-1	113025371	113026129
ENSECAG00000001297	0	0	0	0	0	0	0	1	1	29862055	29864187
ENSECAG00000001298	0	0	0	0	0	0	0	2	-1	76715811	76716836
ENSECAG00000001299	0.70863	0.574011	0.524301	0.33436	0.61671	0.310954	1.40135	9	1	82267556	82269177				zinc finger protein 623 [Source:HGNC Symbol;Acc:29084]
ENSECAG00000001300	0.321061	0	0.0989776	0	0.116423	0.0782692	0.226756	8	-1	20378693	20380840		LOC100057504	disintegrin and metalloproteinase domain-containing protein 1a-like	Uncharacterized protein [Source:UniProtKB/TrEMBL;Acc:F7D753]
ENSECAG00000001301	0	0	0	0	0	0	0	2	-1	48577542	48577688				Uncharacterized protein [Source:UniProtKB/TrEMBL;Acc:F7DR93]
ENSECAG00000001302	0	0	0	0	0	0	0	21	1	1376096	1377040		LOC100069770	olfactory receptor 2Z1-like	Uncharacterized protein [Source:UniProtKB/TrEMBL;Acc:F6TU44]
ENSECAG00000001303	0	0	0	0	0	0	0	1	-1	142628093	142628454
ENSECAG00000001304	0.36431	1.96735	3.70625	10.7435	0.396317	1.33219	1.0292	13	1	42007655	42009224		LOC100065210	UPF0585 protein C16orf13 homolog	chromosome 16 open reading frame 13 [Source:HGNC Symbol;Acc:14141]
ENSECAG00000001305	0	0	0	0	0	0	0	26	-1	41602309	41603163				Uncharacterized protein [Source:UniProtKB/TrEMBL;Acc:F7DR09]
ENSECAG00000001306	0	0	0	0	0	0	0	18	-1	6447943	6449346
ENSECAG00000001307	0	0	0	0	0	0	0	3	1	83510955	83511476				Uncharacterized protein [Source:UniProtKB/TrEMBL;Acc:F7DR04]
ENSECAG00000001308	0.901489	0.456395	1.25061	1.0634	1.59362	1.64826	2.46719	17	1	28846488	28848527		KBTBD7	kelch repeat and BTB (POZ) domain containing 7	kelch repeat and BTB (POZ) domain containing 7 [Source:HGNC Symbol;Acc:25266]
ENSECAG00000001309	0	0	0	0	0	0	0	5	1	79591960	79592538
ENSECAG00000001310	0	0	0	0	0	0	0	X	-1	67978719	67979168
ENSECAG00000001311	0	0	0	0	0	0	0	4	1	39830815	39831489				Uncharacterized protein [Source:UniProtKB/TrEMBL;Acc:F7DQZ9]
ENSECAG00000001312	4.81784	2.1681	1.69744	1.0825	0.998307	3.02016	1.13423	13	-1	5995765	5996766				G protein-coupled receptor 146 [Source:HGNC Symbol;Acc:21718]
ENSECAG00000001313	0	0	0	0	0	0	0	X	-1	41723226	41724629
ENSECAG00000001314	0	0	0	0	0	0	0	1	1	37263597	37264046
ENSECAG00000001315	0	0	0	0	0	0	0	3	1	14940006	14943836
ENSECAG00000001316	0.417394	1.40875	1.64061	1.47708	1.36219	1.44999	2.50574	10	-1	27607236	27615342		ZNF606	zinc finger protein 606	zinc finger protein 606 [Source:HGNC Symbol;Acc:25879]
ENSECAG00000001317	24.9386	6.33365	3.42541	0.291264	1.07444	24.0175	2.61585	10	1	22930279	22931209		LOC100062591	myeloid-associated differentiation marker-like	myeloid-associated differentiation marker [Source:HGNC Symbol;Acc:7544]
ENSECAG00000001318	16.9316	12.3084	4.4167	2.04847	9.68188	10.3191	15.4845	17	-1	9201205	9272202		LOC100629621	ubiquitin-like protein 3-like	ubiquitin-like 3 [Source:HGNC Symbol;Acc:12504]
ENSECAG00000001319	0	0	0	0	0	0	0	19	-1	10662665	10663036				Uncharacterized protein [Source:UniProtKB/TrEMBL;Acc:F7D792]
ENSECAG00000001320	0	0	0	0	0	0	0	28	-1	776310	776987				Uncharacterized protein [Source:UniProtKB/TrEMBL;Acc:F7D713]
ENSECAG00000001321	0	0	0	0	0	0	0	28	1	13477115	13478518
ENSECAG00000001322	0	0	0	0	0	0	0	31	-1	17565883	17566710
ENSECAG00000001323	0	0	0	0	0	0	0	6	1	25706214	25707092		LOC100067171	olfactory receptor 12-like	Uncharacterized protein [Source:UniProtKB/TrEMBL;Acc:F7D1P4]
ENSECAG00000001324	126.063	2.66967	3.20049	5.24838	3.76458	26.7549	1.74577	2	-1	48594656	48595120		LOC100066364	ubiquitin-like protein ISG15-like	ISG15 ubiquitin-like modifier [Source:HGNC Symbol;Acc:4053]
ENSECAG00000001325	0	0	0	0	0	0	0	X	-1	113332636	113333409
ENSECAG00000001326	0.127357	2.75101	3.4158	0.450692	0.138546	0.0931425	1.16933	4	1	35148258	35150062		FZD1	frizzled family receptor 1	frizzled family receptor 1 [Source:HGNC Symbol;Acc:4038]
ENSECAG00000001327	0	0	0	0	0	0	0	1	1	113563432	113564151
ENSECAG00000001328	0	0	0	0	0	0	0	20	-1	17827247	17827666
ENSECAG00000001329	0	0	0	0	0	0	0	14	1	44838395	44839219				Uncharacterized protein [Source:UniProtKB/TrEMBL;Acc:F7D774]
ENSECAG00000001330	0	0	0	0	0	0	0	25	1	27025906	27026868		LOC100071189	olfactory receptor 5C1-like	olfactory receptor, family 5, subfamily C, member 1 [Source:HGNC Symbol;Acc:8331]
ENSECAG00000001331	0	0	0	0	0	0	0	11	1	43069775	43075756		LOC100072130	beta-crystallin A3-like	crystallin, beta A1 [Source:HGNC Symbol;Acc:2394]
ENSECAG00000001332	0	0	0	0	0	0	0	21	1	7501811	7502607
ENSECAG00000001333	1.23591	3.89326	3.81011	0.971922	2.24082	2.10906	0.872887	22	1	6445947	6453058		LOC100050518	putative hydrolase RBBP9-like	retinoblastoma binding protein 9 [Source:HGNC Symbol;Acc:9892]
ENSECAG00000001334	0	0	1.28075	0	0	0	0	16	-1	26730619	26743995		LOC100629551	uncharacterized protein C3orf14-like	chromosome 3 open reading frame 14 [Source:HGNC Symbol;Acc:25024]
ENSECAG00000001335	0	0	0	0	0	0	0	7	-1	32330775	32331701				olfactory receptor, family 8, subfamily D, member 1 [Source:HGNC Symbol;Acc:8481]
ENSECAG00000001336	5.39624	1.45704	4.9907	0	0	4.73584	1.52448	13	1	14718316	14718528				Uncharacterized protein [Source:UniProtKB/TrEMBL;Acc:F7D734]
ENSECAG00000001337	0	0	0	0	0	0	0	X	-1	56868256	56868894
ENSECAG00000001338	0	0	0	0	0	0	0	18	-1	7122870	7123946
ENSECAG00000001339	0	0	0	0	0	0	0	15	-1	72380138	72380734
ENSECAG00000001340	0	0	0	0	0	0	0	7	-1	72554464	72555138				Uncharacterized protein [Source:UniProtKB/TrEMBL;Acc:F7D1L2]
ENSECAG00000001341	0	0	0	0	0	0	0	3	1	83699721	83700398				Uncharacterized protein [Source:UniProtKB/TrEMBL;Acc:F7D6W6]
ENSECAG00000001342	2.24054	2.41987	2.07216	0	0.487478	4.26041	0.316485	22	-1	26593794	26594306		LOC100055060	SCAN domain-containing protein 1-like	SCAN domain containing 1 [Source:HGNC Symbol;Acc:10566]
ENSECAG00000001343	0	0	0	0	0	0	0	2	-1	15220387	15221286		LOC100053497	putative olfactory receptor 2B3-like	Uncharacterized protein [Source:UniProtKB/TrEMBL;Acc:F7CW05]
ENSECAG00000001344	0	0	0	0	0	0	0	5	1	80936363	80937766
ENSECAG00000001345	0	0	0	0	0	0	0	X	-1	78075115	78075489				Uncharacterized protein [Source:UniProtKB/TrEMBL;Acc:F7D726]
ENSECAG00000001346	0	0	0	0	0	0	0	19	1	58168261	58168938				Uncharacterized protein [Source:UniProtKB/TrEMBL;Acc:F7AT62]
ENSECAG00000001347	0.38186	0	0.235442	0.150147	2.07704	1.21018	0	21	1	56785618	56802579		LOC100630695	telomerase reverse transcriptase-like	telomerase reverse transcriptase [Source:HGNC Symbol;Acc:11730]
ENSECAG00000001348	0	0	0	0	0	0	0	8	-1	67689720	67693529
ENSECAG00000001350	0	0	0	0	0	0	0	28	1	13479244	13479849
ENSECAG00000001351	0	0	0	0	0	0	0	X	1	113757507	113758295
ENSECAG00000001352	0	0	0	0	0	0	0	1	-1	37328297	37328746
ENSECAG00000001353	0	0	0	0	0	0	0	31	1	17995051	17995503
ENSECAG00000001354	0	0	0	0	0	0	0	3	-1	15981288	15983393
ENSECAG00000001355	0	0	0	0	0	0	0	1	-1	137200745	137202148
ENSECAG00000001356	0	0	0	0	0	0	0	30	1	9988797	9989489
ENSECAG00000001357	0	0	0	0	0	0	0	6	1	66468095	66470787		LOC100058461	olfactory receptor 8S1-like	Uncharacterized protein [Source:UniProtKB/TrEMBL;Acc:F7D6V5]
ENSECAG00000001358	2.26659	2.33527	2.20658	1.82935	4.15279	3.66431	4.33907	1	-1	71321255	71358186		BMS1	BMS1 homolog, ribosome assembly protein (yeast)	BMS1 homolog, ribosome assembly protein (yeast) [Source:HGNC Symbol;Acc:23505]
ENSECAG00000001359	10.3372	2.49209	3.86967	1.45164	5.35495	12.0602	4.43266	21	1	3781558	3803044		MAU2	MAU2 chromatid cohesion factor homolog (C. elegans)	MAU2 chromatid cohesion factor homolog (C. elegans) [Source:HGNC Symbol;Acc:29140]
ENSECAG00000001360	2.73242	4.49083	17.4698	12.4723	2.32629	2.08524	3.1045	X	-1	103402029	103432360		AIFM1	apoptosis-inducing factor, mitochondrion-associated, 1	apoptosis-inducing factor, mitochondrion-associated, 1 [Source:HGNC Symbol;Acc:8768]
ENSECAG00000001361	0	0	0	0	0	0	0	5	-1	84300507	84300956
ENSECAG00000001362	0	0	0	0	0	0	0	4	-1	96657288	96658223		LOC100056816	olfactory receptor 2F1-like	Uncharacterized protein [Source:UniProtKB/TrEMBL;Acc:F6TM89]
ENSECAG00000001363	0	0	0	0	0	0	0	9	1	34574311	34574925				Uncharacterized protein [Source:UniProtKB/TrEMBL;Acc:F7D6H7]
ENSECAG00000001364	0	0	0	0	0	0	0	X	1	79200735	79201472				Uncharacterized protein [Source:UniProtKB/TrEMBL;Acc:F7D6K3]
ENSECAG00000001365	0	0	0	0	0	0	0	8	-1	86240483	86241376				Uncharacterized protein [Source:UniProtKB/TrEMBL;Acc:F7D667]
ENSECAG00000001366	0	0	0	0	0	0	0	2	-1	77637316	77638719
ENSECAG00000001367	0	0	0.712241	0	0	0	0.271955	Un0230	-1	4551	5147		LOC100060337	GTP-binding protein Di-Ras1-like	DIRAS family, GTP-binding RAS-like 1 [Source:HGNC Symbol;Acc:19127]
ENSECAG00000001368	0	0	0	0	0	0	0	X	-1	46885373	46885789
ENSECAG00000001369	0	0	0	0	0	0	0	7	-1	75839679	75840602		LOC100070169	olfactory receptor 2D3-like	Uncharacterized protein [Source:UniProtKB/TrEMBL;Acc:F7D6S3]
ENSECAG00000001370	0	0	0	0	0	0	0	X	1	69996785	69997015
ENSECAG00000001371	0	0	3.22943	0	0	0	0	19	1	45971638	45972427		LOC100061617	zinc finger BED domain-containing protein 2-like	zinc finger, BED-type containing 2 [Source:HGNC Symbol;Acc:20710]
ENSECAG00000001372	1.09932	0	0	0	0	0	0	X	-1	38623921	38656349				synapsin I [Source:HGNC Symbol;Acc:11494]
ENSECAG00000001373	0	0.752908	2.06311	0.657851	1.33471	0.244719	0.94531	22	-1	19176916	19190786		HSPA12B	heat shock 70kD protein 12B	heat shock 70kD protein 12B [Source:HGNC Symbol;Acc:16193]
ENSECAG00000001374	0	0	0	0	0	0	0	7	-1	70103401	70114736				Uncharacterized protein [Source:UniProtKB/TrEMBL;Acc:F7D0Z1]
ENSECAG00000001375	0	0	0	0	0	0	0	18	1	8466884	8467990
ENSECAG00000001376	0	0	0	0	0	0	0	31	-1	23184956	23185447
ENSECAG00000001377	0	0	0	0	0	0	0	1	1	39276196	39278337
ENSECAG00000001379	2.09675	1.54402	2.64433	1.57393	3.31776	1.67286	2.55786	20	-1	19100389	19101594
ENSECAG00000001380	0	0	0	0	0	0	0	3	-1	20045263	20045703
ENSECAG00000001381	0	0	0	0	0	0	0	14	1	4997068	4998054
ENSECAG00000001382	0	0	0	0	0	0	0	1	-1	113917223	113917672
ENSECAG00000001383	0	0	0	0	0	0	0	1	1	109655441	109656196		LOC100060875	probable E3 ubiquitin-protein ligase makorin-3-like	makorin ring finger protein 3 [Source:HGNC Symbol;Acc:7114]
ENSECAG00000001385	6.83399	2.80798	1.5572	0.70099	1.83166	6.157	3.07786	28	1	45341790	45344110		ZBED4	zinc finger, BED-type containing 4	zinc finger, BED-type containing 4 [Source:HGNC Symbol;Acc:20721]
ENSECAG00000001386	0	0	0	0	0	0	0	15	-1	68963425	68981178		TRIM54	tripartite motif containing 54	tripartite motif containing 54 [Source:HGNC Symbol;Acc:16008]
ENSECAG00000001387	0	0	0	0	0	0	0	26	1	21970342	21970716				Uncharacterized protein [Source:UniProtKB/TrEMBL;Acc:F6TA88]
ENSECAG00000001388	0	0	0	0	0	0	0	1	-1	108015255	108059318				Uncharacterized protein [Source:UniProtKB/TrEMBL;Acc:F6VLW7]
ENSECAG00000001389	2.86595	3.86918	3.13884	0.622757	2.13319	3.53013	3.08947	5	1	41927981	41952600		LOC100057746	protein SMG5-like	smg-5 homolog, nonsense mediated mRNA decay factor (C. elegans) [Source:HGNC Symbol;Acc:24644]
ENSECAG00000001390	0	0	0	0	0	0	0	X	-1	115422942	115423535
ENSECAG00000001391	0.190772	0	0	0	0	0.697603	0	7	1	780691	781895				adenosine deaminase, tRNA-specific 3 [Source:HGNC Symbol;Acc:25151]
ENSECAG00000001392	0	0	0	0	0	0	0	5	1	84449077	84449436
ENSECAG00000001393	13.0568	6.40996	2.19557	1.86689	13.3431	11.864	10.3394	8	1	21212898	21213478				Uncharacterized protein [Source:UniProtKB/TrEMBL;Acc:F7D673]
ENSECAG00000001394	57.8434	12.8231	1.28313	3.02135	20.3172	47.1429	77.7113	12	-1	19224833	19226986		MPEG1	macrophage expressed 1	macrophage expressed 1 [Source:HGNC Symbol;Acc:29619]
ENSECAG00000001395	0	0	0	0	0	0	0	28	-1	16423750	16424193
ENSECAG00000001396	0	0	0	0	0	0	0	2	1	49695261	49695776				Uncharacterized protein [Source:UniProtKB/TrEMBL;Acc:F7D630]
ENSECAG00000001397	0	0	0	0	0	0	0	19	1	13175185	13176078				Uncharacterized protein [Source:UniProtKB/TrEMBL;Acc:F7D0P8]
ENSECAG00000001398	0	0.266967	0.0914426	0	0	0	0.418986	14	-1	35749045	35751369		PCDHB16	protocadherin beta 16	protocadherin beta 16 [Source:HGNC Symbol;Acc:14546]
ENSECAG00000001399	24.1116	1.23697	0.0891982	0.0568841	1.73117	11.4268	2.04351	4	-1	36749161	36753927		SAMD9	sterile alpha motif domain containing 9	sterile alpha motif domain containing 9 [Source:HGNC Symbol;Acc:1348]
ENSECAG00000001400	0.813014	2.46962	1.31585	0.239758	0	1.18919	0.287103	9	-1	82672108	82675951		LOC100065232	sharpin-like	SHANK-associated RH domain interactor [Source:HGNC Symbol;Acc:25321]
ENSECAG00000001401	0	0	0	0	0	0	0	6	-1	66475022	66477097		LOC100146585	alpha-lactalbumin-like	lactalbumin, alpha- [Source:HGNC Symbol;Acc:6480]
ENSECAG00000001402	0	0	0	0	0	0	0	1	1	139587453	139588856
ENSECAG00000001403	0	0	0	0	0	0	0	15	1	87755643	87757040
ENSECAG00000001404	0	0	0	0	0	0	0	3	1	20082771	20083208
ENSECAG00000001405	0	0	0	0	0	0	0	X	1	79206800	79207195				Uncharacterized protein [Source:UniProtKB/TrEMBL;Acc:F7D1Q5]
ENSECAG00000001406	0	0	0	0	0	0	0	31	1	24981543	24982946
ENSECAG00000001407	0	0.393344	0	0.343684	0	0.106541	3.60107	14	-1	44918337	44919914		CHSY3	chondroitin sulfate synthase 3	chondroitin sulfate synthase 3 [Source:HGNC Symbol;Acc:24293]
ENSECAG00000001408	0	0	0	0	0	0	0	7	1	50736611	50737549		LOC100060476	olfactory receptor 7D4-like	Uncharacterized protein [Source:UniProtKB/TrEMBL;Acc:F7D0M2]
ENSECAG00000001409	0.505786	0.682835	2.33888	0	0.275111	0.369906	0.535832	10	-1	24725729	24726637		LOC100056720	zinc finger protein 784-like	zinc finger protein 784 [Source:HGNC Symbol;Acc:33111]
ENSECAG00000001410	0.914944	0.617609	1.90392	1.21418	0.746495	0.418215	0.484648	17	1	28911097	28913106		KBTBD6	kelch repeat and BTB (POZ) domain containing 6	kelch repeat and BTB (POZ) domain containing 6 [Source:HGNC Symbol;Acc:25340]
ENSECAG00000001411	0	0.648587	0.888627	0.566701	0	0.175676	0	9	-1	82328668	82329624		LOC100146581	protein FAM83H-like	Uncharacterized protein [Source:UniProtKB/TrEMBL;Acc:F7D111]
ENSECAG00000001412	0	0	0	0	0	0	0	19	1	47850700	47851200				Uncharacterized protein [Source:UniProtKB/TrEMBL;Acc:F7D1J9]
ENSECAG00000001413	0	0	0	0	0	0	0	1	1	43055299	43056009
ENSECAG00000001414	2.57028	1.735	3.71426	3.2214	2.97085	3.2896	1.02111	13	1	41908932	41916780		LOC100065271	cytosolic Fe-S cluster assembly factor NARFL-like	nuclear prelamin A recognition factor-like [Source:HGNC Symbol;Acc:14179]
ENSECAG00000001415	2.64085	2.80129	2.26793	0.741702	3.89889	5.0124	3.24181	5	-1	43399670	43418842				ATPase, aminophospholipid transporter, class I, type 8B, member 2 [Source:HGNC Symbol;Acc:13534]
ENSECAG00000001416	0	0	0	0	0	0	0	5	-1	86811764	86813167
ENSECAG00000001417	0	0	0	0	0	0	0	X	-1	116342394	116343335
ENSECAG00000001418	0	0	0	0	0	0	0	8	1	22502697	22503800		B3GNT4	UDP-GlcNAc:betaGal beta-1,3-N-acetylglucosaminyltransferase 4	UDP-GlcNAc:betaGal beta-1,3-N-acetylglucosaminyltransferase 4 [Source:HGNC Symbol;Acc:15683]
ENSECAG00000001419	0	0	0	0	0	0	0	1	-1	332236	333111		LOC100066831	olfactory receptor 287-like	Uncharacterized protein [Source:UniProtKB/TrEMBL;Acc:F6TN45]
ENSECAG00000001420	0	0	0	0	0	0	0	10	1	44155634	44156458				Uncharacterized protein [Source:UniProtKB/TrEMBL;Acc:F7D1A7]
ENSECAG00000001421	0	0	0	0	0	0	0	X	-1	46886165	46887556
ENSECAG00000001422	0	0	0.0890301	0	0.104722	0	0.0679887	14	-1	35759788	35762175		PCDHB7	protocadherin beta 7	protocadherin beta 7 [Source:HGNC Symbol;Acc:8692]
ENSECAG00000001423	0	0	0	0	0	0	0	26	-1	22643785	22644159				Uncharacterized protein [Source:UniProtKB/TrEMBL;Acc:F7D0P0]
ENSECAG00000001424	0	0	2.34367	0	0	0	1.02272	7	1	82314602	82315236				EF-hand domain family, member D1 [Source:HGNC Symbol;Acc:29556]
ENSECAG00000001425	0	0	0	0	0	0	0	8	-1	71801498	71802322				Uncharacterized protein [Source:UniProtKB/TrEMBL;Acc:F7D199]
ENSECAG00000001426	9.72679	3.77047	4.54244	1.02241	6.39071	10.9875	4.3531	12	-1	23023212	23033228	NM_001097607	NXF1	nuclear RNA export factor 1	nuclear RNA export factor 1 [Source:RefSeq peptide;Acc:NP_001091076]
ENSECAG00000001427	0	0	0	0	0	0	0	21	-1	42457076	42460871
ENSECAG00000001428	0	0	0	0	0	0	0	X	-1	70853171	70853515
ENSECAG00000001429	0	0	0	0	0	0	0	16	1	83390254	83391078				Uncharacterized protein [Source:UniProtKB/TrEMBL;Acc:F7D0Y5]
ENSECAG00000001430	0	0	0	0	0	0	0	2	-1	50356279	50357103				Uncharacterized protein [Source:UniProtKB/TrEMBL;Acc:F6UGZ5]
ENSECAG00000001431	0	0	0	0	0	0	0	1	1	114187502	114188581
ENSECAG00000001432	0	0	0.413224	0	0.243028	0	0.315563	X	1	79865533	79866561				armadillo repeat containing, X-linked 4 [Source:HGNC Symbol;Acc:28615]
ENSECAG00000001433	0	0	0	0	0	0	0	3	1	23809636	23811039
ENSECAG00000001434	0	0	0	0	0	0	0	19	-1	49431725	49432711		LOC100071935	coiled-coil domain-containing protein 54-like	coiled-coil domain containing 54 [Source:HGNC Symbol;Acc:30703]
ENSECAG00000001435	0	0	0	0	0	0	0	7	1	72597145	72598071		LOC100067271	olfactory receptor 51F2-like	Uncharacterized protein [Source:UniProtKB/TrEMBL;Acc:F6TV22]
ENSECAG00000001436	0	0	0	0	0	0	0	14	-1	51478843	51479862		LOC100073105	zinc finger protein 474-like
ENSECAG00000001437	0	0	0	0	0	0	0	6	1	25717378	25718256		LOC100067193	olfactory receptor 12-like	Uncharacterized protein [Source:UniProtKB/TrEMBL;Acc:F6UYX2]
ENSECAG00000001438	0	0	0	0	0	0	0	19	1	58273857	58274747				Uncharacterized protein [Source:UniProtKB/TrEMBL;Acc:F7D0Z8]
ENSECAG00000001439	8.79204	0.579009	1.5866	0.758861	1.63296	6.43005	1.66598	18	1	10975354	10976425
ENSECAG00000001440	4.69142	0	1.44629	7.37868	0	4.57475	1.10447	7	-1	1126423	1126569		LOC100147236	uncharacterized LOC100147236	LSM7 homolog, U6 small nuclear RNA associated (S. cerevisiae) [Source:HGNC Symbol;Acc:20470]
ENSECAG00000001441	5.83451	2.7211	2.74707	1.62675	4.15447	11.0168	4.19566	19	1	33563993	33586434				tyrosine kinase, non-receptor, 2 [Source:HGNC Symbol;Acc:19297]
ENSECAG00000001442	0	0	0	0.411482	0	0	0	6	-1	66868570	66871233		LOC100058975	GTPase RhebL1-like	Ras homolog enriched in brain like 1 [Source:HGNC Symbol;Acc:21166]
ENSECAG00000001443	0	0.155876	5.97982	0	0	0	0	6	-1	33912059	33931097		LOC100059623	amiloride-sensitive sodium channel subunit alpha-like	sodium channel, non-voltage-gated 1 alpha subunit [Source:HGNC Symbol;Acc:10599]
ENSECAG00000001444	0.0909694	0.245626	0.252399	0	0.395846	0.0665304	0.321245	10	1	24471617	24491090		BRSK1	BR serine/threonine kinase 1	BR serine/threonine kinase 1 [Source:HGNC Symbol;Acc:18994]
ENSECAG00000001445	3.24509	1.96074	1.25925	0.803059	2.32055	3.99975	2.25986	9	-1	23543937	23670777		CHD7	chromodomain helicase DNA binding protein 7	chromodomain helicase DNA binding protein 7 [Source:HGNC Symbol;Acc:20626]
ENSECAG00000001446	0	0	0	0	0	0	0	7	-1	77381309	77382253		LOC100070801	olfactory receptor 478-like	Uncharacterized protein [Source:UniProtKB/TrEMBL;Acc:F7CW37]
ENSECAG00000001447	0	0	0	0	0	0	0	10	1	24845682	24846575	NM_001167525	EQUCABV1R903	vomeronasal 1 receptor equCabV1R903	vomeronasal 1 receptor equCabV1R903 [Source:RefSeq peptide;Acc:NP_001160997]
ENSECAG00000001449	0	0	0	0	0	0	0	5	1	89358753	89359409
ENSECAG00000001450	0	0	0	0	0	0	0	10	-1	70287949	70289352
ENSECAG00000001451	0	0	0	0	0	0	0	16	1	73921039	73921863				Uncharacterized protein [Source:UniProtKB/TrEMBL;Acc:F7D0I8]
ENSECAG00000001452	0	0	0	0	0	0	0	22	-1	29593875	29594465				Uncharacterized protein [Source:UniProtKB/TrEMBL;Acc:F7D0J5]
ENSECAG00000001453	0	0	0	0	0	0	0	14	1	85320841	85321257
ENSECAG00000001454	0	0	0	0	0	0	0.225183	1	1	157443268	157443988	NM_001163987	RNASE10	ribonuclease, RNase A family, 10 (non-active)	Ribonuclease-like protein 10 [Source:UniProtKB/Swiss-Prot;Acc:Q70IB3]
ENSECAG00000001455	29.1158	18.2827	16.2819	19.1693	49.7206	36.15	18.6507	13	1	15630422	15631100		LOC100060989	60S ribosomal protein L15-like
ENSECAG00000001456	0.0826608	0.781173	0.535141	1.75512	0.359692	0.0604539	0.642189	7	1	13007329	13050873				Uncharacterized protein [Source:UniProtKB/TrEMBL;Acc:F6TUA1]
ENSECAG00000001457	0	0	0	0	0	0	0	4	1	77079827	77096871				Uncharacterized protein [Source:UniProtKB/TrEMBL;Acc:F6VMH7]
ENSECAG00000001458	0	0	0	0	0	0	0	1	-1	43535275	43536012
ENSECAG00000001459	0	0	0	0	0	0	0	15	-1	89371692	89373233
ENSECAG00000001460	0	0	0	0	0	0	0	19	1	58820245	58820766				Uncharacterized protein [Source:UniProtKB/TrEMBL;Acc:F7CW12]
ENSECAG00000001461	0	0	0	0	0	0	0	X	-1	116862019	116862378
ENSECAG00000001462	12.8407	7.61073	12.455	5.17211	11.2432	15.5754	5.30868	9	1	83266544	83267277		LOC100064332	COMM domain-containing protein 5-like	COMM domain containing 5 [Source:HGNC Symbol;Acc:17902]
ENSECAG00000001463	1.11864	0.755106	0.517285	1.31954	0	0.818113	0.395029	20	-1	31789115	31789525				FK506 binding protein like [Source:HGNC Symbol;Acc:13949]
ENSECAG00000001464	0	0	0	0	0	0	0.342525	3	1	84019327	84019800		LOC100062435	BTB/POZ domain-containing protein KCTD8-like	Uncharacterized protein [Source:UniProtKB/TrEMBL;Acc:F7CW29]
ENSECAG00000001465	0	0	0	0	0	0	0	5	-1	33427667	33431496
ENSECAG00000001466	0	0	0	0	0	0	0.445424	7	-1	70140414	70153452		LOC100065565	pleckstrin homology domain-containing family B member 1-like	pleckstrin homology domain containing, family B (evectins) member 1 [Source:HGNC Symbol;Acc:19079]
ENSECAG00000001467	0.304275	1.02696	0	0	0	0.111266	0.32235	20	-1	28904045	28910889		TRIM10	tripartite motif containing 10	tripartite motif containing 10 [Source:HGNC Symbol;Acc:10072]
ENSECAG00000001468	11.7628	6.35217	5.28402	7.13596	8.40899	7.86537	6.88356	X	1	123610157	123636035		LOC100062203	prefoldin subunit 3-like	von Hippel-Lindau binding protein 1 [Source:HGNC Symbol;Acc:12662]
ENSECAG00000001469	1.20672	2.44369	0	0	9.84551	3.53013	0.852268	20	-1	25223154	25223534		LOC100053472	histone H2B type 1-J-like	histone cluster 1, H2bj [Source:HGNC Symbol;Acc:4761]
ENSECAG00000001470	0	0	0	0	0	0	0	7	1	73729462	73730865
ENSECAG00000001471	362.307	0	0.987707	0.944831	3.77583	233.731	2.82852	8	-1	22831535	22832395				Uncharacterized protein [Source:UniProtKB/TrEMBL;Acc:F6VN67]
ENSECAG00000001472	0	0	0	0	0	0	0	7	-1	1704768	1706771				Uncharacterized protein [Source:UniProtKB/TrEMBL;Acc:F6VN49]
ENSECAG00000001473	0	0	0	0	0	0	0	3	1	23811281	23812822
ENSECAG00000001474	0	0	0	0	0	0	0	3	-1	46785062	46785889				Uncharacterized protein [Source:UniProtKB/TrEMBL;Acc:F6VN21]
ENSECAG00000001475	0	0	0	0	0	0	0	5	-1	89810933	89811349
ENSECAG00000001476	0	0	0	0	0	0	0	22	1	34495742	34495918				Uncharacterized protein [Source:UniProtKB/TrEMBL;Acc:F6VMN7]
ENSECAG00000001477	0	0	0	0	0	0	0	19	-1	52551113	52551937				Uncharacterized protein [Source:UniProtKB/TrEMBL;Acc:F6UGV6]
ENSECAG00000001478	0	0	0	0	0	0	0	12	-1	13205837	13206778		LOC100053872	olfactory receptor-like protein OLF1-like	olfactory receptor, family 5, subfamily I, member 1 [Source:HGNC Symbol;Acc:8347]
ENSECAG00000001479	0	0	0	0	0	0	0	26	1	25702214	25702588				Uncharacterized protein [Source:UniProtKB/TrEMBL;Acc:F6UGT6]
ENSECAG00000001481	32.8261	0.91375	0.312982	0.228111	1.3674	6.92996	1.87795	4	-1	36788011	36792765		SAMD9L	sterile alpha motif domain containing 9-like	sterile alpha motif domain containing 9-like [Source:HGNC Symbol;Acc:1349]
ENSECAG00000001482	0	0	0	0	0	0	0	X	1	56920196	56921011
ENSECAG00000001483	0	0	0	0	0	0	0	13	-1	39509685	39513516
ENSECAG00000001484	0	0	0	0	0	0	0	X	1	117043916	117045319
ENSECAG00000001485	0	0	0	0	0	0	0	4	1	41164634	41165458				Uncharacterized protein [Source:UniProtKB/TrEMBL;Acc:F6VML6]
ENSECAG00000001486	0	0	0	0	0	0	0	28	1	1885152	1885976				Uncharacterized protein [Source:UniProtKB/TrEMBL;Acc:F6VN57]
ENSECAG00000001487	0	0	0	0	0	0	0	3	1	85056960	85057670				Uncharacterized protein [Source:UniProtKB/TrEMBL;Acc:F6UXR9]
ENSECAG00000001488	0.957832	0	0.221462	0	2.34446	1.75127	1.18385	16	-1	83671446	83672405		LOC100050352	probable G-protein coupled receptor 171-like	G protein-coupled receptor 171 [Source:HGNC Symbol;Acc:30057]
ENSECAG00000001489	0	0	0	0	0	0	0	1	1	139809817	139810572
ENSECAG00000001490	0	0	0	0	0	0	0	13	-1	6950754	6951665		LOC100067876	olfactory receptor 1F12-like	Uncharacterized protein [Source:UniProtKB/TrEMBL;Acc:F6UAL1]
ENSECAG00000001491	0	1.58665	2.17386	1.94086	0.511403	0	3.6522	1	-1	109732341	109733318		LOC100060951	necdin-like	necdin, melanoma antigen (MAGE) family member [Source:HGNC Symbol;Acc:7675]
ENSECAG00000001492	0	0	0	0	0	0	0	12	-1	19240559	19241512		LOC100068504	olfactory receptor 5A1-like	olfactory receptor, family 5, subfamily A, member 2 [Source:HGNC Symbol;Acc:15249]
ENSECAG00000001493	0	0	0	0	0	0	0	9	-1	34875092	34875982				Uncharacterized protein [Source:UniProtKB/TrEMBL;Acc:F6VMJ5]
ENSECAG00000001494	0	0	0	0	0	0	0	28	1	45454599	45455423				Uncharacterized protein [Source:UniProtKB/TrEMBL;Acc:F6VN00]
ENSECAG00000001495	0.86829	1.46529	1.60607	0.256059	0.70843	2.06382	0.766558	12	1	20611526	20617724		LOC100059035	coiled-coil domain-containing protein 86-like	coiled-coil domain containing 86 [Source:HGNC Symbol;Acc:28359]
ENSECAG00000001496	3.4482	2.52158	1.41736	1.01687	2.96965	4.86854	3.92363	8	1	89008904	89019085		ZNF407	zinc finger protein 407
ENSECAG00000001497	0	0	0	0	0	0	0	4	-1	36978105	36979064				Uncharacterized protein [Source:UniProtKB/TrEMBL;Acc:F6VLR5]
ENSECAG00000001498	0	0	0	0	0	0	0	3	1	24787845	24788204
ENSECAG00000001499	2.59864	0.269868	0.554619	0.471594	1.5222	3.94722	4.2354	16	1	40532487	40533636		LOC100065466	c-C chemokine receptor type 1-like	chemokine (C-C motif) receptor 1 [Source:HGNC Symbol;Acc:1602]
ENSECAG00000001500	2.82407	4.57517	0	0	29.493	5.37	2.39347	20	1	25223855	25224261		LOC100053422	histone H2A type 1-like	histone cluster 1, H2am [Source:HGNC Symbol;Acc:4735]
ENSECAG00000001501	0	0	0	0	0	0	0	24	1	7041258	7041638
ENSECAG00000001502	0	0	0	0	0	0	0	Un0007	-1	933689	934609		LOC100049998	olfactory receptor 2T6-like	olfactory receptor, family 2, subfamily T, member 6 [Source:HGNC Symbol;Acc:15018]
ENSECAG00000001503	0	0	0	0	0	0	0	26	-1	27166569	27167243		LOC100053552	claudin-17-like	claudin 17 [Source:HGNC Symbol;Acc:2038]
ENSECAG00000001504	0	0	0	0	0	0	0	10	-1	70302308	70303066
ENSECAG00000001505	0	0	0	0	0	0	0	1	-1	44083471	44087184
ENSECAG00000001507	0	0	0	0	0	0	0	15	-1	299753	300196
ENSECAG00000001508	0	0	0	0	0	0	0	20	1	26265505	26266428		LOC100062763	olfactory receptor 2W3-like	Uncharacterized protein [Source:UniProtKB/TrEMBL;Acc:F6VLY3]
ENSECAG00000001509	0	0	0	0	0	0	0	2	-1	52365001	52365429		LOC100058172	homeobox protein Nkx-3.1-like	NK3 homeobox 1 [Source:HGNC Symbol;Acc:7838]
ENSECAG00000001510	0	0	0	0	0	0	0	30	-1	10481938	10482648
ENSECAG00000001511	0	0	0	0	0	0	0	19	1	53783335	53784243				Uncharacterized protein [Source:UniProtKB/TrEMBL;Acc:F6VN16]
ENSECAG00000001512	0	0	0	0	0	0	0	X	1	71170706	71171101
ENSECAG00000001513	0	0	0	0	0	0	0	X	1	79925515	79926057		LOC100060576	protein ARMCX6-like	Uncharacterized protein [Source:UniProtKB/TrEMBL;Acc:F6VMM6]
ENSECAG00000001514	14.6732	0.943309	2.26174	7.00582	1.14016	3.57707	2.96092	12	1	32979980	32981216		LOC100050797	interferon-induced transmembrane protein 3-like	Uncharacterized protein [Source:UniProtKB/TrEMBL;Acc:F6U7X8]
ENSECAG00000001515	1.70281	0	0	0	0	1.24535	2.40529	7	1	2264852	2264986				mitochondrial ribosomal protein L54 [Source:HGNC Symbol;Acc:16685]
ENSECAG00000001516	0	0.310659	0	0	0	0	0.650078	8	-1	22841140	22842138		LOC100060403	G-protein coupled receptor 81-like	hydroxycarboxylic acid receptor 1 [Source:HGNC Symbol;Acc:4532]
ENSECAG00000001517	0	0	0	0	0	0	0	X	-1	41724799	41725173
ENSECAG00000001518	0	0	0	0	0	0	0	20	-1	32461198	32462067				Uncharacterized protein [Source:UniProtKB/TrEMBL;Acc:F6VLS4]
ENSECAG00000001519	0	0	0	0	0	0	0	1	1	114189885	114190349
ENSECAG00000001520	0	0	0	0	0	0	0	10	-1	46179003	46179911				Uncharacterized protein [Source:UniProtKB/TrEMBL;Acc:F6VLU9]
ENSECAG00000001521	0	0	0	0	0	0	0	12	1	13251410	13252348		LOC100051592	olfactory receptor 8H3-like	Uncharacterized protein [Source:UniProtKB/TrEMBL;Acc:F6TM11]
ENSECAG00000001522	0	0	0	0	0	0	0	3	1	47431491	47432012				Uncharacterized protein [Source:UniProtKB/TrEMBL;Acc:F6VLU2]
ENSECAG00000001523	0	0	0	0	0	0	0	19	1	59717117	59718025				Uncharacterized protein [Source:UniProtKB/TrEMBL;Acc:F6VLG8]
ENSECAG00000001524	0	0	0	0	0	0	0	4	-1	41553493	41554317				Uncharacterized protein [Source:UniProtKB/TrEMBL;Acc:F7AI90]
ENSECAG00000001525	0	0	0	0	0	0	0	3	-1	30299922	30301463
ENSECAG00000001527	0	0	0	0	0	0	0	6	1	71776362	71777303		LOC100629654	olfactory receptor 9K2-like	Uncharacterized protein [Source:UniProtKB/TrEMBL;Acc:F6TUJ5]
ENSECAG00000001528	0	0	0	0	0	0	0	X	1	20096553	20097605		LOC100061674	melanoma-associated antigen B3-like	melanoma antigen family B, 5 [Source:HGNC Symbol;Acc:23795]
ENSECAG00000001529	0	0	0	0	0	0	0	X	1	57021656	57022099
ENSECAG00000001530	0	0	0	0	0	0	0	10	1	70930648	70931745
ENSECAG00000001531	0	0	0	0	0	0	0	10	1	24897175	24898017		LOC100629902	vomeronasal type-1 receptor 1-like	Uncharacterized protein [Source:UniProtKB/TrEMBL;Acc:F6UZ78]
ENSECAG00000001532	0.585308	0.592646	0.811982	0.172607	0.636731	0.856129	0.103346	22	1	34844862	34846432		ZSWIM1	zinc finger, SWIM-type containing 1	zinc finger, SWIM-type containing 1 [Source:HGNC Symbol;Acc:16155]
ENSECAG00000001533	0.369285	0.997104	0.853831	0.435609	0.803457	0.405114	1.17366	19	-1	53931196	53932440		LOC100072187	mitochondrial ribonuclease P protein 1-like	tRNA methyltransferase 10 homolog C (S. cerevisiae) [Source:HGNC Symbol;Acc:26022]
ENSECAG00000001534	0	0	0	0	0	0	0	24	-1	410758	412158
ENSECAG00000001535	0	0	0	0	0	0	0	30	1	12506114	12506452
ENSECAG00000001536	0	0	0	0	0	0	0	9	-1	36621143	36621832				Uncharacterized protein [Source:UniProtKB/TrEMBL;Acc:F6UYT6]
ENSECAG00000001537	0	0	0	0	0	0	0	20	-1	26300677	26301579		LOC100062692	putative olfactory receptor 2B8-like	Uncharacterized protein [Source:UniProtKB/TrEMBL;Acc:F6UY77]
ENSECAG00000001538	0	0	0	0	0	0	0	1	-1	157494113	157494658		LOC100072620	ribonuclease-like protein 9-like	ribonuclease, RNase A family, 9 (non-active) [Source:HGNC Symbol;Acc:20673]
ENSECAG00000001539	0	0	0	0	0	0	0	15	-1	1488500	1489903
ENSECAG00000001540	0	0	0	0	0	0	0	26	-1	27262301	27263062		LOC100147167	keratin-associated protein 24-1-like	keratin associated protein 24-1 [Source:HGNC Symbol;Acc:33902]
ENSECAG00000001541	0	0	0	0	0	0	0	1	1	141438325	141439728
ENSECAG00000001542	0	0	0	0	0	0	0	1	-1	46229114	46229578
ENSECAG00000001543	0	0	0	0	0	0	0	2	1	53902762	53903586				Uncharacterized protein [Source:UniProtKB/TrEMBL;Acc:F6UYA8]
ENSECAG00000001545	0.381543	11.0747	5.99878	5.40082	1.24519	0	0.404208	4	-1	77127262	77191627		LOC100056173	tetraspanin-12-like	tetraspanin 12 [Source:HGNC Symbol;Acc:21641]
ENSECAG00000001546	5.36635	4.63333	5.65559	2.64983	7.80639	15.3336	5.11222	20	-1	31608722	31621161		EHMT2	euchromatic histone-lysine N-methyltransferase 2	euchromatic histone-lysine N-methyltransferase 2 [Source:HGNC Symbol;Acc:14129]
ENSECAG00000001547	0	0	0.378973	0.966725	0	0.299683	0	7	1	2814132	2814692		LOC100062595	tumor necrosis factor alpha-induced protein 8-like protein 1-like	tumor necrosis factor, alpha-induced protein 8-like 1 [Source:HGNC Symbol;Acc:28279]
ENSECAG00000001548	0	0	0	0	0	0	0	7	1	50751524	50752450		LOC100060509	olfactory receptor 7D4-like	Uncharacterized protein [Source:UniProtKB/TrEMBL;Acc:F6UY94]
ENSECAG00000001549	0	0	0	0	0	0	0	3	-1	30389528	30390682
ENSECAG00000001550	0	0	0	0	0	0	0	16	-1	4112445	4113518
ENSECAG00000001551	0	0	0	0	0	0	0	19	-1	15215293	15216117				Uncharacterized protein [Source:UniProtKB/TrEMBL;Acc:F6UYU6]
ENSECAG00000001552	0	0	0	0	0	0	0	21	-1	1934225	1938035
ENSECAG00000001553	0	0	0	0	0	0	0	X	-1	41829932	41830351
ENSECAG00000001554	4.68664	0.632719	0	0.552837	1.01968	1.88516	6.12356	16	-1	83686108	83687088		LOC100050149	p2Y purinoceptor 14-like	purinergic receptor P2Y, G-protein coupled, 14 [Source:HGNC Symbol;Acc:16442]
ENSECAG00000001555	0	0	5.00899	0	1.96395	0	1.27505	3	1	9043475	9045064		LOC100630858	metallothionein-2-like	Metallothionein [Source:UniProtKB/TrEMBL;Acc:F6VKN2]
ENSECAG00000001557	0	0	0	0	0	0	0	20	-1	19397591	19397989
ENSECAG00000001558	0	0	0	0	0	0	0	24	-1	8183342	8183758
ENSECAG00000001559	0	0	0	0	0	0	0	1	-1	114554016	114554480
ENSECAG00000001560	2.00894	3.87452	6.10473	1.35414	2.18543	3.77803	2.43231	28	-1	45976320	45977120		LOC100056712	protein SCO2 homolog, mitochondrial-like	SCO2 cytochrome c oxidase assembly protein [Source:HGNC Symbol;Acc:10604]
ENSECAG00000001561	0	0	0	0	0	0	0	1	1	46284899	46285171
ENSECAG00000001562	0	0	0	0	0	0	0	14	-1	86567932	86569437
ENSECAG00000001563	0	0	0	0	0	0	0	X	1	47029123	47029938
ENSECAG00000001564	0	0	0	0	0	0	0	X	1	72505709	72506302
ENSECAG00000001565	0	0	0	0	0	0	0	15	-1	1848283	1848657
ENSECAG00000001566	0	0	0	0	0	0	0	X	-1	118738637	118739056
ENSECAG00000001567	0	0	0	0	0	0	0	7	-1	75888413	75889357		LOC100070187	olfactory receptor 6-like	Uncharacterized protein [Source:UniProtKB/TrEMBL;Acc:F6UA06]
ENSECAG00000001568	2.51764	24.8384	129.318	25.586	2.73883	1.98291	1.36779	6	1	67709023	67714536		GPD1	glycerol-3-phosphate dehydrogenase 1 (soluble)	glycerol-3-phosphate dehydrogenase 1 (soluble) [Source:HGNC Symbol;Acc:4455]
ENSECAG00000001569	0	0	0	0	0	0	0	4	1	42367126	42368881		LOC100052498	neurexophilin-1-like	neurexophilin 1 [Source:HGNC Symbol;Acc:20693]
ENSECAG00000001570	0	0	0	0	0	0	0	4	-1	37068659	37131493		CALCR	calcitonin receptor	calcitonin receptor [Source:HGNC Symbol;Acc:1440]
ENSECAG00000001571	0	0	0	0	0	0	0	10	-1	25270188	25271012				Uncharacterized protein [Source:UniProtKB/TrEMBL;Acc:F6UXV1]
ENSECAG00000001572	0	0	0	0	0	0	0	3	-1	47578733	47579557				Uncharacterized protein [Source:UniProtKB/TrEMBL;Acc:F6QNP7]
ENSECAG00000001573	0	0.129474	0	0	0	0	0	14	-1	35830154	35832550		LOC100072332	protocadherin beta-2-like	protocadherin beta 2 [Source:HGNC Symbol;Acc:8687]
ENSECAG00000001574	0	0	0	0	0	0	0	6	1	25728824	25729705		LOC100067218	olfactory receptor 12-like	Uncharacterized protein [Source:UniProtKB/TrEMBL;Acc:F6TMQ1]
ENSECAG00000001575	0	0	0	0	0	0	0	17	-1	31422955	31423779				Uncharacterized protein [Source:UniProtKB/TrEMBL;Acc:F6WFK5]
ENSECAG00000001576	0	0	0	0	0	0	0	14	1	51792445	51793182				Uncharacterized protein [Source:UniProtKB/TrEMBL;Acc:F6Z446]
ENSECAG00000001577	0	0	0	0	0	0	0	10	-1	73252639	73253412
ENSECAG00000001578	0	0	0	0	0	0	0	7	-1	74057729	74058622		LOC100054250	olfactory receptor 51Q1-like	Uncharacterized protein [Source:UniProtKB/TrEMBL;Acc:F6TUS3]
ENSECAG00000001579	0	0	0	0	0	0	0	9	1	83501251	83501715
ENSECAG00000001580	5.18296	12.3481	14.6623	4.67528	7.62831	8.69598	5.59852	2	1	48068700	48078704				solute carrier family 35, member E2 [Source:HGNC Symbol;Acc:20863]
ENSECAG00000001581	6.89088	4.58949	1.18963	0.541899	2.09896	4.30049	2.20629	2	-1	21229008	21237520				MAP7 domain containing 1 [Source:HGNC Symbol;Acc:25514]
ENSECAG00000001582	24.3479	3.99781	2.53583	2.19935	19.0898	17.3256	15.3372	3	1	58569805	58625437		CNOT6L	CCR4-NOT transcription complex, subunit 6-like	CCR4-NOT transcription complex, subunit 6-like [Source:HGNC Symbol;Acc:18042]
ENSECAG00000001583	0.363159	0.612853	1.84727	0.321287	0.592597	0.132798	1.85954	6	1	18571629	18705068		ARMC9	armadillo repeat containing 9	armadillo repeat containing 9 [Source:HGNC Symbol;Acc:20730]
ENSECAG00000001584	0	0	0	0	0.747611	5.52868	1.21343	19	-1	53949142	53949810				Uncharacterized protein [Source:UniProtKB/TrEMBL;Acc:F6UXB2]
ENSECAG00000001585	0	0	0	0	0	0	0	1	1	46286520	46286984
ENSECAG00000001586	0	0	0	0	0	0	0	X	1	118777955	118778374
ENSECAG00000001587	1.16101	0	0	0	0	0	2.45995	22	1	37565260	37565457				Uncharacterized protein [Source:UniProtKB/TrEMBL;Acc:F6UXL9]
ENSECAG00000001588	0	0	0	0	0	0	0	1	1	115283571	115283945
ENSECAG00000001589	0	0	0	0	0	0	0	17	1	709718	710542				Uncharacterized protein [Source:UniProtKB/TrEMBL;Acc:F6UAJ9]
ENSECAG00000001590	0	0	0	0	0	0	0	30	-1	12983089	12986895
ENSECAG00000001591	0	0	0	0	0	0	0	16	-1	74292709	74293056				Uncharacterized protein [Source:UniProtKB/TrEMBL;Acc:F6TUL1]
ENSECAG00000001592	0	0	0	0	0	0	0	15	-1	2102346	2102798
ENSECAG00000001593	0	0	0	0	0	0	0	20	-1	26323599	26324513		LOC100062654	putative olfactory receptor 2B8-like	Uncharacterized protein [Source:UniProtKB/TrEMBL;Acc:F6TF49]
ENSECAG00000001594	0	0	0	0	0	0	0	2	1	54305193	54305711				Uncharacterized protein [Source:UniProtKB/TrEMBL;Acc:F6UXC3]
ENSECAG00000001595	0	0	0	0	0	0	0	X	-1	20636926	20637300				Uncharacterized protein [Source:UniProtKB/TrEMBL;Acc:F6UAI2]
ENSECAG00000001596	19.8587	12.1865	20.3143	13.8423	25.5313	14.9638	18.7008	7	-1	42381358	42386580		LOC100064816	thymocyte nuclear protein 1-like	thymocyte nuclear protein 1 [Source:HGNC Symbol;Acc:29560]
ENSECAG00000001597	0	0	1.22186	0	0	0.161037	0	11	1	36175656	36178532				LIM homeobox 1 [Source:HGNC Symbol;Acc:6593]
ENSECAG00000001598	20.4443	8.66537	4.83691	5.6084	5.1722	10.4316	4.53324	11	-1	20132163	20140651		LOC100052050	interferon-induced 35 kDa protein-like	interferon-induced protein 35 [Source:HGNC Symbol;Acc:5399]
ENSECAG00000001599	448.357	150.248	92.3815	100.073	542.824	534.055	401.06	10	1	78988914	78991650		RPS12	ribosomal protein S12	ribosomal protein S12 [Source:HGNC Symbol;Acc:10385]
ENSECAG00000001600	0	0	0	0	0	0	0	2	1	15298449	15299387		LOC100629356	olfactory receptor 13-like	Uncharacterized protein [Source:UniProtKB/TrEMBL;Acc:F6TV44]
ENSECAG00000001601	0	0	0	0	0	0	0	10	1	76339797	76343627
ENSECAG00000001602	0	0	0	0	0	0	0	24	-1	448653	449027
ENSECAG00000001603	0	0.770096	0.175851	0	0	0	0.13429	4	1	38234857	38236065	NM_001172558	PEG10	paternally expressed 10	retrotransposon-derived protein PEG10 isoform 2 [Source:RefSeq peptide;Acc:NP_001166030]
ENSECAG00000001604	0	0	0	0	0	0	0	12	-1	19256385	19257335		LOC100068520	olfactory receptor 5AN1-like	Uncharacterized protein [Source:UniProtKB/TrEMBL;Acc:F6TUQ3]
ENSECAG00000001605	0	0	0	0	0	0.247968	0	14	-1	51931146	51931823		LOC100056915	protein Mis18-beta-like	Opa interacting protein 5 [Source:HGNC Symbol;Acc:20300]
ENSECAG00000001606	0	0	0	0	0	0	0	26	-1	2727236	2728639
ENSECAG00000001607	0	0	0	0	0	0	0	20	-1	33273720	33274544				Uncharacterized protein [Source:UniProtKB/TrEMBL;Acc:F6WFK5]
ENSECAG00000001608	0	0	0	0	0	0	0	10	1	25506453	25507541		ZNF71	zinc finger protein 71	zinc finger protein 71 [Source:HGNC Symbol;Acc:13141]
ENSECAG00000001609	0	0	0	0	0	0	0	19	1	59861153	59862064		LOC100062397	syntaxin-19-like	syntaxin 19 [Source:HGNC Symbol;Acc:19300]
ENSECAG00000001611	0	0	0	0	0	0	0	9	1	56296016	56296647
ENSECAG00000001612	0.206541	0	0.191019	0	0	0.151053	0.145873	7	-1	49855121	49860641		LOC100058589	retinol dehydrogenase 8-like	retinol dehydrogenase 8 (all-trans) [Source:HGNC Symbol;Acc:14423]
ENSECAG00000001613	0	0	0	0	0	0	0	X	1	19230850	19235140				Uncharacterized protein [Source:UniProtKB/TrEMBL;Acc:F6U0C1]
ENSECAG00000001614	0	0	0	0	0	0	0	19	1	16417870	16418763				Uncharacterized protein [Source:UniProtKB/TrEMBL;Acc:F6TUT1]
ENSECAG00000001615	0	0	0	0	0	0	0	31	-1	12413905	12414324
ENSECAG00000001616	0	0	0	0	0	0	0	X	-1	120540351	120541292
ENSECAG00000001617	0	0	0	0	0	0	0	22	-1	3110953	3111558
ENSECAG00000001618	0	0	0	0	0	0	0	8	-1	76285689	76286366				Uncharacterized protein [Source:UniProtKB/TrEMBL;Acc:F6TV14]
ENSECAG00000001619	0	0	0	0	0	0	0	1	1	110153086	110153823				Uncharacterized protein [Source:UniProtKB/TrEMBL;Acc:F6TUW1]
ENSECAG00000001620	0	0	0	0	0	0	0	1	-1	46389814	46390089
ENSECAG00000001621	4.4575	0.286564	0	0	0.23091	5.43331	0.749571	19	-1	56380318	56381400		LOC100072420	G-protein coupled receptor 15-like	G protein-coupled receptor 15 [Source:HGNC Symbol;Acc:4469]
ENSECAG00000001622	0	0	0	0	0	0	0	15	1	4045205	4045807
ENSECAG00000001623	0	0	0	0	0	0	0	8	1	86385005	86385526				Uncharacterized protein [Source:UniProtKB/TrEMBL;Acc:F6TV74]
ENSECAG00000001624	0	0	0	0	0	0	0	2	-1	54405930	54406754				Uncharacterized protein [Source:UniProtKB/TrEMBL;Acc:F6U9U0]
ENSECAG00000001625	0.245598	0.663138	0.794993	0.579415	1.46946	1.70637	0.867292	9	1	83325928	83330408				zinc finger protein 34 [Source:HGNC Symbol;Acc:13098]
ENSECAG00000001626	2.12537	1.37729	0.707632	1.90538	1.38726	1.61656	2.28164	1	-1	83374045	83412074				family with sequence similarity 35, member A [Source:HGNC Symbol;Acc:28773]
ENSECAG00000001627	6.99431	4.40657	4.7437	4.9503	5.57979	10.5716	7.57446	10	1	11116783	11118364		LOC100064859	egl nine homolog 2-like	egl nine homolog 2 (C. elegans) [Source:HGNC Symbol;Acc:14660]
ENSECAG00000001628	2.40532	0.927799	0	1.21599	3.73806	3.01565	1.6988	10	-1	67283075	67283747		LOC100067207	acidic leucine-rich nuclear phosphoprotein 32 family member B-like
ENSECAG00000001629	0	0	0	0	0	0	0	24	-1	8292645	8293715
ENSECAG00000001630	0	0	0	0	0	0	0	26	1	2828956	2830062
ENSECAG00000001631	0	0	0	0	0	0	0	X	-1	57151185	57151964
ENSECAG00000001632	0	0	0	0	0	0	0	X	-1	72601377	72601781
ENSECAG00000001633	0	0	0.11998	0	0	0	0	8	1	27628700	27630471		LOC100062909	frizzled-10-like	frizzled family receptor 10 [Source:HGNC Symbol;Acc:4039]
ENSECAG00000001634	0	1.23744	2.71265	1.08121	0.398845	0.134069	1.68313	1	1	119817730	119828986		LOC100051985	UPF0583 protein C15orf59 homolog	chromosome 15 open reading frame 59 [Source:HGNC Symbol;Acc:33753]
ENSECAG00000001635	0	0	0	0	0	0	0	18	1	11353218	11353661
ENSECAG00000001636	0	0	0	0	0	0	0	X	1	47183132	47183491
ENSECAG00000001637	0	0	0	0	0	0	0	9	-1	37181104	37181841				Uncharacterized protein [Source:UniProtKB/TrEMBL;Acc:F6TUK4]
ENSECAG00000001638	0.163732	0	0	0	0	0	0	1	-1	47398836	47400239
ENSECAG00000001639	0	0	0	0	0	0	0	10	1	25586551	25587462		LOC100630193	olfactory receptor 13H1-like	Uncharacterized protein [Source:UniProtKB/TrEMBL;Acc:F6VLA6]
ENSECAG00000001640	5.19885	0.610322	0.20905	0	0.491791	1.98374	1.59643	16	-1	83784843	83785859		LOC100050217	p2Y purinoceptor 13-like	purinergic receptor P2Y, G-protein coupled, 13 [Source:HGNC Symbol;Acc:4537]
ENSECAG00000001641	0.15356	0.829255	0	0	0	0	0	28	1	45996762	45998258		LOC100056829	kelch domain-containing protein 7B-like	kelch domain containing 7B [Source:HGNC Symbol;Acc:25145]
ENSECAG00000001642	0	0	0	0	0	0	0	1	-1	115930534	115931277
ENSECAG00000001643	0	0	0	0	0	0	0	7	-1	85671740	85672912		KCNJ11	potassium inwardly-rectifying channel, subfamily J, member 11	potassium inwardly-rectifying channel, subfamily J, member 11 [Source:HGNC Symbol;Acc:6257]
ENSECAG00000001644	0	0	0	0	0	0	0	X	1	41853337	41854740
ENSECAG00000001645	1.60693	0.723143	0.660517	0.526537	1.55387	1.95871	1.95459	14	-1	38124252	38133718		LOC100062325	protein FAM53C-like	family with sequence similarity 53, member C [Source:HGNC Symbol;Acc:1336]
ENSECAG00000001646	0	0	0	0	0	0	0	2	1	57039851	57040675				Uncharacterized protein [Source:UniProtKB/TrEMBL;Acc:F6TUX2]
ENSECAG00000001648	5.30677	6.35026	7.02731	5.40625	9.31553	8.37965	11.6699	X	1	79947440	79949345		LOC100057749	armadillo repeat-containing X-linked protein 3-like	armadillo repeat containing, X-linked 3 [Source:HGNC Symbol;Acc:24065]
ENSECAG00000001649	16.752	1.24442	1.29727	0.661843	10.943	17.1464	6.39691	1	-1	81703847	81895009		LOC100063157	WD repeat- and FYVE domain-containing protein 4-like	WDFY family member 4 [Source:HGNC Symbol;Acc:29323]
ENSECAG00000001650	17.9076	10.2486	8.46095	0.91843	8.25822	19.5027	6.73623	12	1	25417986	25430217		DPF2	D4, zinc and double PHD fingers family 2	D4, zinc and double PHD fingers family 2 [Source:HGNC Symbol;Acc:9964]
ENSECAG00000001651	8.11738	3.80516	3.96221	2.92578	5.64173	7.75061	7.64408	8	-1	67734879	68013180		DYM	dymeclin	dymeclin [Source:HGNC Symbol;Acc:21317]
ENSECAG00000001652	1.49881	11.2134	10.3385	0.0736665	1.35874	0.228365	1.45552	18	1	51563225	51602819		ITGA6	integrin, alpha 6	integrin, alpha 6 [Source:HGNC Symbol;Acc:6142]
ENSECAG00000001653	0.673838	1.18263	2.67975	1.58972	1.9059	1.28131	1.49912	8	-1	29585593	29639274		LOC100061669	DNA polymerase epsilon catalytic subunit A-like	polymerase (DNA directed), epsilon, catalytic subunit [Source:HGNC Symbol;Acc:9177]
ENSECAG00000001654	0	0	0	0	0	0	0	10	1	76911479	76912882
ENSECAG00000001655	0	0	0	0	0	0	0	24	1	493284	494687
ENSECAG00000001656	0	0	0	0	0	0	0	22	1	3282946	3283548
ENSECAG00000001657	0	0	0	0	0	0	0	15	-1	4354552	4355151
ENSECAG00000001658	0	0	0	0	0	0	0	7	1	50782736	50783203				Uncharacterized protein [Source:UniProtKB/TrEMBL;Acc:F6TUN0]
ENSECAG00000001659	0	0	0	0	0	0	0	26	-1	3095380	3095823
ENSECAG00000001660	0	0	0	0	0	0	0	8	1	76575439	76575834				Uncharacterized protein [Source:UniProtKB/TrEMBL;Acc:F6TUV3]
ENSECAG00000001661	4.34761	4.40211	1.50783	0.641055	2.95598	5.96178	1.15147	11	-1	49074643	49075065		LOC100060955	profilin-1-like	Profilin [Source:UniProtKB/TrEMBL;Acc:F6TEI8]
ENSECAG00000001662	0	0	0	0	0	0	0	9	1	39679244	39679852
ENSECAG00000001663	0	0	0	0	0	0	0	20	-1	19400309	19400710
ENSECAG00000001664	0	0	0	0	0	0	0	7	1	31180112	31181041		LOC100071851	putative olfactory receptor 10D4-like	Uncharacterized protein [Source:UniProtKB/TrEMBL;Acc:F6TUM2]
ENSECAG00000001665	0	0	0	0	0	0	0	7	1	72608186	72609130		LOC100067243	olfactory receptor 51F2-like	Uncharacterized protein [Source:UniProtKB/TrEMBL;Acc:F6TU93]
ENSECAG00000001666	0	0	0	0	0	0	0	4	1	43420453	43421343				Uncharacterized protein [Source:UniProtKB/TrEMBL;Acc:F6TU83]
ENSECAG00000001667	0	1.20058	2.87858	5.07016	0	0	0	12	-1	705700	712574		LOC100060235	DEP domain-containing protein 7-like	DEP domain containing 7 [Source:HGNC Symbol;Acc:29899]
ENSECAG00000001668	0	0	0	0	0	0	0	18	1	11738387	11739160
ENSECAG00000001669	0	0	0	0	0	0	0	23	-1	1054981	1055529		LOC100051036	ferritin, heavy polypeptide 1-like	Ferritin heavy chain [Source:UniProtKB/Swiss-Prot;Acc:Q8MIP0]
ENSECAG00000001670	0	0	0	0	0	0	0	2	-1	57479234	57480142				Uncharacterized protein [Source:UniProtKB/TrEMBL;Acc:F6TUN8]
ENSECAG00000001671	0	0	0	0	0	0	0	4	1	38324406	38325230				Uncharacterized protein [Source:UniProtKB/TrEMBL;Acc:F6TN01]
ENSECAG00000001672	0	0	0	0	0	0	0	17	1	36348467	36349360				Uncharacterized protein [Source:UniProtKB/TrEMBL;Acc:F6TU37]
ENSECAG00000001673	0	0	0	0	0	0	0	31	-1	12415045	12415488
ENSECAG00000001674	0.190377	0	0.792313	0	0.414204	0.208848	0.403371	22	1	34828382	34842591		ZSWIM3	zinc finger, SWIM-type containing 3	zinc finger, SWIM-type containing 3 [Source:HGNC Symbol;Acc:16157]
ENSECAG00000001675	0	0	0	0	0	0	0	9	-1	40088161	40090299
ENSECAG00000001676	0	0	0	0	0	0	0	10	1	82641782	82642384
ENSECAG00000001677	0	0	0	0	0	0	0	26	1	4211193	4211564
ENSECAG00000001678	0	0	0	0	0	0	0	3	1	48168481	48169158				Uncharacterized protein [Source:UniProtKB/TrEMBL;Acc:F7AT62]
ENSECAG00000001679	0	0	0	0	0	0.179044	0	7	1	74079650	74080588		LOC100069020	olfactory receptor 51I2-like	Uncharacterized protein [Source:UniProtKB/TrEMBL;Acc:F6V5M5]
ENSECAG00000001680	0	0	0	0	0	0	0	X	1	120936450	120936908
ENSECAG00000001681	0	0	0	0	0	0	0	13	-1	7430006	7430830				Uncharacterized protein [Source:UniProtKB/TrEMBL;Acc:F6TU66]
ENSECAG00000001682	0	0	0	0	0	0	0	1	1	48535864	48536106
ENSECAG00000001683	0	0	0	0	0	0	0	7	1	96964476	96965879
ENSECAG00000001684	0	0	0	0	0	0	0	X	1	72708841	72709290
ENSECAG00000001686	0	0	0	0	0	0	0	1	-1	157531357	157531956		LOC100058807	probable ribonuclease 11-like	ribonuclease, RNase A family, 11 (non-active) [Source:HGNC Symbol;Acc:19269]
ENSECAG00000001687	0	0	0	0	0	0	0	11	1	20742564	20742947		LOC100066236	orexin-like	hypocretin (orexin) neuropeptide precursor [Source:HGNC Symbol;Acc:4847]
ENSECAG00000001688	0.0815465	1.76147	1.50836	7.69539	0.0887109	0	0.230375	1	-1	106430490	106559862		PCSK6	proprotein convertase subtilisin/kexin type 6	proprotein convertase subtilisin/kexin type 6 [Source:HGNC Symbol;Acc:8569]
ENSECAG00000001689	0	0	0	0	0	0	0	15	1	4894789	4898595
ENSECAG00000001690	0	0	0	0	0	0	0	5	1	38634096	38635034				olfactory receptor, family 6, subfamily N, member 1 [Source:HGNC Symbol;Acc:15034]
ENSECAG00000001691	0	0	0	0	0	0	0	14	1	87334086	87334538
ENSECAG00000001692	0	0	0	0	0	0	0	28	1	2390306	2390983				Uncharacterized protein [Source:UniProtKB/TrEMBL;Acc:F6TMN7]
ENSECAG00000001693	0	0	0	0	0	0	0	X	-1	57153181	57153915
ENSECAG00000001694	0	0	0	0	0	0	0	6	1	71784895	71785836		LOC100629677	olfactory receptor 9K2-like	Uncharacterized protein [Source:UniProtKB/TrEMBL;Acc:F6TN17]
ENSECAG00000001695	0	0	0	0	0	0	0	14	-1	54250911	54251735				Uncharacterized protein [Source:UniProtKB/TrEMBL;Acc:F6TN63]
ENSECAG00000001696	0	0	0	0	0	0	0	1	-1	116109323	116110039
ENSECAG00000001697	3.64888	18.61	50.995	9.0867	1.7642	4.15117	2.57709	2	1	58232026	58466492		LOC100061773	peptide methionine sulfoxide reductase-like
ENSECAG00000001698	0	0	0	0	0	0	0	7	-1	31239178	31240113		LOC100063713	olfactory receptor 10G9-like	Uncharacterized protein [Source:UniProtKB/TrEMBL;Acc:F6TM44]
ENSECAG00000001699	0	0	0	0	0	0	0	18	-1	11909991	11910800
ENSECAG00000001700	4.1688	3.69846	2.86409	2.24801	5.83079	4.26839	3.53316	29	-1	32696173	32717058		GTPBP4	GTP binding protein 4	GTP binding protein 4 [Source:HGNC Symbol;Acc:21535]
ENSECAG00000001701	0	0	0	0	0	0	0	1	-1	157535799	157536236		LOC100058840	ribonuclease-like protein 12-like	Uncharacterized protein [Source:UniProtKB/TrEMBL;Acc:F6TMR0]
ENSECAG00000001702	0	0	0	0	0	0	0	7	1	72619067	72619933				Uncharacterized protein [Source:UniProtKB/TrEMBL;Acc:F6TML5]
ENSECAG00000001703	0	0	0	0	0	0	0	30	-1	17205389	17206150
ENSECAG00000001705	0	0	0	0	0	0	0	1	1	110262301	110262807				Uncharacterized protein [Source:UniProtKB/TrEMBL;Acc:F6TN09]
ENSECAG00000001706	0	0	0	0	0	0	0	9	1	40232175	40233578
ENSECAG00000001707	0	0	0	0	0	0	0	24	1	1020614	1022017
ENSECAG00000001708	0	0.333708	0	0	0	0	0	2	1	15312982	15313911		LOC100066841	olfactory receptor 2A5-like	Uncharacterized protein [Source:UniProtKB/TrEMBL;Acc:F6VD68]
ENSECAG00000001709	0	0	0	0	0	0	0	1	-1	49110229	49114035
ENSECAG00000001710	0	0	0	0	0	0	0	22	1	7440992	7441435
ENSECAG00000001711	0	0	0	0	0	0	0	10	-1	83434241	83434600
ENSECAG00000001712	0	0	0	0	0	0	0	8	-1	77169642	77170640		LOC100050469	melanocortin receptor 4-like	melanocortin 4 receptor [Source:HGNC Symbol;Acc:6932]
ENSECAG00000001713	0	0	0	0	0	0	0	14	1	92868379	92869296		LOC100146557	olfactory receptor 2C3-like	Uncharacterized protein [Source:UniProtKB/TrEMBL;Acc:F6TLP4]
ENSECAG00000001714	0.963452	0.520283	0	0.227298	0	0.422772	0.136091	12	-1	20620113	20623544		LOC100061935	putative G-protein coupled receptor 44-like	prostaglandin D2 receptor 2 [Source:HGNC Symbol;Acc:4502]
ENSECAG00000001715	0	0	0	0	0	0	0	6	-1	35113757	35122036		LOC100060538	c-type lectin domain family 12 member B-like	Uncharacterized protein [Source:UniProtKB/TrEMBL;Acc:F6VD59]
ENSECAG00000001716	0	0.676731	0.834468	0.0788389	0.581657	0	0.590046	5	1	29880117	30063560		PLXNA2	plexin A2	plexin A2 [Source:HGNC Symbol;Acc:9100]
ENSECAG00000001717	0	0	0	0	0	0	0	9	1	38615881	38616567				Uncharacterized protein [Source:UniProtKB/TrEMBL;Acc:F6TMK6]
ENSECAG00000001718	0	2.11122	0	0	0	0	0	2	-1	58538927	58539073				Uncharacterized protein [Source:UniProtKB/TrEMBL;Acc:F6TM58]
ENSECAG00000001719	0	0	0	0	0	0	0	1	1	357983	358900		LOC100066808	olfactory receptor 6-like	Uncharacterized protein [Source:UniProtKB/TrEMBL;Acc:F6UUB4]
ENSECAG00000001720	0	0	0	0	0	0	0	19	1	17457962	17458462				Uncharacterized protein [Source:UniProtKB/TrEMBL;Acc:F6TMJ8]
ENSECAG00000001721	0	0	0	0	0	0	0	15	1	16676067	16676315				Uncharacterized protein [Source:UniProtKB/TrEMBL;Acc:F6TMI0]
ENSECAG00000001722	2.07099	10.0188	8.93831	14.4541	1.87745	2.39814	2.92535	X	1	121318428	121348549		NSDHL	NAD(P) dependent steroid dehydrogenase-like	NAD(P) dependent steroid dehydrogenase-like [Source:HGNC Symbol;Acc:13398]
ENSECAG00000001723	0	0	0	0	0	0	0	5	-1	16744662	16745300				olfactory receptor, family 13, subfamily G, member 1 [Source:HGNC Symbol;Acc:14999]
ENSECAG00000001724	0	0	25.9121	0	0.367219	0	0	17	-1	1081322	1082002		LOC100050084	gap junction beta-2 protein-like	gap junction protein, beta 2, 26kDa [Source:HGNC Symbol;Acc:4284]
ENSECAG00000001725	0	0	0	0	0	0	0	X	1	47219022	47220425
ENSECAG00000001726	0	0	0	0	0	0	0	6	1	29300631	29301005
ENSECAG00000001727	0	0	0	0	0	0	0	22	-1	7628720	7632550
ENSECAG00000001728	0	0	0	0	0	0	0	17	-1	36441247	36442071				Uncharacterized protein [Source:UniProtKB/TrEMBL;Acc:F6TLQ3]
ENSECAG00000001729	0	0	0	0	0	0	0	20	-1	21436402	21440232
ENSECAG00000001730	0	0	0	0	0	0	0	10	1	47182034	47182408				Uncharacterized protein [Source:UniProtKB/TrEMBL;Acc:F6TF57]
ENSECAG00000001731	0	0	0	0	0	0	0	18	-1	13345863	13346465
ENSECAG00000001732	0	0	0	0	0	0	0	31	1	13034082	13034684
ENSECAG00000001734	0.320167	0	0.296106	0.377669	0	0.234154	0.226124	22	-1	34847813	34848903		LOC100056463	uncharacterized protein C20orf165-like	spermatogenesis associated 25 [Source:HGNC Symbol;Acc:16158]
ENSECAG00000001735	0	0	0	0	0	0	0	6	1	71793442	71793816				Uncharacterized protein [Source:UniProtKB/TrEMBL;Acc:F6TF87]
ENSECAG00000001736	0	0	0	0	0	0	0	1	-1	157585863	157586858		LOC100072642	olfactory receptor 6S1-like	olfactory receptor, family 6, subfamily S, member 1 [Source:HGNC Symbol;Acc:15363]
ENSECAG00000001737	0	0	0	0	0	0	0	14	-1	58197614	58198129				Uncharacterized protein [Source:UniProtKB/TrEMBL;Acc:F6TLK1]
ENSECAG00000001738	0	0	0	0	0	0	0	18	-1	1047870	1048370
ENSECAG00000001740	0	0	1.32464	0	0	0.523745	0	7	1	3582177	3582497		LOC100065229	vimentin-type intermediate filament-associated coiled-coil protein-like	Uncharacterized protein [Source:UniProtKB/TrEMBL;Acc:F6TLJ1]
ENSECAG00000001741	0	0	0	0	0	0	0	3	1	49290394	49290864				nucleosome assembly protein 1-like 5 [Source:HGNC Symbol;Acc:19968]
ENSECAG00000001742	0	0	0	0	0	0	0	7	-1	77405290	77406234		LOC100070809	olfactory receptor 502-like	Uncharacterized protein [Source:UniProtKB/TrEMBL;Acc:F6TEF2]
ENSECAG00000001743	0	0	0	0	0	0	0	20	1	33684935	33685759				Uncharacterized protein [Source:UniProtKB/TrEMBL;Acc:F6TLI1]
ENSECAG00000001744	0	0	0	0	0	0	0	12	1	15820198	15821088				Uncharacterized protein [Source:UniProtKB/TrEMBL;Acc:F6TEE3]
ENSECAG00000001745	0	0	0	0	0	0	0	26	1	5961631	5963034
ENSECAG00000001746	0	0	0	0	0	0	0	7	1	72628378	72629322				Uncharacterized protein [Source:UniProtKB/TrEMBL;Acc:F6VL11]
ENSECAG00000001747	0	0	0	0	3.11621	0	0	15	-1	16700631	16700951				Uncharacterized protein [Source:UniProtKB/TrEMBL;Acc:F6TED1]
ENSECAG00000001748	0	0	0	0	0	0	0	2	-1	59391065	59391973				Uncharacterized protein [Source:UniProtKB/TrEMBL;Acc:F6TFA9]
ENSECAG00000001749	0	2.35113	2.14751	4.79334	2.52602	0.424551	3.27994	5	-1	17348382	17348777		LOC100629233	uncharacterized LOC100629233	Uncharacterized protein [Source:UniProtKB/TrEMBL;Acc:F6VKE1]
ENSECAG00000001750	0	0	0	0	0	0	0	7	1	50937103	50938032				Uncharacterized protein [Source:UniProtKB/TrEMBL;Acc:F6TF97]
ENSECAG00000001751	0	0	0	0	0	0	0	8	1	86530616	86531509				Uncharacterized protein [Source:UniProtKB/TrEMBL;Acc:F6VL89]
ENSECAG00000001752	0	0	0	0	0	0	0	7	-1	32342793	32343701		LOC100072077	olfactory receptor 8D2-like	olfactory receptor, family 8, subfamily D, member 2 [Source:HGNC Symbol;Acc:8482]
ENSECAG00000001753	0	0	0	0	0	0	0	9	1	40234590	40235054
ENSECAG00000001754	0	0	0	0	0	0	0	7	-1	31280537	31281469		LOC100071862	olfactory receptor 958-like	Uncharacterized protein [Source:UniProtKB/TrEMBL;Acc:F6VLC9]
ENSECAG00000001755	0	0	0	0	0	0	0	14	-1	35862455	35864911		LOC100072337	protocadherin beta-1-like	protocadherin beta 1 [Source:HGNC Symbol;Acc:8680]
ENSECAG00000001756	1.65273	1.21705	2.91809	0.886165	3.26897	4.725	3.18347	11	1	40172238	40181700		LOC100058439	protein Njmu-R1-like	chromosome 17 open reading frame 75 [Source:HGNC Symbol;Acc:30173]
ENSECAG00000001757	4.25703	3.02484	1.86495	6.34307	5.11851	6.55447	2.53188	14	-1	41139689	41147413		LOC100062812	calcium signal-modulating cyclophilin ligand-like	calcium modulating ligand [Source:HGNC Symbol;Acc:1471]
ENSECAG00000001758	0	0	0	0	0	0	0	3	-1	64586063	64591124				proline rich, lacrimal 1 [Source:HGNC Symbol;Acc:17279]
ENSECAG00000001759	0	0	0	0	0	0	0	1	1	116146673	116147032
ENSECAG00000001760	0	0	0	0	0	0	0	22	1	12416435	12417022
ENSECAG00000001761	0	0	0	0	0	0	0	X	1	72710110	72711651
ENSECAG00000001762	0	0	0	0	0	0	0	31	1	10394601	10395545		LOC100051428	olfactory receptor 2W3-like	olfactory receptor, family 2, subfamily W, member 3 [Source:HGNC Symbol;Acc:15021]
ENSECAG00000001763	0	0	0	0	0.817242	0	0	7	-1	3933771	3934076		LOC100065517	persephin-like	persephin [Source:HGNC Symbol;Acc:9579]
ENSECAG00000001764	0	0	0	0	0	0	0	18	-1	13359085	13359534
ENSECAG00000001765	0	0	0	0	0	0	0	11	-1	20788398	20788868		LOC100066284	heat shock protein beta-9-like	heat shock protein, alpha-crystallin-related, B9 [Source:HGNC Symbol;Acc:30589]
ENSECAG00000001766	0	0	0	0	0	0	0	3	1	85116155	85117063				Uncharacterized protein [Source:UniProtKB/TrEMBL;Acc:F6TEG8]
ENSECAG00000001767	1.82444	2.687	3.37467	0.58694	1.44344	1.8195	1.40569	20	1	33848283	33849668		ZBTB9	zinc finger and BTB domain containing 9	zinc finger and BTB domain containing 9 [Source:HGNC Symbol;Acc:28323]
ENSECAG00000001768	0	0	0	0	0	0	0	19	-1	56471236	56472126				Uncharacterized protein [Source:UniProtKB/TrEMBL;Acc:F6VKA4]
ENSECAG00000001769	0	0	0	0	0	0	0	19	1	21420784	21421692				Uncharacterized protein [Source:UniProtKB/TrEMBL;Acc:F6VL56]
ENSECAG00000001770	0	0	0	0	0	0	0	14	-1	92936681	92937595		LOC100073319	putative olfactory receptor 2W6-like	Uncharacterized protein [Source:UniProtKB/TrEMBL;Acc:F6V5I9]
ENSECAG00000001771	0	0	0	0	0	0	0	18	-1	2058335	2059876
ENSECAG00000001772	0	0	0	0	0	0	0	1	1	110981731	110982252				Uncharacterized protein [Source:UniProtKB/TrEMBL;Acc:F6TEH7]
ENSECAG00000001773	0	0	0	0	0	0	0	9	-1	39611312	39611830				Uncharacterized protein [Source:UniProtKB/TrEMBL;Acc:F6TED9]
ENSECAG00000001774	49.7553	8.65981	3.04636	1.8405	7.73236	28.1472	10.8973	16	-1	47093285	47096316		LOC100053940	myeloid differentiation primary response protein MyD88-like	myeloid differentiation primary response 88 [Source:HGNC Symbol;Acc:7562]
ENSECAG00000001775	1.30317	1.05561	0.96419	0	0.850599	0.38123	1.6567	7	1	57948016	58004462		LOC100050389	ras-related protein Rab-38-like	RAB38, member RAS oncogene family [Source:HGNC Symbol;Acc:9776]
ENSECAG00000001776	0	0	0	0	0	0	0	9	-1	40692365	40692808
ENSECAG00000001777	0	0	0	0	0	0	0	2	-1	60028557	60028742				defensin, beta 136 [Source:HGNC Symbol;Acc:34433]
ENSECAG00000001778	0	0	0	0	0	0	0	2	1	78690454	78692595
ENSECAG00000001779	0	0	0	0	0	0	0	X	-1	57264489	57264938
ENSECAG00000001780	0	0	0	0	0	0	0	15	1	5151265	5152026
ENSECAG00000001781	0	0	0	0	0	0	0	20	-1	26352005	26352919		LOC100062587	putative olfactory receptor 2B8-like	Uncharacterized protein [Source:UniProtKB/TrEMBL;Acc:F6VKR2]
ENSECAG00000001782	0	0	0	0	0	0	0	6	-1	71801396	71802334		LOC100053623	olfactory receptor 9K2-like	Uncharacterized protein [Source:UniProtKB/TrEMBL;Acc:F6UUJ9]
ENSECAG00000001783	0	0	0	0	0	0	0	X	1	80239473	80239899		LOC100066974	protein BEX5-like	brain expressed, X-linked 5 [Source:HGNC Symbol;Acc:27990]
ENSECAG00000001784	83.467	0.266394	2.3724	15.595	2.57589	47.334	2.09043	14	1	36269120	36270284	NM_001081927	CD14	CD14 molecule-like	Uncharacterized protein [Source:UniProtKB/TrEMBL;Acc:F6VK89]
ENSECAG00000001785	0	0	0	0	0	0	0	23	1	40283221	40283816		LOC100053069	interferon omega-2-like	Uncharacterized protein [Source:UniProtKB/TrEMBL;Acc:F6W6D1]
ENSECAG00000001786	0	0	0	0	0	0	0	8	1	46096899	46098302
ENSECAG00000001787	0	0	0	0	0	0	0	24	1	1129153	1130094
ENSECAG00000001788	0	0	0	0	0	0	0	18	-1	13801762	13802205
ENSECAG00000001789	0	0	0	0	0	0	0	7	-1	31329754	31330686		LOC100071877	olfactory receptor 10G9-like	Uncharacterized protein [Source:UniProtKB/TrEMBL;Acc:F6VJK3]
ENSECAG00000001790	0	0	0	0	0	0	0	7	-1	4088754	4089578				Uncharacterized protein [Source:UniProtKB/TrEMBL;Acc:F6WFK5]
ENSECAG00000001791	0	2.11122	0.482095	0	2.26826	0	0	3	-1	85423312	85423752		LOC100062956	protein shisa-3 homolog	shisa homolog 3 (Xenopus laevis) [Source:HGNC Symbol;Acc:25159]
ENSECAG00000001792	0	0	0	0	0	0	0	17	-1	37170499	37171020				Uncharacterized protein [Source:UniProtKB/TrEMBL;Acc:F6VL70]
ENSECAG00000001793	0	0	0	0	0	0	0	22	1	12964247	12964546
ENSECAG00000001794	0	0	0	0	0	0	0	1	1	116746937	116747341
ENSECAG00000001795	0	0	0	0	0	0	0	12	-1	15837402	15838331		LOC100065591	olfactory receptor 5M3-like	Uncharacterized protein [Source:UniProtKB/TrEMBL;Acc:F6VCV4]
ENSECAG00000001796	0	0	0	0	0	0	0	15	-1	16855761	16856066				Uncharacterized protein [Source:UniProtKB/TrEMBL;Acc:F6VKZ3]
ENSECAG00000001797	0	0	0	0	0	0	0	14	1	58318331	58319155				Uncharacterized protein [Source:UniProtKB/TrEMBL;Acc:F6VL20]
ENSECAG00000001798	0	0	0	0	0	0	0	X	1	20775527	20776207				Uncharacterized protein [Source:UniProtKB/TrEMBL;Acc:F6VKX3]
ENSECAG00000001799	0	0	0	0	0	0	0	18	1	2605158	2606699
ENSECAG00000001800	0	0	0	0	0	0	0	23	-1	26305149	26308917
ENSECAG00000001801	0	0.483409	0.331159	0	0	0	0.252892	31	-1	21998401	22027539		LOC100630474	protein FAM164B-like	zinc finger, C2HC-type containing 1B [Source:HGNC Symbol;Acc:21174]
ENSECAG00000001802	0	0	0	0	0	0	0	3	-1	64683856	64694148	NM_001081884	CSN3	casein kappa	Kappa-casein [Source:UniProtKB/Swiss-Prot;Acc:P82187]
ENSECAG00000001803	0	0	0	0	0	0	0	9	-1	41364514	41365236
ENSECAG00000001804	0	0	0.220087	0	0	0	0	10	1	25612548	25613513		LOC100630245	olfactory receptor 2H2-like	Uncharacterized protein [Source:UniProtKB/TrEMBL;Acc:F6VKS3]
ENSECAG00000001805	0	0	0	0	0	0	0	15	1	10238262	10239665
ENSECAG00000001806	0	0	0	0	0	0	0	30	1	24114833	24115195
ENSECAG00000001807	3.12761	1.05561	9.40086	0.922335	2.5518	6.86213	2.20894	28	1	2780365	2780658		LOC100050038	putative ataxin-7-like protein 3B-like	ataxin 7-like 3B [Source:HGNC Symbol;Acc:37931]
ENSECAG00000001808	0	0	0	0	0	0	0	13	-1	15999446	16000123				Uncharacterized protein [Source:UniProtKB/TrEMBL;Acc:F7AT62]
ENSECAG00000001809	0	0	0	0	0	0	0	7	1	50964888	50965535				Uncharacterized protein [Source:UniProtKB/TrEMBL;Acc:F6VKW2]
ENSECAG00000001810	0	5.66597	0.876459	2.07607	0	0	1.62548	3	-1	8114273	8145053		LOC100051065	liver carboxylesterase-like	Uncharacterized protein [Source:UniProtKB/TrEMBL;Acc:F6PRI5]
ENSECAG00000001812	0	0	0	0	0	0	0	18	-1	3539763	3540227
ENSECAG00000001813	0	0	0	0	0	0	0	2	1	18067925	18068368
ENSECAG00000001814	0	0	0	0	0	0	0	18	-1	13910318	13910722
ENSECAG00000001815	3.19277	2.1552	2.95283	5.6493	8.68319	3.50255	6.76487	3	1	49432083	49432226				PIGY upstream reading frame [Source:HGNC Symbol;Acc:44317]
ENSECAG00000001816	0	0	0	0	0	0	0	31	1	13886466	13886825
ENSECAG00000001818	0	0	0	0	0	0	0	1	1	51432331	51433143
ENSECAG00000001819	0	0	0	0	0	0	0	14	1	130219	131109		LOC100052285	olfactory receptor 14A16-like
ENSECAG00000001820	0	0	0	0	0	0	0	7	-1	75916955	75917887		LOC100147393	olfactory receptor 2D2-like	Uncharacterized protein [Source:UniProtKB/TrEMBL;Acc:F6V5L6]
ENSECAG00000001821	0	0	0	0	0	0	0	26	1	5963281	5964822
ENSECAG00000001822	0.555265	2.99854	0.513536	0	1.2081	1.21828	1.96083	Un0116	-1	23527	23940		LOC100063643	uncharacterized protein C19orf57-like	chromosome 19 open reading frame 57 [Source:HGNC Symbol;Acc:28153]
ENSECAG00000001823	0	0	0	0	0	0	0	8	1	48303069	48303311
ENSECAG00000001824	0	0	0	0	0	0	0	9	1	24445312	24445791
ENSECAG00000001825	0	0	0	0	0	0	0	7	-1	72650333	72651292		LOC100067320	olfactory receptor 51F1-like	Uncharacterized protein [Source:UniProtKB/TrEMBL;Acc:F6VDB0]
ENSECAG00000001826	0	0	0	0	2.5781	0	0	15	-1	16933653	16933943				Uncharacterized protein [Source:UniProtKB/TrEMBL;Acc:F6VJV9]
ENSECAG00000001827	0	0	0	0	0	0	0	9	1	42609670	42610695
ENSECAG00000001828	0	0	0	0	0	0	0	22	1	17935560	17936963
ENSECAG00000001829	0	0	0	0	0	0	0	3	-1	86290126	86290464				Uncharacterized protein [Source:UniProtKB/TrEMBL;Acc:F6VKC3]
ENSECAG00000001830	7.47576	2.52316	1.72849	4.40921	2.03314	2.05027	3.95993	7	-1	4584106	4584351		LOC100066570	uncharacterized LOC100066570	trafficking protein particle complex 5 [Source:HGNC Symbol;Acc:23067]
ENSECAG00000001831	0	0	0	0	0	0	0	8	-1	88170568	88171395				Uncharacterized protein [Source:UniProtKB/TrEMBL;Acc:F6VJV2]
ENSECAG00000001832	0	0	0	0	0	0	0	24	-1	13931522	13932922
ENSECAG00000001833	0	0	0	0	0	0	0	17	1	1830522	1830896				Uncharacterized protein [Source:UniProtKB/TrEMBL;Acc:F6VD86]
ENSECAG00000001834	0.0829292	0	0	0	0	0	0.351422	4	-1	91142229	91414743				diacylglycerol kinase, iota [Source:HGNC Symbol;Acc:2855]
ENSECAG00000001835	0	0	0	0	0	0	0	18	1	18863703	18864476
ENSECAG00000001836	0	0	0	0	0	0	0	10	1	25620082	25620987		LOC100630300	olfactory receptor 10A7-like	Uncharacterized protein [Source:UniProtKB/TrEMBL;Acc:F6VYF0]
ENSECAG00000001837	0	0	0	0	0	0	0	1	-1	116901268	116902341
ENSECAG00000001838	0	0	0	0	0	0	0	16	-1	4130623	4131414
ENSECAG00000001840	0	0	0	0	0	0	0	3	1	49961401	49961760				Uncharacterized protein [Source:UniProtKB/TrEMBL;Acc:F6VK02]
ENSECAG00000001841	0	0	0	0	0	0	0	2	1	23677634	23681440
ENSECAG00000001842	0	0	0	0	0	0	0	20	-1	26371897	26372835		LOC100062545	putative olfactory receptor 2B8-like	Uncharacterized protein [Source:UniProtKB/TrEMBL;Acc:F6VCQ2]
ENSECAG00000001843	0	0	0	0	0	0	0	6	1	29614146	29614826				Uncharacterized protein [Source:UniProtKB/TrEMBL;Acc:F6VK10]
ENSECAG00000001844	0	0	0	0	0	0	0	1	-1	53471521	53475291
ENSECAG00000001845	0.93447	2.27084	0.172849	0	0.406628	0.683424	0.52799	16	1	85012993	85014222		LOC100055494	p2Y purinoceptor 1-like	purinergic receptor P2Y, G-protein coupled, 1 [Source:HGNC Symbol;Acc:8539]
ENSECAG00000001846	0	0	0	0	0	0	0	X	1	72721975	72722415
ENSECAG00000001847	0	0	0	0	0	0	0	14	-1	59456975	59457655				Uncharacterized protein [Source:UniProtKB/TrEMBL;Acc:F6VDQ7]
ENSECAG00000001848	0	0	0	0	0	0	0	15	1	16529926	16531023
ENSECAG00000001849	0	0	0	0	0	0	0	5	1	47116273	47116826		LOC100058378	histone H3.2-like
ENSECAG00000001850	0	0	0	0	0	0	0	26	1	6074118	6074456
ENSECAG00000001851	10.5761	0	0	0	2.1708	13.2805	1.12748	Un0276	-1	29996	31147		LOC100068525	sphingosine 1-phosphate receptor 4-like	sphingosine-1-phosphate receptor 4 [Source:HGNC Symbol;Acc:3170]
ENSECAG00000001852	0	0	0	0	0	0	0	17	-1	1010585	1018251				Uncharacterized protein [Source:UniProtKB/TrEMBL;Acc:F6VDR7]
ENSECAG00000001853	1.69029	1.52132	1.04218	0.664623	1.02155	2.7471	3.5814	14	1	79779823	79799650		CCNH	cyclin H	cyclin H [Source:HGNC Symbol;Acc:1594]
ENSECAG00000001854	0.217072	11.1362	93.7545	59.1496	3.06987	0.635023	1.68643	28	-1	34369221	34375711		LOC100054655	thiosulfate sulfurtransferase-like	thiosulfate sulfurtransferase (rhodanese) [Source:HGNC Symbol;Acc:12388]
ENSECAG00000001856	1.91566	1.0345	0.35434	0.451944	1.66717	2.94214	2.84125	7	1	7409248	7410447		LOC100068054	jerky protein homolog-like	jerky homolog-like (mouse) [Source:HGNC Symbol;Acc:6200]
ENSECAG00000001858	0	0	0	0	0	0	0	9	-1	42772157	42772792
ENSECAG00000001859	0	0	0	0	0	0	0	X	-1	21063775	21064287		LOC100052288	protein tyrosine phosphatase type IVA 1-like	Uncharacterized protein [Source:UniProtKB/TrEMBL;Acc:F6U7H3]
ENSECAG00000001860	0	0	0	0	0	0	0	22	-1	18946489	18950295
ENSECAG00000001861	0	0	0	0	0	0	0	X	1	41854993	41856534
ENSECAG00000001862	0	0	0	0.534845	0	0	0	10	-1	47518306	47518812				Uncharacterized protein [Source:UniProtKB/TrEMBL;Acc:F6VDP7]
ENSECAG00000001863	7.54038	1.10053	0.376957	0	2.21699	6.707	5.61341	19	1	21689181	21690308		LOC100058694	UDP-GlcNAc:betaGal beta-1,3-N-acetylglucosaminyltransferase 5-like	UDP-GlcNAc:betaGal beta-1,3-N-acetylglucosaminyltransferase 5 [Source:HGNC Symbol;Acc:15684]
ENSECAG00000001864	0	0	0	0	0	0	0	19	-1	56511031	56511948		LOC100072448	olfactory receptor 5H1-like	Uncharacterized protein [Source:UniProtKB/TrEMBL;Acc:F6VCD0]
ENSECAG00000001865	0	0	0	0	0	0	0	24	-1	1212676	1214079
ENSECAG00000001866	0	0	0	0	0	0	0	6	1	29694625	29695221				Uncharacterized protein [Source:UniProtKB/TrEMBL;Acc:F6VDM8]
ENSECAG00000001867	0	0	0	0	0	0	0	14	-1	87561898	87562338
ENSECAG00000001868	0	0	0	0	0	0	0	8	-1	55195159	55198962
ENSECAG00000001869	2.6627	7.18955	1.91535	1.27964	2.89663	3.10135	1.74128	10	-1	24327615	24348904		PPP1R12C	protein phosphatase 1, regulatory subunit 12C	protein phosphatase 1, regulatory subunit 12C [Source:HGNC Symbol;Acc:14947]
ENSECAG00000001870	1.87617	3.86603	5.57081	0.232961	2.90037	4.1164	3.27783	19	1	34658728	34694547		HEG1	HEG homolog 1 (zebrafish)	HEG homolog 1 (zebrafish) [Source:HGNC Symbol;Acc:29227]
ENSECAG00000001871	0	0	0	0	0	0	0	20	1	36614537	36615223		LOC100064060	allatostatin-A receptor-like	Uncharacterized protein [Source:UniProtKB/TrEMBL;Acc:F6VD95]
ENSECAG00000001872	0	0	0	0	0	0	0	18	1	19633584	19634177
ENSECAG00000001873	0	0	0	0	0	0	0	13	1	17793793	17794494				Uncharacterized protein [Source:UniProtKB/TrEMBL;Acc:F6VDA2]
ENSECAG00000001874	0	0	0	0	0	0	0	15	-1	16664832	16665929
ENSECAG00000001875	0	0	0	0	0	0	0	7	-1	32387514	32388437		LOC100072080	olfactory receptor 145-like	Uncharacterized protein [Source:UniProtKB/TrEMBL;Acc:F6VCU6]
ENSECAG00000001876	0	0	0	0	0	0	0	26	1	6209073	6209477
ENSECAG00000001877	0	0	0	0	0	0	0	4	-1	74203	74577				Uncharacterized protein [Source:UniProtKB/TrEMBL;Acc:F6VD77]
ENSECAG00000001878	0	0	0	0	0	0.560407	0.54119	15	-1	17023405	17023704				Uncharacterized protein [Source:UniProtKB/TrEMBL;Acc:F6VC90]
ENSECAG00000001879	0	0	0	0	0	0	0	17	1	43297538	43298368				Uncharacterized protein [Source:UniProtKB/TrEMBL;Acc:F6VCN5]
ENSECAG00000001880	0	0	0	0	0	0	0	7	-1	31355554	31356459		LOC100071880	olfactory receptor 958-like	Uncharacterized protein [Source:UniProtKB/TrEMBL;Acc:F6V5J7]
ENSECAG00000001882	0	0	0	0	0	0	0	10	1	67608833	67610177
ENSECAG00000001883	0	0	0	0	0	0	0	9	-1	42955937	42957340
ENSECAG00000001884	0	0	0	0	0	0	0	9	-1	26485718	26486503
ENSECAG00000001885	0	0	0	0	0	0	0	12	-1	19310563	19311501		LOC100055226	olfactory receptor 5AN1-like	Uncharacterized protein [Source:UniProtKB/TrEMBL;Acc:F6U7Q1]
ENSECAG00000001886	0	0	0	0	0	0	0	2	-1	33571458	33572555
ENSECAG00000001888	0	0	0	0	0	0	0	29	-1	28746044	28747447
ENSECAG00000001889	0	0	0	0	0	0	0	7	-1	7722417	7723094				Uncharacterized protein [Source:UniProtKB/TrEMBL;Acc:F6VCA1]
ENSECAG00000001890	0	0	0	0	0	0	0	17	-1	1038093	1039439		LOC100050019	gap junction alpha-3 protein-like	gap junction protein, alpha 3, 46kDa [Source:HGNC Symbol;Acc:4277]
ENSECAG00000001891	0	0	0	0	1.17407	1.57861	0	3	-1	33993764	34004443				Uncharacterized protein [Source:UniProtKB/TrEMBL;Acc:F6VCR0]
ENSECAG00000001892	7.94844	6.39024	2.80829	1.15883	9.13253	11.169	8.83061	5	-1	59280743	59289201		PRPF38B	PRP38 pre-mRNA processing factor 38 (yeast) domain containing B	PRP38 pre-mRNA processing factor 38 (yeast) domain containing B [Source:HGNC Symbol;Acc:25512]
ENSECAG00000001893	2.83802	1.91573	3.14969	2.34341	2.46989	2.28314	2.00441	8	1	89425008	89425817				Uncharacterized protein [Source:UniProtKB/TrEMBL;Acc:F6VCC2]
ENSECAG00000001894	0	0	0	0	0	0	0	26	-1	6954224	6954562
ENSECAG00000001895	0	0	0	0	0	0	0	7	-1	72671951	72672886		LOC100067367	olfactory receptor 51F2-like	Uncharacterized protein [Source:UniProtKB/TrEMBL;Acc:F6V5K7]
ENSECAG00000001896	0	0	0	0	0	0	0	31	1	14355947	14356552
ENSECAG00000001897	2.84505	1.53638	2.10499	3.35602	3.095	5.40987	4.01874	16	1	87163907	87164310		LOC100049890	small ubiquitin-related modifier 2-like	Uncharacterized protein [Source:UniProtKB/TrEMBL;Acc:F6V5I0]
ENSECAG00000001898	11.22	4.57949	4.34378	4.30911	3.97397	5.15244	4.79147	21	1	57621795	57628249		LOC100057272	coiled-coil domain-containing protein 127-like	coiled-coil domain containing 127 [Source:HGNC Symbol;Acc:30520]
ENSECAG00000001899	27.093	7.75872	6.96025	1.77549	14.5878	16.1117	10.6305	22	-1	26339220	26346054	NM_001171745	CPNE1	copine I	copine-1 [Source:RefSeq peptide;Acc:NP_001165216]
ENSECAG00000001900	0.986608	1.33197	0.912463	0.387935	0.715525	0.481036	0.23227	28	-1	4118443	4119141				pleckstrin homology-like domain, family A, member 1 [Source:HGNC Symbol;Acc:8933]
ENSECAG00000001901	0	0	0	0	0	0	0	X	-1	41978114	41981914
ENSECAG00000001902	0	0	0	0	0	0	0	X	1	52050455	52051270		LOC100056237	OTU domain-containing protein 6A-like	OTU domain containing 6A [Source:HGNC Symbol;Acc:32312]
ENSECAG00000001903	6.946	0.89309	7.95353	3.90167	6.47679	4.59615	7.00822	4	1	3102596	3103290		LOC100049981	transmembrane protein 60-like	transmembrane protein 60 [Source:HGNC Symbol;Acc:21754]
ENSECAG00000001904	0	0	0	0	0	0	0	X	1	57486141	57489911
ENSECAG00000001905	0	0	0	0	0	0	0	7	-1	32400019	32400930		LOC100072086	olfactory receptor 8B3-like	Uncharacterized protein [Source:UniProtKB/TrEMBL;Acc:F6U7E7]
ENSECAG00000001906	0	0	0	0	0	0	0	1	1	156554996	156555907				Uncharacterized protein [Source:UniProtKB/TrEMBL;Acc:F6U0F3]
ENSECAG00000001907	0	0	0	0	0	0	0	4	-1	43510932	43511825				Uncharacterized protein [Source:UniProtKB/TrEMBL;Acc:F6U7V7]
ENSECAG00000001908	0	0.5388	0	0	0	0	0	6	-1	69477881	69485306		LOC100061422	keratin, type II cuticular Hb4-like	keratin 84 [Source:HGNC Symbol;Acc:6461]
ENSECAG00000001909	0	0	0	0	0	0	0	20	-1	1980544	1981646
ENSECAG00000001910	11.7412	3.33708	0	0	0	7.45703	2.40044	Un0097	-1	228831	232035	NM_001081881	GZMB	granzyme B (granzyme 2, cytotoxic T-lymphocyte-associated serine esterase 1)	granzyme B [Source:RefSeq peptide;Acc:NP_001075350]
ENSECAG00000001911	9.92171	9.07389	4.44004	5.56868	6.18009	8.30956	10.7937	4	1	58684914	58754991		TAX1BP1	Tax1 (human T-cell leukemia virus type I) binding protein 1	Tax1 (human T-cell leukemia virus type I) binding protein 1 [Source:HGNC Symbol;Acc:11575]
ENSECAG00000001912	0	0	0	0	0	0	0	9	1	44266129	44267532
ENSECAG00000001913	0	0	0	0	0	0	0	20	-1	21837537	21838031
ENSECAG00000001914	0	0	0	0	0	0	0	14	-1	516268	516915				Uncharacterized protein [Source:UniProtKB/TrEMBL;Acc:F6U7U6]
ENSECAG00000001915	0	0	0	0	0	0	0	26	1	7174884	7175510
ENSECAG00000001916	0	0	0	0	0	0	0	21	-1	16297213	16297809
ENSECAG00000001917	0	0	0	0	0	0	0	1	1	117277927	117278268
ENSECAG00000001918	0	0	0	0	0	0	0	19	-1	22099048	22100451
ENSECAG00000001919	0	0	0	0	0	0	0	18	-1	20488265	20489056
ENSECAG00000001920	0	0	0	0	0	0	0	13	1	18029827	18030651				Uncharacterized protein [Source:UniProtKB/TrEMBL;Acc:F6V5G3]
ENSECAG00000001921	0	0	0	0	0	0	0	20	-1	26387855	26388793		LOC100062508	putative olfactory receptor 2B8-like	Uncharacterized protein [Source:UniProtKB/TrEMBL;Acc:F6V5E2]
ENSECAG00000001922	0	0	0	0	0	0	0	2	-1	45380509	45384315
ENSECAG00000001923	11.0453	5.59187	1.2769	0	218.535	23.729	78.9845	15	1	17118907	17119239		LOC100630729	ig kappa chain V-II region RPMI 6410-like	immunoglobulin kappa constant [Source:HGNC Symbol;Acc:5716]
ENSECAG00000001924	0	0	0	0	0	0	0	1	-1	60994696	60995381
ENSECAG00000001925	0	0	0	0	0	0	0	7	-1	10290656	10291100
ENSECAG00000001926	3.27415	3.02439	2.23123	2.64255	2.24956	3.78086	1.21707	3	-1	34019063	34049309		FBXO31	F-box protein 31	F-box protein 31 [Source:HGNC Symbol;Acc:16510]
ENSECAG00000001927	0	0	0	0	0	0	0	4	-1	64777964	64870553				dpy-19-like 2 (C. elegans) [Source:HGNC Symbol;Acc:19414]
ENSECAG00000001928	0	0	0	0	0	0	0	18	1	3988041	3989576
ENSECAG00000001929	0	0	0	0	0	0	0	29	-1	28785245	28789021
ENSECAG00000001930	0	0	0	0	0	0	0	7	-1	74098645	74099559		LOC100069048	olfactory receptor 51I2-like	Uncharacterized protein [Source:UniProtKB/TrEMBL;Acc:F6U7B7]
ENSECAG00000001931	0	0	0	0	0	0	0	23	-1	2880954	2881778				Uncharacterized protein [Source:UniProtKB/TrEMBL;Acc:F6QNP7]
ENSECAG00000001932	0	0	0	0	0	0	0	3	-1	50410758	50411132				Uncharacterized protein [Source:UniProtKB/TrEMBL;Acc:F6U7Y9]
ENSECAG00000001933	0	0	0	0	0	0	0	1	-1	53475761	53476138
ENSECAG00000001934	0	0	0	0	0	0	0	14	1	60509579	60509977				Uncharacterized protein [Source:UniProtKB/TrEMBL;Acc:F6U7W8]
ENSECAG00000001935	0	0	0	0	0	0	0	21	-1	57636207	57641521		LRRC14B	leucine rich repeat containing 14B	leucine rich repeat containing 14B [Source:HGNC Symbol;Acc:37268]
ENSECAG00000001936	0	0	0	0	0	0	0	15	-1	18383914	18384615				Uncharacterized protein [Source:UniProtKB/TrEMBL;Acc:F6U7L9]
ENSECAG00000001937	0	0	0	0	0	0	0	19	-1	23987824	23988417
ENSECAG00000001938	0	0	0	0	0	0	0	26	1	8817946	8819349
ENSECAG00000001939	0	0	0	0	0	0	0	8	1	4312284	4313825
ENSECAG00000001940	0	0	0	0	0	0	0	7	1	31386164	31387099		LOC100071886	olfactory receptor 10G7-like	Uncharacterized protein [Source:UniProtKB/TrEMBL;Acc:F6TZX0]
ENSECAG00000001941	0	0	0	0	0	0	0	18	-1	20894399	20895802
ENSECAG00000001942	0	0	0	0	0	0	0	21	-1	17871496	17871687
ENSECAG00000001943	0	0	0	0	0	0	0	7	-1	72688940	72689899		LOC100067391	olfactory receptor 51F1-like	Uncharacterized protein [Source:UniProtKB/TrEMBL;Acc:F6U7A2]
ENSECAG00000001944	0	0	0	0	0	0	0	1	1	117467621	117468115
ENSECAG00000001945	0	0	0	0	0	0	0	21	1	1402895	1403836		LOC100069781	olfactory receptor 1F1-like	Uncharacterized protein [Source:UniProtKB/TrEMBL;Acc:F6W914]
ENSECAG00000001946	0	0	0	0	0	0	0	8	-1	56457320	56459416
ENSECAG00000001947	0	0	0	0	0	0	0	20	-1	36991854	36992363				Uncharacterized protein [Source:UniProtKB/TrEMBL;Acc:F6U7R8]
ENSECAG00000001948	0	0	0	0	0	0	0	11	1	21594713	21595179		LOC100067310	keratin, high-sulfur matrix protein, IIIA3-like	Uncharacterized protein [Source:UniProtKB/TrEMBL;Acc:F6TZH6]
ENSECAG00000001949	54.7709	0	0	0	0	35.4347	0	7	-1	86988866	86989738		LOC100071946	mas-related G-protein coupled receptor member X3-like	Uncharacterized protein [Source:UniProtKB/TrEMBL;Acc:F6U6Y2]
ENSECAG00000001950	0	0	0	0	0	0	0	20	1	1993820	1994643
ENSECAG00000001951	0	0	0	0	0	0	0	20	1	26417662	26418576		LOC100062476	olfactory receptor 2G6-like	Uncharacterized protein [Source:UniProtKB/TrEMBL;Acc:F6U178]
ENSECAG00000001952	0	0	0	0	0	0	0	16	1	4550661	4551296
ENSECAG00000001953	0	0	0	0	0	0	0	4	-1	44183394	44183477				Uncharacterized protein [Source:UniProtKB/TrEMBL;Acc:F6U7I3]
ENSECAG00000001954	0	0	0	0	0	0	0	X	1	73997032	73998150
ENSECAG00000001955	0	0	0	0	0	0	0	22	-1	19392426	19392782
ENSECAG00000001956	0	0	0	0	0	0	0	1	1	53514966	53515340
ENSECAG00000001957	0	0	0	0	0	0	0	17	-1	46461572	46462396				Uncharacterized protein [Source:UniProtKB/TrEMBL;Acc:F6QRR0]
ENSECAG00000001958	6.67931	0.375725	0.343186	0.218859	0.807348	2.84953	1.37591	3	1	88384273	88386750		TLR6	toll-like receptor 6	toll-like receptor 6 [Source:HGNC Symbol;Acc:16711]
ENSECAG00000001960	0	0	0	0	0	0	0	3	1	52037405	52038082				Uncharacterized protein [Source:UniProtKB/TrEMBL;Acc:F7AT62]
ENSECAG00000001961	0	0	0	0	0	0	0	14	1	62676389	62676910				Uncharacterized protein [Source:UniProtKB/TrEMBL;Acc:F6U7G4]
ENSECAG00000001962	0	1.3917	12.394	4.86397	0	0	0.364029	12	1	32984076	32985269		LOC100050873	interferon-induced transmembrane protein 5-like	interferon induced transmembrane protein 5 [Source:HGNC Symbol;Acc:16644]
ENSECAG00000001963	0	3.56467	1.52623	0	0.359047	0.120691	3.84622	13	-1	18429432	18434562		TGFB1I1	transforming growth factor beta 1 induced transcript 1	transforming growth factor beta 1 induced transcript 1 [Source:HGNC Symbol;Acc:11767]
ENSECAG00000001964	5.62053	9.10559	15.0746	5.96699	5.50289	5.89181	5.68977	X	1	14232093	14246514		LOC100051597	pyruvate dehydrogenase E1 component subunit alpha, somatic form, mitochondrial-like	pyruvate dehydrogenase (lipoamide) alpha 1 [Source:HGNC Symbol;Acc:8806]
ENSECAG00000001965	0	0	0	0	0	0	0	6	1	4703193	4852568		LOC100050385	von Willebrand factor C domain-containing protein 2-like	von Willebrand factor C domain containing protein 2-like [Source:HGNC Symbol;Acc:37203]
ENSECAG00000001966	0	0	0	0	0	0	0	14	-1	92641894	92642322
ENSECAG00000001967	0	0	0	0	0	0	0	26	1	8820366	8821484
ENSECAG00000001968	0	0	0	0	0	0	0	18	-1	4914550	4916091
ENSECAG00000001969	0	0	0	0	0	0	0	20	-1	37001932	37002510		LOC100064379	transmembrane protein 217-like	transmembrane protein 217 [Source:HGNC Symbol;Acc:21238]
ENSECAG00000001970	0	0	0	0	0	0	0	9	-1	44482315	44483718
ENSECAG00000001971	0	0	0	0	0	0	0	21	-1	21997490	21997849
ENSECAG00000001972	0	0	0	0	0	0	0	29	1	29647490	29647825
ENSECAG00000001973	0	0	0	0	0	0	0	8	-1	57199289	57199750
ENSECAG00000001974	0	0	0	0	0	0	0	14	-1	953000	953824				Uncharacterized protein [Source:UniProtKB/TrEMBL;Acc:F6U794]
ENSECAG00000001975	0	0	0	0	0	0	0	1	1	54495265	54496668
ENSECAG00000001976	0	0	0	0	0	0	0	4	-1	45724392	45725285				Uncharacterized protein [Source:UniProtKB/TrEMBL;Acc:F6U0D9]
ENSECAG00000001977	0	0	0	0	0	0	0	22	1	20944449	20944868
ENSECAG00000001978	0	0	0	0	0	0	0	18	1	22648447	22649850
ENSECAG00000001979	0	0	0	0	0	0	0	15	1	21390490	21391314				Uncharacterized protein [Source:UniProtKB/TrEMBL;Acc:F6VN00]
ENSECAG00000001980	0	0	0	0	0	0	0	X	1	74989290	74989706
ENSECAG00000001981	0	0	0	0	0	0	0	1	-1	117508153	117509694
ENSECAG00000001982	0	0	0	0	0	0	0	8	1	4800704	4801147
ENSECAG00000001983	0	0	0	0	0	0	0	19	1	24785348	24789154
ENSECAG00000001984	0	0	0	0	0	0	0	Un0012	1	302693	303652		LOC100052847	olfactory receptor 2T1-like	olfactory receptor, family 2, subfamily T, member 1 [Source:HGNC Symbol;Acc:8277]
ENSECAG00000001985	5.49642	1.74598	0.598042	0.381387	3.16552	2.60105	5.70875	1	-1	128823307	128850003		APH1B	anterior pharynx defective 1 homolog B (C. elegans)	anterior pharynx defective 1 homolog B (C. elegans) [Source:HGNC Symbol;Acc:24080]
ENSECAG00000001986	0	0.262119	3.23215	0	0	0	0	17	-1	1115429	1122812		LOC100053788	gap junction beta-6 protein-like	gap junction protein, beta 6, 30kDa [Source:HGNC Symbol;Acc:4288]
ENSECAG00000001987	0	0	0	0	0	0	0	27	1	33093500	33096410				Uncharacterized protein [Source:UniProtKB/TrEMBL;Acc:F6UKG2]
ENSECAG00000001988	0	0.504345	0.0518251	0	0.345437	0	0.567267	7	-1	54107419	54583893				FAT tumor suppressor homolog 3 (Drosophila) [Source:HGNC Symbol;Acc:23112]
ENSECAG00000001989	8.69815	2.09695	4.88415	0.549662	0	3.97586	1.09701	2	-1	27703106	27719871		SESN2	sestrin 2	sestrin 2 [Source:HGNC Symbol;Acc:20746]
ENSECAG00000001990	0	0	0	0	0	0	0	7	-1	74109976	74110869		LOC100069078	olfactory receptor 51I2-like	Uncharacterized protein [Source:UniProtKB/TrEMBL;Acc:F6U0U2]
ENSECAG00000001991	0	0	0	0	0	0	0	24	1	15798078	15798455
ENSECAG00000001992	0	0	0	0	0	0	0	9	-1	28545390	28546028
ENSECAG00000001993	0	0	0	0	0	0	0	10	1	50802795	50803685				Uncharacterized protein [Source:UniProtKB/TrEMBL;Acc:F6U0B0]
ENSECAG00000001994	0	0	0	0	0	0	0	2	-1	52456972	52458090
ENSECAG00000001995	0	0	0	0	0	0	0	12	1	13357668	13358597		LOC100054215	olfactory receptor 10A7-like	Uncharacterized protein [Source:UniProtKB/TrEMBL;Acc:F6WBW7]
ENSECAG00000001996	2.80097	4.32165	2.03537	1.88802	3.48235	0.731602	2.40215	11	1	8341657	8342805		LOC100061186	cdc42 effector protein 4-like	CDC42 effector protein (Rho GTPase binding) 4 [Source:HGNC Symbol;Acc:17147]
ENSECAG00000001997	0	0	0	0	0	0	0	4	1	6141513	6142337				Uncharacterized protein [Source:UniProtKB/TrEMBL;Acc:F6WFK5]
ENSECAG00000001998	0	0	0	0	0	0	0.608079	5	1	18757138	18757404				Uncharacterized protein [Source:UniProtKB/TrEMBL;Acc:F6U0T4]
ENSECAG00000001999	2.01208	8.37557	1.55072	1.78009	1.45923	2.6978	0.828956	20	-1	2137338	2642374		GMDS	GDP-mannose 4,6-dehydratase	GDP-mannose 4,6-dehydratase [Source:HGNC Symbol;Acc:4369]
ENSECAG00000002000	0	0	0	0	0	0	0	1	-1	117643576	117643950
ENSECAG00000002001	0	0	0	0	0	0	0	21	-1	21999825	22000199
ENSECAG00000002002	0	0	0	0	0	0	0	18	-1	5057736	5058344
ENSECAG00000002003	0	0	0	0	0	0	0	8	-1	4844517	4845332
ENSECAG00000002004	0	0	0	0	0	0	0	1	-1	142846546	142847064				Uncharacterized protein [Source:UniProtKB/TrEMBL;Acc:F6U0Q4]
ENSECAG00000002005	0	0	0	0	0	0	0	15	-1	26121232	26121747				Uncharacterized protein [Source:UniProtKB/TrEMBL;Acc:F6U0S4]
ENSECAG00000002006	0	0	0	0	0	0	0	1	1	54901251	54901715
ENSECAG00000002007	0	0	0	0	0	0	0	8	-1	78168331	78168705
ENSECAG00000002008	0	0	0	0	0	0	0	7	-1	72719410	72720354		LOC100067437	olfactory receptor 52R1-like	Uncharacterized protein [Source:UniProtKB/TrEMBL;Acc:F6TZW2]
ENSECAG00000002009	0	0	0	0	0	0	0	24	1	1269916	1272057
ENSECAG00000002010	0	0	0	0	0	0	0	8	-1	67297936	67301754
ENSECAG00000002011	0	0	0	0	0	0	0	18	-1	28800141	28800839
ENSECAG00000002012	0	0	0	0	0	0	0	18	-1	74870233	74871144
ENSECAG00000002013	0.208224	0	0	0	0	0	0	14	-1	5855139	5856242
ENSECAG00000002014	0	0	0	0	0	0	0	17	1	49068322	49068996				Uncharacterized protein [Source:UniProtKB/TrEMBL;Acc:F6U0A4]
ENSECAG00000002015	0	0	0	0	0	0	0	22	1	22505548	22506141
ENSECAG00000002016	3.06701	3.15475	3.10667	1.03367	3.17759	3.63161	3.71337	16	-1	7370612	7392593				Uncharacterized protein [Source:UniProtKB/TrEMBL;Acc:F6T2V0]
ENSECAG00000002017	21.9759	3.12301	9.0925	9.8916	5.97666	10.9967	3.47178	12	-1	32988816	32990322				ATH1, acid trehalase-like 1 (yeast) [Source:HGNC Symbol;Acc:26210]
ENSECAG00000002018	4.83585	2.86623	3.16342	4.45219	3.07944	2.58782	3.74862	2	-1	29861829	29900516		LOC100071309	macoilin-like	transmembrane protein 57 [Source:HGNC Symbol;Acc:25572]
ENSECAG00000002019	0	0	0	0	0	0	0	20	-1	26434879	26435817		LOC100062441	putative olfactory receptor 2B8-like	Uncharacterized protein [Source:UniProtKB/TrEMBL;Acc:F6TSV1]
ENSECAG00000002020	0	0	0	0	0	0	0	6	1	10112	10399
ENSECAG00000002021	0	0	0	0	0	0	0	10	1	26830820	26832268				Uncharacterized protein [Source:UniProtKB/TrEMBL;Acc:F6U096]
ENSECAG00000002022	0	0	0	0	0	0	0	2	-1	53601676	53602035
ENSECAG00000002023	15.8903	0	4.24555	0.416538	0	4.64854	1.24698	14	-1	62789985	62790635		LOC100049796	superoxide dismutase [Mn], mitochondrial-like	Superoxide dismutase [Source:UniProtKB/TrEMBL;Acc:F6W654]
ENSECAG00000002024	0	0	0	0	0	0	0	X	1	80254701	80255306		LOC100053876	transcription elongation factor A protein-like 3-like	Uncharacterized protein [Source:UniProtKB/TrEMBL;Acc:F6W6B4]
ENSECAG00000002025	0	0	0	0	0	0	0	X	1	52596836	52597570				Uncharacterized protein [Source:UniProtKB/TrEMBL;Acc:F6TZK3]
ENSECAG00000002026	0	0	0	0	0	0	0	7	-1	51024148	51025056		LOC100061143	olfactory receptor 7D4-like	Uncharacterized protein [Source:UniProtKB/TrEMBL;Acc:F6W600]
ENSECAG00000002027	4.8123	3.99805	2.3965	2.61996	2.41619	2.70728	2.353	11	1	10802866	10803486		LOC100052903	tumor protein D54-like	Uncharacterized protein [Source:UniProtKB/TrEMBL;Acc:F6W627]
ENSECAG00000002028	0	0	0	0	0	0	0.454781	4	-1	8977082	8977438				Uncharacterized protein [Source:UniProtKB/TrEMBL;Acc:F6TZZ9]
ENSECAG00000002029	0	0	0	0	0	0	0	24	1	16465911	16466984
ENSECAG00000002030	0	0	0	0	0	0	0	9	-1	45254947	45255549
ENSECAG00000002031	0	0	0	0	0	0	0	20	-1	17066698	17067393
ENSECAG00000002032	0	0	0	0	0	0	0	9	1	38038287	38039215
ENSECAG00000002033	0	0	0	0	0	0	0	10	1	67712106	67712483
ENSECAG00000002034	0	0	0	0	0	0	0	14	-1	58754650	58755331
ENSECAG00000002035	0	0	0	0	0	0	0	X	1	77916806	77917207
ENSECAG00000002036	0	0	0	0	0	0	0	14	1	11573511	11574101
ENSECAG00000002037	0	0	0	0	0	0	0	21	-1	22354039	22357845
ENSECAG00000002038	0	0	0	0	0	0	0	8	-1	4846220	4846663
ENSECAG00000002040	0	0	0	0	0	0	0	8	-1	79889662	79890210
ENSECAG00000002041	0	0	0.230091	0	0	0	0	7	-1	74122717	74123640		LOC100069113	olfactory receptor 51B5-like	olfactory receptor, family 51, subfamily B, member 5 [Source:HGNC Symbol;Acc:19599]
ENSECAG00000002042	0	0	0	0	0	0	0	22	1	25913174	25913548
ENSECAG00000002043	0	0	3.29619	0	0	0	0	20	-1	41342904	41343032				Uncharacterized protein [Source:UniProtKB/TrEMBL;Acc:F6TZU7]
ENSECAG00000002044	0	0	0	0	0	0	0	14	1	93879908	93881311
ENSECAG00000002045	0	0	0	0	0	0	0	X	-1	59805024	59805848				Uncharacterized protein [Source:UniProtKB/TrEMBL;Acc:F6TSX4]
ENSECAG00000002046	0	0	0	0	0	0	0	15	-1	27038845	27039753				Uncharacterized protein [Source:UniProtKB/TrEMBL;Acc:F6TTU4]
ENSECAG00000002047	0	0	0	0	0	0	0	1	1	117826216	117826665
ENSECAG00000002048	5.55947	4.88457	5.46813	1.76961	4.70392	4.19499	2.36836	15	1	28645201	28648718		MOGS	mannosyl-oligosaccharide glucosidase	mannosyl-oligosaccharide glucosidase [Source:HGNC Symbol;Acc:24862]
ENSECAG00000002049	0	1.13681	7.00892	2.97985	0	0	0	17	-1	7681617	7689826				parahox cluster neighbor [Source:HGNC Symbol;Acc:17785]
ENSECAG00000002050	0	0	0	0	0	0	0	18	1	31100496	31101896
ENSECAG00000002051	0	0	0	0	0	0	0	9	-1	51121603	51123006
ENSECAG00000002052	0	0	0	0	0	0	0	5	-1	47293061	47293885				Uncharacterized protein [Source:UniProtKB/TrEMBL;Acc:F6TZI5]
ENSECAG00000002053	0	0	0	0	0	0	0	12	-1	15865260	15866195		LOC100065634	olfactory receptor 5M8-like	olfactory receptor, family 5, subfamily M, member 8 [Source:HGNC Symbol;Acc:14846]
ENSECAG00000002054	0	0	0	0	0	0	0	16	1	23260644	23262782
ENSECAG00000002055	0	0	0	0	0	0	0	28	-1	9757450	9757851				Uncharacterized protein [Source:UniProtKB/TrEMBL;Acc:F6TZJ4]
ENSECAG00000002056	0	0	0	0	0	0	0.263995	14	-1	1020468	1021082				Uncharacterized protein [Source:UniProtKB/TrEMBL;Acc:F6TZT8]
[truncated: 24,993 more rows]
