# Supplementary material for: Characterisation of the horse transcriptome from immunologically active tissues
Source: PeerJ. 2014 May 6;2:e382. doi: 10.7717/peerj.382 (PMC4017814; doi:10.7717/peerj.382)
Supplement: File S8 [file peerj-02-382-s008.zip]

Archive with 7 entries (7 files):
- Jejunum_Ensembl-v71-IDs_sample-enriched.xls
- Kidney_Ensembl-v71-IDs_sample-enriched.xls
- Liver_Ensembl-v71-IDs_sample-enriched.xls
- LymphNode_Ensembl-v71-IDs_sample-enriched.xls
- LymphocytePony_Ensembl-v71-IDs_sample-enriched.xls
- LymphocyteTwilight_Ensembl-v71-IDs_sample-enriched.xls
- Spleen_Ensembl-v71-IDs_sample-enriched.xls
