# Supplementary material for: Characterisation of the horse transcriptome from immunologically active tissues
Source: PeerJ. 2014 May 6;2:e382. doi: 10.7717/peerj.382 (PMC4017814; doi:10.7717/peerj.382)
Supplement: File S8 [file peerj-02-382-s008.zip › Jejunum_Ensembl-v71-IDs_sample-enriched.xls]

ENSECAG00000000005
ENSECAG00000000267
ENSECAG00000000288
ENSECAG00000000385
ENSECAG00000000430
ENSECAG00000000487
ENSECAG00000000501
ENSECAG00000000634
ENSECAG00000000788
ENSECAG00000001267
ENSECAG00000002144
ENSECAG00000002346
ENSECAG00000002568
ENSECAG00000002658
ENSECAG00000004325
ENSECAG00000004335
ENSECAG00000004674
ENSECAG00000004805
ENSECAG00000004903
ENSECAG00000005550
ENSECAG00000005588
ENSECAG00000005660
ENSECAG00000005816
ENSECAG00000005999
ENSECAG00000006192
ENSECAG00000006314
ENSECAG00000006474
ENSECAG00000006553
ENSECAG00000006569
ENSECAG00000006694
ENSECAG00000006719
ENSECAG00000006756
ENSECAG00000007018
ENSECAG00000007089
ENSECAG00000007133
ENSECAG00000007169
ENSECAG00000007172
ENSECAG00000007289
ENSECAG00000007484
ENSECAG00000007614
ENSECAG00000007684
ENSECAG00000007909
ENSECAG00000007986
ENSECAG00000008120
ENSECAG00000008302
ENSECAG00000008594
ENSECAG00000008777
ENSECAG00000008790
ENSECAG00000009208
ENSECAG00000009260
ENSECAG00000009334
ENSECAG00000009431
ENSECAG00000009454
ENSECAG00000009634
ENSECAG00000009647
ENSECAG00000009701
ENSECAG00000009709
ENSECAG00000009797
ENSECAG00000010004
ENSECAG00000010006
ENSECAG00000010052
ENSECAG00000010262
ENSECAG00000010546
ENSECAG00000010765
ENSECAG00000010811
ENSECAG00000010841
ENSECAG00000010860
ENSECAG00000010879
ENSECAG00000010940
ENSECAG00000010979
ENSECAG00000011162
ENSECAG00000011386
ENSECAG00000011452
ENSECAG00000011584
ENSECAG00000011700
ENSECAG00000011703
ENSECAG00000011718
ENSECAG00000011737
ENSECAG00000011885
ENSECAG00000012350
ENSECAG00000012367
ENSECAG00000012373
ENSECAG00000012551
ENSECAG00000012590
ENSECAG00000012661
ENSECAG00000012814
ENSECAG00000012839
ENSECAG00000013047
ENSECAG00000013156
ENSECAG00000013273
ENSECAG00000013368
ENSECAG00000013389
ENSECAG00000013392
ENSECAG00000013468
ENSECAG00000013592
ENSECAG00000013616
ENSECAG00000013781
ENSECAG00000013812
ENSECAG00000013832
ENSECAG00000013835
ENSECAG00000013961
ENSECAG00000014009
ENSECAG00000014100
ENSECAG00000014374
ENSECAG00000014379
ENSECAG00000014398
ENSECAG00000014408
ENSECAG00000014489
ENSECAG00000014501
ENSECAG00000014539
ENSECAG00000014840
ENSECAG00000014861
ENSECAG00000015059
ENSECAG00000015101
ENSECAG00000015204
ENSECAG00000015312
ENSECAG00000015345
ENSECAG00000015350
ENSECAG00000015404
ENSECAG00000015713
ENSECAG00000015819
ENSECAG00000016024
ENSECAG00000016196
ENSECAG00000016345
ENSECAG00000016446
ENSECAG00000016608
ENSECAG00000016642
ENSECAG00000016663
ENSECAG00000016718
ENSECAG00000016749
ENSECAG00000016750
ENSECAG00000016865
ENSECAG00000016943
ENSECAG00000017015
ENSECAG00000017168
ENSECAG00000017275
ENSECAG00000017371
ENSECAG00000017525
ENSECAG00000017615
ENSECAG00000017623
ENSECAG00000017774
ENSECAG00000017825
ENSECAG00000017834
ENSECAG00000017842
ENSECAG00000017843
ENSECAG00000017890
ENSECAG00000017896
ENSECAG00000018026
ENSECAG00000018081
ENSECAG00000018218
ENSECAG00000018221
ENSECAG00000018356
ENSECAG00000018550
ENSECAG00000018663
ENSECAG00000018668
ENSECAG00000018782
ENSECAG00000018798
ENSECAG00000018813
ENSECAG00000018836
ENSECAG00000018853
ENSECAG00000018939
ENSECAG00000018975
ENSECAG00000019109
ENSECAG00000019194
ENSECAG00000019318
ENSECAG00000019442
ENSECAG00000019724
ENSECAG00000019737
ENSECAG00000019909
ENSECAG00000020054
ENSECAG00000020088
ENSECAG00000020170
ENSECAG00000020217
ENSECAG00000020264
ENSECAG00000020311
ENSECAG00000020516
ENSECAG00000020744
ENSECAG00000021015
ENSECAG00000021128
ENSECAG00000021145
ENSECAG00000021215
ENSECAG00000021228
ENSECAG00000021256
ENSECAG00000021683
ENSECAG00000021775
ENSECAG00000021920
ENSECAG00000022093
ENSECAG00000022144
ENSECAG00000022261
ENSECAG00000022277
ENSECAG00000022328
ENSECAG00000022355
ENSECAG00000022383
ENSECAG00000022404
ENSECAG00000022433
ENSECAG00000022912
ENSECAG00000023068
ENSECAG00000023091
ENSECAG00000023114
ENSECAG00000023149
ENSECAG00000023319
ENSECAG00000023383
ENSECAG00000023568
ENSECAG00000023645
ENSECAG00000023654
ENSECAG00000023668
ENSECAG00000023669
ENSECAG00000023874
ENSECAG00000023896
ENSECAG00000023937
ENSECAG00000024027
ENSECAG00000024222
ENSECAG00000024387
ENSECAG00000024526
ENSECAG00000024619
ENSECAG00000024630
ENSECAG00000024668
ENSECAG00000024717
ENSECAG00000025011
ENSECAG00000025147
ENSECAG00000025178
ENSECAG00000025652
ENSECAG00000025856
ENSECAG00000026887
ENSECAG00000026977
ENSECAG00000027296
ENSECAG00000027384
ENSECAG00000027649
