# Supplementary material for: Characterisation of the horse transcriptome from immunologically active tissues
Source: PeerJ. 2014 May 6;2:e382. doi: 10.7717/peerj.382 (PMC4017814; doi:10.7717/peerj.382)
Supplement: File S8 [file peerj-02-382-s008.zip › Kidney_Ensembl-v71-IDs_sample-enriched.xls]

ENSECAG00000000091
ENSECAG00000000097
ENSECAG00000000132
ENSECAG00000000227
ENSECAG00000000296
ENSECAG00000000358
ENSECAG00000000435
ENSECAG00000000509
ENSECAG00000000515
ENSECAG00000000594
ENSECAG00000000745
ENSECAG00000000791
ENSECAG00000000795
ENSECAG00000000847
ENSECAG00000000939
ENSECAG00000000951
ENSECAG00000001012
ENSECAG00000001064
ENSECAG00000001205
ENSECAG00000001443
ENSECAG00000001568
ENSECAG00000001724
ENSECAG00000001962
ENSECAG00000002049
ENSECAG00000002100
ENSECAG00000002106
ENSECAG00000002188
ENSECAG00000002209
ENSECAG00000002389
ENSECAG00000002392
ENSECAG00000002425
ENSECAG00000002823
ENSECAG00000002857
ENSECAG00000002917
ENSECAG00000003199
ENSECAG00000003330
ENSECAG00000003704
ENSECAG00000003748
ENSECAG00000004258
ENSECAG00000004904
ENSECAG00000005228
ENSECAG00000005912
ENSECAG00000005924
ENSECAG00000006196
ENSECAG00000006291
ENSECAG00000006404
ENSECAG00000006416
ENSECAG00000006552
ENSECAG00000006646
ENSECAG00000006669
ENSECAG00000006717
ENSECAG00000006726
ENSECAG00000006731
ENSECAG00000006878
ENSECAG00000006973
ENSECAG00000007062
ENSECAG00000007157
ENSECAG00000007161
ENSECAG00000007354
ENSECAG00000007376
ENSECAG00000007499
ENSECAG00000007786
ENSECAG00000007821
ENSECAG00000008045
ENSECAG00000008089
ENSECAG00000008110
ENSECAG00000008185
ENSECAG00000008304
ENSECAG00000008354
ENSECAG00000008363
ENSECAG00000008386
ENSECAG00000008569
ENSECAG00000008762
ENSECAG00000008888
ENSECAG00000008979
ENSECAG00000009138
ENSECAG00000009140
ENSECAG00000009210
ENSECAG00000009244
ENSECAG00000009274
ENSECAG00000009452
ENSECAG00000009453
ENSECAG00000009485
ENSECAG00000009558
ENSECAG00000009637
ENSECAG00000009775
ENSECAG00000009799
ENSECAG00000009817
ENSECAG00000009826
ENSECAG00000009864
ENSECAG00000009922
ENSECAG00000009969
ENSECAG00000010048
ENSECAG00000010049
ENSECAG00000010054
ENSECAG00000010127
ENSECAG00000010143
ENSECAG00000010261
ENSECAG00000010298
ENSECAG00000010322
ENSECAG00000010399
ENSECAG00000010465
ENSECAG00000010495
ENSECAG00000010528
ENSECAG00000010573
ENSECAG00000010602
ENSECAG00000010626
ENSECAG00000010741
ENSECAG00000010876
ENSECAG00000010920
ENSECAG00000011138
ENSECAG00000011213
ENSECAG00000011325
ENSECAG00000011351
ENSECAG00000011365
ENSECAG00000011418
ENSECAG00000011554
ENSECAG00000011579
ENSECAG00000011627
ENSECAG00000011708
ENSECAG00000011798
ENSECAG00000011848
ENSECAG00000011852
ENSECAG00000012066
ENSECAG00000012159
ENSECAG00000012325
ENSECAG00000012507
ENSECAG00000012586
ENSECAG00000012652
ENSECAG00000012673
ENSECAG00000012692
ENSECAG00000012823
ENSECAG00000012835
ENSECAG00000012910
ENSECAG00000013087
ENSECAG00000013129
ENSECAG00000013179
ENSECAG00000013400
ENSECAG00000013401
ENSECAG00000013411
ENSECAG00000013425
ENSECAG00000013439
ENSECAG00000013515
ENSECAG00000013583
ENSECAG00000013597
ENSECAG00000013630
ENSECAG00000013637
ENSECAG00000013723
ENSECAG00000013861
ENSECAG00000013946
ENSECAG00000014037
ENSECAG00000014081
ENSECAG00000014101
ENSECAG00000014138
ENSECAG00000014152
ENSECAG00000014243
ENSECAG00000014257
ENSECAG00000014343
ENSECAG00000014427
ENSECAG00000014510
ENSECAG00000014600
ENSECAG00000014687
ENSECAG00000014695
ENSECAG00000014709
ENSECAG00000014789
ENSECAG00000014851
ENSECAG00000014871
ENSECAG00000014930
ENSECAG00000014969
ENSECAG00000015153
ENSECAG00000015187
ENSECAG00000015240
ENSECAG00000015275
ENSECAG00000015484
ENSECAG00000015606
ENSECAG00000015695
ENSECAG00000015748
ENSECAG00000015824
ENSECAG00000015841
ENSECAG00000015854
ENSECAG00000015865
ENSECAG00000015997
ENSECAG00000016066
ENSECAG00000016228
ENSECAG00000016231
ENSECAG00000016322
ENSECAG00000016404
ENSECAG00000016483
ENSECAG00000016563
ENSECAG00000016638
ENSECAG00000016737
ENSECAG00000016969
ENSECAG00000017049
ENSECAG00000017080
ENSECAG00000017089
ENSECAG00000017093
ENSECAG00000017217
ENSECAG00000017218
ENSECAG00000017259
ENSECAG00000017315
ENSECAG00000017366
ENSECAG00000017496
ENSECAG00000017609
ENSECAG00000017771
ENSECAG00000018012
ENSECAG00000018061
ENSECAG00000018115
ENSECAG00000018332
ENSECAG00000018437
ENSECAG00000018440
ENSECAG00000018456
ENSECAG00000018493
ENSECAG00000018594
ENSECAG00000018863
ENSECAG00000018908
ENSECAG00000018934
ENSECAG00000018999
ENSECAG00000019101
ENSECAG00000019226
ENSECAG00000019372
ENSECAG00000019503
ENSECAG00000019514
ENSECAG00000019605
ENSECAG00000019666
ENSECAG00000019717
ENSECAG00000019884
ENSECAG00000019954
ENSECAG00000019968
ENSECAG00000020053
ENSECAG00000020127
ENSECAG00000020257
ENSECAG00000020368
ENSECAG00000020470
ENSECAG00000020544
ENSECAG00000020560
ENSECAG00000020613
ENSECAG00000020615
ENSECAG00000020636
ENSECAG00000020700
ENSECAG00000020709
ENSECAG00000020713
ENSECAG00000020874
ENSECAG00000020946
ENSECAG00000021017
ENSECAG00000021035
ENSECAG00000021062
ENSECAG00000021144
ENSECAG00000021196
ENSECAG00000021309
ENSECAG00000021312
ENSECAG00000021405
ENSECAG00000021520
ENSECAG00000021600
ENSECAG00000021602
ENSECAG00000021721
ENSECAG00000021859
ENSECAG00000021964
ENSECAG00000021980
ENSECAG00000022067
ENSECAG00000022073
ENSECAG00000022104
ENSECAG00000022107
ENSECAG00000022121
ENSECAG00000022289
ENSECAG00000022305
ENSECAG00000022593
ENSECAG00000022699
ENSECAG00000022737
ENSECAG00000022739
ENSECAG00000022759
ENSECAG00000022902
ENSECAG00000022939
ENSECAG00000022986
ENSECAG00000023015
ENSECAG00000023051
ENSECAG00000023134
ENSECAG00000023212
ENSECAG00000023241
ENSECAG00000023274
ENSECAG00000023335
ENSECAG00000023361
ENSECAG00000023404
ENSECAG00000023528
ENSECAG00000023589
ENSECAG00000023603
ENSECAG00000023604
ENSECAG00000023608
ENSECAG00000023650
ENSECAG00000023681
ENSECAG00000023971
ENSECAG00000024045
ENSECAG00000024058
ENSECAG00000024098
ENSECAG00000024144
ENSECAG00000024207
ENSECAG00000024231
ENSECAG00000024288
ENSECAG00000024375
ENSECAG00000024384
ENSECAG00000024480
ENSECAG00000024524
ENSECAG00000024623
ENSECAG00000024837
ENSECAG00000024857
ENSECAG00000024887
ENSECAG00000024948
ENSECAG00000024963
ENSECAG00000025129
ENSECAG00000025420
ENSECAG00000025470
ENSECAG00000025840
ENSECAG00000025958
ENSECAG00000026047
ENSECAG00000026319
ENSECAG00000026806
ENSECAG00000026856
ENSECAG00000026951
ENSECAG00000026997
