# Supplementary material for: Characterisation of the horse transcriptome from immunologically active tissues
Source: PeerJ. 2014 May 6;2:e382. doi: 10.7717/peerj.382 (PMC4017814; doi:10.7717/peerj.382)
Supplement: File S8 [file peerj-02-382-s008.zip › Liver_Ensembl-v71-IDs_sample-enriched.xls]

ENSECAG00000000039
ENSECAG00000000144
ENSECAG00000000262
ENSECAG00000000339
ENSECAG00000000344
ENSECAG00000000414
ENSECAG00000000418
ENSECAG00000000589
ENSECAG00000000701
ENSECAG00000000871
ENSECAG00000001073
ENSECAG00000001688
ENSECAG00000002111
ENSECAG00000002693
ENSECAG00000002986
ENSECAG00000003068
ENSECAG00000003178
ENSECAG00000003355
ENSECAG00000003415
ENSECAG00000003702
ENSECAG00000004201
ENSECAG00000004217
ENSECAG00000004515
ENSECAG00000004709
ENSECAG00000004837
ENSECAG00000004989
ENSECAG00000004998
ENSECAG00000005361
ENSECAG00000005765
ENSECAG00000005855
ENSECAG00000006088
ENSECAG00000006579
ENSECAG00000006816
ENSECAG00000006860
ENSECAG00000007163
ENSECAG00000007171
ENSECAG00000007372
ENSECAG00000007468
ENSECAG00000007509
ENSECAG00000007606
ENSECAG00000007612
ENSECAG00000007714
ENSECAG00000007779
ENSECAG00000007836
ENSECAG00000007865
ENSECAG00000007929
ENSECAG00000007979
ENSECAG00000008153
ENSECAG00000008161
ENSECAG00000008208
ENSECAG00000008236
ENSECAG00000008247
ENSECAG00000008259
ENSECAG00000008280
ENSECAG00000008312
ENSECAG00000008324
ENSECAG00000008335
ENSECAG00000008365
ENSECAG00000008422
ENSECAG00000008457
ENSECAG00000008484
ENSECAG00000008500
ENSECAG00000008600
ENSECAG00000008604
ENSECAG00000008615
ENSECAG00000008679
ENSECAG00000008847
ENSECAG00000008900
ENSECAG00000008933
ENSECAG00000009029
ENSECAG00000009082
ENSECAG00000009353
ENSECAG00000009466
ENSECAG00000009519
ENSECAG00000009619
ENSECAG00000009682
ENSECAG00000009689
ENSECAG00000009806
ENSECAG00000009884
ENSECAG00000009974
ENSECAG00000010083
ENSECAG00000010163
ENSECAG00000010239
ENSECAG00000010305
ENSECAG00000010314
ENSECAG00000010317
ENSECAG00000010334
ENSECAG00000010386
ENSECAG00000010396
ENSECAG00000010481
ENSECAG00000010490
ENSECAG00000010619
ENSECAG00000010718
ENSECAG00000010720
ENSECAG00000010734
ENSECAG00000010900
ENSECAG00000010963
ENSECAG00000011051
ENSECAG00000011256
ENSECAG00000011289
ENSECAG00000011321
ENSECAG00000011422
ENSECAG00000011506
ENSECAG00000011534
ENSECAG00000011720
ENSECAG00000011727
ENSECAG00000011784
ENSECAG00000011847
ENSECAG00000011854
ENSECAG00000011979
ENSECAG00000012058
ENSECAG00000012064
ENSECAG00000012114
ENSECAG00000012299
ENSECAG00000012346
ENSECAG00000012541
ENSECAG00000012550
ENSECAG00000012558
ENSECAG00000012649
ENSECAG00000012656
ENSECAG00000012765
ENSECAG00000012826
ENSECAG00000012860
ENSECAG00000012946
ENSECAG00000012997
ENSECAG00000013008
ENSECAG00000013131
ENSECAG00000013388
ENSECAG00000013482
ENSECAG00000013494
ENSECAG00000013648
ENSECAG00000013703
ENSECAG00000013817
ENSECAG00000013869
ENSECAG00000013924
ENSECAG00000014224
ENSECAG00000014414
ENSECAG00000014493
ENSECAG00000014545
ENSECAG00000014553
ENSECAG00000014579
ENSECAG00000014646
ENSECAG00000014649
ENSECAG00000014658
ENSECAG00000014742
ENSECAG00000014815
ENSECAG00000014858
ENSECAG00000014872
ENSECAG00000014905
ENSECAG00000014920
ENSECAG00000014927
ENSECAG00000015152
ENSECAG00000015291
ENSECAG00000015294
ENSECAG00000015421
ENSECAG00000015446
ENSECAG00000015562
ENSECAG00000015577
ENSECAG00000015604
ENSECAG00000015626
ENSECAG00000015711
ENSECAG00000015875
ENSECAG00000015904
ENSECAG00000015973
ENSECAG00000016004
ENSECAG00000016132
ENSECAG00000016270
ENSECAG00000016475
ENSECAG00000016570
ENSECAG00000016784
ENSECAG00000016856
ENSECAG00000017329
ENSECAG00000017481
ENSECAG00000017488
ENSECAG00000017497
ENSECAG00000017555
ENSECAG00000017581
ENSECAG00000017602
ENSECAG00000017637
ENSECAG00000017638
ENSECAG00000017768
ENSECAG00000017797
ENSECAG00000018102
ENSECAG00000018147
ENSECAG00000018165
ENSECAG00000018168
ENSECAG00000018266
ENSECAG00000018357
ENSECAG00000018601
ENSECAG00000019001
ENSECAG00000019047
ENSECAG00000019088
ENSECAG00000019267
ENSECAG00000019352
ENSECAG00000019408
ENSECAG00000019480
ENSECAG00000019562
ENSECAG00000019567
ENSECAG00000019579
ENSECAG00000019581
ENSECAG00000019586
ENSECAG00000019707
ENSECAG00000019741
ENSECAG00000019876
ENSECAG00000019927
ENSECAG00000019973
ENSECAG00000020022
ENSECAG00000020063
ENSECAG00000020198
ENSECAG00000020271
ENSECAG00000020296
ENSECAG00000020399
ENSECAG00000020433
ENSECAG00000020468
ENSECAG00000020628
ENSECAG00000020648
ENSECAG00000020823
ENSECAG00000020896
ENSECAG00000020930
ENSECAG00000021068
ENSECAG00000021115
ENSECAG00000021141
ENSECAG00000021153
ENSECAG00000021217
ENSECAG00000021264
ENSECAG00000021272
ENSECAG00000021347
ENSECAG00000021429
ENSECAG00000021565
ENSECAG00000021580
ENSECAG00000021582
ENSECAG00000021639
ENSECAG00000021711
ENSECAG00000021738
ENSECAG00000021933
ENSECAG00000022165
ENSECAG00000022258
ENSECAG00000022279
ENSECAG00000022359
ENSECAG00000022497
ENSECAG00000022707
ENSECAG00000022838
ENSECAG00000022910
ENSECAG00000022917
ENSECAG00000022950
ENSECAG00000023473
ENSECAG00000023485
ENSECAG00000023562
ENSECAG00000023747
ENSECAG00000023785
ENSECAG00000023841
ENSECAG00000023866
ENSECAG00000023898
ENSECAG00000024087
ENSECAG00000024206
ENSECAG00000024293
ENSECAG00000024453
ENSECAG00000024477
ENSECAG00000024571
ENSECAG00000024697
ENSECAG00000024726
ENSECAG00000024779
ENSECAG00000024792
ENSECAG00000024865
ENSECAG00000024874
ENSECAG00000024918
ENSECAG00000024946
ENSECAG00000024950
ENSECAG00000025010
ENSECAG00000025298
ENSECAG00000026205
ENSECAG00000026720
