# Supplementary material for: Characterisation of the horse transcriptome from immunologically active tissues
Source: PeerJ. 2014 May 6;2:e382. doi: 10.7717/peerj.382 (PMC4017814; doi:10.7717/peerj.382)
Supplement: File S8 [file peerj-02-382-s008.zip › LymphNode_Ensembl-v71-IDs_sample-enriched.xls]

ENSECAG00000000278
ENSECAG00000000483
ENSECAG00000000551
ENSECAG00000001140
ENSECAG00000001500
ENSECAG00000001923
ENSECAG00000002353
ENSECAG00000002446
ENSECAG00000002656
ENSECAG00000002887
ENSECAG00000003153
ENSECAG00000003486
ENSECAG00000003703
ENSECAG00000003774
ENSECAG00000004372
ENSECAG00000004965
ENSECAG00000004973
ENSECAG00000005020
ENSECAG00000007613
ENSECAG00000007785
ENSECAG00000007815
ENSECAG00000008466
ENSECAG00000008881
ENSECAG00000009556
ENSECAG00000009646
ENSECAG00000011348
ENSECAG00000011602
ENSECAG00000011845
ENSECAG00000012151
ENSECAG00000012733
ENSECAG00000013412
ENSECAG00000014241
ENSECAG00000014914
ENSECAG00000015083
ENSECAG00000015109
ENSECAG00000015723
ENSECAG00000018067
ENSECAG00000018374
ENSECAG00000020435
ENSECAG00000020503
ENSECAG00000024357
ENSECAG00000025297
ENSECAG00000026138
ENSECAG00000026479
