# Supplementary material for: Characterisation of the horse transcriptome from immunologically active tissues
Source: PeerJ. 2014 May 6;2:e382. doi: 10.7717/peerj.382 (PMC4017814; doi:10.7717/peerj.382)
Supplement: File S8 [file peerj-02-382-s008.zip › LymphocytePony_Ensembl-v71-IDs_sample-enriched.xls]

ENSECAG00000001584
ENSECAG00000003315
ENSECAG00000008698
ENSECAG00000009575
ENSECAG00000010560
ENSECAG00000011636
ENSECAG00000012376
ENSECAG00000012397
ENSECAG00000015342
ENSECAG00000018002
ENSECAG00000019130
ENSECAG00000021289
ENSECAG00000022666
ENSECAG00000022783
ENSECAG00000022992
ENSECAG00000023420
ENSECAG00000024640
ENSECAG00000025421
ENSECAG00000026149
ENSECAG00000026178
ENSECAG00000026754
ENSECAG00000026792
ENSECAG00000027492
