# Supplementary material for: Characterisation of the horse transcriptome from immunologically active tissues
Source: PeerJ. 2014 May 6;2:e382. doi: 10.7717/peerj.382 (PMC4017814; doi:10.7717/peerj.382)
Supplement: File S8 [file peerj-02-382-s008.zip › LymphocyteTwilight_Ensembl-v71-IDs_sample-enriched.xls]

ENSECAG00000000026
ENSECAG00000000214
ENSECAG00000000258
ENSECAG00000000382
ENSECAG00000000400
ENSECAG00000001069
ENSECAG00000001141
ENSECAG00000001174
ENSECAG00000001249
ENSECAG00000001324
ENSECAG00000001481
ENSECAG00000002165
ENSECAG00000002176
ENSECAG00000002370
ENSECAG00000003418
ENSECAG00000003816
ENSECAG00000004228
ENSECAG00000004433
ENSECAG00000004669
ENSECAG00000004770
ENSECAG00000005487
ENSECAG00000005489
ENSECAG00000006234
ENSECAG00000006595
ENSECAG00000006711
ENSECAG00000007329
ENSECAG00000007417
ENSECAG00000007625
ENSECAG00000007837
ENSECAG00000007922
ENSECAG00000008215
ENSECAG00000008274
ENSECAG00000008596
ENSECAG00000008821
ENSECAG00000009020
ENSECAG00000009079
ENSECAG00000009192
ENSECAG00000009285
ENSECAG00000009363
ENSECAG00000009479
ENSECAG00000009649
ENSECAG00000009744
ENSECAG00000009881
ENSECAG00000009958
ENSECAG00000010153
ENSECAG00000010185
ENSECAG00000010242
ENSECAG00000010496
ENSECAG00000010702
ENSECAG00000010783
ENSECAG00000010818
ENSECAG00000010918
ENSECAG00000010990
ENSECAG00000011090
ENSECAG00000011117
ENSECAG00000011196
ENSECAG00000011613
ENSECAG00000011733
ENSECAG00000011797
ENSECAG00000011895
ENSECAG00000011965
ENSECAG00000012179
ENSECAG00000012199
ENSECAG00000012222
ENSECAG00000012371
ENSECAG00000012607
ENSECAG00000012768
ENSECAG00000012791
ENSECAG00000012930
ENSECAG00000013457
ENSECAG00000013712
ENSECAG00000013745
ENSECAG00000013762
ENSECAG00000014260
ENSECAG00000014338
ENSECAG00000014399
ENSECAG00000014406
ENSECAG00000014897
ENSECAG00000014952
ENSECAG00000014997
ENSECAG00000015095
ENSECAG00000015181
ENSECAG00000015395
ENSECAG00000015483
ENSECAG00000015676
ENSECAG00000015699
ENSECAG00000016161
ENSECAG00000016204
ENSECAG00000016410
ENSECAG00000016421
ENSECAG00000016508
ENSECAG00000016534
ENSECAG00000016536
ENSECAG00000016578
ENSECAG00000016667
ENSECAG00000016721
ENSECAG00000016722
ENSECAG00000017005
ENSECAG00000017203
ENSECAG00000017295
ENSECAG00000017324
ENSECAG00000017418
ENSECAG00000017436
ENSECAG00000017482
ENSECAG00000017642
ENSECAG00000017662
ENSECAG00000017969
ENSECAG00000017970
ENSECAG00000018028
ENSECAG00000018228
ENSECAG00000018398
ENSECAG00000018585
ENSECAG00000018618
ENSECAG00000018828
ENSECAG00000018870
ENSECAG00000018973
ENSECAG00000019025
ENSECAG00000019083
ENSECAG00000019243
ENSECAG00000019309
ENSECAG00000019411
ENSECAG00000019499
ENSECAG00000019617
ENSECAG00000019659
ENSECAG00000019726
ENSECAG00000019765
ENSECAG00000019830
ENSECAG00000019932
ENSECAG00000020122
ENSECAG00000020341
ENSECAG00000021110
ENSECAG00000021220
ENSECAG00000021765
ENSECAG00000021876
ENSECAG00000022118
ENSECAG00000022127
ENSECAG00000022197
ENSECAG00000022357
ENSECAG00000022360
ENSECAG00000022510
ENSECAG00000023216
ENSECAG00000023722
ENSECAG00000023741
ENSECAG00000023860
ENSECAG00000023904
ENSECAG00000023992
ENSECAG00000024082
ENSECAG00000024457
ENSECAG00000024536
ENSECAG00000024719
ENSECAG00000025099
ENSECAG00000025192
ENSECAG00000025255
ENSECAG00000025286
ENSECAG00000025306
ENSECAG00000025327
ENSECAG00000025362
ENSECAG00000025411
ENSECAG00000025427
ENSECAG00000025442
ENSECAG00000025451
ENSECAG00000025457
ENSECAG00000025493
ENSECAG00000025504
ENSECAG00000025557
ENSECAG00000025597
ENSECAG00000025663
ENSECAG00000025693
ENSECAG00000025694
ENSECAG00000025728
ENSECAG00000025750
ENSECAG00000025753
ENSECAG00000025779
ENSECAG00000025809
ENSECAG00000025866
ENSECAG00000025873
ENSECAG00000025940
ENSECAG00000025980
ENSECAG00000025981
ENSECAG00000025985
ENSECAG00000026016
ENSECAG00000026081
ENSECAG00000026119
ENSECAG00000026250
ENSECAG00000026264
ENSECAG00000026278
ENSECAG00000026321
ENSECAG00000026324
ENSECAG00000026437
ENSECAG00000026775
ENSECAG00000026790
ENSECAG00000027110
ENSECAG00000027364
ENSECAG00000027482
ENSECAG00000027514
ENSECAG00000027530
ENSECAG00000027545
ENSECAG00000027619
ENSECAG00000027670
ENSECAG00000027673
ENSECAG00000027683
