# Supplementary material for: Characterisation of the horse transcriptome from immunologically active tissues
Source: PeerJ. 2014 May 6;2:e382. doi: 10.7717/peerj.382 (PMC4017814; doi:10.7717/peerj.382)
Supplement: File S8 [file peerj-02-382-s008.zip › Spleen_Ensembl-v71-IDs_sample-enriched.xls]

ENSECAG00000000221
ENSECAG00000000292
ENSECAG00000000309
ENSECAG00000000431
ENSECAG00000000618
ENSECAG00000001129
ENSECAG00000003776
ENSECAG00000003859
ENSECAG00000004473
ENSECAG00000004809
ENSECAG00000005379
ENSECAG00000005973
ENSECAG00000006225
ENSECAG00000006322
ENSECAG00000006504
ENSECAG00000006663
ENSECAG00000008235
ENSECAG00000009262
ENSECAG00000009474
ENSECAG00000009528
ENSECAG00000009614
ENSECAG00000009879
ENSECAG00000009990
ENSECAG00000010020
ENSECAG00000010967
ENSECAG00000011292
ENSECAG00000012560
ENSECAG00000012702
ENSECAG00000012742
ENSECAG00000012863
ENSECAG00000013268
ENSECAG00000013547
ENSECAG00000014383
ENSECAG00000015145
ENSECAG00000016152
ENSECAG00000016395
ENSECAG00000016460
ENSECAG00000016717
ENSECAG00000017925
ENSECAG00000018134
ENSECAG00000018180
ENSECAG00000018252
ENSECAG00000018619
ENSECAG00000018964
ENSECAG00000019100
ENSECAG00000019111
ENSECAG00000019680
ENSECAG00000019798
ENSECAG00000019825
ENSECAG00000019868
ENSECAG00000020307
ENSECAG00000020325
ENSECAG00000020518
ENSECAG00000020955
ENSECAG00000021044
ENSECAG00000021162
ENSECAG00000021212
ENSECAG00000021556
ENSECAG00000021589
ENSECAG00000021944
ENSECAG00000022232
ENSECAG00000022280
ENSECAG00000022308
ENSECAG00000023772
ENSECAG00000024840
ENSECAG00000025342
ENSECAG00000025622
ENSECAG00000025677
ENSECAG00000025725
ENSECAG00000025834
ENSECAG00000026098
ENSECAG00000026103
ENSECAG00000026425
ENSECAG00000026671
ENSECAG00000026677
ENSECAG00000026705
ENSECAG00000026748
ENSECAG00000026832
ENSECAG00000027458
