# Supplementary material for: Characterisation of the horse transcriptome from immunologically active tissues
Source: PeerJ. 2014 May 6;2:e382. doi: 10.7717/peerj.382 (PMC4017814; doi:10.7717/peerj.382)
Supplement: File S10 [file peerj-02-382-s010.xls]

## Sheet: Sheet1
Cuffcompare code	# Ensembl transcripts	% Ensembl transcripts	Description
u	18668	0.64497	Unknown, intergenic transcript
j	7372	0.254699	Potentially novel isoform (fragment): at least one splice junction is shared with a UoN transcript
o	1257	0.0434287	Generic exonic overlap with a UoN transcript
i	577	0.019935	A transfrag falling entirely within a UoN intron
=	507	0.0175166	Complete match of intron chain
x	240	0.00829187	Exonic overlap with UoN on the opposite strand
c	230	0.00794638	Contained
p	78	0.00269486	Possible polymerase run-on fragment (within 2Kbases of a UoN transcript)
e	15	0.000518242	Single exon transfrag overlapping a UoN exon and at least 10 bp of a UoN intron, indicating a possible pre-mRNA fragment
Sum	28944
UoN = University of Nottingham consensus transcripts between Cufflinks and Scripture.
The Cuffcompare codes are based on the comparison of the Ensembl transcripts to the UoN transcripts.
