# Supplementary material for: Characterisation of the horse transcriptome from immunologically active tissues
Source: PeerJ. 2014 May 6;2:e382. doi: 10.7717/peerj.382 (PMC4017814; doi:10.7717/peerj.382)
Supplement: File S11 — The number of annotated UoN transcripts for each of the Cuffcompare categories is also shown. [file peerj-02-382-s011.xls]

## Sheet: Sheet1
Cuffcompare code	Description	# UoN transcripts	# UoN transcipts with pfam domain(s)	% UoN transcipts with pfam domain(s)	#pfam domains	# UoN transcripts with GO term(s)	% UoN transcripts with GO term(s)	# GO Terms	# UoN transcipts with BLASTX hit	% UoN transcipts with BLASTX hit
=	Complete match of intron chain	507	372	0.733728	609	263	0.518738	255	491	0.968442
c	Contained	4695	2060	0.438765	1718	1408	0.299894	631	4188	0.892013
e	Single exon transfrag overlapping a reference exon and at least 10 bp of a reference intron, indicating a possible pre-mRNA fragment	729	135	0.185185	179	88	0.120713	88	541	0.742112
i	A transfrag falling entirely within a reference intron	3085	61	0.0197731	84	28	0.00907618	54	108	0.0350081
j	Potentially novel isoform (fragment): at least one splice junction is shared with a reference transcript	8763	6067	0.692343	3372	4293	0.489901	1008	8661	0.98836
o	Generic exonic overlap with a reference transcript	2203	605	0.274626	704	389	0.176577	285	1572	0.713572
p	Possible polymerase run-on fragment (within 2Kbases of a reference transcript)	2476	20	0.00807754	22	10	0.00403877	26	68	0.0274637
u	Unknown, intergenic transcript	5613	189	0.0336718	212	111	0.0197755	117	486	0.0865847
x	Exonic overlap with reference on the opposite strand	159	10	0.0628931	15	5	0.0314465	12	51	0.320755
Sum		28230	9519		6915	6595		2476	16166
%				0.337194			0.233617			0.572653
UoN = University of Nottingham consensus transcripts between Cufflinks and Scripture.
The Cuffcompare codes are based on the comparison of UoN transcripts to the Ensembl annotations.
