# Supplementary material for: Characterisation of the horse transcriptome from immunologically active tissues
Source: PeerJ. 2014 May 6;2:e382. doi: 10.7717/peerj.382 (PMC4017814; doi:10.7717/peerj.382)
Supplement: File S12 [file peerj-02-382-s012.xls]

## Sheet: HitDef_consensus_equCab_blastx-
Species	# Top BLASTX hits
Equus caballus	8969
Homo sapiens	1310
Mus musculus	574
Ceratotherium simum simum	358
Tursiops truncatus	280
Sus scrofa	264
Cricetulus griseus	228
Macaca fascicularis	226
Camelus ferus	197
Bos taurus	182
Rattus norvegicus	180
Myotis brandtii	171
Ailuropoda melanoleuca	148
Mustela putorius furo	145
Pteropus alecto	137
Tupaia chinensis	119
Pongo abelii	117
Bos mutus	116
Dasypus novemcinctus	116
Canis lupus familiaris	111
Felis catus	105
Heterocephalus glaber	104
Papio anubis	86
Odobenus rosmarus divergens	86
Macaca mulatta	83
Gorilla gorilla gorilla	78
Myotis davidii	71
Capra hircus	71
Pan troglodytes	71
Callithrix jacchus	65
Ovis aries	58
Pantholops hodgsonii	58
Otolemur garnettii	57
synthetic construct	53
Nomascus leucogenys	49
Chinchilla lanigera	48
Ictidomys tridecemlineatus	46
Oryctolagus cuniculus	45
Condylura cristata	45
Trichechus manatus latirostris	41
Loxodonta africana	40
Saimiri boliviensis boliviensis	39
Mesocricetus auratus	36
Orcinus orca	35
Echinops telfairi	34
Cavia porcellus	32
Sorex araneus	32
Ochotona princeps	31
Octodon degus	29
Jaculus jaculus	29
Sarcophilus harrisii	28
Pan paniscus	25
Ornithorhynchus anatinus	25
Chelonia mydas	19
Taeniopygia guttata	17
Microtus ochrogaster	16
Anas platyrhynchos	15
Gallus gallus	14
Meleagris gallopavo	12
Columba livia	11
Chrysemys picta bellii	9
Zonotrichia albicollis	9
Anolis carolinensis	8
Latimeria chalumnae	7
Xenopus laevis	7
Geospiza fortis	6
Neisseria polysaccharea ATCC 43768	6
Rhinolophus ferrumequinum	6
Ficedula albicollis	6
Monodelphis domestica	6
Equus asinus	5
Alligator sinensis	5
Falco cherrug	4
Melopsittacus undulatus	4
Equus przewalskii	3
Falco peregrinus	3
Tetraodon nigroviridis	3
Pongo pygmaeus	3
Trypanosoma congolense IL3000	3
Rattus sp.	3
Bubalus bubalis	3
Xenopus (Silurana) tropicalis	3
Pseudopodoces humilis	3
Callicebus moloch	2
Ceratotherium simum	2
Pundamilia nyererei	2
Callorhinchus milii	2
Takifugu rubripes	2
Lemur catta	2
Oryzias latipes	2
Haplochromis burtoni	2
Papio hamadryas	2
Danio rerio	2
Maylandia zebra	2
Ovophis okinavensis	2
Lasiurus cinereus	1
Equus burchellii cuninghamei	1
Testudo hermanni	1
Tapirus indicus	1
2,3-b	1
Pan troglodytes troglodytes	1
Passer domesticus	1
Latrodectus hesperus	1
Pan troglodytes verus	1
Siebenrockiella crassicollis	1
Mus sp.	1
Cervus elaphus	1
Anser cygnoides	1
Microtus arvalis	1
Pseudoalteromonas agarivorans S816	1
Ursus thibetanus japonicus	1
Megachile rotundata	1
Oryzias melastigma	1
Streptococcus agalactiae CCUG 37742	1
Pediculus humanus corporis	1
human, Peptide Partial, 160 aa	1
Lottia gigantea	1
Neisseria subflava NJ9703	1
2,3-D	1
Branchiostoma floridae	1
Ciona intestinalis	1
Zea mays	1
Muntiacus muntjak vaginalis	1
Leiolepis reevesii rubritaeniata	1
Scotophilus kuhlii	1
Tragelaphus eurycerus	1
Euplectes orix	1
Cynopterus sphinx	1
Oncorhynchus mykiss	1
human, Peptide Partial, 367 aa	1
Bos grunniens	1
(3,4-Dichlorobenzyl)sulfanyl	1
Xiphophorus maculatus	1
Sus scrofa domestica	1
Scyliorhinus canicula	1
Perca flavescens	1
Ateles geoffroyi	1
Sciurus aestuans	1
Hypophthalmichthys nobilis	1
Microbacterium barkeri	1
Rhinopoma hardwickii	1
Equus hemionus kulan	1
Miniopterus fuliginosus	1
Batrachochytrium dendrobatidis JAM81	1
Oreochromis niloticus	1
Siganus guttatus	1
Plasmodium yoelii yoelii	1
Streptococcus agalactiae CCUG 38383	1
2,3- B	1
Coturnix japonica	1
Trichinella spiralis	1
