# Supplementary material for: Characterisation of the horse transcriptome from immunologically active tissues
Source: PeerJ. 2014 May 6;2:e382. doi: 10.7717/peerj.382 (PMC4017814; doi:10.7717/peerj.382)
Supplement: File S13 [file peerj-02-382-s013.xls]

GO.name	LymphocytePony_count
protein binding	10
immune response	5
cytokine activity	5
extracellular region	5
chemokine activity	5
nucleus	3
cytosol	3
positive regulation of transcription from RNA polymerase II promoter	2
cytoplasm	2
kinase activity	2
GO.name	Liver_count
protein binding	110
oxidation-reduction process	68
oxidoreductase activity	63
extracellular space	55
extracellular region	52
catalytic activity	49
metal ion binding	42
metabolic process	41
iron ion binding	35
membrane	32
GO.name	LymphNode_count
protein binding	21
nucleus	15
DNA binding	13
nucleosome assembly	11
nucleosome	11
chromosome	11
extracellular region	7
immune response	4
chemokine activity	4
regulation of gene silencing	3
GO.name	Jejunum_count
protein binding	103
membrane	55
integral to membrane	50
nucleotide binding	29
ATP binding	27
cytoplasm	25
plasma membrane	25
transport	22
oxidation-reduction process	19
metal ion binding	18
GO.name	LymphocyteTwilight_count
protein binding	78
membrane	32
cytoplasm	28
integral to membrane	24
nucleus	21
intracellular	18
receptor activity	13
plasma membrane	12
signal transduction	10
nucleotide binding	10
GO.name	Kidney_count
protein binding	137
membrane	99
integral to membrane	88
cytoplasm	54
plasma membrane	49
mitochondrion	41
transmembrane transport	41
catalytic activity	39
transport	35
nucleus	31
GO.name	Spleen_count
protein binding	25
membrane	12
integral to membrane	11
extracellular region	8
immune response	8
signal transduction	7
nucleus	7
transport	6
receptor activity	6
metal ion binding	6
